# Supplementary material for: F-box protein Fbx23 acts as a transcriptional coactivator to recognize and activate transcription factor Ace1
Source: PLoS Genet. 2025 Jan 21;21(1):e1011539. doi: 10.1371/journal.pgen.1011539 (PMC11750091; doi:10.1371/journal.pgen.1011539)
Supplement: S1 Spreadsheet — (Sheet 1) The data of proteins interacting with PoAce1 identified through TAP-MS. Row 3, the bait PoAce1; row 4/5/13/75, the components of E3 SCF complex, PoSkp1, PoFbx23, PoRbx1, and PoPoCul1, respectively. (Sheet 2~4) The data of biological triplicates Ace1-TAP-1/2/3, respectively. The proteins are ranked by exponentially modified protein abundance index (emPAI). (XLSX) [file pgen.1011539.s010.xlsx]

## Sheet: Sheet1 TAP Results
The data of proteins interacting with P. oxalicum Ace1 identified through TAP-MS
Protein	Ace1-TAP-1 (Unique Peptides)	Ace1-TAP-2 (Unique Peptides)	Ace1-TAP-3 (Unique Peptides)	Total PepCount	Theoretical PepCount	emPAI	Description
PDE_01988（Bait SltA）	13	17	17	47	42	12.1537	gnl|BL_ORD_ID|4825 sp|Q9P8W3|ACE1_TRIRE Zinc finger transcription factor ace1 OS=Trichoderma reesei GN=ace1 PE=4 SV=1
PDE_02249 （Skp1）	3	5	5	13	13	9	gnl|BL_ORD_ID|406355 sp|A1C9U5|SKP1_ASPCL E3 ubiquitin ligase complex SCF subunit sconC OS=Aspergillus clavatus GN=sconC PE=3 SV=1
PDE_08467 （Fbx23）	14	16	11	41	62	3.58448	gnl|BL_ORD_ID|119737 sp|Q9Y297|FBW1A_HUMAN F-box/WD repeat-containing protein 1A OS=Homo sapiens GN=BTRC PE=1 SV=1
PDE_09763	1	1	1	3	19	0.43845	-
PDE_05651	2	2	3	7	81	0.220168	gnl|BL_ORD_ID|305011 sp|O93918|PYC_ASPTE Pyruvate carboxylase OS=Aspergillus terreus GN=pyc PE=2 SV=1
PDE_01581	1	1	2	4	54	0.185971	gnl|BL_ORD_ID|25626 sp|Q9VW15|ASH1_DROME Histone-lysine N-methyltransferase ash1 OS=Drosophila melanogaster GN=ash1 PE=1 SV=3
PDE_05666	1	1	1	3	44	0.169989	-
PDE_00208	1	1	1	3	55	0.133824	gnl|BL_ORD_ID|511571 sp|O43059|YGT6_SCHPO FCH domain-containing protein C4C3.06 OS=Schizosaccharomyces pombe GN=SPBC4C3.06 PE=1 SV=1
PDE_05998	1	1	1	3	58	0.126482	gnl|BL_ORD_ID|211340 sp|A1D911|MANBB_NEOFI Probable beta-mannosidase B OS=Neosartorya fischeri (strain ATCC 1020 / DSM 3700 / FGSC A1164 / NRRL 181) GN=mndB PE=3 SV=1
PDE_07260	1	1		2	7	0.930698	-
PDE_02289		1	1	2	8	0.778279	gnl|BL_ORD_ID|315313 sp|Q9W5E1|RBX1A_DROME RING-box protein 1A OS=Drosophila melanogaster GN=Roc1a PE=1 SV=1
PDE_00655	1	1		2	8	0.778279	-
PDE_00737	1	1		2	8	0.778279	-
PDE_05144	2	2		4	19	0.623777	gnl|BL_ORD_ID|387662 sp|O43105|RS7_NEUCR 40S ribosomal protein S7 OS=Neurospora crassa GN=rps-7 PE=3 SV=2
PDE_05774		2	2	4	19	0.623777	gnl|BL_ORD_ID|330272 sp|O59931|RL13_CANAL 60S ribosomal protein L13 OS=Candida albicans GN=RPL13 PE=3 SV=1
PDE_06571	1	1		2	10	0.584893	-
PDE_03839	1	1		2	11	0.519911	-
PDE_07979	1	1		2	11	0.519911	-
PDE_07774		1	1	2	14	0.389495	gnl|BL_ORD_ID|346776 sp|Q7RXY1|RL32_NEUCR 60S ribosomal protein L32 OS=Neurospora crassa GN=rpl-32 PE=3 SV=1
PDE_02599		1	1	2	15	0.359356	gnl|BL_ORD_ID|341498 sp|O14388|RL27A_SCHPO 60S ribosomal protein L27-A OS=Schizosaccharomyces pombe GN=rpl27a PE=2 SV=2
PDE_00853	1	1		2	16	0.333521	gnl|BL_ORD_ID|39776 sp|Q9Y7R6|BIG1_SCHPO Protein big1 OS=Schizosaccharomyces pombe GN=big1 PE=2 SV=1
PDE_05501	1	1		2	16	0.333521	gnl|BL_ORD_ID|204542 sp|Q07923|LOT6_YEAST NAD(P)H-dependent FMN reductase LOT6 OS=Saccharomyces cerevisiae GN=LOT6 PE=1 SV=1
PDE_04560	1	1		2	17	0.311134	gnl|BL_ORD_ID|118548 sp|Q6GLT8|FAHD2_XENLA Fumarylacetoacetate hydrolase domain-containing protein 2 OS=Xenopus laevis GN=fahd2 PE=2 SV=1
PDE_03565		1	1	2	18	0.29155	gnl|BL_ORD_ID|76118 sp|Q4WDD0|CWC21_ASPFU Pre-mRNA-splicing factor cwc21 OS=Aspergillus fumigatus GN=cwc21 PE=3 SV=1
PDE_07282	1	1		2	19	0.274275	gnl|BL_ORD_ID|151282 sp|P78417|GSTO1_HUMAN Glutathione S-transferase omega-1 OS=Homo sapiens GN=GSTO1 PE=1 SV=2
PDE_00422	1	1		2	19	0.274275	-
PDE_06469	1	1		2	19	0.274275	-
PDE_03910	1	1		2	20	0.258925	gnl|BL_ORD_ID|15556 sp|P49348|APA2_KLULA 5&apos;,5&apos;&apos;&apos;-P-1,P-4-tetraphosphate phosphorylase 2 OS=Kluyveromyces lactis GN=APA2 PE=3 SV=1
PDE_00616	2	2		4	40	0.258925	gnl|BL_ORD_ID|138788 sp|Q12315|GLE1_YEAST Nucleoporin GLE1 OS=Saccharomyces cerevisiae GN=GLE1 PE=1 SV=1
PDE_02230	1	3		4	41	0.251875	gnl|BL_ORD_ID|115967 sp|P32604|F26_YEAST Fructose-2,6-bisphosphatase OS=Saccharomyces cerevisiae GN=FBP26 PE=1 SV=2
PDE_04591	1	1		2	21	0.245197	gnl|BL_ORD_ID|465017 sp|O74862|UTP23_SCHPO rRNA-processing protein utp23 OS=Schizosaccharomyces pombe GN=utp23 PE=2 SV=1
PDE_07850	1	1		2	21	0.245197	-
PDE_02563		1	1	2	23	0.221677	gnl|BL_ORD_ID|393119 sp|A1DM87|RT106_NEOFI Histone chaperone rtt106 OS=Neosartorya fischeri (strain ATCC 1020 / DSM 3700 / FGSC A1164 / NRRL 181) GN=rtt106 PE=3 SV=1
PDE_02544	1	1		2	24	0.211528	gnl|BL_ORD_ID|251 sp|P62262|1433E_SHEEP 14-3-3 protein epsilon OS=Ovis aries GN=YWHAE PE=1 SV=1
PDE_00281	1	1		2	26	0.193777	gnl|BL_ORD_ID|92271 sp|P53388|DIP5_YEAST Dicarboxylic amino acid permease OS=Saccharomyces cerevisiae GN=DIP5 PE=1 SV=1
PDE_07576	1		1	2	26	0.193777	-
PDE_06628	1	1		2	28	0.178769	gnl|BL_ORD_ID|1263 sp|P07046|3SHD_NEUCR 3-dehydroshikimate dehydratase OS=Neurospora crassa GN=qa-4 PE=4 SV=1
PDE_03885	1	1		2	29	0.172102	-
PDE_01043		1	1	2	31	0.160155	gnl|BL_ORD_ID|515083 sp|Q8BGK6|YLAT2_MOUSE Y+L amino acid transporter 2 OS=Mus musculus GN=Slc7a6 PE=2 SV=1
PDE_08064	1	1		2	31	0.160155	gnl|BL_ORD_ID|117873 sp|Q7ZXF5|FACR1_XENLA Fatty acyl-CoA reductase 1 OS=Xenopus laevis GN=far1 PE=2 SV=1
PDE_09851	1	1		2	32	0.154782	gnl|BL_ORD_ID|92271 sp|P53388|DIP5_YEAST Dicarboxylic amino acid permease OS=Saccharomyces cerevisiae GN=DIP5 PE=1 SV=1
PDE_08634	1	1		2	32	0.154782	gnl|BL_ORD_ID|188642 sp|Q00771|KCC1_EMENI Calcium/calmodulin-dependent protein kinase OS=Emericella nidulans GN=cmkA PE=2 SV=2
PDE_00023	1	1		2	32	0.154782	gnl|BL_ORD_ID|10735 sp|Q54NS9|AIFA_DICDI Apoptosis-inducing factor homolog A OS=Dictyostelium discoideum GN=aifA PE=3 SV=1
PDE_08233	1	2		3	49	0.151395	gnl|BL_ORD_ID|107448 sp|P56287|EI2BE_SCHPO Probable translation initiation factor eIF-2B subunit epsilon OS=Schizosaccharomyces pombe GN=tif225 PE=1 SV=1
PDE_09012	1	1		2	33	0.149757	gnl|BL_ORD_ID|103370 sp|P41745|EF1A_ARXAD Elongation factor 1-alpha OS=Arxula adeninivorans GN=TEF PE=3 SV=1
PDE_02910	1	1		2	34	0.145048	gnl|BL_ORD_ID|251534 sp|O42857|NPR2_SCHPO Nitrogen permease regulator 2 homolog OS=Schizosaccharomyces pombe GN=SPAC23H3.03c PE=2 SV=1
PDE_02944		1	1	2	37	0.132541	gnl|BL_ORD_ID|512451 sp|Q9USW2|YHZ6_SCHPO Uncharacterized membrane protein C21B10.06c OS=Schizosaccharomyces pombe GN=SPBC21B10.06c PE=2 SV=1
PDE_09267	1	1		2	37	0.132541	gnl|BL_ORD_ID|152725 sp|A3DJ77|GUNC_CLOTH Endoglucanase C OS=Clostridium thermocellum (strain ATCC 27405 / DSM 1237) GN=celC PE=3 SV=1
PDE_08630		1	1	2	39	0.125336	gnl|BL_ORD_ID|223212 sp|Q9EQ20|MMSA_MOUSE Methylmalonate-semialdehyde dehydrogenase [acylating], mitochondrial OS=Mus musculus GN=Aldh6a1 PE=1 SV=1
PDE_03740	1		1	2	40	0.122018	gnl|BL_ORD_ID|508521 sp|Q10367|YDBH_SCHPO Uncharacterized protein C22E12.17c OS=Schizosaccharomyces pombe GN=SPAC22E12.17c PE=2 SV=1
PDE_08887		1	1	2	40	0.122018	gnl|BL_ORD_ID|424346 sp|Q9UUE6|SYKC_SCHPO Lysyl-tRNA synthetase, cytoplasmic OS=Schizosaccharomyces pombe GN=krs1 PE=2 SV=1
PDE_09961	1	1		2	40	0.122018	gnl|BL_ORD_ID|168031 sp|Q02953|HSF_SCHPO Heat shock factor protein OS=Schizosaccharomyces pombe GN=hsf1 PE=1 SV=2
PDE_05188	1	1		2	41	0.118872	gnl|BL_ORD_ID|193352 sp|Q12669|KPYK_ASPNG Pyruvate kinase OS=Aspergillus niger GN=pkiA PE=3 SV=1
PDE_03467	1	1		2	42	0.115884	gnl|BL_ORD_ID|521797 sp|A0MS83|ZN148_DANRE Zinc finger protein 148 OS=Danio rerio GN=znf148 PE=2 SV=2
PDE_00049	1		1	2	43	0.113042	gnl|BL_ORD_ID|476959 sp|B0XP71|XYND_ASPFC Probable exo-1,4-beta-xylosidase xlnD OS=Aspergillus fumigatus (strain CEA10 / CBS 144.89 / FGSC A1163) GN=xlnD PE=3 SV=1
PDE_05070	1	1		2	44	0.110336	gnl|BL_ORD_ID|434619 sp|O74341|TCPG_SCHPO T-complex protein 1 subunit gamma OS=Schizosaccharomyces pombe GN=cct3 PE=1 SV=1
PDE_09710		1	1	2	44	0.110336	gnl|BL_ORD_ID|39549 sp|Q56078|BGLX_SALTY Periplasmic beta-glucosidase OS=Salmonella typhimurium GN=bglX PE=3 SV=2
PDE_04876	1	1		2	44	0.110336	gnl|BL_ORD_ID|124534 sp|Q08023|FMP25_YEAST Protein FMP25, mitochondrial OS=Saccharomyces cerevisiae GN=FMP25 PE=1 SV=1
PDE_00446	1	1		2	47	0.102943	gnl|BL_ORD_ID|270859 sp|Q10295|PAP_SCHPO Poly(A) polymerase pla1 OS=Schizosaccharomyces pombe GN=pla1 PE=2 SV=1
PDE_02408	1	1		2	48	0.100694	gnl|BL_ORD_ID|513091 sp|Q8TFH0|YIKE_SCHPO Probable 6-phosphofructo-2-kinase PB17E12.14c OS=Schizosaccharomyces pombe GN=SPAPB17E12.14c PE=2 SV=1
PDE_03797	1	1		2	49	0.0985411	gnl|BL_ORD_ID|15421 sp|Q9DBG3|AP2B1_MOUSE AP-2 complex subunit beta OS=Mus musculus GN=Ap2b1 PE=1 SV=1
PDE_01190	1		1	2	49	0.0985411	-
PDE_02746	1	1		2	51	0.0944998	-
PDE_06345		1	1	2	54	0.089023	-
PDE_01454	1	1		2	56	0.0857111	gnl|BL_ORD_ID|431304 sp|O94416|T2FA_SCHPO Transcription initiation factor IIF subunit alpha OS=Schizosaccharomyces pombe GN=tfg1 PE=1 SV=2
PDE_05967	1	2		3	85	0.0846612	-
PDE_03994	1	1		2	58	0.0826367	-
PDE_08378	2	1		3	90	0.0797752	gnl|BL_ORD_ID|404363 sp|Q10178|SF3B1_SCHPO U2 snRNP component prp10 OS=Schizosaccharomyces pombe GN=prp10 PE=1 SV=2
PDE_03040		1	1	2	62	0.0771051	gnl|BL_ORD_ID|76131 sp|Q4WKB9|CWC22_ASPFU Pre-mRNA-splicing factor cwc22 OS=Aspergillus fumigatus GN=cwc22 PE=3 SV=1
PDE_04075		1	1	2	62	0.0771051	gnl|BL_ORD_ID|474099 sp|P07527|WEE1_SCHPO Mitosis inhibitor protein kinase wee1 OS=Schizosaccharomyces pombe GN=wee1 PE=1 SV=1
PDE_09949		2	1	3	93	0.0771051	gnl|BL_ORD_ID|234224 sp|O14077|MU138_SCHPO Putative zinc protease mug138 OS=Schizosaccharomyces pombe GN=mug138 PE=1 SV=1
PDE_01384	1	1		2	63	0.0758359	gnl|BL_ORD_ID|136583 sp|Q09785|GCSP_SCHPO Putative glycine dehydrogenase [decarboxylating], mitochondrial OS=Schizosaccharomyces pombe GN=SPAC13G6.06c PE=2 SV=1
PDE_00128	1	1		2	64	0.0746078	gnl|BL_ORD_ID|75565 sp|Q5R4G6|CUL1_PONAB Cullin-1 OS=Pongo abelii GN=CUL1 PE=2 SV=1
PDE_02920	1	1		2	64	0.0746078	gnl|BL_ORD_ID|414951 sp|P46679|STB2_YEAST Protein STB2 OS=Saccharomyces cerevisiae GN=STB2 PE=1 SV=2
PDE_07471	1		1	2	65	0.0734189	gnl|BL_ORD_ID|510219 sp|Q6LA54|YF48_SCHPO Uncharacterized WD repeat-containing protein C3H5.08c OS=Schizosaccharomyces pombe GN=SPAC3H5.08c PE=1 SV=1
PDE_05324	1	1		2	66	0.0722672	gnl|BL_ORD_ID|165159 sp|Q12577|HMDH_GIBFU 3-hydroxy-3-methylglutaryl-coenzyme A reductase OS=Gibberella fujikuroi GN=HMGR PE=3 SV=1
PDE_09568	1		1	2	68	0.070069	-
PDE_00838	1		1	2	69	0.0690192	-
PDE_05051	1	1		2	71	0.0670113	gnl|BL_ORD_ID|10539 sp|Q9SH30|AHM7_ARATH Putative copper-transporting ATPase 3 OS=Arabidopsis thaliana GN=HMA5 PE=2 SV=2
PDE_07057	1	1		2	74	0.0642092	gnl|BL_ORD_ID|43010 sp|P41697|BUD6_YEAST Bud site selection protein 6 OS=Saccharomyces cerevisiae GN=BUD6 PE=1 SV=1
PDE_08118	1	1		2	74	0.0642092	gnl|BL_ORD_ID|389837 sp|Q4WLI5|RSE1_ASPFU Pre-mRNA-splicing factor rse1 OS=Aspergillus fumigatus GN=rse1 PE=3 SV=1
PDE_00289	1	1		2	75	0.0633266	gnl|BL_ORD_ID|436265 sp|Q8WUH2|TGFA1_HUMAN Transforming growth factor-beta receptor-associated protein 1 OS=Homo sapiens GN=TGFBRAP1 PE=1 SV=1
PDE_02051		1	1	2	76	0.0624678	gnl|BL_ORD_ID|105537 sp|Q2UC64|EFR3_ASPOR Protein efr3 OS=Aspergillus oryzae GN=efr3 PE=3 SV=1
PDE_05734	1	1		2	84	0.0563541	gnl|BL_ORD_ID|443155 sp|A1D9I5|TOF1_NEOFI Topoisomerase 1-associated factor 1 OS=Neosartorya fischeri (strain ATCC 1020 / DSM 3700 / FGSC A1164 / NRRL 181) GN=tof1 PE=3 SV=1
PDE_08643	1	1		2	89	0.0531056	gnl|BL_ORD_ID|41631 sp|O94653|BMS1_SCHPO Ribosome biogenesis protein BMS1 homolog OS=Schizosaccharomyces pombe GN=SPBC31E1.06 PE=1 SV=2
PDE_02271	1		1	2	91	0.0519086	gnl|BL_ORD_ID|423043 sp|P38088|SYG_YEAST Glycyl-tRNA synthetase 1 OS=Saccharomyces cerevisiae GN=GRS1 PE=1 SV=1
PDE_08137	1	1		2	94	0.0502111	gnl|BL_ORD_ID|506051 sp|P32386|YBT1_YEAST ATP-dependent bile acid permease OS=Saccharomyces cerevisiae GN=YBT1 PE=1 SV=2
PDE_03707	1	1		2	100	0.0471285	gnl|BL_ORD_ID|176114 sp|Q10475|IF4G_SCHPO Eukaryotic translation initiation factor 4 gamma OS=Schizosaccharomyces pombe GN=tif471 PE=1 SV=1
PDE_06497	1	1		2	104	0.0452755	gnl|BL_ORD_ID|57230 sp|P36362|CHIT_MANSE Endochitinase OS=Manduca sexta PE=2 SV=1
PDE_02986		1	1	2	106	0.0444026	gnl|BL_ORD_ID|408147 sp|P53127|SNT2_YEAST SANT domain-containing protein 2 OS=Saccharomyces cerevisiae GN=SNT2 PE=1 SV=1
PDE_09660	1	1		2	108	0.0435626	gnl|BL_ORD_ID|16522 sp|Q00083|APSA_EMENI Anucleate primary sterigmata protein A OS=Emericella nidulans GN=apsA PE=1 SV=2
PDE_03844	1	1		2	111	0.0423607	gnl|BL_ORD_ID|97865 sp|P28040|DPOA_SCHPO DNA polymerase alpha catalytic subunit OS=Schizosaccharomyces pombe GN=pol1 PE=1 SV=1
PDE_07506	1	1		2	112	0.0419746	gnl|BL_ORD_ID|42998 sp|Q9HF61|BUD3_ASHGO Bud site selection protein 3 homolog OS=Ashbya gossypii GN=BUD3 PE=3 SV=2
PDE_01451	1	1		2	134	0.0349643	gnl|BL_ORD_ID|118916 sp|P15368|FAS2_PENPA Fatty acid synthase subunit alpha OS=Penicillium patulum GN=FAS2 PE=3 SV=1
PDE_03926	2		1	3	211	0.03328	gnl|BL_ORD_ID|203599 sp|Q0C8M3|LNKS_ASPTN Lovastatin nonaketide synthase OS=Aspergillus terreus (strain NIH 2624 / FGSC A1156) GN=lovB PE=3 SV=2
PDE_04018	1		1	2	150	0.0311773	gnl|BL_ORD_ID|203599 sp|Q0C8M3|LNKS_ASPTN Lovastatin nonaketide synthase OS=Aspergillus terreus (strain NIH 2624 / FGSC A1156) GN=lovB PE=3 SV=2
PDE_06309	1		1	2	155	0.0301565	gnl|BL_ORD_ID|42426 sp|Q9UT24|BRR2_SCHPO Pre-mRNA-splicing factor brr2 OS=Schizosaccharomyces pombe GN=brr2 PE=1 SV=1
PDE_04336	1	1		2	162	0.0288349	gnl|BL_ORD_ID|312183 sp|Q6C2R8|RAD5_YARLI DNA repair protein RAD5 OS=Yarrowia lipolytica GN=RAD5 PE=3 SV=1
PDE_09725	1	1		2	169	0.0276242	gnl|BL_ORD_ID|505122 sp|Q09779|YATE_SCHPO Uncharacterized protein C1D4.14 OS=Schizosaccharomyces pombe GN=SPAC1D4.14 PE=1 SV=3
PDE_04017	1	1		2	267	0.0173974	gnl|BL_ORD_ID|203599 sp|Q0C8M3|LNKS_ASPTN Lovastatin nonaketide synthase OS=Aspergillus terreus (strain NIH 2624 / FGSC A1156) GN=lovB PE=3 SV=2
PDE_08399	2			2			-
PDE_01185	2			2			gnl|BL_ORD_ID|170820 sp|Q01886|HTS1_COCCA HC-toxin synthetase OS=Cochliobolus carbonum GN=HTS1 PE=1 SV=2
PDE_03177	2			2			gnl|BL_ORD_ID|79302 sp|O60184|CYC8_SCHPO General transcriptional corepressor ssn6 OS=Schizosaccharomyces pombe GN=ssn6 PE=1 SV=1
PDE_05290	2			2			gnl|BL_ORD_ID|41732 sp|P39969|BOI2_YEAST Protein BOI2 OS=Saccharomyces cerevisiae GN=BOI2 PE=1 SV=1
PDE_06085	2			2			gnl|BL_ORD_ID|25598 sp|P40467|ASG1_YEAST Activator of stress genes 1 OS=Saccharomyces cerevisiae GN=ASG1 PE=1 SV=1
PDE_01505		2		2			gnl|BL_ORD_ID|285573 sp|O94385|PO152_SCHPO Probable nucleoporin POM152-like OS=Schizosaccharomyces pombe GN=SPBC29A10.07 PE=2 SV=3
PDE_08425		2		2			gnl|BL_ORD_ID|286107 sp|Q9UNA4|POLI_HUMAN DNA polymerase iota OS=Homo sapiens GN=POLI PE=1 SV=1
PDE_09162		2		2			-
PDE_03649			2	2			gnl|BL_ORD_ID|408871 sp|O94294|SOG2_SCHPO Leucine-rich repeat-containing protein sog2 OS=Schizosaccharomyces pombe GN=sog2 PE=1 SV=1
PDE_06381			2	2			gnl|BL_ORD_ID|191915 sp|A1ZAJ2|KIF1A_DROME Kinesin-like protein unc-104 OS=Drosophila melanogaster GN=unc-104 PE=1 SV=1
PDE_05231	1			1			gnl|BL_ORD_ID|288208 sp|Q9UTH3|PPK6_SCHPO Serine/threonine-protein kinase ppk6 OS=Schizosaccharomyces pombe GN=ppk6 PE=1 SV=2
PDE_07553	1			1			gnl|BL_ORD_ID|60414 sp|Q0CEZ9|CLP1_ASPTN Protein clp1 OS=Aspergillus terreus (strain NIH 2624 / FGSC A1156) GN=clp1 PE=3 SV=2
PDE_07802	1			1			gnl|BL_ORD_ID|97893 sp|P30261|DPOD3_SCHPO DNA polymerase delta subunit 3 OS=Schizosaccharomyces pombe GN=cdc27 PE=1 SV=1
PDE_00033	1			1			-
PDE_00077	1			1			-
PDE_00156	1			1			gnl|BL_ORD_ID|510051 sp|O14035|YEME_SCHPO Uncharacterized permease C29B12.14c OS=Schizosaccharomyces pombe GN=SPAC29B12.14c PE=2 SV=1
PDE_00245	1			1			gnl|BL_ORD_ID|516539 sp|O74349|YO89_SCHPO Uncharacterized RING finger protein C21D10.09c OS=Schizosaccharomyces pombe GN=SPBC21D10.09c PE=2 SV=1
PDE_00394	1			1			-
PDE_00536	1			1			gnl|BL_ORD_ID|273220 sp|P32782|PDE1_CANAL 3&apos;,5&apos;-cyclic-nucleotide phosphodiesterase OS=Candida albicans GN=PDE1 PE=3 SV=2
PDE_00596	1			1			gnl|BL_ORD_ID|212927 sp|O95243|MBD4_HUMAN Methyl-CpG-binding domain protein 4 OS=Homo sapiens GN=MBD4 PE=1 SV=1
PDE_00825	1			1			gnl|BL_ORD_ID|393282 sp|Q01163|RT23_YEAST 37S ribosomal protein S23, mitochondrial OS=Saccharomyces cerevisiae GN=RSM23 PE=1 SV=2
PDE_00850	1			1			gnl|BL_ORD_ID|277225 sp|Q00940|PEX10_PICAN Peroxisome biogenesis factor 10 OS=Pichia angusta GN=PEX10 PE=3 SV=1
PDE_00954	1			1			gnl|BL_ORD_ID|405972 sp|A1DB29|SIP5_NEOFI Protein sip5 OS=Neosartorya fischeri (strain ATCC 1020 / DSM 3700 / FGSC A1164 / NRRL 181) GN=sip5 PE=3 SV=1
PDE_01044	1			1			gnl|BL_ORD_ID|79235 sp|P38909|CYC2_YEAST Cytochrome c mitochondrial import factor CYC2 OS=Saccharomyces cerevisiae GN=CYC2 PE=1 SV=3
PDE_01059	1			1			gnl|BL_ORD_ID|424832 sp|P15181|SYLM_NEUCR Leucyl-tRNA synthetase, mitochondrial OS=Neurospora crassa GN=leu-5 PE=3 SV=1
PDE_01101	1			1			gnl|BL_ORD_ID|416892 sp|P33300|SUR1_YEAST Mannosyl phosphorylinositol ceramide synthase SUR1 OS=Saccharomyces cerevisiae GN=SUR1 PE=1 SV=1
PDE_01286	1			1			gnl|BL_ORD_ID|464307 sp|O31521|URHG1_BACSU Unsaturated rhamnogalacturonyl hydrolase yesR OS=Bacillus subtilis GN=yesR PE=1 SV=1
PDE_01501	1			1			gnl|BL_ORD_ID|358603 sp|P22354|RM20_YEAST 54S ribosomal protein L20, mitochondrial OS=Saccharomyces cerevisiae GN=MRPL20 PE=1 SV=2
PDE_01596	1			1			gnl|BL_ORD_ID|49308 sp|Q9BQ75|CC026_HUMAN Uncharacterized protein C3orf26 OS=Homo sapiens GN=C3orf26 PE=1 SV=2
PDE_01730	1			1			gnl|BL_ORD_ID|159042 sp|Q00808|HETE1_PODAN Vegetative incompatibility protein HET-E-1 OS=Podospora anserina GN=HET-E1 PE=4 SV=1
PDE_01885	1			1			-
PDE_01953	1			1			gnl|BL_ORD_ID|253351 sp|Q02068|NRL1_RHORH Aliphatic nitrilase OS=Rhodococcus rhodochrous PE=1 SV=1
PDE_02066	1			1			-
PDE_02109	1			1			gnl|BL_ORD_ID|195606 sp|P07921|LACP_KLULA Lactose permease OS=Kluyveromyces lactis GN=LAC12 PE=3 SV=1
PDE_02250	1			1			gnl|BL_ORD_ID|407721 sp|Q2UTP0|SMP3_ASPOR GPI mannosyltransferase 4 OS=Aspergillus oryzae GN=smp3 PE=3 SV=1
PDE_02387	1			1			gnl|BL_ORD_ID|512782 sp|Q9UTC2|YIDH_SCHPO Uncharacterized protein C227.17c OS=Schizosaccharomyces pombe GN=SPAC227.17c PE=2 SV=1
PDE_02416	1			1			gnl|BL_ORD_ID|360736 sp|Q9UST8|RNH1_SCHPO Ribonuclease H OS=Schizosaccharomyces pombe GN=rnh1 PE=1 SV=1
PDE_01565	1			1			gnl|BL_ORD_ID|39425 sp|Q0CTD7|BGLA_ASPTN Probable beta-glucosidase A OS=Aspergillus terreus (strain NIH 2624 / FGSC A1156) GN=bglA PE=3 SV=1
PDE_02520	1			1			gnl|BL_ORD_ID|513254 sp|Q9UTL9|YIV5_SCHPO Uncharacterized ATP-dependent helicase C144.05 OS=Schizosaccharomyces pombe GN=SPAC144.05 PE=2 SV=1
PDE_02522	1			1			gnl|BL_ORD_ID|124539 sp|P43557|FMP32_YEAST Protein FMP32, mitochondrial OS=Saccharomyces cerevisiae GN=FMP32 PE=1 SV=1
PDE_02627	1			1			-
PDE_02755	1			1			gnl|BL_ORD_ID|422078 sp|O42849|SYFB_SCHPO Phenylalanyl-tRNA synthetase beta chain OS=Schizosaccharomyces pombe GN=SPAC23A1.12c PE=2 SV=1
PDE_02905	1			1			gnl|BL_ORD_ID|39523 sp|A1D122|BGLM_NEOFI Probable beta-glucosidase M OS=Neosartorya fischeri (strain ATCC 1020 / DSM 3700 / FGSC A1164 / NRRL 181) GN=bglM PE=3 SV=1
PDE_03060	1			1			gnl|BL_ORD_ID|146830 sp|Q4WIQ0|GPI11_ASPFU Glycosylphosphatidylinositol anchor biosynthesis protein 11 OS=Aspergillus fumigatus GN=gpi11 PE=3 SV=1
PDE_03088	1			1			gnl|BL_ORD_ID|265158 sp|Q9Y794|ORC4_SCHPO Origin recognition complex subunit 4 OS=Schizosaccharomyces pombe GN=orc4 PE=1 SV=1
PDE_03162	1			1			gnl|BL_ORD_ID|204353 sp|A2QCJ2|LONM_ASPNC Lon protease homolog, mitochondrial OS=Aspergillus niger (strain CBS 513.88 / FGSC A1513) GN=pim1 PE=3 SV=1
PDE_03451	1			1			gnl|BL_ORD_ID|4883 sp|Q12031|ACEB_YEAST Mitochondrial 2-methylisocitrate lyase OS=Saccharomyces cerevisiae GN=ICL2 PE=1 SV=1
PDE_03522	1			1			gnl|BL_ORD_ID|425585 sp|O14142|SYM1_SCHPO Protein sym1 OS=Schizosaccharomyces pombe GN=sym1 PE=2 SV=1
PDE_03560	1			1			gnl|BL_ORD_ID|59723 sp|Q80VP5|CL065_MOUSE Probable peptide chain release factor C12orf65 homolog, mitochondrial OS=Mus musculus PE=2 SV=1
PDE_03561	1			1			gnl|BL_ORD_ID|73255 sp|P33307|CSE1_YEAST Importin alpha re-exporter OS=Saccharomyces cerevisiae GN=CSE1 PE=1 SV=2
PDE_03589	1			1			gnl|BL_ORD_ID|27715 sp|P13586|ATC1_YEAST Calcium-transporting ATPase 1 OS=Saccharomyces cerevisiae GN=PMR1 PE=1 SV=1
PDE_03590	1			1			gnl|BL_ORD_ID|312060 sp|P30776|RAD21_SCHPO Cohesin subunit rad21 OS=Schizosaccharomyces pombe GN=rad21 PE=1 SV=1
PDE_03699	1			1			-
PDE_03737	1			1			gnl|BL_ORD_ID|512393 sp|Q8WZK0|YHRA_SCHPO Uncharacterized RNA-binding protein C839.10 OS=Schizosaccharomyces pombe GN=SPBC839.10 PE=2 SV=1
PDE_09578	1			1			gnl|BL_ORD_ID|518447 sp|O74977|YQL4_SCHPO Ankyrin repeat-containing protein C1827.04 OS=Schizosaccharomyces pombe GN=SPCC1827.04 PE=1 SV=1
PDE_08221	1			1			gnl|BL_ORD_ID|516351 sp|Q12239|YO107_YEAST Uncharacterized membrane protein YOL107W OS=Saccharomyces cerevisiae GN=YOL107W PE=1 SV=1
PDE_06303	1			1			-
PDE_03661	1			1			gnl|BL_ORD_ID|510878 sp|Q9UT20|YFY8_SCHPO Uncharacterized protein C9.08c OS=Schizosaccharomyces pombe GN=SPAC9.08c PE=2 SV=1
PDE_03745	1			1			gnl|BL_ORD_ID|125424 sp|P29251|FOL1_PNECA Folic acid synthesis protein fol1 OS=Pneumocystis carinii GN=fol1 PE=1 SV=1
PDE_03784	1			1			-
PDE_03847	1			1			gnl|BL_ORD_ID|437100 sp|O94266|THI22_SCHPO Putative hydroxymethylpyrimidine/phosphomethylpyrimidine kinase 2 OS=Schizosaccharomyces pombe GN=SPBP8B7.18c PE=2 SV=1
PDE_03869	1			1			gnl|BL_ORD_ID|458911 sp|O13731|UBR11_SCHPO E3 ubiquitin-protein ligase ubr11 OS=Schizosaccharomyces pombe GN=ubr11 PE=2 SV=1
PDE_08738	1			1			gnl|BL_ORD_ID|10531 sp|Q3S4A7|AHK5_ARATH Histidine kinase 5 OS=Arabidopsis thaliana GN=AHK5 PE=2 SV=1
PDE_03971	1			1			-
PDE_04016	1			1			gnl|BL_ORD_ID|70744 sp|O02766|CP8B1_RABIT 7-alpha-hydroxycholest-4-en-3-one 12-alpha-hydroxylase OS=Oryctolagus cuniculus GN=CYP8B1 PE=1 SV=3
PDE_04105	1			1			gnl|BL_ORD_ID|7294 sp|Q6GLK6|ACSF3_XENLA Acyl-CoA synthetase family member 3, mitochondrial OS=Xenopus laevis GN=acsf3 PE=2 SV=1
PDE_05313	1			1			gnl|BL_ORD_ID|91546 sp|Q54YZ9|DHKJ_DICDI Hybrid signal transduction histidine kinase J OS=Dictyostelium discoideum GN=dhkJ PE=3 SV=2
PDE_03677	1			1			gnl|BL_ORD_ID|464983 sp|Q9USN3|UTP13_SCHPO Probable U3 small nucleolar RNA-associated protein 13 OS=Schizosaccharomyces pombe GN=utp13 PE=2 SV=3
PDE_04223	1			1			gnl|BL_ORD_ID|92878 sp|Q6FN06|DLT1_CANGA Defect at low temperature protein 1 OS=Candida glabrata GN=DLT1 PE=3 SV=1
PDE_04553	1			1			-
PDE_04654	1			1			-
PDE_04837	1			1			gnl|BL_ORD_ID|102737 sp|Q4PZA2|ECE1_MOUSE Endothelin-converting enzyme 1 OS=Mus musculus GN=Ece1 PE=1 SV=1
PDE_04966	1			1			gnl|BL_ORD_ID|97921 sp|Q4WXH8|DPOE_ASPFU DNA polymerase epsilon catalytic subunit A OS=Aspergillus fumigatus GN=pol2 PE=3 SV=1
PDE_04970	1			1			gnl|BL_ORD_ID|250728 sp|O94514|NOP56_SCHPO Nucleolar protein 56 OS=Schizosaccharomyces pombe GN=nop56 PE=2 SV=1
PDE_05019	1			1			gnl|BL_ORD_ID|1034 sp|Q3S4B7|3HBH_POLNA 3-hydroxybenzoate 6-hydroxylase OS=Polaromonas naphthalenivorans (strain CJ2) GN=nagX PE=1 SV=1
PDE_05078	1			1			-
PDE_05102	1			1			gnl|BL_ORD_ID|137448 sp|Q8BMI4|GEN_MOUSE Flap endonuclease GEN homolog 1 OS=Mus musculus GN=Gen1 PE=2 SV=2
PDE_05295	1			1			-
PDE_05299	1			1			-
PDE_05396	1			1			gnl|BL_ORD_ID|435222 sp|P87061|TEA1_SCHPO Tip elongation aberrant protein 1 OS=Schizosaccharomyces pombe GN=tea1 PE=1 SV=1
PDE_05417	1			1			gnl|BL_ORD_ID|409955 sp|Q6BHU0|SPC19_DEBHA DASH complex subunit SPC19 OS=Debaryomyces hansenii GN=SPC19 PE=3 SV=2
PDE_05423	1			1			gnl|BL_ORD_ID|13869 sp|O59730|AMPM1_SCHPO Probable methionine aminopeptidase 1 OS=Schizosaccharomyces pombe GN=SPBC3E7.10 PE=1 SV=1
PDE_05431	1			1			gnl|BL_ORD_ID|68207 sp|Q9USM9|COQ10_SCHPO Coenzyme Q-binding protein coq10, mitochondrial OS=Schizosaccharomyces pombe GN=coq10 PE=2 SV=1
PDE_05451	1			1			gnl|BL_ORD_ID|285661 sp|O74653|POB1_SCHPO Protein pob1 OS=Schizosaccharomyces pombe GN=pob1 PE=1 SV=1
PDE_05479	1			1			gnl|BL_ORD_ID|292323 sp|Q2UH00|PRP28_ASPOR Pre-mRNA-splicing ATP-dependent RNA helicase prp28 OS=Aspergillus oryzae GN=prp28 PE=3 SV=1
PDE_05493	1			1			gnl|BL_ORD_ID|97251 sp|Q4WPF7|DPH4_ASPFU Diphthamide biosynthesis protein 4 OS=Aspergillus fumigatus GN=dph4 PE=3 SV=1
PDE_05511	1			1			-
PDE_05618	1			1			-
PDE_05739	1			1			-
PDE_01050	1			1			gnl|BL_ORD_ID|445395 sp|O14251|TR120_SCHPO Transport protein particle subunit trs120 OS=Schizosaccharomyces pombe GN=trs120 PE=2 SV=1
PDE_09996	1			1			-
PDE_05769	1			1			gnl|BL_ORD_ID|25010 sp|Q4W9M3|ARP6_ASPFU Actin-like protein arp6 OS=Aspergillus fumigatus GN=arp6 PE=3 SV=1
PDE_05790	1			1			gnl|BL_ORD_ID|292778 sp|Q01939|PRS8_YEAST 26S protease regulatory subunit 8 homolog OS=Saccharomyces cerevisiae GN=RPT6 PE=1 SV=4
PDE_06030	1			1			gnl|BL_ORD_ID|511159 sp|O94628|YGE9_SCHPO Uncharacterized methyltransferase C1347.09 OS=Schizosaccharomyces pombe GN=SPBC1347.09 PE=2 SV=1
PDE_06086	1			1			gnl|BL_ORD_ID|304955 sp|P36166|PXL1_YEAST Paxillin-like protein 1 OS=Saccharomyces cerevisiae GN=PXL1 PE=1 SV=2
PDE_06093	1			1			gnl|BL_ORD_ID|267780 sp|Q7YXD4|P80_DICDI Protein P80 OS=Dictyostelium discoideum GN=p80 PE=2 SV=1
PDE_06235	1			1			gnl|BL_ORD_ID|458681 sp|Q11119|UBP14_SCHPO Ubiquitin carboxyl-terminal hydrolase 14 OS=Schizosaccharomyces pombe GN=ubp14 PE=1 SV=2
PDE_06242	1			1			gnl|BL_ORD_ID|404149 sp|Q18221|SET2_CAEEL Probable histone-lysine N-methyltransferase set-2 OS=Caenorhabditis elegans GN=set-2 PE=2 SV=2
PDE_06377	1			1			-
PDE_06406	1			1			gnl|BL_ORD_ID|28286 sp|Q6C8M8|ATG26_YARLI Sterol 3-beta-glucosyltransferase OS=Yarrowia lipolytica GN=ATG26 PE=3 SV=3
PDE_06410	1			1			-
PDE_06421	1			1			gnl|BL_ORD_ID|57867 sp|P78611|CHSD_EMENI Chitin synthase D OS=Emericella nidulans GN=chsD PE=3 SV=3
PDE_06521	1			1			-
PDE_06803	1			1			-
PDE_06809	1			1			-
PDE_06810	1			1			gnl|BL_ORD_ID|510247 sp|P79058|YF9G_SCHPO Uncharacterized protein C10F6.16 OS=Schizosaccharomyces pombe GN=SPAC10F6.16 PE=2 SV=4
PDE_06824	1			1			gnl|BL_ORD_ID|316187 sp|Q09150|REC14_SCHPO Meiotic recombination protein rec14 OS=Schizosaccharomyces pombe GN=rec14 PE=2 SV=1
PDE_06888	1			1			gnl|BL_ORD_ID|513048 sp|Q9UTN0|YII3_SCHPO Uncharacterized transcriptional regulatory protein C139.03 OS=Schizosaccharomyces pombe GN=SPAC139.03 PE=2 SV=1
PDE_06921	1			1			gnl|BL_ORD_ID|218525 sp|Q3U034|METL4_MOUSE Methyltransferase-like protein 4 OS=Mus musculus GN=Mettl4 PE=2 SV=1
PDE_06948	1			1			gnl|BL_ORD_ID|510224 sp|O14130|YF54_SCHPO Uncharacterized transcriptional regulatory protein C3C7.04 OS=Schizosaccharomyces pombe GN=SPAC3C7.04 PE=2 SV=1
PDE_07049	1			1			-
PDE_07056	1			1			-
PDE_07107	1			1			-
PDE_07132	1			1			-
PDE_09803	1			1			gnl|BL_ORD_ID|281729 sp|Q6AZN6|PK3C3_XENLA Phosphatidylinositol 3-kinase catalytic subunit type 3 OS=Xenopus laevis GN=pik3c3 PE=2 SV=1
PDE_07196	1			1			-
PDE_07273	1			1			-
PDE_07339	1			1			gnl|BL_ORD_ID|288039 sp|Q4WVU5|PPIL2_ASPFU Peptidyl-prolyl cis-trans isomerase-like 2 OS=Aspergillus fumigatus GN=cyp8 PE=3 SV=2
PDE_07469	1			1			-
PDE_07534	1			1			gnl|BL_ORD_ID|252343 sp|O42626|NRC2_NEUCR Serine/threonine-protein kinase nrc-2 OS=Neurospora crassa GN=nrc-2 PE=3 SV=1
PDE_04887	1			1			gnl|BL_ORD_ID|95776 sp|Q9C1W9|DNLI3_SCHPO DNA ligase 3 OS=Schizosaccharomyces pombe GN=adl1 PE=2 SV=1
PDE_00271	1			1			gnl|BL_ORD_ID|515148 sp|Q9P3W6|YLI2_SCHPO Uncharacterized protein C458.02c OS=Schizosaccharomyces pombe GN=SPAC458.02c PE=1 SV=1
PDE_07559	1			1			gnl|BL_ORD_ID|257639 sp|Q4WVA0|NUF2_ASPFU Probable kinetochore protein nuf2 OS=Aspergillus fumigatus GN=nuf2 PE=3 SV=3
PDE_07622	1			1			-
PDE_01498	1			1			gnl|BL_ORD_ID|91481 sp|A2QY39|DHH1_ASPNC ATP-dependent RNA helicase dhh1 OS=Aspergillus niger (strain CBS 513.88 / FGSC A1513) GN=dhh1 PE=3 SV=1
PDE_07704	1			1			-
PDE_07791	1			1			-
PDE_07819	1			1			gnl|BL_ORD_ID|407994 sp|Q09699|SNF5_SCHPO SWI/SNF chromatin-remodeling complex subunit snf5 OS=Schizosaccharomyces pombe GN=snf5 PE=1 SV=1
PDE_07896	1			1			-
PDE_07986	1			1			gnl|BL_ORD_ID|84820 sp|A1DNG2|DBP10_NEOFI ATP-dependent RNA helicase dbp10 OS=Neosartorya fischeri (strain ATCC 1020 / DSM 3700 / FGSC A1164 / NRRL 181) GN=dbp10 PE=3 SV=1
PDE_08139	1			1			gnl|BL_ORD_ID|114394 sp|P49426|EXG1_COCCA Glucan 1,3-beta-glucosidase OS=Cochliobolus carbonum GN=EXG1 PE=1 SV=1
PDE_08157	1			1			-
PDE_08254	1			1			gnl|BL_ORD_ID|42968 sp|P33314|BUD2_YEAST Inhibitory regulator protein BUD2/CLA2 OS=Saccharomyces cerevisiae GN=BUD2 PE=1 SV=2
PDE_04671	1			1			gnl|BL_ORD_ID|131802 sp|P33277|GAP1_SCHPO GTPase-activating protein OS=Schizosaccharomyces pombe GN=gap1 PE=2 SV=1
PDE_08298	1			1			gnl|BL_ORD_ID|11465 sp|Q70DU8|AL3H1_ARATH Aldehyde dehydrogenase family 3 member H1 OS=Arabidopsis thaliana GN=ALDH3H1 PE=2 SV=2
PDE_08358	1			1			gnl|BL_ORD_ID|408311 sp|Q4WQI6|SNX4_ASPFU Sorting nexin-4 OS=Aspergillus fumigatus GN=snx4 PE=3 SV=1
PDE_08413	1			1			gnl|BL_ORD_ID|254956 sp|Q9UTK4|NU189_SCHPO Nucleoporin nup189 OS=Schizosaccharomyces pombe GN=nup189 PE=1 SV=1
PDE_08532	1			1			gnl|BL_ORD_ID|511102 sp|Q1MTN8|YGC1_SCHPO UPF0661 TPR repeat-containing protein C16D10.01c OS=Schizosaccharomyces pombe GN=SPBC16D10.01c PE=3 SV=2
PDE_08642	1			1			gnl|BL_ORD_ID|505062 sp|Q10082|YAO3_SCHPO Uncharacterized protein C11D3.03c OS=Schizosaccharomyces pombe GN=SPAC11D3.03c PE=2 SV=1
PDE_08661	1			1			gnl|BL_ORD_ID|57811 sp|O13395|CHS6_USTMA Chitin synthase 6 OS=Ustilago maydis GN=CHS6 PE=3 SV=2
PDE_08777	1			1			gnl|BL_ORD_ID|208549 sp|Q9USM4|LUC7_SCHPO U1 snRNP-associated protein usp106 OS=Schizosaccharomyces pombe GN=usp106 PE=1 SV=1
PDE_08799	1			1			gnl|BL_ORD_ID|262981 sp|Q9UTR6|OCH1_SCHPO Initiation-specific alpha-1,6-mannosyltransferase OS=Schizosaccharomyces pombe GN=och1 PE=1 SV=2
PDE_08833	1			1			gnl|BL_ORD_ID|254938 sp|Q09847|NU146_SCHPO Nucleoporin nup146 OS=Schizosaccharomyces pombe GN=nup146 PE=1 SV=1
PDE_08838	1			1			gnl|BL_ORD_ID|190935 sp|Q08979|KEL3_YEAST Kelch repeat-containing protein 3 OS=Saccharomyces cerevisiae GN=KEL3 PE=1 SV=1
PDE_08883	1			1			-
PDE_08915	1			1			gnl|BL_ORD_ID|39068 sp|P41820|BFR1_SCHPO Brefeldin A resistance protein OS=Schizosaccharomyces pombe GN=bfr1 PE=1 SV=1
PDE_09051	1			1			gnl|BL_ORD_ID|100024 sp|P38149|DUG2_YEAST Probable di- and tripeptidase DUG2 OS=Saccharomyces cerevisiae GN=DUG2 PE=1 SV=1
PDE_09118	1			1			gnl|BL_ORD_ID|213635 sp|O74438|MCP2_SCHPO Meiotic coiled-coil protein 2 OS=Schizosaccharomyces pombe GN=mcp2 PE=2 SV=1
PDE_09184	1			1			gnl|BL_ORD_ID|312948 sp|O14239|RAX2_SCHPO Polarized growth protein rax2 OS=Schizosaccharomyces pombe GN=rax2 PE=1 SV=1
PDE_09327	1			1			gnl|BL_ORD_ID|478932 sp|P72926|Y1024_SYNY3 UPF0187 protein sll1024 OS=Synechocystis sp. (strain PCC 6803) GN=sll1024 PE=3 SV=2
PDE_09339	1			1			gnl|BL_ORD_ID|278820 sp|P79001|PGPS1_SACPS CDP-diacylglycerol--glycerol-3-phosphate 3-phosphatidyltransferase OS=Saccharomyces pastorianus GN=PGS1 PE=3 SV=1
PDE_09349	1			1			gnl|BL_ORD_ID|472507 sp|P59015|VPS18_DANRE Vacuolar protein sorting-associated protein 18 homolog OS=Danio rerio GN=vps18 PE=2 SV=2
PDE_09461	1			1			gnl|BL_ORD_ID|134449 sp|P51599|GCH1_NEUCR GTP cyclohydrolase 1 OS=Neurospora crassa GN=104H10.80 PE=2 SV=2
PDE_09554	1			1			gnl|BL_ORD_ID|403304 sp|Q8TFH7|SEN2_SCHPO Probable tRNA-splicing endonuclease subunit sen2 OS=Schizosaccharomyces pombe GN=sen2 PE=2 SV=1
PDE_09648	1			1			gnl|BL_ORD_ID|508006 sp|Q7Z9I2|YCP9_SCHPO Uncharacterized oxidoreductase C663.09c OS=Schizosaccharomyces pombe GN=SPCC663.09c PE=2 SV=1
PDE_09722	1			1			gnl|BL_ORD_ID|10528 sp|Q9C5U2|AHK2_ARATH Histidine kinase 2 OS=Arabidopsis thaliana GN=AHK2 PE=1 SV=1
PDE_09892	1			1			gnl|BL_ORD_ID|75690 sp|P41889|CUT9_SCHPO Anaphase-promoting complex subunit cut9 OS=Schizosaccharomyces pombe GN=cut9 PE=1 SV=2
PDE_04769	1			1			gnl|BL_ORD_ID|120006 sp|Q9P376|FCP1_SCHPO RNA polymerase II subunit A C-terminal domain phosphatase OS=Schizosaccharomyces pombe GN=fcp1 PE=1 SV=1
PDE_09953	1			1			gnl|BL_ORD_ID|279965 sp|P38264|PHO88_YEAST Inorganic phosphate transport protein PHO88 OS=Saccharomyces cerevisiae GN=PHO88 PE=1 SV=1
PDE_00295		1		1			gnl|BL_ORD_ID|52903 sp|P43071|CDR1_CANAL Multidrug resistance protein CDR1 OS=Candida albicans GN=CDR1 PE=3 SV=1
PDE_00036		1		1			gnl|BL_ORD_ID|219766 sp|O06423|MGTA_MYCTU GDP-mannose-dependent alpha-mannosyltransferase OS=Mycobacterium tuberculosis GN=mgtA PE=1 SV=1
PDE_00067		1		1			gnl|BL_ORD_ID|43215 sp|Q9Y7V2|BYE1_SCHPO Transcription factor bye1 OS=Schizosaccharomyces pombe GN=bye1 PE=2 SV=3
PDE_00113		1		1			gnl|BL_ORD_ID|363562 sp|P36159|RNZ_YEAST Ribonuclease Z OS=Saccharomyces cerevisiae GN=TRZ1 PE=1 SV=1
PDE_00133		1		1			gnl|BL_ORD_ID|156650 sp|Q60848|HELLS_MOUSE Lymphocyte-specific helicase OS=Mus musculus GN=Hells PE=1 SV=2
PDE_00251		1		1			gnl|BL_ORD_ID|504136 sp|Q4WVZ0|YA800_ASPFU Uncharacterized protein AFUA_5G13800 OS=Aspergillus fumigatus GN=AFUA_5G13800 PE=3 SV=1
PDE_00338		1		1			gnl|BL_ORD_ID|442212 sp|Q03525|TMA23_YEAST Protein TMA23 OS=Saccharomyces cerevisiae GN=TMA23 PE=1 SV=2
PDE_00522		1		1			-
PDE_00638		1		1			gnl|BL_ORD_ID|279450 sp|Q8YWW1|PHK1_NOSS1 Probable phosphoketolase 1 OS=Nostoc sp. (strain PCC 7120 / UTEX 2576) GN=all1483 PE=3 SV=1
PDE_00683		1		1			gnl|BL_ORD_ID|68069 sp|Q9UUF7|COPB_SCHPO Coatomer subunit beta OS=Schizosaccharomyces pombe GN=sec26 PE=2 SV=1
PDE_00734		1		1			gnl|BL_ORD_ID|393057 sp|P28778|RT06_YEAST 37S ribosomal protein MRP17, mitochondrial OS=Saccharomyces cerevisiae GN=MRP17 PE=1 SV=1
PDE_07421		1		1			gnl|BL_ORD_ID|312172 sp|Q4WVM1|RAD5_ASPFU DNA repair protein rad5 OS=Aspergillus fumigatus GN=rad5 PE=3 SV=2
PDE_00782		1		1			gnl|BL_ORD_ID|96735 sp|Q6XZF7|DNMBP_HUMAN Dynamin-binding protein OS=Homo sapiens GN=DNMBP PE=1 SV=1
PDE_00785		1		1			gnl|BL_ORD_ID|504561 sp|Q09844|YAE3_SCHPO TBC domain-containing protein C23D3.03c OS=Schizosaccharomyces pombe GN=SPAC23D3.03c PE=2 SV=1
PDE_00817		1		1			gnl|BL_ORD_ID|382716 sp|Q7S6W5|RS28_NEUCR 40S ribosomal protein S28 OS=Neurospora crassa GN=rps-28 PE=3 SV=1
PDE_00917		1		1			gnl|BL_ORD_ID|415538 sp|O94335|STT3_SCHPO Dolichyl-diphosphooligosaccharide--protein glycosyltransferase subunit stt3 OS=Schizosaccharomyces pombe GN=stt3 PE=2 SV=1
PDE_01137		1		1			-
PDE_01250		1		1			-
PDE_01554		1		1			gnl|BL_ORD_ID|39915 sp|P24686|BIME_EMENI Negative regulator of mitosis OS=Emericella nidulans GN=bimE PE=2 SV=2
PDE_01577		1		1			-
PDE_01611		1		1			gnl|BL_ORD_ID|16319 sp|P87175|APN2_SCHPO DNA-(apurinic or apyrimidinic site) lyase 2 OS=Schizosaccharomyces pombe GN=apn2 PE=1 SV=1
PDE_01614		1		1			gnl|BL_ORD_ID|406459 sp|Q9P6L5|SLA2_SCHPO Endocytosis protein end4 OS=Schizosaccharomyces pombe GN=end4 PE=2 SV=1
PDE_06171		1		1			gnl|BL_ORD_ID|91372 sp|P00365|DHE2_NEUCR NAD-specific glutamate dehydrogenase OS=Neurospora crassa GN=gdh-1 PE=1 SV=4
PDE_01678		1		1			gnl|BL_ORD_ID|402778 sp|O13644|SED5_SCHPO Integral membrane protein sed5 OS=Schizosaccharomyces pombe GN=sed5 PE=2 SV=1
PDE_09395		1		1			gnl|BL_ORD_ID|195606 sp|P07921|LACP_KLULA Lactose permease OS=Kluyveromyces lactis GN=LAC12 PE=3 SV=1
PDE_01754		1		1			-
PDE_01805		1		1			-
PDE_01822		1		1			gnl|BL_ORD_ID|98168 sp|P14284|DPOZ_YEAST DNA polymerase zeta catalytic subunit OS=Saccharomyces cerevisiae GN=REV3 PE=1 SV=1
PDE_02046		1		1			gnl|BL_ORD_ID|213556 sp|P40377|MCM2_SCHPO DNA replication licensing factor mcm2 OS=Schizosaccharomyces pombe GN=mcm2 PE=1 SV=1
PDE_02054		1		1			-
PDE_02059		1		1			-
PDE_02075		1		1			gnl|BL_ORD_ID|247709 sp|P87185|NFS1_CANAL Cysteine desulfurase, mitochondrial OS=Candida albicans GN=NFS1 PE=3 SV=1
PDE_02176		1		1			-
PDE_02275		1		1			gnl|BL_ORD_ID|445163 sp|O42668|TPR1_SCHPO Tetratricopeptide repeat protein 1 OS=Schizosaccharomyces pombe GN=tpr1 PE=1 SV=1
PDE_02283		1		1			-
PDE_02350		1		1			gnl|BL_ORD_ID|172713 sp|O13848|I3ACR_SCHPO NAD/NADP-dependent indole-3-acetaldehyde reductase OS=Schizosaccharomyces pombe GN=SPAC19G12.09 PE=1 SV=1
PDE_02386		1		1			gnl|BL_ORD_ID|143571 sp|Q9C102|GLT1_SCHPO Putative glutamate synthase [NADPH] OS=Schizosaccharomyces pombe GN=SPAPB1E7.07 PE=2 SV=1
PDE_02413		1		1			gnl|BL_ORD_ID|39549 sp|Q56078|BGLX_SALTY Periplasmic beta-glucosidase OS=Salmonella typhimurium GN=bglX PE=3 SV=2
PDE_02458		1		1			-
PDE_02498		1		1			gnl|BL_ORD_ID|321595 sp|Q10164|RGA2_SCHPO Probable Rho-type GTPase-activating protein 2 OS=Schizosaccharomyces pombe GN=rga2 PE=1 SV=1
PDE_02504		1		1			gnl|BL_ORD_ID|118543 sp|Q54BF3|FAHD2_DICDI Fumarylacetoacetate hydrolase domain-containing protein 2 homolog OS=Dictyostelium discoideum GN=fahd2 PE=3 SV=1
PDE_02590		1		1			gnl|BL_ORD_ID|355764 sp|Q9HGV0|RLA1_ASPFU 60S acidic ribosomal protein P1 OS=Aspergillus fumigatus GN=AFUA_1G06830 PE=3 SV=1
PDE_02675		1		1			gnl|BL_ORD_ID|434632 sp|P87153|TCPH_SCHPO Probable T-complex protein 1 subunit eta OS=Schizosaccharomyces pombe GN=cct7 PE=1 SV=1
PDE_02693		1		1			gnl|BL_ORD_ID|382543 sp|P21772|RS26_NEUCR 40S ribosomal protein S26E OS=Neurospora crassa GN=rps-26 PE=3 SV=2
PDE_02707		1		1			gnl|BL_ORD_ID|333096 sp|Q9P720|RL16_NEUCR 60S ribosomal protein L16 OS=Neurospora crassa GN=rpl-16 PE=3 SV=1
PDE_02789		1		1			gnl|BL_ORD_ID|284470 sp|P37967|PNBA_BACSU Para-nitrobenzyl esterase OS=Bacillus subtilis GN=pnbA PE=1 SV=2
PDE_02849		1		1			gnl|BL_ORD_ID|176156 sp|O94083|IF5A_CANAL Eukaryotic translation initiation factor 5A OS=Candida albicans GN=ANB1 PE=3 SV=1
PDE_02917		1		1			gnl|BL_ORD_ID|73611 sp|Q4WJX0|CSN12_ASPFU Protein CSN12 homolog OS=Aspergillus fumigatus GN=csn12 PE=3 SV=1
PDE_02984		1		1			-
PDE_02995		1		1			gnl|BL_ORD_ID|443622 sp|Q00313|TOP1_CANAL DNA topoisomerase 1 OS=Candida albicans GN=TOP1 PE=3 SV=1
PDE_03029		1		1			gnl|BL_ORD_ID|217011 sp|Q5BGR2|MESA_EMENI Protein mesA OS=Emericella nidulans GN=mesA PE=1 SV=2
PDE_03114		1		1			gnl|BL_ORD_ID|397479 sp|O14975|S27A2_HUMAN Very long-chain acyl-CoA synthetase OS=Homo sapiens GN=SLC27A2 PE=1 SV=2
PDE_03164		1		1			gnl|BL_ORD_ID|42384 sp|Q4X0Z5|BRO1_ASPFU Vacuolar protein-sorting protein bro1 OS=Aspergillus fumigatus GN=bro1 PE=3 SV=1
PDE_03299		1		1			-
PDE_03309		1		1			gnl|BL_ORD_ID|185219 sp|P87110|ITR2_SCHPO Myo-inositol transporter 2 OS=Schizosaccharomyces pombe GN=itr2 PE=2 SV=1
PDE_03418		1		1			gnl|BL_ORD_ID|249379 sp|P11837|NIMA_EMENI G2-specific protein kinase nimA OS=Emericella nidulans GN=nimA PE=1 SV=1
PDE_03455		1		1			gnl|BL_ORD_ID|281962 sp|Q55E72|PKS1_DICDI Probable polyketide synthase 1 OS=Dictyostelium discoideum GN=stlA PE=1 SV=1
PDE_03471		1		1			gnl|BL_ORD_ID|483971 sp|Q8TV58|Y1542_METKA UPF0173 metal-dependent hydrolase MK1542 OS=Methanopyrus kandleri GN=MK1542 PE=3 SV=1
PDE_03490		1		1			gnl|BL_ORD_ID|40542 sp|P32451|BIOB_YEAST Biotin synthase, mitochondrial OS=Saccharomyces cerevisiae GN=BIO2 PE=1 SV=2
PDE_03514		1		1			gnl|BL_ORD_ID|412598 sp|P32916|SRPR_YEAST Signal recognition particle receptor subunit alpha homolog OS=Saccharomyces cerevisiae GN=SRP101 PE=1 SV=2
PDE_03521		1		1			-
PDE_03603		1		1			gnl|BL_ORD_ID|509210 sp|P40002|YEA7_YEAST Uncharacterized protein YEL007W OS=Saccharomyces cerevisiae GN=YEL007W PE=1 SV=1
PDE_03609		1		1			gnl|BL_ORD_ID|323614 sp|Q4WHD2|RIFK_ASPFU Riboflavin kinase OS=Aspergillus fumigatus GN=fmn1 PE=3 SV=1
PDE_03613		1		1			-
PDE_03637		1		1			gnl|BL_ORD_ID|108453 sp|O59704|ELP1_SCHPO Elongator complex protein 1 OS=Schizosaccharomyces pombe GN=iki3 PE=2 SV=1
PDE_03771		1		1			gnl|BL_ORD_ID|47099 sp|O94313|CARB_SCHPO Carbamoyl-phosphate synthase arginine-specific large chain OS=Schizosaccharomyces pombe GN=arg4 PE=2 SV=1
PDE_03809		1		1			gnl|BL_ORD_ID|415031 sp|Q09743|STE16_SCHPO Protein ste16 OS=Schizosaccharomyces pombe GN=ste16 PE=2 SV=1
PDE_03860		1		1			gnl|BL_ORD_ID|102837 sp|Q05958|ECM22_YEAST Sterol regulatory element-binding protein ECM22 OS=Saccharomyces cerevisiae GN=ECM22 PE=1 SV=1
PDE_03921		1		1			gnl|BL_ORD_ID|229725 sp|Q864R9|MRP1_MACFA Multidrug resistance-associated protein 1 OS=Macaca fascicularis GN=ABCC1 PE=2 SV=1
PDE_04000		1		1			gnl|BL_ORD_ID|159042 sp|Q00808|HETE1_PODAN Vegetative incompatibility protein HET-E-1 OS=Podospora anserina GN=HET-E1 PE=4 SV=1
PDE_04117		1		1			-
PDE_04138		1		1			gnl|BL_ORD_ID|505051 sp|Q10072|YAN6_SCHPO Uncharacterized transporter C3H1.06c OS=Schizosaccharomyces pombe GN=SPAC3H1.06c PE=2 SV=1
PDE_04147		1		1			gnl|BL_ORD_ID|287687 sp|P35483|PPBH_PSEAE Alkaline phosphatase H OS=Pseudomonas aeruginosa GN=phoA PE=1 SV=2
PDE_04213		1		1			gnl|BL_ORD_ID|319722 sp|Q4WHF8|REXO4_ASPFU RNA exonuclease 4 OS=Aspergillus fumigatus GN=rex4 PE=3 SV=1
PDE_04341		1		1			gnl|BL_ORD_ID|213582 sp|P29458|MCM4_SCHPO DNA replication licensing factor mcm4 OS=Schizosaccharomyces pombe GN=mcm4 PE=1 SV=2
PDE_04419		1		1			gnl|BL_ORD_ID|244591 sp|Q4X1V0|NDE1_ASPFU Nuclear distribution protein nudE homolog 1 OS=Aspergillus fumigatus GN=nde1 PE=3 SV=1
PDE_04429		1		1			gnl|BL_ORD_ID|251052 sp|Q55DU4|NOSIP_DICDI Nitric oxide synthase-interacting protein homolog OS=Dictyostelium discoideum GN=nosip PE=2 SV=1
PDE_04549		1		1			-
PDE_04585		1		1			-
PDE_04773		1		1			gnl|BL_ORD_ID|132798 sp|Q33446|GATB_EMENI Probable glutamyl-tRNA(Gln) amidotransferase subunit B, mitochondrial OS=Emericella nidulans GN=nempA PE=3 SV=2
PDE_04791		1		1			-
PDE_04958		1		1			gnl|BL_ORD_ID|16523 sp|O60039|APSB_EMENI Anucleate primary sterigmata protein B OS=Emericella nidulans GN=apsB PE=4 SV=2
PDE_05071		1		1			gnl|BL_ORD_ID|281950 sp|Q5R5J3|PKRI1_PONAB PRKR-interacting protein 1 OS=Pongo abelii GN=PRKRIP1 PE=2 SV=1
PDE_05107		1		1			gnl|BL_ORD_ID|393343 sp|P21771|RT28_YEAST 37S ribosomal protein S28, mitochondrial OS=Saccharomyces cerevisiae GN=MRPS28 PE=1 SV=1
PDE_05286		1		1			-
PDE_05427		1		1			gnl|BL_ORD_ID|9535 sp|P25371|ADP1_YEAST Probable ATP-dependent permease OS=Saccharomyces cerevisiae GN=ADP1 PE=1 SV=2
PDE_05452		1		1			-
PDE_05597		1		1			gnl|BL_ORD_ID|276523 sp|Q0CLP9|PESC_ASPTN Pescadillo homolog OS=Aspergillus terreus (strain NIH 2624 / FGSC A1156) GN=nop7 PE=3 SV=1
PDE_05598		1		1			-
PDE_05616		1		1			gnl|BL_ORD_ID|516359 sp|Q12108|YO118_YEAST Uncharacterized protein YOR118W OS=Saccharomyces cerevisiae GN=YOR118W PE=1 SV=1
PDE_05680		1		1			-
PDE_05701		1		1			-
PDE_05758		1		1			-
PDE_05810		1		1			-
PDE_05814		1		1			-
PDE_05915		1		1			gnl|BL_ORD_ID|515203 sp|Q9UUK1|YLO6_SCHPO Uncharacterized protein C1952.06c OS=Schizosaccharomyces pombe GN=SPAC1952.06c PE=1 SV=1
PDE_06002		1		1			gnl|BL_ORD_ID|286112 sp|O74944|POLK_SCHPO DNA polymerase kappa OS=Schizosaccharomyces pombe GN=mug40 PE=1 SV=3
PDE_06125		1		1			gnl|BL_ORD_ID|12322 sp|O42799|ALL7_ASPFU Allergen Asp f 7 OS=Aspergillus fumigatus GN=AFUA_4G06670 PE=1 SV=2
PDE_06432		1		1			gnl|BL_ORD_ID|101958 sp|Q54BC9|DYRK2_DICDI Probable serine/threonine-protein kinase dyrk2 OS=Dictyostelium discoideum GN=dyrk2 PE=3 SV=1
PDE_06177		1		1			-
PDE_06192		1		1			gnl|BL_ORD_ID|292313 sp|Q12381|PRP1_SCHPO Pre-mRNA-splicing factor prp1 OS=Schizosaccharomyces pombe GN=prp1 PE=1 SV=1
PDE_06269		1		1			gnl|BL_ORD_ID|312187 sp|O74999|RAD7_SCHPO DNA repair protein rhp7 OS=Schizosaccharomyces pombe GN=rhp7 PE=2 SV=1
PDE_06316		1		1			gnl|BL_ORD_ID|304963 sp|Q9JJW0|PXMP4_MOUSE Peroxisomal membrane protein 4 OS=Mus musculus GN=Pxmp4 PE=2 SV=3
PDE_06347		1		1			gnl|BL_ORD_ID|462514 sp|A5H0J3|URC4_SACKL Uracil catabolism protein 4 OS=Saccharomyces kluyveri GN=URC4 PE=3 SV=1
PDE_06412		1		1			-
PDE_06448		1		1			-
PDE_06450		1		1			gnl|BL_ORD_ID|127391 sp|O13755|FRDS_SCHPO Putative fumarate reductase OS=Schizosaccharomyces pombe GN=SPAC17A2.05 PE=2 SV=1
PDE_06470		1		1			gnl|BL_ORD_ID|223197 sp|Q9UTR1|MMS19_SCHPO DNA repair/transcription protein mms19 OS=Schizosaccharomyces pombe GN=mms19 PE=2 SV=1
PDE_06643		1		1			-
PDE_06858		1		1			gnl|BL_ORD_ID|96725 sp|P54861|DNM1_YEAST Dynamin-related protein DNM1 OS=Saccharomyces cerevisiae GN=DNM1 PE=1 SV=1
PDE_07008		1		1			gnl|BL_ORD_ID|437110 sp|Q9UUZ9|THI4_ASPOR Thiazole biosynthetic enzyme, mitochondrial OS=Aspergillus oryzae GN=thiA PE=3 SV=2
PDE_07068		1		1			gnl|BL_ORD_ID|515057 sp|Q9P6K0|YLA3_SCHPO Uncharacterized HTH La-type RNA-binding protein C1527.03 OS=Schizosaccharomyces pombe GN=SPAC1527.03 PE=1 SV=1
PDE_07069		1		1			gnl|BL_ORD_ID|511686 sp|O60121|YH77_SCHPO Uncharacterized protein C16G5.07c OS=Schizosaccharomyces pombe GN=SPBC16G5.07c PE=2 SV=1
PDE_07213		1		1			gnl|BL_ORD_ID|442363 sp|P82094|TMF1_HUMAN TATA element modulatory factor OS=Homo sapiens GN=TMF1 PE=1 SV=2
PDE_07348		1		1			-
PDE_07389		1		1			gnl|BL_ORD_ID|407987 sp|P12904|SNF4_YEAST Nuclear protein SNF4 OS=Saccharomyces cerevisiae GN=SNF4 PE=1 SV=1
PDE_07626		1		1			gnl|BL_ORD_ID|287762 sp|Q6ICB0|PPDE2_HUMAN PPPDE peptidase domain-containing protein 2 OS=Homo sapiens GN=PPPDE2 PE=1 SV=1
PDE_07634		1		1			-
PDE_07814		1		1			gnl|BL_ORD_ID|504102 sp|Q09698|YA27_SCHPO Uncharacterized protein C2F7.07c OS=Schizosaccharomyces pombe GN=SPAC2F7.07c PE=2 SV=1
PDE_07818		1		1			-
PDE_07889		1		1			-
PDE_07899		1		1			gnl|BL_ORD_ID|85069 sp|Q7ZWU9|DBR1B_XENLA Lariat debranching enzyme B OS=Xenopus laevis GN=dbr1-b PE=2 SV=1
PDE_07917		1		1			gnl|BL_ORD_ID|460103 sp|Q7SXP2|ULA1_DANRE NEDD8-activating enzyme E1 regulatory subunit OS=Danio rerio GN=nae1 PE=2 SV=2
PDE_08987		1		1			gnl|BL_ORD_ID|412197 sp|Q03707|SRC1_YEAST Inner nuclear membrane protein SRC1 OS=Saccharomyces cerevisiae GN=SRC1 PE=1 SV=2
PDE_07961		1		1			-
PDE_08780		1		1			-
PDE_00516		1		1			gnl|BL_ORD_ID|397964 sp|A8E7C5|SAC2_DANRE Phosphatidylinositide phosphatase SAC2 OS=Danio rerio GN=inpp5f PE=3 SV=1
PDE_04856		1		1			gnl|BL_ORD_ID|208765 sp|Q9KLK7|LUXQ_VIBCH Autoinducer 2 sensor kinase/phosphatase luxQ OS=Vibrio cholerae GN=luxQ PE=1 SV=1
PDE_07981		1		1			-
PDE_08058		1		1			gnl|BL_ORD_ID|192069 sp|Q86Z98|KINH_GIBMO Kinesin heavy chain OS=Gibberella moniliformis GN=KLP1 PE=3 SV=1
PDE_08110		1		1			gnl|BL_ORD_ID|2210 sp|Q5ZLG0|AACS_CHICK Acetoacetyl-CoA synthetase OS=Gallus gallus GN=AACS PE=2 SV=1
PDE_08135		1		1			gnl|BL_ORD_ID|511009 sp|O60177|YG42_SCHPO Uncharacterized ATP-dependent helicase C23E6.02 OS=Schizosaccharomyces pombe GN=SPBC23E6.02 PE=2 SV=1
PDE_08265		1		1			gnl|BL_ORD_ID|458766 sp|Q01476|UBP2_YEAST Ubiquitin carboxyl-terminal hydrolase 2 OS=Saccharomyces cerevisiae GN=UBP2 PE=1 SV=2
PDE_08325		1		1			gnl|BL_ORD_ID|11091 sp|P40507|AIR1_YEAST Protein AIR1 OS=Saccharomyces cerevisiae GN=AIR1 PE=1 SV=1
PDE_08338		1		1			gnl|BL_ORD_ID|134013 sp|Q01369|GBLP_NEUCR Guanine nucleotide-binding protein subunit beta-like protein OS=Neurospora crassa GN=cpc-2 PE=3 SV=1
PDE_08356		1		1			-
PDE_08360		1		1			gnl|BL_ORD_ID|423559 sp|O43011|SYH_SCHPO Histidyl-tRNA synthetase OS=Schizosaccharomyces pombe GN=hts1 PE=1 SV=1
PDE_08369		1		1			gnl|BL_ORD_ID|435345 sp|Q9P3W5|TEL2_SCHPO DNA replication checkpoint protein tel2 OS=Schizosaccharomyces pombe GN=tel2 PE=1 SV=1
PDE_08465		1		1			gnl|BL_ORD_ID|2622 sp|O67781|AAT_AQUAE Aspartate aminotransferase OS=Aquifex aeolicus GN=aspC PE=3 SV=1
PDE_08486		1		1			gnl|BL_ORD_ID|472691 sp|O74396|VPS91_SCHPO Vacuolar protein sorting-associated protein 9a OS=Schizosaccharomyces pombe GN=vps901 PE=2 SV=1
PDE_08557		1		1			-
PDE_08562		1		1			gnl|BL_ORD_ID|76237 sp|Q09909|CWF19_SCHPO Pre-mRNA-splicing factor cwf19 OS=Schizosaccharomyces pombe GN=cwf19 PE=1 SV=1
PDE_08601		1		1			-
PDE_08808		1		1			gnl|BL_ORD_ID|251102 sp|P34909|NOT4_YEAST General negative regulator of transcription subunit 4 OS=Saccharomyces cerevisiae GN=MOT2 PE=1 SV=1
PDE_08812		1		1			gnl|BL_ORD_ID|511548 sp|P53110|YGP9_YEAST Uncharacterized protein YGL159W OS=Saccharomyces cerevisiae GN=YGL159W PE=1 SV=1
PDE_08816		1		1			gnl|BL_ORD_ID|1640 sp|P52208|6PGD_SYNY3 6-phosphogluconate dehydrogenase, decarboxylating OS=Synechocystis sp. (strain PCC 6803) GN=gnd PE=3 SV=1
PDE_08911		1		1			gnl|BL_ORD_ID|25617 sp|Q54WW4|ASGX_DICDI Putative isoaspartyl peptidase/L-asparaginase OS=Dictyostelium discoideum GN=DDB_G0279357 PE=3 SV=1
PDE_08978		1		1			gnl|BL_ORD_ID|268998 sp|A1CEK7|PAN2_ASPCL PAB-dependent poly(A)-specific ribonuclease subunit pan2 OS=Aspergillus clavatus GN=pan2 PE=3 SV=1
PDE_08997		1		1			gnl|BL_ORD_ID|48851 sp|P0C1B1|CBK1_EMENI Serine/threonine-protein kinase cbk1 OS=Emericella nidulans GN=cbk1 PE=3 SV=1
PDE_02817		1		1			gnl|BL_ORD_ID|472673 sp|P47161|VPS70_YEAST Vacuolar protein sorting-associated protein 70 OS=Saccharomyces cerevisiae GN=VPS70 PE=1 SV=1
PDE_05732		1		1			gnl|BL_ORD_ID|137298 sp|O93614|GDS1A_XENLA Rap1 GTPase-GDP dissociation stimulator 1-A OS=Xenopus laevis GN=rap1gds1-a PE=1 SV=1
PDE_09043		1		1			gnl|BL_ORD_ID|399086 sp|Q9SK39|SBP3_ARATH Probable steroid-binding protein 3 OS=Arabidopsis thaliana GN=MP3 PE=1 SV=1
PDE_09094		1		1			-
PDE_09216		1		1			gnl|BL_ORD_ID|282496 sp|Q04383|PLM2_YEAST Protein PLM2 OS=Saccharomyces cerevisiae GN=PLM2 PE=1 SV=1
PDE_09266		1		1			gnl|BL_ORD_ID|417817 sp|P09959|SWI6_YEAST Regulatory protein SWI6 OS=Saccharomyces cerevisiae GN=SWI6 PE=1 SV=1
PDE_09290		1		1			gnl|BL_ORD_ID|478370 sp|P43935|Y077_HAEIN Uncharacterized protein HI_0077 OS=Haemophilus influenzae GN=HI_0077 PE=4 SV=1
PDE_09495		1		1			gnl|BL_ORD_ID|289193 sp|O14094|PPX1_SCHPO Putative exopolyphosphatase OS=Schizosaccharomyces pombe GN=SPAC2F3.11 PE=2 SV=1
PDE_09566		1		1			gnl|BL_ORD_ID|446535 sp|Q4WUT7|TRM61_ASPFU tRNA (adenine-N(1)-)-methyltransferase catalytic subunit trm61 OS=Aspergillus fumigatus GN=trm61 PE=3 SV=1
PDE_03827		1		1			gnl|BL_ORD_ID|68048 sp|P35606|COPB2_HUMAN Coatomer subunit beta&apos; OS=Homo sapiens GN=COPB2 PE=1 SV=2
PDE_09626		1		1			-
PDE_09664		1		1			-
PDE_09786		1		1			-
PDE_09794		1		1			-
PDE_09850		1		1			gnl|BL_ORD_ID|405449 sp|Q8LHH9|SHL2_ORYSJ Probable RNA-dependent RNA polymerase SHL2 OS=Oryza sativa subsp. japonica GN=SHL2 PE=2 SV=1
PDE_09852		1		1			gnl|BL_ORD_ID|176523 sp|P52578|IFRH_SOLTU Isoflavone reductase homolog OS=Solanum tuberosum PE=2 SV=1
PDE_09861		1		1			-
PDE_09878		1		1			gnl|BL_ORD_ID|134888 sp|Q96RT8|GCP5_HUMAN Gamma-tubulin complex component 5 OS=Homo sapiens GN=TUBGCP5 PE=1 SV=1
PDE_09904		1		1			gnl|BL_ORD_ID|95788 sp|Q54CR9|DNLI4_DICDI DNA ligase 4 OS=Dictyostelium discoideum GN=lig4 PE=3 SV=1
PDE_09922		1		1			gnl|BL_ORD_ID|417714 sp|O61122|SVKA_DICDI Serine/threonine-protein kinase svkA OS=Dictyostelium discoideum GN=svkA PE=1 SV=1
PDE_09925		1		1			gnl|BL_ORD_ID|63440 sp|Q10429|CND3_SCHPO Condensin complex subunit 3 OS=Schizosaccharomyces pombe GN=cnd3 PE=1 SV=1
PDE_09973		1		1			gnl|BL_ORD_ID|312026 sp|O59753|RAD14_SCHPO DNA repair protein rad14 OS=Schizosaccharomyces pombe GN=rhp14 PE=2 SV=1
PDE_09985		1		1			gnl|BL_ORD_ID|511688 sp|O60130|YH7G_SCHPO Putative transcriptional regulatory protein C16G5.16 OS=Schizosaccharomyces pombe GN=SPBC16G5.16 PE=1 SV=1
PDE_08711			1	1			gnl|BL_ORD_ID|149587 sp|Q9P5U4|GRPE_NEUCR GrpE protein homolog, mitochondrial OS=Neurospora crassa GN=mge-1 PE=3 SV=1
PDE_01921			1	1			gnl|BL_ORD_ID|229942 sp|P21339|MSB1_YEAST Morphogenesis-related protein MSB1 OS=Saccharomyces cerevisiae GN=MSB1 PE=1 SV=1
PDE_05943			1	1			gnl|BL_ORD_ID|248602 sp|Q53552|NHG2_PSEPU Salicylate hydroxylase OS=Pseudomonas putida GN=nahG PE=4 SV=1
PDE_00339			1	1			gnl|BL_ORD_ID|247065 sp|O13612|NEP2_SCHPO NEDD8-specific protease 2 OS=Schizosaccharomyces pombe GN=nep2 PE=1 SV=1
PDE_00515			1	1			gnl|BL_ORD_ID|179347 sp|O14089|IMB2_SCHPO Importin subunit beta-2 OS=Schizosaccharomyces pombe GN=kap104 PE=2 SV=1
PDE_00759			1	1			gnl|BL_ORD_ID|435226 sp|O60132|TEA4_SCHPO Tip elongation aberrant protein Tea4 OS=Schizosaccharomyces pombe GN=tea4 PE=1 SV=1
PDE_00921			1	1			gnl|BL_ORD_ID|250654 sp|Q4WCH5|NOP12_ASPFU Nucleolar protein 12 OS=Aspergillus fumigatus GN=nop12 PE=3 SV=1
PDE_01028			1	1			gnl|BL_ORD_ID|464549 sp|Q2U9H6|URM1_ASPOR Ubiquitin-related modifier 1 OS=Aspergillus oryzae GN=urm1 PE=3 SV=1
PDE_01663			1	1			gnl|BL_ORD_ID|510246 sp|O42653|YF9E_SCHPO ABC1 family protein C10F6.14c OS=Schizosaccharomyces pombe GN=SPAC10F6.14c PE=2 SV=1
PDE_01824			1	1			gnl|BL_ORD_ID|350366 sp|Q9C0T1|RL37_EMENI 60S ribosomal protein L37 OS=Emericella nidulans GN=rpl37 PE=3 SV=1
PDE_01852			1	1			gnl|BL_ORD_ID|264544 sp|D4AIS3|OPSB_ARTBC Probable aspartic-type endopeptidase OPSB OS=Arthroderma benhamiae (strain CBS 112371) GN=OPSB PE=3 SV=1
PDE_02141			1	1			gnl|BL_ORD_ID|203599 sp|Q0C8M3|LNKS_ASPTN Lovastatin nonaketide synthase OS=Aspergillus terreus (strain NIH 2624 / FGSC A1156) GN=lovB PE=3 SV=2
PDE_02214			1	1			-
PDE_08659			1	1			gnl|BL_ORD_ID|39280 sp|P77989|BGAL_THEP3 Beta-galactosidase OS=Thermoanaerobacter pseudethanolicus (strain ATCC 33223 / 39E) GN=lacZ PE=3 SV=2
PDE_06799			1	1			gnl|BL_ORD_ID|408215 sp|Q9USN1|SNX12_SCHPO Sorting nexin-12 OS=Schizosaccharomyces pombe GN=snx12 PE=2 SV=1
PDE_02373			1	1			gnl|BL_ORD_ID|510224 sp|O14130|YF54_SCHPO Uncharacterized transcriptional regulatory protein C3C7.04 OS=Schizosaccharomyces pombe GN=SPAC3C7.04 PE=2 SV=1
PDE_09306			1	1			gnl|BL_ORD_ID|134830 sp|Q9HGN1|GCN2_SCHPO Serine/threonine-protein kinase gcn2 OS=Schizosaccharomyces pombe GN=gcn2 PE=2 SV=2
PDE_02356			1	1			gnl|BL_ORD_ID|360749 sp|Q9P5X8|RNH2A_NEUCR Ribonuclease H2 subunit A OS=Neurospora crassa GN=rnh-201 PE=3 SV=1
PDE_02366			1	1			gnl|BL_ORD_ID|365050 sp|Q8WZY4|RPN8_NEUCR 26S proteasome regulatory subunit rpn-8 OS=Neurospora crassa GN=rpn-8 PE=3 SV=1
PDE_02382			1	1			gnl|BL_ORD_ID|38687 sp|P22804|BET1_YEAST Protein transport protein BET1 OS=Saccharomyces cerevisiae GN=BET1 PE=1 SV=1
PDE_02481			1	1			gnl|BL_ORD_ID|516217 sp|Q9Y7M7|YNT9_SCHPO Uncharacterized ABC transporter ATP-binding protein/permease C9B6.09c OS=Schizosaccharomyces pombe GN=SPBC9B6.09c PE=2 SV=1
PDE_02529			1	1			-
PDE_02547			1	1			gnl|BL_ORD_ID|292654 sp|O74445|PRS10_SCHPO Probable 26S protease subunit rpt4 OS=Schizosaccharomyces pombe GN=rpt4 PE=2 SV=2
PDE_09647			1	1			-
PDE_06787			1	1			-
PDE_07518			1	1			gnl|BL_ORD_ID|204381 sp|Q4WVD9|LONP2_ASPFU Lon protease homolog 2, peroxisomal OS=Aspergillus fumigatus GN=AFUA_5G11750 PE=3 SV=1
PDE_08720			1	1			gnl|BL_ORD_ID|509059 sp|O14207|YDT2_SCHPO Uncharacterized protein C6B12.02c OS=Schizosaccharomyces pombe GN=SPAC6B12.02c PE=2 SV=1
PDE_02791			1	1			gnl|BL_ORD_ID|120047 sp|A5EGD7|FCTA_BRASB Formyl-coenzyme A transferase OS=Bradyrhizobium sp. (strain BTAi1 / ATCC BAA-1182) GN=frc PE=3 SV=1
PDE_02832			1	1			gnl|BL_ORD_ID|247944 sp|O23310|NFYB3_ARATH Nuclear transcription factor Y subunit B-3 OS=Arabidopsis thaliana GN=NFYB3 PE=2 SV=1
PDE_02848			1	1			gnl|BL_ORD_ID|351381 sp|P0CH07|RL402_SCHPO Ubiquitin-60S ribosomal protein L40 OS=Schizosaccharomyces pombe GN=ubi2 PE=1 SV=1
PDE_02907			1	1			gnl|BL_ORD_ID|331847 sp|O13418|RL15_ASPNG 60S ribosomal protein L15 OS=Aspergillus niger GN=rpl15 PE=2 SV=1
PDE_03248			1	1			gnl|BL_ORD_ID|508045 sp|O59814|YCT4_SCHPO Uncharacterized transporter C794.04c OS=Schizosaccharomyces pombe GN=SPCC794.04c PE=2 SV=1
PDE_03479			1	1			-
PDE_03486			1	1			gnl|BL_ORD_ID|247412 sp|Q08972|NEW1_YEAST [NU+] prion formation protein 1 OS=Saccharomyces cerevisiae GN=NEW1 PE=1 SV=1
PDE_03557			1	1			gnl|BL_ORD_ID|102813 sp|Q05871|ECI1_YEAST 3,2-trans-enoyl-CoA isomerase OS=Saccharomyces cerevisiae GN=ECI1 PE=1 SV=1
PDE_00307			1	1			-
PDE_03586			1	1			gnl|BL_ORD_ID|233772 sp|P53070|MTO1_YEAST Mitochondrial translation optimization protein 1 OS=Saccharomyces cerevisiae GN=MTO1 PE=1 SV=2
PDE_03629			1	1			gnl|BL_ORD_ID|244554 sp|O13961|NDC1_SCHPO Nuclear envelope protein ndc1 OS=Schizosaccharomyces pombe GN=cut11 PE=2 SV=2
PDE_03880			1	1			gnl|BL_ORD_ID|518448 sp|O74978|YQL5_SCHPO Uncharacterized RNA-binding protein C1827.05c OS=Schizosaccharomyces pombe GN=SPCC1827.05c PE=2 SV=1
PDE_03887			1	1			gnl|BL_ORD_ID|505279 sp|O59674|YB8B_SCHPO Uncharacterized mitochondrial carrier C29A3.11c OS=Schizosaccharomyces pombe GN=SPBC29A3.11c PE=2 SV=1
PDE_04060			1	1			gnl|BL_ORD_ID|334284 sp|Q8TFH1|RL18B_SCHPO 60S ribosomal protein L18-B OS=Schizosaccharomyces pombe GN=rpl18b PE=1 SV=1
PDE_03097			1	1			-
PDE_04062			1	1			gnl|BL_ORD_ID|73655 sp|Q5B0Y2|CSN3_EMENI COP9 signalosome complex subunit 3 OS=Emericella nidulans GN=csnC PE=1 SV=2
PDE_04113			1	1			gnl|BL_ORD_ID|397154 sp|Q05A13|S16C6_MOUSE Short-chain dehydrogenase/reductase family 16C member 6 OS=Mus musculus GN=Sdr16c6 PE=2 SV=1
PDE_04231			1	1			gnl|BL_ORD_ID|15050 sp|B2RXR6|ANR44_MOUSE Serine/threonine-protein phosphatase 6 regulatory ankyrin repeat subunit B OS=Mus musculus GN=Ankrd44 PE=2 SV=1
PDE_04438			1	1			gnl|BL_ORD_ID|200739 sp|Q70LM4|LGRD_BREPA Linear gramicidin synthase subunit D OS=Brevibacillus parabrevis GN=lgrD PE=1 SV=1
PDE_04678			1	1			gnl|BL_ORD_ID|515750 sp|O59741|YN25_SCHPO Uncharacterized transcriptional regulatory protein C530.05 OS=Schizosaccharomyces pombe GN=SPBC530.05 PE=2 SV=1
PDE_04816			1	1			-
PDE_04891			1	1			gnl|BL_ORD_ID|472619 sp|P93231|VPS41_SOLLC Vacuolar protein sorting-associated protein 41 homolog OS=Solanum lycopersicum GN=VPS41 PE=2 SV=1
PDE_04928			1	1			gnl|BL_ORD_ID|322039 sp|Q9ZU51|RHA2B_ARATH Probable E3 ubiquitin-protein ligase RHA2B OS=Arabidopsis thaliana GN=RHA2B PE=1 SV=2
PDE_05017			1	1			gnl|BL_ORD_ID|512370 sp|O94343|YHMA_SCHPO Uncharacterized MFS-type transporter C1271.10c OS=Schizosaccharomyces pombe GN=SPBC1271.10c PE=1 SV=1
PDE_04027			1	1			gnl|BL_ORD_ID|91643 sp|Q93NG6|DHPON_ARTNI 2,6-dihydropseudooxynicotine hydrolase OS=Arthrobacter nicotinovorans PE=1 SV=1
PDE_05108			1	1			gnl|BL_ORD_ID|392857 sp|Q4WYK1|RSSA_ASPFU 40S ribosomal protein S0 OS=Aspergillus fumigatus GN=rps0 PE=3 SV=1
PDE_05204			1	1			gnl|BL_ORD_ID|511959 sp|O60167|YHC3_SCHPO ENTH domain-containing protein C19F8.03c OS=Schizosaccharomyces pombe GN=SPBC19F8.03c PE=1 SV=1
PDE_05252			1	1			gnl|BL_ORD_ID|292453 sp|Q99PV0|PRP8_MOUSE Pre-mRNA-processing-splicing factor 8 OS=Mus musculus GN=Prpf8 PE=1 SV=2
PDE_05613			1	1			gnl|BL_ORD_ID|397963 sp|P32368|SAC1_YEAST Phosphoinositide phosphatase SAC1 OS=Saccharomyces cerevisiae GN=SAC1 PE=1 SV=1
PDE_05708			1	1			gnl|BL_ORD_ID|47558 sp|P78574|CATA_ASPFU Catalase A OS=Aspergillus fumigatus GN=catA PE=3 SV=2
PDE_05820			1	1			gnl|BL_ORD_ID|464998 sp|O13878|UTP17_SCHPO U3 small nucleolar RNA-associated protein 17 OS=Schizosaccharomyces pombe GN=utp17 PE=2 SV=2
PDE_05914			1	1			gnl|BL_ORD_ID|364230 sp|A5DHT2|RPB2_PICGU DNA-directed RNA polymerase II subunit RPB2 OS=Pichia guilliermondii GN=RPB2 PE=3 SV=3
PDE_09623			1	1			gnl|BL_ORD_ID|393368 sp|P53292|RT35_YEAST 37S ribosomal protein S35, mitochondrial OS=Saccharomyces cerevisiae GN=MRPS35 PE=1 SV=1
PDE_06107			1	1			-
PDE_06148			1	1			gnl|BL_ORD_ID|98428 sp|P42698|DR111_ARATH DNA-damage-repair/toleration protein DRT111, chloroplastic OS=Arabidopsis thaliana GN=DRT111 PE=2 SV=2
PDE_06489			1	1			gnl|BL_ORD_ID|509013 sp|P87117|YDKA_SCHPO Uncharacterized protein C20G8.10c OS=Schizosaccharomyces pombe GN=SPAC20G8.10c PE=2 SV=3
PDE_06771			1	1			gnl|BL_ORD_ID|273012 sp|P13259|PCY1_YEAST Choline-phosphate cytidylyltransferase OS=Saccharomyces cerevisiae GN=PCT1 PE=1 SV=2
PDE_06780			1	1			gnl|BL_ORD_ID|57617 sp|P0C0A3|CHMP6_MOUSE Charged multivesicular body protein 6 OS=Mus musculus GN=Chmp6 PE=2 SV=2
PDE_09442			1	1			-
PDE_07090			1	1			-
PDE_07223			1	1			gnl|BL_ORD_ID|265130 sp|P54789|ORC1_SCHPO Origin recognition complex subunit 1 OS=Schizosaccharomyces pombe GN=orc1 PE=1 SV=1
PDE_07243			1	1			gnl|BL_ORD_ID|311352 sp|P25416|QUTG_EMENI Protein qutG OS=Emericella nidulans GN=qutG PE=3 SV=2
PDE_07375			1	1			-
PDE_07959			1	1			-
PDE_07967			1	1			gnl|BL_ORD_ID|305131 sp|O93937|PYR1_EMENI Protein pyrABCN OS=Emericella nidulans GN=pyrABCN PE=3 SV=2
PDE_08293			1	1			gnl|BL_ORD_ID|166002 sp|Q6AWU6|HOL3_ARATH Probable thiol methyltransferase 2 OS=Arabidopsis thaliana GN=HOL3 PE=1 SV=1
PDE_08450			1	1			gnl|BL_ORD_ID|472493 sp|Q07878|VPS13_YEAST Vacuolar protein sorting-associated protein 13 OS=Saccharomyces cerevisiae GN=VPS13 PE=1 SV=1
PDE_08556			1	1			gnl|BL_ORD_ID|434009 sp|Q8CIV8|TBCE_MOUSE Tubulin-specific chaperone E OS=Mus musculus GN=Tbce PE=1 SV=1
PDE_09668			1	1			-
PDE_08668			1	1			gnl|BL_ORD_ID|513173 sp|Q9UT42|YIPJ_SCHPO Uncharacterized PI3/PI4-kinase family protein C343.19 OS=Schizosaccharomyces pombe GN=SPAC343.19 PE=2 SV=2
PDE_00547			1	1			-
PDE_08748			1	1			gnl|BL_ORD_ID|269273 sp|Q9Y7B6|PANB_EMENI 3-methyl-2-oxobutanoate hydroxymethyltransferase OS=Emericella nidulans GN=panB PE=3 SV=1
PDE_08753			1	1			gnl|BL_ORD_ID|187887 sp|Q6CIJ3|KAR5_KLULA Nuclear fusion protein KAR5 OS=Kluyveromyces lactis GN=KAR5 PE=3 SV=1
PDE_08813			1	1			gnl|BL_ORD_ID|291967 sp|O74524|PROD_SCHPO Probable proline dehydrogenase, mitochondrial OS=Schizosaccharomyces pombe GN=SPCC70.03c PE=2 SV=1
PDE_08902			1	1			-
PDE_08995			1	1			gnl|BL_ORD_ID|319609 sp|O94623|REV1_SCHPO DNA repair protein rev1 OS=Schizosaccharomyces pombe GN=rev1 PE=2 SV=3
PDE_09173			1	1			gnl|BL_ORD_ID|118682 sp|Q9Y804|FAN1_SCHPO Fanconi-associated nuclease 1 homolog OS=Schizosaccharomyces pombe GN=SPBC146.06c PE=2 SV=1
PDE_09206			1	1			-
PDE_09268			1	1			gnl|BL_ORD_ID|515184 sp|O36033|YLM1_SCHPO TPR repeat-containing protein C19B12.01 OS=Schizosaccharomyces pombe GN=SPAC19B12.01 PE=2 SV=2
PDE_09282			1	1			gnl|BL_ORD_ID|415862 sp|Q9P727|SUCA_NEUCR Probable succinyl-CoA ligase [GDP-forming] subunit alpha, mitochondrial OS=Neurospora crassa GN=8D4.130 PE=3 SV=1
PDE_09387			1	1			gnl|BL_ORD_ID|155908 sp|Q56840|HCDR_XANP2 2-(R)-hydroxypropyl-CoM dehydrogenase OS=Xanthobacter autotrophicus (strain ATCC BAA-1158 / Py2) GN=xecD PE=1 SV=3
PDE_09336			1	1			gnl|BL_ORD_ID|506129 sp|P87243|YC0I_SCHPO Uncharacterized protein C4G3.18 OS=Schizosaccharomyces pombe GN=SPCC4G3.18 PE=2 SV=1
PDE_03535			1	1			gnl|BL_ORD_ID|118784 sp|P53917|FAR11_YEAST Factor arrest protein 11 OS=Saccharomyces cerevisiae GN=FAR11 PE=1 SV=1
PDE_09425			1	1			gnl|BL_ORD_ID|124536 sp|Q02883|FMP30_YEAST N-acyl-phosphatidylethanolamine-hydrolyzing phospholipase D, mitochondrial OS=Saccharomyces cerevisiae GN=FMP30 PE=1 SV=1
PDE_09540			1	1			-
PDE_09657			1	1			gnl|BL_ORD_ID|172723 sp|P32019|I5P2_HUMAN Type II inositol-1,4,5-trisphosphate 5-phosphatase OS=Homo sapiens GN=INPP5B PE=1 SV=4
PDE_09759			1	1			gnl|BL_ORD_ID|2618 sp|O14192|AATR1_SCHPO Aromatic amino acid aminotransferase C56E4.03 OS=Schizosaccharomyces pombe GN=SPAC56E4.03 PE=2 SV=1
PDE_09931			1	1			gnl|BL_ORD_ID|509200 sp|O14306|YE8A_SCHPO Probable inositol polyphosphate 5-phosphatase C9G1.10c OS=Schizosaccharomyces pombe GN=SPAC9G1.10c PE=1 SV=2

## Sheet: Sheet 2 Ace1-TAP-1 
The Data of Sample Ace1-TAP-1
	Reference	PepCount	UniquePepCount	CoverPercent	MW	PI
	FileScan	Sequence	MH+	Diff(MH+)	Charge	Rank	Score	DeltaScore	ExpectValue	Ions	Reference	DIFF_MODIFIED_CANDIDATE	PI	MissCleavage	Modification	MatchedTIC	NumProteaseTermini	Engine	Tag	Decoy
$1-1	PDE_08467	14	14	0.1541	95673.4	6.98
	R20220300420_ACEA_4,4473	K.GIACVQSDSR.R	1092.51	0.00115	2	1	44.85	0	0.000635	0|0	PDE_08467		5.83	0		0	2	MASCOT		T
	R20220300420_ACEA_4,5354	K.IVCASVDPR.I	1016.52	0.03682	2	1	35.64	0	0.0258	0|0	PDE_08467		5.83	0		0	2	MASCOT		T
	R20220300420_ACEA_4,4780	K.VQFDSR.K	751.373	0.00045	2	1	27.48	0	0.0442	0|0	PDE_08467		5.81	0		0	2	MASCOT		T
	R20220300420_ACEA_4,4346	R.AAIQTQVR.H	886.51	-0.00012	2	1	60.13	0	2.31e-05	0|0	PDE_08467		9.8	0		0	2	MASCOT		T
	R20220300420_ACEA_4,3543	R.GTLSAAAR.A	746.416	-0.00121	2	1	29.76	0	0.0324	0|0	PDE_08467		9.75	0		0	2	MASCOT		T
	R20220300420_ACEA_4,4071	R.IISGSNDNTVR.I	1175.6	-0.00304	2	1	62.32	0	4.86e-05	0|0	PDE_08467		5.84	0		0	2	MASCOT		T
	R20220300420_ACEA_4,10303	R.ILDSGLWR.V	959.531	0.00134	2	1	34.97	0	0.00858	0|0	PDE_08467		5.84	0		0	2	MASCOT		T
	R20220300420_ACEA_4,8156	R.IYDHISGAEVACLR.G	1603.79	0.00324	3	1	59.18	0	7.66e-05	0|0	PDE_08467		5.32	0		0	2	MASCOT		T
	R20220300420_ACEA_4,4674	R.LDEGYSDDTR.S	1170.49	0.00041	2	1	33.76	0	0.0384	0|0	PDE_08467		3.84	0		0	2	MASCOT		T
	R20220300420_ACEA_4,5173	R.LLQSDAAANAAR.G	1200.63	-0.00148	2	1	69.36	0	2.25e-06	0|0	PDE_08467		5.84	0		0	2	MASCOT		T
	R20220300420_ACEA_4,2940	R.TTQLAR.E	689.394	-0.00087	2	1	30.38	0	0.0313	0|0	PDE_08467		9.41	0		0	2	MASCOT		T
	R20220300420_ACEA_4,8679	R.TVQAGFGDPPGADEALR.L	1700.82	0.00209	2	1	66.62	0	3.03e-06	0|0	PDE_08467		4.03	0		0	2	MASCOT		T
	R20220300420_ACEA_4,10221	R.VLYINEGWR.V	1149.61	-0.00238	2	1	29.66	0	0.0203	0|0	PDE_08467		5.97	0		0	2	MASCOT		T
	R20220300420_ACEA_4,8613	R.VWDLETK.R	890.462	2e-05	2	1	31.57	0	0.0188	0|0	PDE_08467		4.37	0		0	2	MASCOT		T
$2-1	PDE_01988	16	13	0.1446	88444.1	5.61
	R20220300420_ACEA_4,6149	K.CEFGGCTYTSK.R	1309.52	0.00184	2	1	56.5	0	0.000127	0|0	PDE_01988		5.99	0		0	2	MASCOT		T
	R20220300420_ACEA_4,1911	K.CPDTTCK.Y	881.349	0.00094	2	1	40.15	0	0.0019	0|0	PDE_01988		5.82	0		0	2	MASCOT		T
	R20220300420_ACEA_4,7004	K.HSENPIIFK.C	1084.58	0.00087	2	1	40.24	0	0.00168	0|0	PDE_01988		6.75	0		0	2	MASCOT		T
	R20220300420_ACEA_4,7007	K.HSENPIIFK.C	1084.58	0.00141	3	1	38.27	0	0.00264	0|0	PDE_01988		6.75	0		0	2	MASCOT		T
	R20220300420_ACEA_4,12843	K.ILLWLAPK.F	953.618	-0.00116	2	1	43.76	0	0.000888	0|0	PDE_01988		8.75	0		0	2	MASCOT		T
	R20220300420_ACEA_4,8119	K.LEDFHPLVR.S	1125.61	0.00046	3	1	24.36	0	0.076	0|0	PDE_01988		5.32	0		0	2	MASCOT		T
	R20220300420_ACEA_4,8120	K.LEDFHPLVR.S	1125.61	0.00077	2	1	39.31	0	0.00243	0|0	PDE_01988		5.32	0		0	2	MASCOT		T
	R20220300420_ACEA_4,3496	K.NAPPM*DINQK.C	1143.55	-0.00246	2	1	22.7	0	0.35	0|0	PDE_01988		5.84	0	15.994919 Oxidation (M)	0	2	MASCOT		T
	R20220300420_ACEA_4,6836	K.QIVCLR.D	788.445	0.00071	2	1	28.36	0	0.0476	0|0	PDE_01988		8.25	0		0	2	MASCOT		T
	R20220300420_ACEA_4,2826	K.RPCDLTK.H	889.456	0.00096	2	1	42.53	0	0.00148	0|0	PDE_01988		8.22	0		0	2	MASCOT		T
	R20220300420_ACEA_4,10449	K.YNLVGWPTEK.E	1206.62	0.00191	2	1	60.28	0	1.97e-05	0|0	PDE_01988		6	0		0	2	MASCOT		T
	R20220300420_ACEA_4,6346	R.AHETVDEVTDEGVVR.S	1655.79	-0.00146	3	1	71.37	0	9.92e-07	0|0	PDE_01988		4.17	0		0	2	MASCOT		T
	R20220300420_ACEA_4,6348	R.AHETVDEVTDEGVVR.S	1655.79	-0.00089	2	1	81.07	0	1.06e-07	0|0	PDE_01988		4.17	0		0	2	MASCOT		T
	R20220300420_ACEA_4,4852	R.HQLPLSACK.Q	1053.55	0.0011	2	1	50.85	0	0.000138	0|0	PDE_01988		8.23	0		0	2	MASCOT		T
	R20220300420_ACEA_4,3492	R.YAAM*VQASK.A	984.482	-0.00171	2	1	61.5	0	1.25e-05	0|0	PDE_01988		8.59	0	15.994919 Oxidation (M)	0	2	MASCOT		T
	R20220300420_ACEA_4,13076	R.YLLVPLLK.E	958.634	-0.0028	2	1	26.59	0	0.0565	0|0	PDE_01988		8.59	0		0	2	MASCOT		T
$3-1	PDE_02596	14	12	0.2321	49796.7	9.1
	R20220300420_ACEA_4,8225	K.EGVPGDNVGFNVK.N	1331.66	0.0041	2	1	44.81	0	0.00178	0|0	PDE_02596		4.37	0		0	2	MASCOT		T
	R20220300420_ACEA_4,5732	K.ETSNFIK.K	838.43	-0.00013	2	1	38.39	0	0.00277	0|0	PDE_02596		6.1	0		0	2	MASCOT		T
	R20220300420_ACEA_4,7878	K.FSELLEK.I	865.467	9e-05	2	1	35.22	0	0.00628	0|0	PDE_02596		4.53	0		0	2	MASCOT		T
	R20220300420_ACEA_4,7744	K.ISGIGTVPVGR.V	1055.62	-0.00114	2	1	56.04	0	4.62e-05	0|0	PDE_02596		9.75	0		0	2	MASCOT		T
	R20220300420_ACEA_4,3850	K.SGDAAIVK.M	760.42	0.00023	2	1	44.95	0	0.00101	0|0	PDE_02596		5.55	0		0	2	MASCOT		T
	R20220300420_ACEA_4,5080	K.STTTGHLIYK.C	1120.6	-0.00015	3	1	28.29	0	0.0276	0|0	PDE_02596		8.33	0		0	2	MASCOT		T
	R20220300420_ACEA_4,5081	K.STTTGHLIYK.C	1120.6	-0.00063	2	1	42.51	0	0.00105	0|0	PDE_02596		8.33	0		0	2	MASCOT		T
	R20220300420_ACEA_4,7273	K.YEVTVIDAPGHR.D	1356.69	0.00222	3	1	64.62	0	5.56e-06	0|0	PDE_02596		5.32	0		0	2	MASCOT		T
	R20220300420_ACEA_4,7275	K.YEVTVIDAPGHR.D	1356.69	0.00116	2	1	83.45	0	7.27e-08	0|0	PDE_02596		5.32	0		0	2	MASCOT		T
	R20220300420_ACEA_4,1697	R.GNVASDSK.N	777.374	-3e-05	2	1	41.46	0	0.00187	0|0	PDE_02596		5.84	0		0	2	MASCOT		T
	R20220300420_ACEA_4,8531	R.LPLQDVYK.I	975.551	-0.00962	2	1	28.42	0	0.0333	0|0	PDE_02596		5.84	0		0	2	MASCOT		T
	R20220300420_ACEA_4,8550	R.QLIVALNK.M	898.572	0.00168	2	1	58.63	0	2.39e-05	0|0	PDE_02596		8.75	0		0	2	MASCOT		T
	R20220300420_ACEA_4,6943	R.QTVAVGVIK.S	914.567	0.00359	2	1	63.02	0	1.21e-05	0|0	PDE_02596		8.75	0		0	2	MASCOT		T
	R20220300420_ACEA_4,5017	R.YNEIVK.E	765.414	-0.00044	2	1	34.86	0	0.00856	0|0	PDE_02596		6	0		0	2	MASCOT		T
$4-1	PDE_02754	13	11	0.4	28978.8	9.18
	R20220300420_ACEA_4,4365	K.ALAAQQAAEQQR.L	1284.67	-0.00212	2	1	75.06	0	5.93e-07	0|0	PDE_02754		6.05	0		0	2	MASCOT		T
	R20220300420_ACEA_4,6422	K.EFIDSATR.H	938.458	-0.36995	2	1	40.76	0	0.0063	0|0	PDE_02754		4.37	0		0	2	MASCOT		T
	R20220300420_ACEA_4,6432	K.EFIDSATR.H	938.458	-0.00033	2	1	45.03	0	0.000551	0|0	PDE_02754		4.37	0		0	2	MASCOT		T
	R20220300420_ACEA_4,8572	K.LLNGLAVR.R	855.541	0.00138	2	1	40.27	0	0.0017	0|0	PDE_02754		9.75	0		0	2	MASCOT		T
	R20220300420_ACEA_4,9680	K.TLPDSVTIIEPK.E	1312.74	0.00137	2	1	40.18	0	0.00163	0|0	PDE_02754		4.37	0		0	2	MASCOT		T
	R20220300420_ACEA_4,6776	R.ACYGVLR.F	838.424	0.00077	2	1	25.06	0	0.0596	0|0	PDE_02754		8.27	0		0	2	MASCOT		T
	R20220300420_ACEA_4,4279	R.ATHTQEVLGEQGR.R	1425.71	-0.00022	2	1	66.14	0	3.7e-06	0|0	PDE_02754		5.4	0		0	2	MASCOT		T
	R20220300420_ACEA_4,4294	R.ATHTQEVLGEQGR.R	1425.71	0.00073	3	1	39.42	0	0.0169	0|0	PDE_02754		5.4	0		0	2	MASCOT		T
	R20220300420_ACEA_4,8174	R.ELTSLIQK.R	931.546	1e-05	2	1	31.7	0	0.0191	0|0	PDE_02754		6.1	0		0	2	MASCOT		T
	R20220300420_ACEA_4,4220	R.FIM*ESGAK.G	898.434	-0.00022	2	1	30.88	0	0.014	0|0	PDE_02754		6	0	15.994919 Oxidation (M)	0	2	MASCOT		T
	R20220300420_ACEA_4,7425	R.GLSAVAQCESLR.Y	1290.65	-0.00046	2	1	68	0	2.96e-06	0|0	PDE_02754		6	0		0	2	MASCOT		T
	R20220300420_ACEA_4,7232	R.QGVLGIK.V	714.451	0.00041	2	1	46.55	0	0.000439	0|0	PDE_02754		8.75	0		0	2	MASCOT		T
	R20220300420_ACEA_4,10429	R.VTPTVTDIIIR.A	1227.73	0.0022	2	1	67.25	0	3.56e-06	0|0	PDE_02754		5.81	0		0	2	MASCOT		T
$5-1	PDE_09299	12	11	0.2521	37443	6.67
	R20220300420_ACEA_4,3750	K.AAHVTNLPK.D	950.542	0.00284	3	1	26.49	0	0.0475	0|0	PDE_09299		8.8	0		0	2	MASCOT		T
	R20220300420_ACEA_4,3755	K.AAHVTNLPK.D	950.542	-0.00021	2	1	25.11	0	0.0652	0|0	PDE_09299		8.8	0		0	2	MASCOT		T
	R20220300420_ACEA_4,7410	K.APVFESVTK.M	977.53	0.00094	2	1	47.29	0	0.000461	0|0	PDE_09299		6.05	0		0	2	MASCOT		T
	R20220300420_ACEA_4,8517	K.DLIADVR.A	801.446	6e-05	2	1	47.28	0	0.000514	0|0	PDE_09299		4.21	0		0	2	MASCOT		T
	R20220300420_ACEA_4,8808	K.GELADGVEIGDHVGIK.W	1608.82	0.00254	3	1	71.66	0	1.14e-06	0|0	PDE_09299		4.31	0		0	2	MASCOT		T
	R20220300420_ACEA_4,3190	K.GSYVGNR.Q	752.369	9e-05	2	1	21.04	0	0.124	0|0	PDE_09299		8.75	0		0	2	MASCOT		T
	R20220300420_ACEA_4,4668	K.M*INIK.G	634.359	5e-05	2	1	21.32	0	0.246	0|0	PDE_09299		8.5	0	15.994919 Oxidation (M)	0	2	MASCOT		T
	R20220300420_ACEA_4,7277	K.QWAQVVEQK.G	1115.58	0.00104	2	1	51.95	0	0.000146	0|0	PDE_09299		6	0		0	2	MASCOT		T
	R20220300420_ACEA_4,7510	K.VFELM*EQGK.I	1096.53	0.00321	2	1	50.27	0	0.00018	0|0	PDE_09299		4.53	0	15.994919 Oxidation (M)	0	2	MASCOT		T
	R20220300420_ACEA_4,3544	M.APQVPDK.Q	754.409	-0.00175	2	1	49.48	0	0.000177	0|0	PDE_09299		5.88	0		0	2	MASCOT		T
	R20220300420_ACEA_4,6105	R.VIAIDGGDEK.R	1016.53	0.00274	2	1	42.05	0	0.00589	0|0	PDE_09299		4.03	0		0	2	MASCOT		T
	R20220300420_ACEA_4,5135	R.VIAIDGGDEKR.E	1172.63	-0.00104	3	1	37.13	0	0.00409	0|0	PDE_09299		4.56	1		0	2	MASCOT		T
$6-1	PDE_01092	10	9	0.234	41710.1	5.45
	R20220300420_ACEA_4,5275	K.AGFAGDDAPR.A	976.448	-0.00034	2	1	69.95	0	2.25e-06	0|0	PDE_01092		4.21	0		0	2	MASCOT		T
	R20220300420_ACEA_4,3748	K.CDVDVR.K	763.34	1e-05	2	1	31.64	0	0.0337	0|0	PDE_01092		4.21	0		0	2	MASCOT		T
	R20220300420_ACEA_4,4408	K.DSYVGDEAQSK.R	1198.52	-0.00015	2	1	48.9	0	0.000237	0|0	PDE_01092		4.03	0		0	2	MASCOT		T
	R20220300420_ACEA_4,6419	K.EITALAPSSM*K.V	1163.6	-0.00038	2	1	54.96	0	6.78e-05	0|0	PDE_01092		6.1	0	15.994919 Oxidation (M)	0	2	MASCOT		T
	R20220300420_ACEA_4,5337	K.IIAPPER.K	795.472	0.00022	2	1	39.33	0	0.00221	0|0	PDE_01092		6	0		0	2	MASCOT		T
	R20220300420_ACEA_4,5780	K.QEYDESGPSIVHR.K	1516.7	-1e-05	2	1	87.35	0	3.07e-08	0|0	PDE_01092		4.65	0		0	2	MASCOT		T
	R20220300420_ACEA_4,5803	K.QEYDESGPSIVHR.K	1516.7	-0.00238	3	1	64.43	0	6e-06	0|0	PDE_01092		4.65	0		0	2	MASCOT		T
	R20220300420_ACEA_4,10961	K.SYELPDGQVITIGNER.F	1790.89	0.00065	3	1	39.1	0	0.00201	0|0	PDE_01092		4.14	0		0	2	MASCOT		T
	R20220300420_ACEA_4,9753	R.DLTDYLM*K.I	1014.48	0.00129	2	1	34.65	0	0.00701	0|0	PDE_01092		4.21	0	15.994919 Oxidation (M)	0	2	MASCOT		T
	R20220300420_ACEA_4,4398	R.IDMAGR.D	662.329	-0.0006	2	1	36.4	0	0.00779	0|0	PDE_01092		5.84	0		0	2	MASCOT		T
$7-1	PDE_02379	10	9	0.1148	69515.5	5.06
	R20220300420_ACEA_4,5991	K.DNNLLGK.F	773.415	-0.00093	2	1	28.98	0	0.0379	0|0	PDE_02379/PDE_08980		5.84	0		0	2	MASCOT		T
	R20220300420_ACEA_4,2892	K.EEIER.M ! R.EEIER.L ! K.EEIER.E ! R.EEIER.K ! K.EEIER.R ! K.EELER.I ! R.EELER.Q ! R.EELER.A	675.331	0.00012	2	1	26.61	0	0.0768	0|0	PDE_02379 ! PDE_06085 ! PDE_07941 ! PDE_08623 ! PDE_09056 ! PDE_01474 ! PDE_03858 ! PDE_06698		4.25	0		0	2	MASCOT		T
	R20220300420_ACEA_4,4511	K.ITITNDK.G	804.446	-0.00022	2	1	39.38	0	0.00354	0|0	PDE_02379		5.84	0		0	2	MASCOT		T
	R20220300420_ACEA_4,3939	K.LQISEDDKK.K	1075.56	-0.00038	3	1	27.61	0	0.0368	0|0	PDE_02379		4.56	1		0	2	MASCOT		T
	R20220300420_ACEA_4,3942	K.LQISEDDKK.K	1075.56	-0.00151	2	1	60.11	0	2.07e-05	0|0	PDE_02379		4.56	1		0	2	MASCOT		T
	R20220300420_ACEA_4,9971	K.LVSDFFNK.D	969.504	0.00123	2	1	50.15	0	0.000192	0|0	PDE_02379		5.84	0		0	2	MASCOT		T
	R20220300420_ACEA_4,2673	K.NTLSEGK.L	748.384	0.00082	2	1	33.92	0	0.103	0|0	PDE_02379		6	0		0	2	MASCOT		T
	R20220300420_ACEA_4,5969	K.STAGDTHLGGEDFDNR.L	1691.73	-0.00414	3	1	34.43	0	0.00568	0|0	PDE_02379		4.22	0		0	2	MASCOT		T
	R20220300420_ACEA_4,4030	R.LIGDAAK.N	687.404	-6e-05	2	1	40.2	0	0.00328	0|0	PDE_02379		5.84	0		0	2	MASCOT		T
	R20220300420_ACEA_4,3605	R.NTTIPTK.K	774.436	0.00061	2	1	50.05	0	0.00032	0|0	PDE_02379/PDE_03760		8.75	0		0	2	MASCOT		T
$8-1	PDE_06476	9	9	0.1541	60089.3	9.14
	R20220300420_ACEA_4,6955	K.APGILPR.H ! K.APGILPR.Q	723.451	0.00085	2	1	35.77	0	0.0194	0|0	PDE_01144 ! PDE_06476		9.8	0		0	2	MASCOT		T
	R20220300420_ACEA_4,9372	K.AQPTEVSSILEQR.I	1457.76	0.00164	2	1	52.55	0	9.34e-05	0|0	PDE_06476		4.53	0		0	2	MASCOT		T
	R20220300420_ACEA_4,3325	K.TLEEQDAM*K.Y	1080.49	-0.00506	2	1	35.99	0	0.00495	0|0	PDE_06476		4.14	0	15.994919 Oxidation (M)	0	2	MASCOT		T
	R20220300420_ACEA_4,6207	R.GVQEEAGLAETGR.V	1316.64	0.00127	2	1	77.46	0	3.24e-07	0|0	PDE_06476		4.25	0		0	2	MASCOT		T
	R20220300420_ACEA_4,7970	R.HAVIIYDDLSK.Q	1273.68	-0.00114	2	1	49.91	0	0.0002	0|0	PDE_06476		5.21	0		0	2	MASCOT		T
	R20220300420_ACEA_4,7444	R.LTELLK.Q	716.455	0.00074	2	1	40.54	0	0.0027	0|0	PDE_06476		6	0		0	2	MASCOT		T
	R20220300420_ACEA_4,8076	R.QM*SLLLR.R	876.497	-0.00219	2	1	34.52	0	0.029	0|0	PDE_01144/PDE_06476		9.75	0	15.994919 Oxidation (M)	0	2	MASCOT		T
	R20220300420_ACEA_4,3520	R.QSVNQPVQTGM*K.C	1332.66	-0.00689	2	1	35.1	0	0.00572	0|0	PDE_06476		8.75	0	15.994919 Oxidation (M)	0	2	MASCOT		T
	R20220300420_ACEA_4,6757	R.STVAQLVK.T	845.509	-0.00037	2	1	43.07	0	0.00155	0|0	PDE_01144/PDE_06476		8.47	0		0	2	MASCOT		T
$9-1	PDE_09952	8	7	0.2071	36140.5	6.32
	R20220300420_ACEA_4,2252	K.ASENEM*K.G	824.345	0.0017	2	1	25.36	0	0.215	0|0	PDE_09952		4.53	0	15.994919 Oxidation (M)	0	2	MASCOT		T
	R20220300420_ACEA_4,2233	K.ASENEMK.G	808.351	-0.00038	2	1	39.26	0	0.00238	0|0	PDE_09952		4.53	0		0	2	MASCOT		T
	R20220300420_ACEA_4,2474	K.LTGM*AM*R.V	811.38	0.00026	2	1	22.82	0	0.1	0|0	PDE_09952		9.75	0	15.994919 Oxidation (M)	0	2	MASCOT		T
	R20220300420_ACEA_4,3504	K.YDSTHGQFK.G	1082.49	-9e-05	3	1	21.9	0	1.25	0|0	PDE_09952		6.74	0		0	2	MASCOT		T
	R20220300420_ACEA_4,6644	R.TAAQNIIPSSTGAAK.A	1429.76	0.00101	2	1	59.57	0	2.01e-05	0|0	PDE_09952		8.41	0		0	2	MASCOT		T
	R20220300420_ACEA_4,7711	R.VGINGFGR.I ! K.VGINGFGR.I	819.447	5e-05	2	1	62.9	0	1.32e-05	0|0	PDE_04588 ! PDE_09952		9.72	0		0	2	MASCOT		T
	R20220300420_ACEA_4,9581	R.VPTANVSVVDLTCR.I	1530.79	-0.00033	2	1	94.01	0	7.03e-09	0|0	PDE_09952		5.8	0		0	2	MASCOT		T
	R20220300420_ACEA_4,12907	R.VVDLIAYIAK.V	1104.67	-0.00152	2	1	69.28	0	2.77e-06	0|0	PDE_09952		5.81	0		0	2	MASCOT		T
$10-1	PDE_08649	6	6	0.0699	93403.1	6.34
	R20220300420_ACEA_4,7837	K.FSVSPVVQR.G	1018.57	0.00112	2	1	42.43	0	0.00137	0|0	PDE_08649		9.75	0		0	2	MASCOT		T
	R20220300420_ACEA_4,3629	K.NAQDLPK.L	785.415	0.00087	2	1	31.54	0	0.015	0|0	PDE_08649		5.84	0		0	2	MASCOT		T
	R20220300420_ACEA_4,4850	K.SGTLTTDETAHNLK.V	1487.73	-0.0001	2	1	52.1	0	0.000348	0|0	PDE_08649		5.3	0		0	2	MASCOT		T
	R20220300420_ACEA_4,7284	R.EGPIAEEPLR.A	1110.58	9e-05	2	1	23.6	0	0.0781	0|0	PDE_08649		4.25	0		0	2	MASCOT		T
	R20220300420_ACEA_4,6410	R.GGGQIIPTAR.R	969.548	0.00014	2	1	26.25	0	0.0471	0|0	PDE_00980/PDE_08649		9.75	0		0	2	MASCOT		T
	R20220300420_ACEA_4,7361	R.ISDPVVSYR.E	1035.55	-3e-05	2	1	50.84	0	0.000178	0|0	PDE_08649		5.84	0		0	2	MASCOT		T
$11-1	PDE_01963	6	5	0.1281	44837	5.03
	R20220300420_ACEA_4,7558	K.KQELTLEGIK.Q	1158.67	-0.00193	2	1	35.34	0	0.00643	0|0	PDE_01963		6.14	1		0	2	MASCOT		T
	R20220300420_ACEA_4,6408	R.EGPQVVVGTPGR.V	1195.64	0.16006	2	1	32.98	0	0.0248	0|0	PDE_01963		6.1	0		0	2	MASCOT		T
	R20220300420_ACEA_4,6420	R.EGPQVVVGTPGR.V	1195.64	0.00106	2	1	41.62	0	0.00117	0|0	PDE_01963		6.1	0		0	2	MASCOT		T
	R20220300420_ACEA_4,4681	R.ELAQQIQK.V	957.536	0.0001	2	1	42.02	0	0.00139	0|0	PDE_01963		6.1	0		0	2	MASCOT		T
	R20220300420_ACEA_4,5402	R.GNDVIAQAQSGTGK.T	1345.67	-0.00147	2	1	63.02	0	9.78e-06	0|0	PDE_01963		5.84	0		0	2	MASCOT		T
	R20220300420_ACEA_4,3515	R.VQDM*IQR.R	905.451	-0.00038	2	1	43.62	0	0.001	0|0	PDE_01963		5.81	0	15.994919 Oxidation (M)	0	2	MASCOT		T
$12-1	PDE_00406	5	5	0.2857	23076	9.45
	R20220300420_ACEA_4,10693	K.EIAHLDNQPVLLFGK.W	1693.93	0.00542	3	1	43.79	0	0.00284	0|0	PDE_00406		5.32	0		0	2	MASCOT		T
	R20220300420_ACEA_4,12846	K.SISECLAEELVNAAK.G	1633.81	-0.00497	2	1	75.9	0	4.18e-07	0|0	PDE_00406		4.25	0		0	2	MASCOT		T
	R20220300420_ACEA_4,3237	R.IGSAGTVR.R	760.431	-0.00138	2	1	50.82	0	0.00026	0|0	PDE_00406		9.75	0		0	2	MASCOT		T
	R20220300420_ACEA_4,7006	R.QAVDVSPLR.R	984.547	0.00316	2	1	58.12	0	2.71e-05	0|0	PDE_00406		5.84	0		0	2	MASCOT		T
	R20220300420_ACEA_4,11499	R.VNTAISLITIGAR.E	1328.79	0.00227	2	1	86.37	0	4.66e-08	0|0	PDE_00406		9.72	0		0	2	MASCOT		T
$13-1	PDE_02095	5	5	0.3473	18874.6	5.31
	R20220300420_ACEA_4,5222	K.EGVDDEATPDSDTQVTK.S	1806.79	-0.00059	2	1	55.38	0	4.37e-05	0|0	PDE_02095		3.66	0		0	2	MASCOT		T
	R20220300420_ACEA_4,6660	R.LLDDYDVHR.A	1145.56	0.00171	3	1	37.71	0	0.0139	0|0	PDE_02095		4.41	0		0	2	MASCOT		T
	R20220300420_ACEA_4,5298	R.QATSTQAFNPR.F	1220.6	-0.00099	2	1	60.35	0	1.99e-05	0|0	PDE_02095		9.75	0		0	2	MASCOT		T
	R20220300420_ACEA_4,8878	R.TFTFPGR.V	825.425	-0.00068	2	1	37.75	0	0.00314	0|0	PDE_02095		9.41	0		0	2	MASCOT		T
	R20220300420_ACEA_4,12738	R.TSFPTSGDFAPLFR.L	1542.76	-0.00068	2	1	43.83	0	0.000745	0|0	PDE_02095		5.5	0		0	2	MASCOT		T
$14-1	PDE_04963	5	5	0.0764	51807.7	7.64
	R20220300420_ACEA_4,6682	K.ALENEFK.A	850.43	0.00157	2	1	30.07	0	0.0244	0|0	PDE_04963		4.53	0		0	2	MASCOT		T
	R20220300420_ACEA_4,5283	K.IQSELPK.E	814.467	-0.00023	2	1	33.98	0	0.00838	0|0	PDE_04963		6	0		0	2	MASCOT		T
	R20220300420_ACEA_4,7997	K.QYQELVIK.N	1020.57	0.0002	2	1	37.12	0	0.00419	0|0	PDE_04963		6	0		0	2	MASCOT		T
	R20220300420_ACEA_4,3485	R.IGAPAM*TSR.G	919.467	-0.00136	2	1	39.52	0	0.0127	0|0	PDE_04963		9.75	0	15.994919 Oxidation (M)	0	2	MASCOT		T
	R20220300420_ACEA_4,5435	R.LIDYK.R	651.371	-0.00126	2	1	32.09	0	0.013	0|0	PDE_04963		5.84	0		0	2	MASCOT		T
$15-1	PDE_03760	4	4	0.056	71742.3	5.81
	R20220300420_ACEA_4,3316	K.AAIEAANR.A	815.437	-0.002	2	1	33.33	0	0.0122	0|0	PDE_03760		6.05	0		0	2	MASCOT		T
	R20220300420_ACEA_4,5454	K.IIENVEGAR.T	1000.54	3e-05	2	1	52.37	0	0.000597	0|0	PDE_03760		4.53	0		0	2	MASCOT		T
	R20220300420_ACEA_4,12530	R.AQLEALVDPLITR.T	1438.83	-0.00062	2	1	44.7	0	0.000615	0|0	PDE_03760		4.37	0		0	2	MASCOT		T
	R20220300420_ACEA_4,3605	R.NTTIPTK.K	774.436	0.00061	2	1	50.05	0	0.00032	0|0	PDE_02379/PDE_03760		8.75	0		0	2	MASCOT		T
$16-1	PDE_05927	4	4	0.0356	101087	10.43
	R20220300420_ACEA_4,6818	R.GSDPM*ALQNLQR.G	1345.65	0.00082	2	1	52.01	0	0.000124	0|0	PDE_05927		5.84	0	15.994919 Oxidation (M)	0	2	MASCOT		T
	R20220300420_ACEA_4,1871	R.LEQEQK.Q	774.399	0.00084	2	1	22.31	0	0.19	0|0	PDE_05927		4.53	0		0	2	MASCOT		T
	R20220300420_ACEA_4,4911	R.LEQLEQQR.L	1043.55	0.00095	2	1	46.86	0	0.000474	0|0	PDE_05927		4.53	0		0	2	MASCOT		T
	R20220300420_ACEA_4,1822	R.LQQQQR.L	800.437	0.00095	2	1	38.11	0	0.00389	0|0	PDE_05927		9.75	0		0	2	MASCOT		T
$17-1	PDE_07230	4	4	0.11	42392.6	5.66
	R20220300420_ACEA_4,10378	K.SSDELVEIIR.N	1160.62	0.00114	2	1	77.04	0	3.96e-07	0|0	PDE_07230		4.14	0		0	2	MASCOT		T
	R20220300420_ACEA_4,2227	K.VACETATK.T	879.424	-0.00019	2	1	54.14	0	8.13e-05	0|0	PDE_07230		5.97	0		0	2	MASCOT		T
	R20220300420_ACEA_4,7982	K.VIPAHLLDDR.T	1148.64	-0.00048	3	1	40.6	0	0.00191	0|0	PDE_07230		5.21	0		0	2	MASCOT		T
	R20220300420_ACEA_4,9303	R.FVIGGPQGDAGLTGR.K	1444.75	-0.00259	2	1	85.84	0	2.11e-07	0|0	PDE_07230		5.84	0		0	2	MASCOT		T
$18-1	PDE_08100	4	4	0.2564	17881.5	10.46
	R20220300420_ACEA_4,5611	K.DTQVVSNGLDSK.L	1262.62	-0.00163	2	1	49.3	0	0.00149	0|0	PDE_08100		4.21	0		0	2	MASCOT		T
	R20220300420_ACEA_4,3070	K.KADVDLNK.R	902.494	-0.00151	2	1	22.49	0	0.147	0|0	PDE_08100		5.96	1		0	2	MASCOT		T
	R20220300420_ACEA_4,7191	R.AGELTTEELER.I	1247.61	0.00087	2	1	81.07	0	1.48e-07	0|0	PDE_08100		4.09	0		0	2	MASCOT		T
	R20220300420_ACEA_4,5614	R.LLNTNVEGK.Q	987.547	-0.00021	2	1	49.95	0	0.000715	0|0	PDE_08100		6	0		0	2	MASCOT		T
$19-1	PDE_02494	4	3	0.0623	41932.6	8.88
	R20220300420_ACEA_4,6788	K.GILHTPIER.S	1035.59	0.00119	3	1	21.91	0	1.15	0|0	PDE_02494		6.75	0		0	2	MASCOT		T
	R20220300420_ACEA_4,6799	K.GILHTPIER.S	1035.59	0.00146	2	1	26.18	0	0.0521	0|0	PDE_02494		6.75	0		0	2	MASCOT		T
	R20220300420_ACEA_4,9397	K.LADGLFR.S	791.441	0.00118	2	1	39.4	0	0.00321	0|0	PDE_02494		5.84	0		0	2	MASCOT		T
	R20220300420_ACEA_4,9743	K.NVDLCIIR.E	1002.54	0.00126	2	1	26.2	0	0.0645	0|0	PDE_02494		5.83	0		0	2	MASCOT		T
$20-1	PDE_00444	3	3	0.1133	32140.7	9.3
	R20220300420_ACEA_4,4345	K.TQGAPGEGTISR.L	1173.59	-0.00178	2	1	50.94	0	0.000169	0|0	PDE_00444		5.66	0		0	2	MASCOT		T
	R20220300420_ACEA_4,6412	K.VSEAVYAQVDK.N	1208.62	-0.00089	2	1	67	0	3.64e-06	0|0	PDE_00444		4.37	0		0	2	MASCOT		T
	R20220300420_ACEA_4,7493	R.VLGATGGVEIGK.-	1100.63	-9e-05	2	1	32.74	0	0.0123	0|0	PDE_00444		5.97	0		0	2	MASCOT		T
$21-1	PDE_01212	3	3	0.0025	799316	5.24
	R20220300420_ACEA_4,2943	K.EDIAR.W ! R.EDIAR.D ! K.EDIAR.F ! K.EDLAR.I	603.31	-0.00232	2	1	38.37	0	0.0052	0|0	PDE_01212 ! PDE_01368 ! PDE_03109 ! PDE_07828		4.37	0		0	2	MASCOT		T
	R20220300420_ACEA_4,1919	K.ESGEPR.R	674.31	-0.07135	2	1	24.34	0	0.436	0|0	PDE_01212		4.53	0		0	2	MASCOT		T
	R20220300420_ACEA_4,15529	R.EALTAQK.S	760.42	0.03279	2	1	23.31	0	0.405	0|0	PDE_01212		6.1	0		0	2	MASCOT		T
$22-1	PDE_02249	3	3	0.1491	18372.4	4.4
	R20220300420_ACEA_4,7779	K.ALLDVGCK.T	875.466	-0.00041	2	1	44.5	0	0.0019	0|0	PDE_02249		5.87	0		0	2	MASCOT		T
	R20220300420_ACEA_4,3532	K.SPEEIR.K	730.373	-0.0009	2	1	37.45	0	0.00524	0|0	PDE_02249		4.53	0		0	2	MASCOT		T
	R20220300420_ACEA_4,7753	K.TTDIDEWDQK.F	1250.55	-0.00018	2	1	59.11	0	8.97e-05	0|0	PDE_02249		3.84	0		0	2	MASCOT		T
$23-1	PDE_02546	3	3	0.0729	47483	5.2
	R20220300420_ACEA_4,9270	K.NVNETIGPALIK.E	1268.72	-0.00043	2	1	48.74	0	0.000264	0|0	PDE_02546		6	0		0	2	MASCOT		T
	R20220300420_ACEA_4,8972	K.YDLDFK.N	800.382	0.00035	2	1	27.5	0	0.0448	0|0	PDE_02546		4.21	0		0	2	MASCOT		T
	R20220300420_ACEA_4,8492	R.IEEELGENAIYAGK.N	1535.76	-0.0004	2	1	24.57	0	0.0543	0|0	PDE_02546		4.09	0		0	2	MASCOT		T
$24-1	PDE_03660	3	3	0.0416	85861.3	6.27
	R20220300420_ACEA_4,5571	K.GEITAQEYEK.F	1167.55	-0.00115	2	1	29.07	0	0.0553	0|0	PDE_03660		4.25	0		0	2	MASCOT		T
	R20220300420_ACEA_4,8088	K.VIQVDEPALR.E	1139.64	-0.00082	2	1	32.4	0	0.00998	0|0	PDE_03660		4.37	0		0	2	MASCOT		T
	R20220300420_ACEA_4,8916	R.DEVADLEAAGVK.V	1216.61	-0.05111	2	1	40.48	0	0.00186	0|0	PDE_03660		3.92	0		0	2	MASCOT		T
$25-1	PDE_03807	3	3	0.1656	15780	10.91
	R20220300420_ACEA_4,8788	K.LVFGVAR.I	761.467	0.00108	2	1	38.08	0	0.00494	0|0	PDE_03807		9.75	0		0	2	MASCOT		T
	R20220300420_ACEA_4,3628	R.ETIVR.V	617.362	0.00053	2	1	38.07	0	0.00556	0|0	PDE_03807		6.1	0		0	2	MASCOT		T
	R20220300420_ACEA_4,5399	R.IEDVTPTPSDSTR.R	1417.68	0.00162	2	1	55.93	0	0.000112	0|0	PDE_03807		4.03	0		0	2	MASCOT		T
$26-1	PDE_04579	3	3	0.0667	50152.8	4.98
	R20220300420_ACEA_4,7838	K.EM*IDQVLDK.V	1106.54	-0.00369	2	1	53.82	0	8.57e-05	0|0	PDE_04579		4.03	0	15.994919 Oxidation (M)	0	2	MASCOT		T
	R20220300420_ACEA_4,7548	R.EDLAALER.D	916.473	0.00042	2	1	48.93	0	0.000352	0|0	PDE_04579		4.14	0		0	2	MASCOT		T
	R20220300420_ACEA_4,12546	R.TIQFVDWCPTGFK.L	1598.77	0.00265	2	1	68.39	0	2.25e-06	0|0	PDE_04579		5.5	0		0	2	MASCOT		T
$27-1	PDE_04873	3	3	0.0526	62760.5	6
	R20220300420_ACEA_4,6058	K.LNVTSSPTINNK.V	1287.69	0.00145	2	1	49.5	0	0.000213	0|0	PDE_04873		8.75	0		0	2	MASCOT		T
	R20220300420_ACEA_4,3872	K.LTAEAAAAR.N	873.479	-0.00059	2	1	47.79	0	0.0005	0|0	PDE_04873		6	0		0	2	MASCOT		T
	R20220300420_ACEA_4,9642	K.QPIDLSLPK.N	1010.59	-0.00029	2	1	24.75	0	0.0623	0|0	PDE_04873		5.84	0		0	2	MASCOT		T
$28-1	PDE_04897	3	3	0.1355	17623.4	9.74
$28-2	PDE_03961	3	3	0.0709	33080.4	6.94
	R20220300420_ACEA_4,6513	-.M*QIFVK.T	781.428	-0.01905	2	1	23.42	0	0.374	0|0	PDE_03961/PDE_04897		8.5	0	15.994919 Oxidation (M)	0	2	MASCOT		T
	R20220300420_ACEA_4,8434	K.ESTLHLVLR.L	1067.62	-0.00131	3	1	31.02	0	0.0144	0|0	PDE_03961/PDE_04897		6.85	0		0	2	MASCOT		T
	R20220300420_ACEA_4,2798	K.QLEDGR.T	717.353	0.00026	2	1	20.84	0	1.18	0|0	PDE_02848/PDE_03961/PDE_04897		4.37	0		0	2	MASCOT		T
$29-1	PDE_05983	3	3	0.1115	28214.4	10.54
	R20220300420_ACEA_4,4516	K.EVATAIR.A	759.436	0.00017	2	1	23.74	0	0.129	0|0	PDE_05983		6.1	0		0	2	MASCOT		T
	R20220300420_ACEA_4,6295	R.GTGLVASPAVK.R	999.583	0.0007	2	1	23	0	0.0972	0|0	PDE_05983		8.75	0		0	2	MASCOT		T
	R20220300420_ACEA_4,11954	R.SPLEEFGDVLR.Q	1261.64	0.70056	2	1	28.71	0	0.175	0|0	PDE_05983		4.14	0		0	2	MASCOT		T
$30-1	PDE_07131	3	3	0.0624	48937.7	5.45
	R20220300420_ACEA_4,7319	K.FDNLYGCR.E	1044.46	0.00119	2	1	29.41	0	0.0248	0|0	PDE_07131		5.83	0		0	2	MASCOT		T
	R20220300420_ACEA_4,7279	K.VAVVAGYGDVGK.G	1134.62	0.00117	2	1	71.27	0	1.54e-06	0|0	PDE_07131		5.81	0		0	2	MASCOT		T
	R20220300420_ACEA_4,8935	R.ESLIDGIK.R	874.488	-4e-05	2	1	61.07	0	2e-05	0|0	PDE_07131		4.37	0		0	2	MASCOT		T
$31-1	PDE_08134	3	3	0.1574	24229.4	6.53
	R20220300420_ACEA_4,7295	K.LVLVGDGGTGK.T	1015.58	0.00174	2	1	43.44	0	0.00114	0|0	PDE_08134		5.84	0		0	2	MASCOT		T
	R20220300420_ACEA_4,8366	K.NLQYYDISAK.S	1214.61	0.00114	2	1	43.24	0	0.000889	0|0	PDE_08134		5.83	0		0	2	MASCOT		T
	R20220300420_ACEA_4,9772	R.VCENIPIVLCGNK.V	1515.77	0.00209	2	1	52.95	0	7.83e-05	0|0	PDE_08134		5.96	0		0	2	MASCOT		T
$32-1	PDE_01699	7	2	0.0098	67215.1	9.33
	R20220300420_ACEA_4,10840	-.M*ILIYK.K	796.464	-0.03291	2	1	28.85	0	0.0202	0|0	PDE_01699		8.34	0	15.994919 Oxidation (M)	0	2	MASCOT		T
	R20220300420_ACEA_4,5382	M.ILIYK.K ! R.LLLYK.G	649.428	0.00137	2	1	25.23	0	0.14	0|0	PDE_01699 ! PDE_02670		8.59	0		0	2	MASCOT		T
	R20220300420_ACEA_4,7572	M.ILIYK.K ! R.LLLYK.G	649.428	0.00029	2	1	22.88	0	0.111	0|0	PDE_01699 ! PDE_02670		8.59	0		0	2	MASCOT		T
	R20220300420_ACEA_4,7886	M.ILIYK.K ! R.LLLYK.G	649.428	-0.00045	2	1	26.69	0	0.0461	0|0	PDE_01699 ! PDE_02670		8.59	0		0	2	MASCOT		T
	R20220300420_ACEA_4,8415	M.ILIYK.K ! R.LLLYK.G	649.428	-0.00071	2	1	26.46	0	0.0486	0|0	PDE_01699 ! PDE_02670		8.59	0		0	2	MASCOT		T
	R20220300420_ACEA_4,8984	M.ILIYK.K ! R.LLLYK.G	649.428	0.00083	2	1	24.17	0	0.0823	0|0	PDE_01699 ! PDE_02670		8.59	0		0	2	MASCOT		T
	R20220300420_ACEA_4,9751	M.ILIYK.K ! R.LLLYK.G	649.428	0.00065	2	1	26.72	0	0.0458	0|0	PDE_01699 ! PDE_02670		8.59	0		0	2	MASCOT		T
$33-1	PDE_00616	3	2	0.0229	59318.1	7.7
	R20220300420_ACEA_4,2519	K.ERAEAEK.R	832.416	0.03033	2	1	27.17	0	0.0571	0|0	PDE_00616		4.79	1		0	2	MASCOT		T
	R20220300420_ACEA_4,2558	R.IDRER.E ! R.IDRER.R ! K.LDRER.A ! K.LDRER.T	688.374	0.04722	2	1	21.09	0	0.262	0|0	PDE_00616 ! PDE_09789 ! PDE_00635 ! PDE_07144		6.07	1		0	2	MASCOT		T
	R20220300420_ACEA_4,3099	R.IDRER.E ! R.IDRER.R ! K.LDRER.A ! K.LDRER.T	688.374	0.04704	2	1	20.85	0	0.277	0|0	PDE_00616 ! PDE_09789 ! PDE_00635 ! PDE_07144		6.07	1		0	2	MASCOT		T
$34-1	PDE_07694	3	2	0.0193	114635	5.09
	R20220300420_ACEA_4,7159	K.GLGVEIAK.N	786.472	0.00122	2	1	29.86	0	0.0265	0|0	PDE_07694		6	0		0	2	MASCOT		T
	R20220300420_ACEA_4,6621	R.KPLLESGTLGTK.G	1243.73	0.00201	2	1	89.93	0	2.03e-08	0|0	PDE_07694		8.59	0		0	2	MASCOT		T
	R20220300420_ACEA_4,6622	R.KPLLESGTLGTK.G	1243.73	0.00316	3	1	53.92	0	8.11e-05	0|0	PDE_07694		8.59	0		0	2	MASCOT		T
$35-1	PDE_08399	3	2	0.0139	82711.2	10.33
	R20220300420_ACEA_4,2684	K.QTTTR.Y	606.321	0.02125	2	1	20.32	0	5.26	0|0	PDE_08399		9.75	0		0	2	MASCOT		T
	R20220300420_ACEA_4,2386	R.LDSWR.E ! R.LDSWR.A	676.341	0.01507	2	1	35.72	0	0.00926	0|0	PDE_04200 ! PDE_08399		5.84	0		0	2	MASCOT		T
	R20220300420_ACEA_4,6025	R.LDSWR.E ! R.LDSWR.A	676.341	0.04949	1	1	21.48	0	0.491	0|0	PDE_04200 ! PDE_08399		5.84	0		0	2	MASCOT		T
$36-1	PDE_00304	2	2	0.107	20718.6	10.65
	R20220300420_ACEA_4,8915	K.ALTYLDNVTK.K	1137.62	-0.00286	2	1	41.47	0	0.00131	0|0	PDE_00304		5.88	0		0	2	MASCOT		T
	R20220300420_ACEA_4,14648	K.SAEFLIDLLK.N	1148.66	-0.0006	2	1	57.73	0	3.7e-05	0|0	PDE_00304		4.37	0		0	2	MASCOT		T
$37-1	PDE_00542	2	2	0.0411	38792.1	5.27
	R20220300420_ACEA_4,6423	K.VLQVIQK.H	827.535	-1e-05	2	1	31.38	0	0.0325	0|0	PDE_00542		8.72	0		0	2	MASCOT		T
	R20220300420_ACEA_4,10213	R.GVDFNIIR.E	933.515	0.00026	2	1	26.08	0	0.0666	0|0	PDE_00542		5.84	0		0	2	MASCOT		T
$38-1	PDE_00723	2	2	0.0341	48154.3	6.35
	R20220300420_ACEA_4,8111	K.IVVFVNK.V	818.513	0.00057	2	1	39.85	0	0.00314	0|0	PDE_00723		8.75	0		0	2	MASCOT		T
	R20220300420_ACEA_4,3257	R.RPDIGAER.I	913.485	-0.00178	2	1	26.94	0	0.0387	0|0	PDE_00723		6.07	0		0	2	MASCOT		T
$39-1	PDE_00987	2	2	0.0211	66875.1	5.23
	R20220300420_ACEA_4,9950	K.NTIFDIK.R	850.467	0.00154	2	1	38.73	0	0.00332	0|0	PDE_00987		5.84	0		0	2	MASCOT		T
	R20220300420_ACEA_4,1756	K.VTATEK.S	648.356	0.00049	2	1	35.58	0	0.00949	0|0	PDE_00987		5.97	0		0	2	MASCOT		T
$40-1	PDE_01185	2	2	0.0108	133798	5.92
	R20220300420_ACEA_4,7415	R.IKIIK.S ! K.IKLLK.D ! K.IQLLK.Q ! R.LQILK.I ! K.LQILK.I ! K.LQILK.E ! K.LQLIK.N ! K.LQLIK.D	614.46	0.0361	2	1	30.16	0	0.0199	0|0	PDE_09269 ! PDE_09162 ! PDE_07498 ! PDE_01185 ! PDE_03649 ! PDE_07412 ! PDE_02539 ! PDE_08425		10	1		0	2	MASCOT		T
	R20220300420_ACEA_4,5957	R.NLIDDLTK.L	931.509	-0.67527	2	1	20.5	0	0.456	0|0	PDE_01185		4.21	0		0	2	MASCOT		T
$41-1	PDE_02091	2	2	0.0479	44025.5	8.76
	R20220300420_ACEA_4,9064	K.EAIEDGWVPGK.N	1200.59	0.00128	2	1	33.63	0	0.00841	0|0	PDE_02091		4.14	0		0	2	MASCOT		T
	R20220300420_ACEA_4,8351	K.TIDFAGVK.E	850.467	0.00018	2	1	36.04	0	0.0226	0|0	PDE_02091		5.5	0		0	2	MASCOT		T
$42-1	PDE_03177	2	2	0.0135	95271.5	6.38
	R20220300420_ACEA_4,7977	R.LGIIYK.Q	706.45	-0.00028	2	1	20.06	0	0.238	0|0	PDE_03177		8.59	0		0	2	MASCOT		T
	R20220300420_ACEA_4,1909	R.QIDWSR.G	804.4	-0.02008	2	1	26.16	0	0.0743	0|0	PDE_03177		5.84	0		0	2	MASCOT		T
$43-1	PDE_03793	2	2	0.0915	16319.6	9.95
	R20220300420_ACEA_4,9166	K.TLGFDNLK.V	907.488	0.00183	2	1	27.2	0	0.0883	0|0	PDE_03793		5.5	0		0	2	MASCOT		T
	R20220300420_ACEA_4,4759	K.VIIER.Y ! K.VIIER.F ! K.VLIER.C ! R.VLIER.Y ! R.VLIER.G ! R.VLLER.L ! R.VLLER.Y ! R.VLLER.F	629.398	0.00075	2	1	42.69	0	0.00293	0|0	PDE_03793 ! PDE_05642 ! PDE_04878 ! PDE_07624 ! PDE_09870 ! PDE_04716 ! PDE_06261 ! PDE_08489/PDE_08637		5.97	0		0	2	MASCOT		T
$44-1	PDE_03926	2	2	0.0037	353601	5.49
	R20220300420_ACEA_4,2472	R.KFQNIR.E	805.468	0.03835	2	1	22.76	0	0.577	0|0	PDE_03926		11	1		0	2	MASCOT		T
	R20220300420_ACEA_4,10886	R.RDMLIR.A	803.456	0.67707	2	1	29.9	0	0.214	0|0	PDE_03926		9.6	1		0	2	MASCOT		T
$45-1	PDE_05144	2	2	0.0746	22643.7	10.11
	R20220300420_ACEA_4,1936	K.RSVNSR.T	718.395	0.00152	2	1	20.86	0	1.7	0|0	PDE_05144		12	1		0	2	MASCOT		T
	R20220300420_ACEA_4,7551	R.LDAYGEVYR.R	1085.53	-0.00038	2	1	62.18	0	1.16e-05	0|0	PDE_05144		4.37	0		0	2	MASCOT		T
$46-1	PDE_05290	2	2	0.0184	111611	8.86
	R20220300420_ACEA_4,1956	K.AFQEEVK.G	850.43	0.03431	2	1	22.14	0	0.152	0|0	PDE_05290		4.53	0		0	2	MASCOT		T
	R20220300420_ACEA_4,3527	K.RTSTGGSISHSR.K	1245.63	0.52899	3	1	32.17	0	0.101	0|0	PDE_05290		12	1		0	2	MASCOT		T
$47-1	PDE_05292	2	2	0.1702	14828.4	10.13
	R20220300420_ACEA_4,4616	R.ASAAGNKLK.M	859.5	-0.02503	2	1	36.84	0	0.00562	0|0	PDE_05292		10	1		0	2	MASCOT		T
	R20220300420_ACEA_4,7341	R.LPAAGVGDM*VM*ATVK.K	1491.75	0.00221	2	1	30.86	0	0.0138	0|0	PDE_05292		5.84	0	15.994919 Oxidation (M)	0	2	MASCOT		T
$48-1	PDE_05651	2	2	0.0176	131102	6.08
	R20220300420_ACEA_4,3806	K.AAFGGGGR.G	692.347	-0.00063	2	1	27.15	0	0.0594	0|0	PDE_05651		9.8	0		0	2	MASCOT		T
	R20220300420_ACEA_4,13122	K.TFTDTYGFPIIIK.A	1515.81	-0.00095	2	1	36.71	0	0.0124	0|0	PDE_05651		5.5	0		0	2	MASCOT		T
$49-1	PDE_06085	2	2	0.0222	80315.5	6.23
	R20220300420_ACEA_4,2892	K.EEIER.M ! R.EEIER.L ! K.EEIER.E ! R.EEIER.K ! K.EEIER.R ! K.EELER.I ! R.EELER.Q ! R.EELER.A	675.331	0.00012	2	1	26.61	0	0.0768	0|0	PDE_02379 ! PDE_06085 ! PDE_07941 ! PDE_08623 ! PDE_09056 ! PDE_01474 ! PDE_03858 ! PDE_06698		4.25	0		0	2	MASCOT		T
	R20220300420_ACEA_4,3229	K.RSQSGNDIHER.L	1298.62	0.1088	2	1	21.11	0	0.169	0|0	PDE_06085		6.75	1		0	2	MASCOT		T
$50-1	PDE_07279	2	2	0.0519	55580.7	5.16
	R20220300420_ACEA_4,6825	K.VPVGPGTLGR.I	952.557	-0.00106	2	1	24.38	0	0.421	0|0	PDE_07279		9.72	0		0	2	MASCOT		T
	R20220300420_ACEA_4,12087	R.GISELGIYPAVDPLDSK.S	1773.93	-0.03589	2	1	22.35	0	0.0876	0|0	PDE_07279		4.03	0		0	2	MASCOT		T
$51-1	PDE_08378	2	2	0.0106	135893	5.45
	R20220300420_ACEA_4,6774	R.EIISNLSK.A	903.515	0.11699	2	1	24.3	0	0.101	0|0	PDE_08378		6.1	0		0	2	MASCOT		T
	R20220300420_ACEA_4,13205	R.HILVK.G ! R.HLLVK.V	609.408	-0.59465	1	1	21.55	0	0.617	0|0	PDE_03324 ! PDE_08378		8.76	0		0	2	MASCOT		T
$52-1	PDE_08842	2	2	0.007	207067	5.69
	R20220300420_ACEA_4,9140	K.ELGDVVLR.L	900.515	-0.03434	2	1	20.5	0	0.199	0|0	PDE_08842		4.37	0		0	2	MASCOT		T
	R20220300420_ACEA_4,4189	R.EILDK.W ! R.ELLDK.L	617.35	-0.00212	2	1	22.35	0	0.208	0|0	PDE_08842 ! PDE_08360		4.37	0		0	2	MASCOT		T
$53-1	PDE_08980	2	2	0.0267	73377.1	4.88
	R20220300420_ACEA_4,5991	K.DNNLLGK.F	773.415	-0.00093	2	1	28.98	0	0.0379	0|0	PDE_02379/PDE_08980		5.84	0		0	2	MASCOT		T
	R20220300420_ACEA_4,5888	K.VEILANDQGNR.I	1228.63	-0.00197	2	1	66.15	0	4.51e-06	0|0	PDE_08980		4.37	0		0	2	MASCOT		T
$54-1	PDE_09174	2	2	0.0855	16784.6	10.37
	R20220300420_ACEA_4,9288	K.ILRILK.S	755.55	0.01081	2	1	25.97	0	0.04	0|0	PDE_09174		11	1		0	2	MASCOT		T
	R20220300420_ACEA_4,8998	R.LILIESR.I	843.53	-0.00119	2	1	42.42	0	0.0014	0|0	PDE_09174		6	0		0	2	MASCOT		T
$55-1	PDE_09443	2	2	0.067	40234	11.11
	R20220300420_ACEA_4,6129	K.AGEQTSAESWGTGR.A	1436.64	-0.00075	2	1	44.04	0	0.000669	0|0	PDE_09443		4.53	0		0	2	MASCOT		T
	R20220300420_ACEA_4,9572	K.VPEVPLVVESK.T	1195.69	-0.00066	2	1	42.62	0	0.00096	0|0	PDE_09443		4.53	0		0	2	MASCOT		T
$56-1	PDE_04336	5	1	0.0027	249801	6.54
	R20220300420_ACEA_4,129	K.KSPGPK.V	613.367	0.03609	2	1	20.45	0	0.143	0|0	PDE_04336		10	1		0	2	MASCOT		T
	R20220300420_ACEA_4,513	K.KSPGPK.V	613.367	0.03613	2	1	21.44	0	0.114	0|0	PDE_04336		10	1		0	2	MASCOT		T
	R20220300420_ACEA_4,642	K.KSPGPK.V	613.367	0.03615	2	1	20.21	0	0.151	0|0	PDE_04336		10	1		0	2	MASCOT		T
	R20220300420_ACEA_4,1166	K.KSPGPK.V	613.367	0.03623	2	1	21.56	0	0.111	0|0	PDE_04336		10	1		0	2	MASCOT		T
	R20220300420_ACEA_4,1555	K.KSPGPK.V	613.367	0.03633	2	1	20.17	0	0.152	0|0	PDE_04336		10	1		0	2	MASCOT		T
$57-1	PDE_02040	4	1	0.0061	109545	5.71
	R20220300420_ACEA_4,5409	K.FRSLVR.V	777.473	0.08353	2	1	20.08	0	0.257	0|0	PDE_02040		12	1		0	2	MASCOT		T
	R20220300420_ACEA_4,12679	K.FRSLVR.V	777.473	0.08245	2	1	23.5	0	0.117	0|0	PDE_02040		12	1		0	2	MASCOT		T
	R20220300420_ACEA_4,14181	K.FRSLVR.V	777.473	0.08385	2	1	22.68	0	0.713	0|0	PDE_02040		12	1		0	2	MASCOT		T
	R20220300420_ACEA_4,14830	K.FRSLVR.V	777.473	0.08463	2	1	24.6	0	0.0908	0|0	PDE_02040		12	1		0	2	MASCOT		T
$58-1	PDE_09685	4	1	0.0033	201945	6.71
	R20220300420_ACEA_4,3	K.HGDVSR.S	670.327	-0.00043	2	1	22.66	0	0.0827	0|0	PDE_09685		6.74	0		0	2	MASCOT		T
	R20220300420_ACEA_4,132	K.HGDVSR.S	670.327	-0.00021	2	1	24.29	0	0.0568	0|0	PDE_09685		6.74	0		0	2	MASCOT		T
	R20220300420_ACEA_4,259	K.HGDVSR.S	670.327	-9e-05	2	1	20.29	0	0.143	0|0	PDE_09685		6.74	0		0	2	MASCOT		T
	R20220300420_ACEA_4,515	K.HGDVSR.S	670.327	-0.00021	2	1	20.24	0	0.144	0|0	PDE_09685		6.74	0		0	2	MASCOT		T
$59-1	PDE_00775	2	1	0.0188	36358.6	9.44
	R20220300420_ACEA_4,5113	K.TLTTLK.T	676.424	0.03604	2	1	23.4	0	0.535	0|0	PDE_00775		8.41	0		0	2	MASCOT		T
	R20220300420_ACEA_4,5646	K.TLTTLK.T	676.424	-0.00058	2	1	23.55	0	0.153	0|0	PDE_00775		8.41	0		0	2	MASCOT		T
$60-1	PDE_04114	2	1	0.0034	229087	9.02
	R20220300420_ACEA_4,135	K.KPGKLQK.K	798.52	0.07271	2	1	23.01	0	0.087	0|0	PDE_04114		10.3	1		0	2	MASCOT		T
	R20220300420_ACEA_4,519	K.KPGKLQK.K	798.52	0.07275	2	1	21.93	0	0.112	0|0	PDE_04114		10.3	1		0	2	MASCOT		T
$61-1	PDE_04157	2	1	0.0191	47081.6	6.27
	R20220300420_ACEA_4,5789	K.STSTLLTK.Y	850.488	-0.00095	2	1	25.14	0	0.0759	0|0	PDE_04157		8.47	0		0	2	MASCOT		T
	R20220300420_ACEA_4,6260	K.STSTLLTK.Y	850.488	0.00331	2	1	20.99	0	0.197	0|0	PDE_04157		8.47	0		0	2	MASCOT		T
$62-1	PDE_04591	2	1	0.0183	36784.6	9.83
	R20220300420_ACEA_4,10104	K.KIPGLK.K	655.45	0.01246	2	1	24.69	0	0.0487	0|0	PDE_04591		10	1		0	2	MASCOT		T
	R20220300420_ACEA_4,10704	K.KIPGLK.K	655.45	0.0117	2	1	22.65	0	0.078	0|0	PDE_04591		10	1		0	2	MASCOT		T
$63-1	PDE_05231	2	1	0.0105	137024	6.41
	R20220300420_ACEA_4,8547	R.GVLLCGDVVPILK.R	1382.81	0.09406	2	1	27.94	0	0.0271	0|0	PDE_05231		5.83	0		0	2	MASCOT		T
	R20220300420_ACEA_4,8885	R.GVLLCGDVVPILK.R	1382.81	0.09203	2	1	26.57	0	0.0371	0|0	PDE_05231		5.83	0		0	2	MASCOT		T
$64-1	PDE_05294	2	1	0.0208	37305.2	5.66
	R20220300420_ACEA_4,9005	K.VVIDAFR.L	819.472	-0.02513	2	1	24.77	0	0.086	0|0	PDE_05294		5.81	0		0	2	MASCOT		T
	R20220300420_ACEA_4,9019	K.VVIDAFR.L	819.472	-0.00021	2	1	25.22	0	0.0776	0|0	PDE_05294		5.81	0		0	2	MASCOT		T
$65-1	PDE_07553	2	1	0.0108	58744.5	4.95
	R20220300420_ACEA_4,9909	R.AMIWAR.R	747.397	-0.64798	1	1	26.86	0	0.209	0|0	PDE_07553		9.8	0		0	2	MASCOT		T
	R20220300420_ACEA_4,10277	R.AMIWAR.R	747.397	0.34582	1	1	25.56	0	0.295	0|0	PDE_07553		9.8	0		0	2	MASCOT		T
$66-1	PDE_07802	2	1	0.0185	47788.7	5.69
	R20220300420_ACEA_4,8090	R.VASIILAR.E	842.546	0.03629	2	1	28.41	0	0.0291	0|0	PDE_07802		9.72	0		0	2	MASCOT		T
	R20220300420_ACEA_4,13075	R.VASIILAR.E	842.546	0.03704	2	1	23.46	0	0.0908	0|0	PDE_07802		9.72	0		0	2	MASCOT		T
$67-1	PDE_09979	2	1	0.0163	39766.6	5.77
	R20220300420_ACEA_4,3688	R.IINEM*R.A	791.408	0.00055	2	1	45.67	0	0.000759	0|0	PDE_09979		6	0	15.994919 Oxidation (M)	0	2	MASCOT		T
	R20220300420_ACEA_4,5687	R.IINEMR.A	775.413	-0.00103	2	1	29.82	0	0.031	0|0	PDE_09979		6	0		0	2	MASCOT		T
$68-1	PDE_00023	1	1	0.0142	45956.9	6.03
	R20220300420_ACEA_4,8368	R.VLATLR.E	672.44	-0.02797	2	1	22.82	0	0.13	0|0	PDE_00023		9.72	0		0	2	MASCOT		T
$69-1	PDE_00033	1	1	0.0489	21058.2	10.58
	R20220300420_ACEA_4,5358	R.QGGKITPER.R	985.543	-0.02562	2	1	24.43	0	0.0799	0|0	PDE_00033		8.75	1		0	2	MASCOT		T
$70-1	PDE_00077	1	1	0.0769	13277.5	11.06
	R20220300420_ACEA_4,6096	-.MGDTIITTK.V	979.513	0.00262	2	1	20.06	0	0.229	0|0	PDE_00077		5.59	0		0	2	MASCOT		T
$71-1	PDE_00106	1	1	0.1237	10662.3	10.13
	R20220300420_ACEA_4,8004	K.ALADLEEQGQIK.K	1314.69	0.0009	2	1	33.67	0	0.00792	0|0	PDE_00106		4.14	0		0	2	MASCOT		T
$72-1	PDE_00128	1	1	0.0078	88608.8	6.19
	R20220300420_ACEA_4,2140	R.QEDLAR.M	731.368	-0.03654	2	1	34.21	0	0.0131	0|0	PDE_00128		4.37	0		0	2	MASCOT		T
$73-1	PDE_00156	1	1	0.0124	62304.4	8.5
	R20220300420_ACEA_4,8084	R.KGYLDIK.A	836.488	0.03626	2	1	26.38	0	0.0533	0|0	PDE_00156		8.5	1		0	2	MASCOT		T
$74-1	PDE_00218	1	1	0.0073	128055	10.47
	R20220300420_ACEA_4,2295	R.QATLESAK.Q	847.452	-0.03594	2	1	30.3	0	0.025	0|0	PDE_00218		6	0		0	2	MASCOT		T
$75-1	PDE_00245	1	1	0.0037	180068	5.42
	R20220300420_ACEA_4,2561	R.DGLNSR.E	661.326	-0.03666	2	1	26.92	0	0.0656	0|0	PDE_00245		5.84	0		0	2	MASCOT		T
$76-1	PDE_00289	1	1	0.004	136665	5.01
$76-2	PDE_00853	1	1	0.0172	31730.5	5.33
$76-3	PDE_02920	1	1	0.0059	95407.8	5.47
$76-4	PDE_09660	1	1	0.003	183280	5.3
	R20220300420_ACEA_4,4903	R.IEIQR.W ! R.IELKR.D ! K.IELKR.M ! K.LELKR.L	658.388	0.0009	2	1	36.1	0	0.0203	0|0	PDE_00289 ! PDE_00853 ! PDE_09660 ! PDE_02920		6	0		0	2	MASCOT		T
$77-1	PDE_00377	1	1	0.0134	49795.9	5.13
	R20220300420_ACEA_4,5741	R.LVEVLK.H	700.46	-0.00098	2	1	20.75	0	0.655	0|0	PDE_00377		6	0		0	2	MASCOT		T
$78-1	PDE_00394	1	1	0.0323	35020	9.33
	R20220300420_ACEA_4,12360	R.ILEISVLPFR.A	1186.72	0.02068	2	1	24.19	0	0.073	0|0	PDE_00394		6	0		0	2	MASCOT		T
$79-1	PDE_00422	1	1	0.023	43894.5	9.1
	R20220300420_ACEA_4,3490	M.SGLGGDFGR.Q	865.416	0.02479	2	1	42.71	0	0.00112	0|0	PDE_00422		5.55	0		0	2	MASCOT		T
$80-1	PDE_00446	1	1	0.0115	67239.1	8.15
	R20220300420_ACEA_4,8406	K.TFRIALR.A	876.541	0.04707	2	1	25.06	0	0.0847	0|0	PDE_00446		12	1		0	2	MASCOT		T
$81-1	PDE_00491	1	1	0.0458	14711.9	9.76
	R20220300420_ACEA_4,6797	R.YPVQLR.D	775.446	0.00078	2	1	26.28	0	0.0701	0|0	PDE_00491		8.75	0		0	2	MASCOT		T
$82-1	PDE_00536	1	1	0.0125	59953.5	7.04
	R20220300420_ACEA_4,13358	R.HVAAELK.V	767.441	-0.42751	1	1	23.03	0	0.357	0|0	PDE_00536		6.75	0		0	2	MASCOT		T
$83-1	PDE_00596	1	1	0.0044	151918	7.37
	R20220300420_ACEA_4,4904	K.RSTATR.T	691.385	-0.66837	2	1	20.34	0	1.81	0|0	PDE_00596		12	1		0	2	MASCOT		T
$84-1	PDE_00655	1	1	0.0588	11271.8	10.12
	R20220300420_ACEA_4,7265	K.IIPSAR.A	656.409	-0.03594	2	1	25.09	0	0.0452	0|0	PDE_00655		9.75	0		0	2	MASCOT		T
$85-1	PDE_00674	1	1	0.0128	51133.6	6.11
	R20220300420_ACEA_4,4183	K.EAEKLR.A	745.42	-8e-05	2	1	31.52	0	0.0252	0|0	PDE_00674		6.24	1		0	2	MASCOT		T
$86-1	PDE_00677	1	1	0.0223	50015.7	4.94
	R20220300420_ACEA_4,9684	K.LAVNM*VPFPR.L	1159.63	0.00062	2	1	46.7	0	0.000418	0|0	PDE_00677		9.75	0	15.994919 Oxidation (M)	0	2	MASCOT		T
$87-1	PDE_00737	1	1	0.0776	12944.4	10.26
	R20220300420_ACEA_4,11714	R.TTTSTAPVR.I	933.5	-0.08053	2	1	24.21	0	0.103	0|0	PDE_00737		9.41	0		0	2	MASCOT		T
$88-1	PDE_00777	1	1	0.0598	21052.9	5.57
	R20220300420_ACEA_4,8764	R.ILM*VGLDAAGK.T	1103.61	-0.00169	2	1	44.45	0	0.000782	0|0	PDE_00777		5.84	0	15.994919 Oxidation (M)	0	2	MASCOT		T
$89-1	PDE_00825	1	1	0.0138	55605.5	9.72
	R20220300420_ACEA_4,3055	R.AVLSSLK.I	717.451	-0.00123	2	1	30.54	0	0.127	0|0	PDE_00825		8.8	0		0	2	MASCOT		T
$90-1	PDE_00840	1	1	0.0131	42736.1	7.13
	R20220300420_ACEA_4,1910	R.QIEPR.E	642.357	-0.03553	2	1	34.75	0	0.00576	0|0	PDE_00840		6	0		0	2	MASCOT		T
$91-1	PDE_00850	1	1	0.0182	43038	8.67
	R20220300420_ACEA_4,3361	R.QEVLISK.V	816.483	-0.00028	2	1	20.91	0	0.259	0|0	PDE_00850		6	0		0	2	MASCOT		T
$92-1	PDE_00954	1	1	0.0062	86265	6.25
	R20220300420_ACEA_4,10609	K.ENAAR.L	560.279	-0.50623	1	1	21.41	0	0.968	0|0	PDE_00954		6.1	0		0	2	MASCOT		T
$93-1	PDE_00979	1	1	0.0224	41167.6	6.09
	R20220300420_ACEA_4,5906	R.EQQDEYAIR.T	1151.53	-0.09077	2	1	27.83	0	0.0315	0|0	PDE_00979		4.14	0		0	2	MASCOT		T
$94-1	PDE_00995	1	1	0.0062	107238	5.61
	R20220300420_ACEA_4,6458	R.IIIDGK.A	658.413	5e-05	2	1	40.03	0	0.00294	0|0	PDE_00995		5.84	0		0	2	MASCOT		T
$95-1	PDE_01044	1	1	0.0315	41687.4	8.67
	R20220300420_ACEA_4,5610	R.ADCLGGVSDTPK.T	1219.56	-0.1104	3	1	24.42	0	0.254	0|0	PDE_01044		4.21	0		0	2	MASCOT		T
$96-1	PDE_01059	1	1	0.0061	109260	6.24
	R20220300420_ACEA_4,5534	R.DWLISR.Q	789.425	0.01449	2	1	30.46	0	0.0279	0|0	PDE_01059		5.84	0		0	2	MASCOT		T
$97-1	PDE_01094	1	1	0.0083	81857.2	6.41
	R20220300420_ACEA_4,1726	R.KAAIEK.V	659.409	-3e-05	2	1	49.22	0	0.000476	0|0	PDE_01094		8.59	1		0	2	MASCOT		T
$98-1	PDE_01101	1	1	0.0222	42002.9	8.52
	R20220300420_ACEA_4,8445	K.VPSIISPR.L	868.525	-0.00042	2	1	25.45	0	0.0466	0|0	PDE_01101		9.72	0		0	2	MASCOT		T
$99-1	PDE_01190	1	1	0.0085	89598.7	6.13
	R20220300420_ACEA_4,6763	R.ASDIRSK.T	776.426	-0.24925	2	1	20.97	0	1.89	0|0	PDE_01190		8.79	1		0	2	MASCOT		T
$100-1	PDE_01235	1	1	0.0018	440509	5.52
	R20220300420_ACEA_4,2098	K.QMVITSR.N	834.45	-0.00679	2	1	22.01	0	0.172	0|0	PDE_01235		9.75	0		0	2	MASCOT		T
$101-1	PDE_01286	1	1	0.0353	42234.8	5.9
	R20220300420_ACEA_4,5225	K.TVNLLIDNLVNIK.D	1468.87	0.13399	3	1	23.65	0	0.368	0|0	PDE_01286		5.5	0		0	2	MASCOT		T
$102-1	PDE_01321	1	1	0.0332	35300.3	6.46
$102-2	PDE_05806	1	1	0.0534	22659.4	5.96
$102-3	PDE_09122	1	1	0.0545	22303	5.14
$102-4	PDE_07663	1	1	0.0524	23322.1	6.75
	R20220300420_ACEA_4,9449	R.LQIWDTAGQER.F ! K.LQIWDTAGQER.F ! R.LQLWDTAGQER.F	1316.66	0.00361	2	1	20.93	0	0.921	0|0	PDE_01321 ! PDE_05806/PDE_09122 ! PDE_07663		4.37	0		0	2	MASCOT		T
$103-1	PDE_01384	1	1	0.0093	116145	6.49
	R20220300420_ACEA_4,6443	K.TGNLDLDDLK.A	1103.56	-0.00225	2	1	30.13	0	0.0211	0|0	PDE_01384		3.93	0		0	2	MASCOT		T
$104-1	PDE_01451	1	1	0.0043	203573	5.84
	R20220300420_ACEA_4,3100	R.IMLTNLLR.M	973.586	0.45177	1	1	20.95	0	0.384	0|0	PDE_01451		9.75	0		0	2	MASCOT		T
$105-1	PDE_01501	1	1	0.0294	23415.3	10.26
	R20220300420_ACEA_4,5674	K.DVEEIR.S	760.384	-0.03614	2	1	23.14	0	0.153	0|0	PDE_01501		4.14	0		0	2	MASCOT		T
$106-1	PDE_01517	1	1	0.06	16784.2	10.42
	R20220300420_ACEA_4,10833	R.LPQIPIVVR.A	1034.67	0.00025	2	1	28.41	0	0.0374	0|0	PDE_01517		9.75	0		0	2	MASCOT		T
$107-1	PDE_01581	1	1	0.0075	88013.3	10.05
	R20220300420_ACEA_4,5138	R.SSLRPR.V	715.421	0.0102	2	1	21.46	0	0.378	0|0	PDE_01581		12	0		0	2	MASCOT		T
$108-1	PDE_01596	1	1	0.0212	31071.1	9.6
	R20220300420_ACEA_4,3037	K.ESIVGK.L	632.361	0.02489	2	1	23.92	0	0.189	0|0	PDE_01596		6.1	0		0	2	MASCOT		T
$109-1	PDE_01634	1	1	0.014	71569.1	5.7
	R20220300420_ACEA_4,9203	R.VLHGYTLTK.A	1031.59	-0.00924	2	1	26.44	0	0.0556	0|0	PDE_01634		8.57	0		0	2	MASCOT		T
$110-1	PDE_01657	1	1	0.0157	53560.8	5.1
	R20220300420_ACEA_4,3064	R.GGGGFGGR.G	664.316	-0.00061	2	1	39.46	0	0.00348	0|0	PDE_01657		9.75	0		0	2	MASCOT		T
$111-1	PDE_01730	1	1	0.0065	85823.5	6.42
	R20220300420_ACEA_4,2363	R.DLVNR.L	616.341	-0.00027	2	1	27.22	0	0.0868	0|0	PDE_01730		5.84	0		0	2	MASCOT		T
$112-1	PDE_01785	1	1	0.019	47819.9	5.98
	R20220300420_ACEA_4,5127	K.EDYNGMLR.R	997.441	-0.01761	2	1	41.94	0	0.00124	0|0	PDE_01785		4.37	0		0	2	MASCOT		T
$113-1	PDE_01806	1	1	0.0309	22144.5	10.18
	R20220300420_ACEA_4,4427	R.LDSELK.I	704.382	-0.00055	2	1	34.5	0	0.011	0|0	PDE_01806		4.37	0		0	2	MASCOT		T
$114-1	PDE_01807	1	1	0.0497	18332.9	10.28
	R20220300420_ACEA_4,8189	R.VGDIVDLK.V	858.493	0.41839	2	1	50.97	0	0.000893	0|0	PDE_01807		4.21	0		0	2	MASCOT		T
$115-1	PDE_01885	1	1	0.0321	34767.4	7.73
	R20220300420_ACEA_4,4407	K.ELKTGSVLAR.D	1073.63	0.03645	2	1	24.17	0	0.0858	0|0	PDE_01885		8.85	1		0	2	MASCOT		T
$116-1	PDE_01901	1	1	0.0075	100330	6.53
	R20220300420_ACEA_4,6290	K.AQASNPR.F	743.379	-0.06015	2	1	24.97	0	0.0812	0|0	PDE_01901		9.8	0		0	2	MASCOT		T
$117-1	PDE_01953	1	1	0.0185	35491	5.93
	R20220300420_ACEA_4,8768	R.EQSRAG.-	647.311	-0.00419	1	1	23.89	0	0.128	0|0	PDE_01953		6.1	1		0	2	MASCOT		T
$118-1	PDE_01967	1	1	0.0568	9724.1	7.77
	R20220300420_ACEA_4,5512	R.NWLDR.N	703.352	2e-05	2	1	21.76	0	0.249	0|0	PDE_01967		5.84	0		0	2	MASCOT		T
$119-1	PDE_02011	1	1	0.009	161629	8.8
	R20220300420_ACEA_4,5312	R.KDLM*GNELGYMDR.S	1557.7	0.31692	3	1	29.86	0	0.122	0|0	PDE_02011		4.56	1	15.994919 Oxidation (M)	0	2	MASCOT		T
$120-1	PDE_02066	1	1	0.0197	49118.9	9.34
	R20220300420_ACEA_4,5740	K.DDLNLTDSR.S	1048.49	0.05701	2	1	32.08	0	0.0508	0|0	PDE_02066		3.93	0		0	2	MASCOT		T
$121-1	PDE_02109	1	1	0.0097	57611.6	8.54
	R20220300420_ACEA_4,3076	K.SKADK.V	548.304	0.01783	1	1	21.67	0	0.404	0|0	PDE_02109		8.31	1		0	2	MASCOT		T
$122-1	PDE_02230	1	1	0.0173	52476.9	6.35
	R20220300420_ACEA_4,5748	R.AYGTEELR.F	938.458	0.00104	2	1	31	0	0.0593	0|0	PDE_02230		4.53	0		0	2	MASCOT		T
$123-1	PDE_02243	1	1	0.0106	63241.8	5.72
	R20220300420_ACEA_4,7403	R.LSELLR.I	730.446	-0.00075	2	1	37.36	0	0.00535	0|0	PDE_02243		6	0		0	2	MASCOT		T
$124-1	PDE_02250	1	1	0.0095	59558.9	9.77
	R20220300420_ACEA_4,3016	R.ILENK.Q	616.366	-0.00052	2	1	23.44	0	0.207	0|0	PDE_02250		6	0		0	2	MASCOT		T
$125-1	PDE_02271	1	1	0.0038	145092	5.87
	R20220300420_ACEA_4,6690	R.VENVR.E	616.341	0.01319	1	1	24.1	0	0.178	0|0	PDE_02271		5.97	0		0	2	MASCOT		T
$126-1	PDE_02294	1	1	0.0074	77411.7	5.16
	R20220300420_ACEA_4,6296	K.EWYEK.R	754.341	0.00106	2	1	22.35	0	0.0914	0|0	PDE_02294		4.53	0		0	2	MASCOT		T
$127-1	PDE_02387	1	1	0.0274	24381.7	5.12
	R20220300420_ACEA_4,13483	K.VEEEMK.Q	764.349	-0.03645	1	1	22.21	0	0.302	0|0	PDE_02387		4.25	0		0	2	MASCOT		T
$128-1	PDE_02408	1	1	0.0086	77221.1	6.55
	R20220300420_ACEA_4,5866	K.ILINGK.E	657.429	-0.00078	2	1	39.64	0	0.00239	0|0	PDE_02408		8.75	0		0	2	MASCOT		T
$129-1	PDE_02416	1	1	0.02	43369.2	9.41
	R20220300420_ACEA_4,4890	K.IEERNELK.V	1030.55	0.0175	1	1	24.8	0	0.138	0|0	PDE_02416		4.79	1		0	2	MASCOT		T
$130-1	PDE_02445	1	1	0.0107	60510.3	5.07
$130-2	PDE_01565	1	1	0.0068	96783.1	5.13
	R20220300420_ACEA_4,5736	K.GTVLLK.N	630.418	0.0364	2	1	25.57	0	0.113	0|0	PDE_01565/PDE_02445		8.75	0		0	2	MASCOT		T
$131-1	PDE_02520	1	1	0.0047	169359	5.9
	R20220300420_ACEA_4,6436	R.LAHILEK.K	823.504	0.0475	2	1	24.2	0	0.0745	0|0	PDE_02520		6.75	0		0	2	MASCOT		T
$132-1	PDE_02522	1	1	0.0194	34742.1	10.08
	R20220300420_ACEA_4,3677	K.LNSRM*R.D	792.414	0.04959	2	1	23.05	0	0.134	0|0	PDE_02522		12	1	15.994919 Oxidation (M)	0	2	MASCOT		T
$133-1	PDE_02627	1	1	0.0721	12561.3	7.8
	R20220300420_ACEA_4,4568	K.CESAVPDR.L	933.409	-0.0798	3	1	21.11	0	0.869	0|0	PDE_02627		4.37	0		0	2	MASCOT		T
$134-1	PDE_02706	1	1	0.0211	32801.9	8.8
	R20220300420_ACEA_4,2891	K.SELDTK.A	692.346	3e-05	2	1	24.97	0	0.0981	0|0	PDE_02706		4.37	0		0	2	MASCOT		T
$135-1	PDE_02712	1	1	0.0081	80159.6	5.61
	R20220300420_ACEA_4,3376	K.VTISNR.T	689.394	-0.00045	2	1	24.91	0	0.11	0|0	PDE_02712		9.72	0		0	2	MASCOT		T
$136-1	PDE_02746	1	1	0.0111	78375	5.57
	R20220300420_ACEA_4,4639	R.KIEASQLK.I	916.546	0.00023	2	1	29.11	0	0.0339	0|0	PDE_02746		8.59	1		0	2	MASCOT		T
$137-1	PDE_02755	1	1	0.0116	67394.5	5.44
	R20220300420_ACEA_4,7594	R.KALPEYK.L	848.488	-0.43071	1	1	24.23	0	0.328	0|0	PDE_02755		8.5	1		0	2	MASCOT		T
$138-1	PDE_02785	1	1	0.019	34140.2	9.83
	R20220300420_ACEA_4,1719	R.LANDAK.S	631.341	-0.00042	2	1	36.74	0	0.00771	0|0	PDE_02785		5.84	0		0	2	MASCOT		T
$139-1	PDE_02905	1	1	0.0087	86173.8	5.31
	R20220300420_ACEA_4,8874	R.LDDMATR.I	821.382	-0.03189	2	1	26.08	0	0.0598	0|0	PDE_02905		4.21	0		0	2	MASCOT		T
$140-1	PDE_02910	1	1	0.0089	61717.9	5.25
	R20220300420_ACEA_4,2228	R.YVNTR.F	652.341	-0.02495	2	1	26.29	0	0.049	0|0	PDE_02910		8.75	0		0	2	MASCOT		T
$141-1	PDE_02923	1	1	0.0217	39804.4	4.94
	R20220300420_ACEA_4,7262	K.SGTFDTLK.G	868.441	0.0014	2	1	41.1	0	0.00127	0|0	PDE_02923		5.55	0		0	2	MASCOT		T
$142-1	PDE_03060	1	1	0.031	30575	8.59
	R20220300420_ACEA_4,4643	K.ISWASVWSR.L	1091.56	0.05266	2	1	21.28	0	0.175	0|0	PDE_03060		9.75	0		0	2	MASCOT		T
$143-1	PDE_03088	1	1	0.0113	78014.3	5.2
	R20220300420_ACEA_4,3347	R.EDGVETPR.S	902.421	-0.62205	3	1	20.35	0	0.97	0|0	PDE_03088		4.14	0		0	2	MASCOT		T
$144-1	PDE_03162	1	1	0.0054	122914	5.79
$144-2	PDE_00281	1	1	0.0108	60281.8	8.28
	R20220300420_ACEA_4,4726	R.IIQALK.K ! R.LLQALK.K	685.461	0.06034	2	1	23.32	0	0.237	0|0	PDE_03162 ! PDE_00281		8.75	0		0	2	MASCOT		T
$145-1	PDE_03211	1	1	0.0014	548146	4.93
	R20220300420_ACEA_4,10254	R.SILLAEK.G	773.477	-0.03515	2	1	40.25	0	0.00284	0|0	PDE_03211		5.72	0		0	2	MASCOT		T
$146-1	PDE_03408	1	1	0.0158	49743.2	5.62
	R20220300420_ACEA_4,9256	R.DVQEIFR.A	906.468	-0.00079	2	1	31.89	0	0.016	0|0	PDE_03408		4.37	0		0	2	MASCOT		T
$147-1	PDE_03451	1	1	0.0101	66149.1	7.69
	R20220300420_ACEA_4,1971	K.LTSEER.Q	734.368	-0.00968	2	1	22.42	0	0.134	0|0	PDE_03451		4.53	0		0	2	MASCOT		T
$148-1	PDE_03467	1	1	0.0087	78205.4	7.03
	R20220300420_ACEA_4,6627	R.FSEVLK.V	722.408	0.00096	2	1	26.58	0	0.0463	0|0	PDE_03467		6	0		0	2	MASCOT		T
$149-1	PDE_03522	1	1	0.041	20999.3	8.82
	R20220300420_ACEA_4,6304	-.MSVSPIVK.S	860.491	0.01993	2	1	24.94	0	0.0997	0|0	PDE_03522		8.5	0		0	2	MASCOT		T
$150-1	PDE_03560	1	1	0.0365	20874.4	10.05
	R20220300420_ACEA_4,6843	R.IGWSIPR.H	828.473	-0.0199	2	1	23.26	0	0.0977	0|0	PDE_03560		9.75	0		0	2	MASCOT		T
$151-1	PDE_03561	1	1	0.0073	108508	5.19
	R20220300420_ACEA_4,6407	K.EAELALR.Q	801.446	-0.03729	2	1	25.24	0	0.0821	0|0	PDE_03561		4.53	0		0	2	MASCOT		T
$152-1	PDE_03589	1	1	0.0095	113450	6.97
	R20220300420_ACEA_4,10920	K.KADIGISM*GK.L	1035.55	0.55269	1	1	21	0	0.573	0|0	PDE_03589		8.59	1	15.994919 Oxidation (M)	0	2	MASCOT		T
$153-1	PDE_03590	1	1	0.0154	63797.9	4.52
	R20220300420_ACEA_4,3524	R.EATQEVEAR.S	1032.5	-0.04912	2	1	21.78	0	1.06	0|0	PDE_03590		4.25	0		0	2	MASCOT		T
$154-1	PDE_03658	1	1	0.0102	66023.2	6.27
$154-2	PDE_07764	1	1	0.0078	86307.5	6.23
	R20220300420_ACEA_4,4820	K.VESEIR.V ! K.VESELR.K	732.389	-0.00062	2	1	30.72	0	0.0263	0|0	PDE_03658 ! PDE_07764		4.53	0		0	2	MASCOT		T
$155-1	PDE_03699	1	1	0.0598	13129.8	6.94
	R20220300420_ACEA_4,4079	M.SWQINEK.D	904.452	-0.10106	3	1	26.39	0	0.143	0|0	PDE_03699		5.72	0		0	2	MASCOT		T
$156-1	PDE_03737	1	1	0.0105	84771.1	4.94
	R20220300420_ACEA_4,4195	K.QAEELEAR.A	945.464	0.00084	2	1	49.27	0	0.000978	0|0	PDE_03737		4.25	0		0	2	MASCOT		T
$157-1	PDE_03740	1	1	0.0103	51156.4	8.94
$157-2	PDE_09578	1	1	0.0077	72168.4	8.87
$157-3	PDE_03707	1	1	0.0033	162566	9.39
$157-4	PDE_07932	1	1	0.0073	79128.7	8.79
$157-5	PDE_08221	1	1	0.0134	40439.2	9.82
$157-6	PDE_03994	1	1	0.0066	87761.8	8.97
$157-7	PDE_06303	1	1	0.0129	46070.8	7.68
$157-8	PDE_03661	1	1	0.0139	39927	9.44
$157-9	PDE_02776	1	1	0.0037	149433	9.58
	R20220300420_ACEA_4,2825	K.EEAER.V ! R.EEAER.R ! K.EEAER.K ! K.EEAER.I ! K.EEAER.N	633.284	-0.01791	2	1	26.53	0	0.0619	0|0	PDE_02776/PDE_06303 ! PDE_03661/PDE_03994/PDE_07932/PDE_08221 ! PDE_03707 ! PDE_03740 ! PDE_09578		4.25	0		0	2	MASCOT		T
$158-1	PDE_03745	1	1	0.0213	51483.6	6.42
	R20220300420_ACEA_4,5693	R.LAAAEAAGIR.R	942.537	-0.0008	2	1	23.31	0	0.101	0|0	PDE_03745		6	0		0	2	MASCOT		T
$159-1	PDE_03784	1	1	0.0075	128781	9.18
	R20220300420_ACEA_4,4762	K.QGMGKPDLK.G	973.514	-0.05641	2	1	20.28	0	0.822	0|0	PDE_03784		8.59	0		0	2	MASCOT		T
$160-1	PDE_03797	1	1	0.0123	81243.8	5.94
	R20220300420_ACEA_4,11531	R.QELNSGGKK.D	960.511	0.0295	2	1	21.64	0	0.183	0|0	PDE_03797		8.59	1		0	2	MASCOT		T
$161-1	PDE_03839	1	1	0.063	14143.9	8.91
	R20220300420_ACEA_4,5475	R.VSSAGLPR.D	786.447	-0.03648	2	1	30.91	0	0.0208	0|0	PDE_03839		9.72	0		0	2	MASCOT		T
$162-1	PDE_03843	1	1	0.0486	15860.2	10.19
	R20220300420_ACEA_4,8081	K.FAGVDIR.V	777.425	4e-05	2	1	42.64	0	0.00143	0|0	PDE_03843		5.84	0		0	2	MASCOT		T
$163-1	PDE_03844	1	1	0.0041	166279	6.36
	R20220300420_ACEA_4,10114	R.LLLHAK.K	694.461	0.04917	2	1	23.86	0	0.0946	0|0	PDE_03844		8.76	0		0	2	MASCOT		T
$164-1	PDE_03847	1	1	0.0136	56001.4	5.5
	R20220300420_ACEA_4,9471	R.ICSLGPK.A	774.418	0.04091	2	1	24.28	0	0.694	0|0	PDE_03847		8.22	0		0	2	MASCOT		T
$165-1	PDE_03869	1	1	0.0023	241194	5.41
$165-2	PDE_08738	1	1	0.004	140628	5.44
	R20220300420_ACEA_4,2714	K.ENISR.D ! R.ENLSR.S	618.321	-0.04738	2	1	22.89	0	0.535	0|0	PDE_03869 ! PDE_08738		6.1	0		0	2	MASCOT		T
$166-1	PDE_03885	1	1	0.0234	42758.2	8.86
	R20220300420_ACEA_4,10096	R.AASDVGLPR.A	885.479	-0.03509	2	1	22.29	0	0.119	0|0	PDE_03885		5.88	0		0	2	MASCOT		T
$167-1	PDE_03910	1	1	0.0445	32562.7	7.67
	R20220300420_ACEA_4,8807	K.GSDISTAGFEIGK.V	1281.63	-0.03444	2	1	20.23	0	0.168	0|0	PDE_03910		4.37	0		0	2	MASCOT		T
$168-1	PDE_03971	1	1	0.0355	15884	10.5
	R20220300420_ACEA_4,8488	K.IYLLK.G	649.428	0.03609	2	1	21.46	0	0.154	0|0	PDE_03971		8.59	0		0	2	MASCOT		T
$169-1	PDE_04016	1	1	0.0124	55104.3	8.69
	R20220300420_ACEA_4,4156	K.FM*GKTK.W	727.381	-0.0272	2	1	21.04	0	0.306	0|0	PDE_04016		10	1	15.994919 Oxidation (M)	0	2	MASCOT		T
$170-1	PDE_04017	1	1	0.0017	447839	6.01
	R20220300420_ACEA_4,3197	K.NPTINAR.D	785.426	-0.02668	2	1	33.89	0	0.00872	0|0	PDE_04017		9.75	0		0	2	MASCOT		T
$171-1	PDE_04018	1	1	0.0024	271868	5.41
	R20220300420_ACEA_4,16051	R.TM*QTGK.H	681.324	0.52431	1	1	20.46	0	0.71	0|0	PDE_04018		8.41	0	15.994919 Oxidation (M)	0	2	MASCOT		T
$172-1	PDE_04077	1	1	0.008	126730	5.73
	R20220300420_ACEA_4,3315	R.ALADDAAAR.S	873.442	-0.00134	2	1	21.98	0	0.19	0|0	PDE_04077		4.21	0		0	2	MASCOT		T
$173-1	PDE_04105	1	1	0.0086	64658.8	6.93
$173-2	PDE_05313	1	1	0.0037	149084	5.22
$173-3	PDE_03677	1	1	0.0053	102290	5.34
$173-4	PDE_07576	1	1	0.0147	38094.2	9.44
$173-5	PDE_09012	1	1	0.0113	48962.3	5.34
	R20220300420_ACEA_4,6917	R.TILIR.V ! R.TLIIR.D ! K.TLLIR.D ! R.TLLLR.L ! R.TLLLR.S	615.419	8e-05	2	1	22.77	0	0.253	0|0	PDE_07576 ! PDE_09012 ! PDE_04105 ! PDE_03677 ! PDE_05313		9.41	0		0	2	MASCOT		T
$174-1	PDE_04223	1	1	0.0198	44619.8	5.85
	R20220300420_ACEA_4,8018	R.TALAGIPK.V	770.477	0.01746	2	1	22	0	0.111	0|0	PDE_04223		8.41	0		0	2	MASCOT		T
$175-1	PDE_04234	1	1	0.0135	74640.9	8.62
	R20220300420_ACEA_4,5318	K.RIAAIPLER.Y	1038.64	0.04632	3	1	21.53	0	0.13	0|0	PDE_04234		9.6	1		0	2	MASCOT		T
$176-1	PDE_04367	1	1	0.0208	30917.7	6.17
	R20220300420_ACEA_4,3752	K.AGRLGK.I	601.378	0.01088	2	1	25	0	0.19	0|0	PDE_04367		11	1		0	2	MASCOT		T
$177-1	PDE_04416	1	1	0.0026	255472	5.94
	R20220300420_ACEA_4,7900	R.TPEYPR.G	762.378	-0.03686	2	1	33.03	0	0.0132	0|0	PDE_04416		5.66	0		0	2	MASCOT		T
$178-1	PDE_04553	1	1	0.0099	79919.2	7.72
	R20220300420_ACEA_4,4301	R.QSTRLAR.Q	831.48	0.02318	2	1	21.03	0	0.233	0|0	PDE_04553		12	1		0	2	MASCOT		T
$179-1	PDE_04560	1	1	0.0271	31432.6	5.18
	R20220300420_ACEA_4,2936	R.ILSPLSQR.E	913.547	0.0609	2	1	29.03	0	0.0239	0|0	PDE_04560		9.75	0		0	2	MASCOT		T
$180-1	PDE_04569	1	1	0.0191	51305	5.61
	R20220300420_ACEA_4,8183	K.TEALTQAFR.K	1036.54	0.00225	2	1	53.18	0	0.000643	0|0	PDE_04569		5.66	0		0	2	MASCOT		T
$181-1	PDE_04654	1	1	0.0597	14893.8	8.81
	R20220300420_ACEA_4,7235	K.DGLDLLDR.E	916.473	-0.07197	2	1	20.16	0	0.266	0|0	PDE_04654		3.93	0		0	2	MASCOT		T
$182-1	PDE_04688	1	1	0.0243	44075.5	4.93
	R20220300420_ACEA_4,3655	R.AATVVSTDAK.S	962.515	-4e-05	2	1	49.36	0	0.000265	0|0	PDE_04688		5.88	0		0	2	MASCOT		T
$183-1	PDE_04706	1	1	0.0115	97982.2	5.84
	R20220300420_ACEA_4,8889	R.HMPINAANSK.N	1082.54	0.04854	2	1	23.93	0	0.0787	0|0	PDE_04706		8.76	0		0	2	MASCOT		T
$184-1	PDE_04837	1	1	0.0116	86571.2	5.32
	R20220300420_ACEA_4,2237	R.QPFHGNGAK.D	955.474	-0.05732	2	1	22.92	0	0.096	0|0	PDE_04837		8.76	0		0	2	MASCOT		T
$185-1	PDE_04849	1	1	0.0118	92371.9	5.98
	R20220300420_ACEA_4,11799	R.SQILKIHTEK.M	1196.7	-0.50063	3	1	20.96	0	0.641	0|0	PDE_04849		8.34	1		0	2	MASCOT		T
$186-1	PDE_04876	1	1	0.0103	62824.3	9.51
	R20220300420_ACEA_4,9930	R.LQIM*PR.H	773.434	-0.03234	2	1	37.58	0	0.00524	0|0	PDE_04876		9.75	0	15.994919 Oxidation (M)	0	2	MASCOT		T
$187-1	PDE_04966	1	1	0.0027	252768	6.18
	R20220300420_ACEA_4,8025	R.QLFGER.T	749.394	0.01139	2	1	25.75	0	0.0745	0|0	PDE_04966		6	0		0	2	MASCOT		T
$188-1	PDE_04970	1	1	0.0155	57075.5	8.94
	R20220300420_ACEA_4,12816	K.VVLGLLDK.G	856.55	-0.57487	1	1	29.26	0	0.0971	0|0	PDE_04970		5.81	0		0	2	MASCOT		T
$189-1	PDE_05019	1	1	0.018	49330.6	5.85
	R20220300420_ACEA_4,6729	R.SQLGKEIK.G	902.531	1e-05	2	1	23.35	0	0.458	0|0	PDE_05019		8.31	1		0	2	MASCOT		T
$190-1	PDE_05050	1	1	0.0092	82323.8	5.28
	R20220300420_ACEA_4,6382	R.IDPLEGK.I	771.425	-0.0117	2	1	35.98	0	0.00459	0|0	PDE_05050		4.37	0		0	2	MASCOT		T
$191-1	PDE_05051	1	1	0.0049	132643	6.06
	R20220300420_ACEA_4,4611	R.IIAVVR.E	670.461	0.03649	2	1	31.83	0	0.0655	0|0	PDE_05051		9.75	0		0	2	MASCOT		T
$192-1	PDE_05070	1	1	0.013	59127.5	5.98
	R20220300420_ACEA_4,5714	K.ANITAIR.R	758.452	-0.00128	2	1	39.37	0	0.00338	0|0	PDE_05070		9.8	0		0	2	MASCOT		T
$193-1	PDE_05078	1	1	0.0106	72822.8	4.61
	R20220300420_ACEA_4,11839	R.AM*VQAAR.R	762.393	0.67707	1	1	28	0	0.162	0|0	PDE_05078		9.8	0	15.994919 Oxidation (M)	0	2	MASCOT		T
$194-1	PDE_05102	1	1	0.0069	94859	8.89
	R20220300420_ACEA_4,3400	R.KPALKK.K	684.477	0.07197	2	1	24.45	0	0.0612	0|0	PDE_05102		10.3	1		0	2	MASCOT		T
$195-1	PDE_05166	1	1	0.0087	114067	5.75
	R20220300420_ACEA_4,4247	R.QLLDITDCR.D	1133.56	0.00071	2	1	24.22	0	0.0774	0|0	PDE_05166		4.21	0		0	2	MASCOT		T
$196-1	PDE_05188	1	1	0.0208	57888.6	6.21
	R20220300420_ACEA_4,5869	K.TNSVEKINALR.T	1244.7	0.07103	2	1	28.46	0	0.0311	0|0	PDE_05188		8.41	1		0	2	MASCOT		T
$197-1	PDE_05236	1	1	0.0152	37490.7	9.52
	R20220300420_ACEA_4,5157	R.SNM*IK.K	608.307	-0.0341	2	1	23.73	0	0.0733	0|0	PDE_05236		8.47	0	15.994919 Oxidation (M)	0	2	MASCOT		T
$198-1	PDE_05253	1	1	0.0593	13303.5	10.68
	R20220300420_ACEA_4,3797	K.TPGGELR.Y	729.389	0.00045	2	1	33.01	0	0.036	0|0	PDE_05253		5.66	0		0	2	MASCOT		T
$199-1	PDE_05280	1	1	0.0385	29084.3	4.76
$199-2	PDE_02544	1	1	0.0353	31341.5	4.73
	R20220300420_ACEA_4,13241	R.DSTLIM*QLLR.D ! K.DSTLIM*QLLR.D	1205.66	0.00026	2	1	61.03	0	1.5e-05	0|0	PDE_02544 ! PDE_05280		5.84	0	15.994919 Oxidation (M)	0	2	MASCOT		T
$200-1	PDE_05295	1	1	0.027	34024.5	8.44
	R20220300420_ACEA_4,3985	K.KVLWGPDR.G	970.547	0.03995	2	1	23.45	0	0.36	0|0	PDE_05295		8.75	1		0	2	MASCOT		T
$201-1	PDE_05299	1	1	0.0129	86211.4	6.93
	R20220300420_ACEA_4,3757	R.CESINDLRGK.L	1191.58	0.54913	1	1	22.03	0	0.41	0|0	PDE_05299		6.06	1		0	2	MASCOT		T
$202-1	PDE_05324	1	1	0.0115	121779	7.54
	R20220300420_ACEA_4,7426	K.SDVEAM*VELNISK.N	1450.71	0.07148	2	1	21.26	0	0.135	0|0	PDE_05324		4.14	0	15.994919 Oxidation (M)	0	2	MASCOT		T
$203-1	PDE_05327	1	1	0.0345	18912.2	8.87
	R20220300420_ACEA_4,4145	R.SIYGEK.F	696.356	0.00108	2	1	25.99	0	0.0466	0|0	PDE_05327		5.72	0		0	2	MASCOT		T
$204-1	PDE_05396	1	1	0.0054	162178	5.92
	R20220300420_ACEA_4,3925	R.AELEQLKK.E	958.557	0.02439	2	1	21.24	0	0.182	0|0	PDE_05396		6.19	1		0	2	MASCOT		T
$205-1	PDE_05417	1	1	0.0331	20015.5	10.18
	R20220300420_ACEA_4,3572	R.LELQSR.Q	745.42	-0.03767	2	1	23.74	0	0.403	0|0	PDE_05417		6	0		0	2	MASCOT		T
$206-1	PDE_05423	1	1	0.0303	43708.3	6.46
	R20220300420_ACEA_4,13320	K.KSNILTNLFPPK.V	1371.8	-0.00425	2	1	21.06	0	0.147	0|0	PDE_05423		10	1		0	2	MASCOT		T
$207-1	PDE_05431	1	1	0.0261	24750.6	6.91
	R20220300420_ACEA_4,2354	R.VLTATR.T	660.404	0.07317	2	1	20.36	0	3.1	0|0	PDE_05431		9.72	0		0	2	MASCOT		T
$208-1	PDE_05451	1	1	0.0111	89774.3	6.81
	R20220300420_ACEA_4,11481	R.KAM*LLNGGK.S	947.534	0.02571	2	1	24.95	0	0.313	0|0	PDE_05451		10	1	15.994919 Oxidation (M)	0	2	MASCOT		T
$209-1	PDE_05479	1	1	0.0087	89163.9	8.9
	R20220300420_ACEA_4,9747	R.LLELIDR.V	871.525	0.00121	2	1	40.22	0	0.0023	0|0	PDE_05479		4.37	0		0	2	MASCOT		T
$210-1	PDE_05493	1	1	0.0412	21596.8	4.91
	R20220300420_ACEA_4,6180	K.TLSDSTLR.A	892.473	0.00089	2	1	23.18	0	0.114	0|0	PDE_05493		5.5	0		0	2	MASCOT		T
$211-1	PDE_05501	1	1	0.0524	25260.4	6.36
	R20220300420_ACEA_4,13224	R.VDLDERDVEGWK.Q	1460.7	-0.09517	2	1	27.19	0	0.0295	0|0	PDE_05501		4.11	1		0	2	MASCOT		T
$212-1	PDE_05511	1	1	0.0115	67370.6	4.59
	R20220300420_ACEA_4,8969	R.GMTNLGK.D	720.371	-0.00072	1	1	27.82	0	0.0883	0|0	PDE_05511		8.75	0		0	2	MASCOT		T
$213-1	PDE_05530	1	1	0.0034	156899	6.95
	R20220300420_ACEA_4,5640	R.STLTK.T	549.324	-0.41705	1	1	25.41	0	0.293	0|0	PDE_05530		8.47	0		0	2	MASCOT		T
$214-1	PDE_05610	1	1	0.0066	134696	10.06
	R20220300420_ACEA_4,5776	R.IAGALNGR.L	771.447	0.00058	2	1	20.07	0	0.179	0|0	PDE_05610		9.75	0		0	2	MASCOT		T
$215-1	PDE_05618	1	1	0.0656	13584.4	10.71
	R20220300420_ACEA_4,2047	R.QPSDLSDK.E	889.426	-0.07336	2	1	33.08	0	0.0131	0|0	PDE_05618		4.21	0		0	2	MASCOT		T
$216-1	PDE_05734	1	1	0.0051	134266	5.36
	R20220300420_ACEA_4,4125	K.KPSARK.R	686.431	0.34983	2	1	27.45	0	0.13	0|0	PDE_05734		11.17	1		0	2	MASCOT		T
$217-1	PDE_05739	1	1	0.0299	17950	4.63
$217-2	PDE_01050	1	1	0.0034	162376	6.28
$217-3	PDE_09996	1	1	0.0152	36948.2	5.94
	R20220300420_ACEA_4,11281	R.QPEIR.E ! R.QPELR.S ! R.QPELR.V	642.357	-0.04961	2	1	24.08	0	0.0672	0|0	PDE_05739 ! PDE_01050 ! PDE_09996		6	0		0	2	MASCOT		T
$218-1	PDE_05769	1	1	0.0128	52126.8	6.01
	R20220300420_ACEA_4,1773	K.SRASAK.A	619.352	0.00945	2	1	23.83	0	0.302	0|0	PDE_05769		11	1		0	2	MASCOT		T
$219-1	PDE_05790	1	1	0.0154	43429	8.24
	R20220300420_ACEA_4,4957	K.VHPEGK.Y	666.357	0.01196	2	1	20.7	0	0.187	0|0	PDE_05790		6.72	0		0	2	MASCOT		T
$220-1	PDE_05831	1	1	0.0072	106676	9.99
	R20220300420_ACEA_4,2580	R.LSLDSKR.S	818.473	0.07268	2	1	30.75	0	0.0255	0|0	PDE_05831		8.75	1		0	2	MASCOT		T
$221-1	PDE_05868	1	1	0.0104	54514	6.31
	R20220300420_ACEA_4,2762	R.SRPDR.G	630.332	0.01136	2	1	38.59	0	0.00562	0|0	PDE_05868		9.31	0		0	2	MASCOT		T
$222-1	PDE_05967	1	1	0.0101	131293	6.47
	R20220300420_ACEA_4,13580	R.AEDDLLSPADEK.S	1302.61	-0.1095	2	1	24.87	0	0.0627	0|0	PDE_05967		3.77	0		0	2	MASCOT		T
$223-1	PDE_05998	1	1	0.0059	96729.8	5.28
$223-2	PDE_00208	1	1	0.0056	95975.7	5.94
	R20220300420_ACEA_4,2742	-.M*ELSR.Q	651.313	0.00021	2	1	27.32	0	0.0391	0|0	PDE_00208/PDE_05998		5.75	0	15.994919 Oxidation (M)	0	2	MASCOT		T
$224-1	PDE_06030	1	1	0.0328	26689.4	5.27
	R20220300420_ACEA_4,7363	R.LQQKLELK.S	999.62	0.01259	2	1	31.46	0	0.0139	0|0	PDE_06030		8.59	1		0	2	MASCOT		T
$225-1	PDE_06086	1	1	0.0097	88454	8.38
	R20220300420_ACEA_4,11630	K.SISSSDGR.L	808.38	0.48323	1	1	27.53	0	0.141	0|0	PDE_06086		5.55	0		0	2	MASCOT		T
$226-1	PDE_06093	1	1	0.0292	26804.3	7.91
	R20220300420_ACEA_4,3407	K.LSLPPSR.W	769.457	0.09772	2	1	23.2	0	0.227	0|0	PDE_06093		9.75	0		0	2	MASCOT		T
$227-1	PDE_06235	1	1	0.0077	86252.9	5.01
	R20220300420_ACEA_4,5353	R.DEPPPK.M	682.341	-0.0635	2	1	28.52	0	0.091	0|0	PDE_06235		4.37	0		0	2	MASCOT		T
$228-1	PDE_06242	1	1	0.0098	68329.7	7.52
	R20220300420_ACEA_4,4728	R.QLHSAR.F	711.39	-0.03769	2	1	20.21	0	0.324	0|0	PDE_06242		9.76	0		0	2	MASCOT		T
$229-1	PDE_06309	1	1	0.0036	248979	5.04
	R20220300420_ACEA_4,15153	R.LGGIAGGK.T	672.404	-0.5255	1	1	24.96	0	0.189	0|0	PDE_06309		8.75	0		0	2	MASCOT		T
$230-1	PDE_06377	1	1	0.0066	147755	5.85
	R20220300420_ACEA_4,2594	K.EGRLLSGNR.G	1001.55	-0.4135	3	1	20.08	0	1.03	0|0	PDE_06377		9.7	1		0	2	MASCOT		T
$231-1	PDE_06406	1	1	0.0058	114435	7.25
	R20220300420_ACEA_4,3996	R.ILGDGR.L	630.357	-0.02418	2	1	25.34	0	0.282	0|0	PDE_06406		5.84	0		0	2	MASCOT		T
$232-1	PDE_06410	1	1	0.0203	85680.3	4.81
	R20220300420_ACEA_4,7065	K.TAESSAVTVSM*TSITTK.S	1729.85	0.07351	2	1	23.42	0	0.223	0|0	PDE_06410		5.66	0	15.994919 Oxidation (M)	0	2	MASCOT		T
$233-1	PDE_06421	1	1	0.0075	135492	8.81
	R20220300420_ACEA_4,6516	K.SGM*SSDEKR.Q	1012.44	-0.06796	2	1	26.43	0	0.0381	0|0	PDE_06421		5.79	1	15.994919 Oxidation (M)	0	2	MASCOT		T
$234-1	PDE_06469	1	1	0.0238	37016.8	5.39
	R20220300420_ACEA_4,12395	R.LGTVAILR.T	842.546	0.03932	2	1	24.79	0	0.0669	0|0	PDE_06469		9.75	0		0	2	MASCOT		T
$235-1	PDE_06497	1	1	0.0037	181862	5.03
	R20220300420_ACEA_4,2229	K.KFISSR.C	737.43	0.06223	2	1	29.72	0	0.0255	0|0	PDE_06497		11	1		0	2	MASCOT		T
$236-1	PDE_06521	1	1	0.015	44007	5.05
	R20220300420_ACEA_4,3324	K.TQM*ISR.M	751.377	0.02703	2	1	22.9	0	0.127	0|0	PDE_06521		9.41	0	15.994919 Oxidation (M)	0	2	MASCOT		T
$237-1	PDE_06571	1	1	0.0657	14665.6	6.02
	R20220300420_ACEA_4,5977	K.AGTLDTDIK.K	933.489	-0.00153	2	1	36.68	0	0.0058	0|0	PDE_06571		4.21	0		0	2	MASCOT		T
$238-1	PDE_06628	1	1	0.0225	39834.7	5.82
	R20220300420_ACEA_4,11500	R.DRLVSDLR.E	973.543	-0.0035	2	1	26.72	0	0.0516	0|0	PDE_06628		5.96	1		0	2	MASCOT		T
$239-1	PDE_06803	1	1	0.0285	35425.3	5.18
	R20220300420_ACEA_4,9547	K.IDAVNEVLK.S	1000.57	-0.03817	2	1	22.95	0	0.108	0|0	PDE_06803		4.37	0		0	2	MASCOT		T
$240-1	PDE_06809	1	1	0.0364	24707	9.37
	R20220300420_ACEA_4,4401	K.LCRSITSR.L	992.531	0.08368	2	1	21.99	0	0.141	0|0	PDE_06809		10.35	1		0	2	MASCOT		T
$241-1	PDE_06810	1	1	0.046	18267.9	6.51
	R20220300420_ACEA_4,6100	K.DLLQNKLK.E	971.588	0.01341	3	1	20.45	0	0.202	0|0	PDE_06810		8.59	1		0	2	MASCOT		T
$242-1	PDE_06824	1	1	0.0322	32812.2	5.87
	R20220300420_ACEA_4,12601	K.AVWSVKWLPK.T	1213.71	-0.01174	2	1	22.44	0	0.379	0|0	PDE_06824		10	1		0	2	MASCOT		T
$243-1	PDE_06888	1	1	0.0073	91637.9	7.83
	R20220300420_ACEA_4,14203	R.EKVVQR.R	758.452	0.5275	1	1	21.87	0	0.592	0|0	PDE_06888		8.85	1		0	2	MASCOT		T
$244-1	PDE_06902	1	1	0.0232	61782.9	4.89
	R20220300420_ACEA_4,8528	R.GGETLSVPGLSSR.A	1259.66	0.06692	2	1	25.67	0	0.0535	0|0	PDE_06902		6	0		0	2	MASCOT		T
$245-1	PDE_06921	1	1	0.0117	57426.6	8.03
	R20220300420_ACEA_4,6607	R.IFFMEK.E	814.417	0.01978	2	1	23.59	0	0.0917	0|0	PDE_06921		6	0		0	2	MASCOT		T
$246-1	PDE_06948	1	1	0.0109	82450.3	6.55
	R20220300420_ACEA_4,6430	R.IVGETITR.L	888.515	-0.00014	2	1	20.14	0	0.26	0|0	PDE_06948		6	0		0	2	MASCOT		T
$247-1	PDE_07049	1	1	0.0522	13116.4	10.54
	R20220300420_ACEA_4,4810	K.MKMEIK.I	779.415	-0.52324	1	1	20.9	0	0.344	0|0	PDE_07049		8.35	1		0	2	MASCOT		T
$248-1	PDE_07056	1	1	0.0151	47607.7	5.34
	R20220300420_ACEA_4,3513	R.SRILDSR.D	846.479	0.04789	2	1	26.28	0	0.0741	0|0	PDE_07056		9.31	1		0	2	MASCOT		T
$249-1	PDE_07057	1	1	0.0086	101806	6.18
	R20220300420_ACEA_4,8345	K.DDLLGEVR.A	916.473	-0.03563	2	1	25.32	0	0.0809	0|0	PDE_07057		4.03	0		0	2	MASCOT		T
$250-1	PDE_07061	1	1	0.009	84366.7	6.22
	R20220300420_ACEA_4,6373	R.LFGNPDR.A	818.416	0.0003	2	1	23.68	0	0.13	0|0	PDE_07061		5.84	0		0	2	MASCOT		T
$251-1	PDE_07098	1	1	0.0043	203734	4.97
	R20220300420_ACEA_4,3336	K.TKTPELAK.E	887.52	0.09739	2	1	23.23	0	0.128	0|0	PDE_07098		8.26	1		0	2	MASCOT		T
$252-1	PDE_07107	1	1	0.048	14161	10.61
	R20220300420_ACEA_4,5455	R.ESSGSR.V	622.279	-0.01592	1	1	22.22	0	0.333	0|0	PDE_07107		6.1	0		0	2	MASCOT		T
$253-1	PDE_07132	1	1	0.0094	71461.1	10.38
	R20220300420_ACEA_4,2187	R.SANGSR.A	591.284	0.5673	1	1	20.86	0	0.993	0|0	PDE_07132		9.47	0		0	2	MASCOT		T
$254-1	PDE_07168	1	1	0.0172	37757.4	5.23
$254-2	PDE_09803	1	1	0.0066	102846	6.51
	R20220300420_ACEA_4,2741	R.QLEKLK.I ! R.QLEQIK.G	758.477	0.02537	2	1	32.47	0	0.0165	0|0	PDE_09803 ! PDE_07168		8.59	1		0	2	MASCOT		T
$255-1	PDE_07196	1	1	0.0588	11590.1	9.27
	R20220300420_ACEA_4,2245	R.RSINVK.G	716.441	0.01266	2	1	23.86	0	0.125	0|0	PDE_07196		11	1		0	2	MASCOT		T
$256-1	PDE_07260	1	1	0.0574	12514.3	7.68
	R20220300420_ACEA_4,5625	K.SLFGRGP.-	733.399	-0.04647	2	1	20.87	0	0.254	0|0	PDE_07260		9.47	1		0	2	MASCOT		T
$257-1	PDE_07273	1	1	0.0276	25236.2	5.57
	R20220300420_ACEA_4,8402	R.QLLFEK.A	777.451	-0.03695	2	1	21.93	0	0.168	0|0	PDE_07273		6	0		0	2	MASCOT		T
$258-1	PDE_07282	1	1	0.0293	26415.9	6
	R20220300420_ACEA_4,6115	K.IILYTNR.N	892.525	-0.03563	2	1	29.48	0	0.0271	0|0	PDE_07282		8.75	0		0	2	MASCOT		T
$259-1	PDE_07339	1	1	0.0105	62348.9	8.19
	R20220300420_ACEA_4,2718	R.VTWTGK.R	691.377	0.09456	1	1	27.03	0	0.129	0|0	PDE_07339		8.72	0		0	2	MASCOT		T
$260-1	PDE_07469	1	1	0.0041	130847	5.78
	R20220300420_ACEA_4,5809	R.KVILR.Y	628.45	0.03541	2	1	37.75	0	0.00328	0|0	PDE_07469		11	1		0	2	MASCOT		T
$261-1	PDE_07471	1	1	0.0083	105604	9.56
	R20220300420_ACEA_4,3125	K.RSGQIQVR.S	943.543	0.00166	2	1	25.96	0	0.167	0|0	PDE_07471		12	1		0	2	MASCOT		T
$262-1	PDE_07491	1	1	0.0183	54815.3	9.1
	R20220300420_ACEA_4,7858	R.MVVLEM*NM*R.R	1154.54	-0.01441	2	1	20.9	0	0.144	0|0	PDE_07491		5.75	0	15.994919 Oxidation (M)	0	2	MASCOT		T
$263-1	PDE_07506	1	1	0.0064	171591	8.97
	R20220300420_ACEA_4,14336	R.DVKDTIGATK.F	1047.57	0.02902	2	1	21.84	0	0.152	0|0	PDE_07506		5.96	1		0	2	MASCOT		T
$264-1	PDE_07530	1	1	0.0129	93809.8	5.94
	R20220300420_ACEA_4,13245	R.VGM*SEFHSSIK.E	1237.59	-0.02235	1	1	20.38	0	0.328	0|0	PDE_07530		6.72	0	15.994919 Oxidation (M)	0	2	MASCOT		T
$265-1	PDE_07534	1	1	0.008	68733.8	9.2
$265-2	PDE_04887	1	1	0.0058	94855.3	5.86
$265-3	PDE_00271	1	1	0.01	55655.7	8.74
$265-4	PDE_01454	1	1	0.0071	78666.2	9.64
	R20220300420_ACEA_4,2990	K.EEIAR.L ! K.EEIAR.A ! R.EELAR.L ! K.EELAR.K	617.325	-4e-05	2	1	21.84	0	0.356	0|0	PDE_00271 ! PDE_01454 ! PDE_04887 ! PDE_07534		4.53	0		0	2	MASCOT		T
$266-1	PDE_07559	1	1	0.0108	53846.4	5.66
	R20220300420_ACEA_4,5873	R.M*EELR.I	693.324	-0.03453	2	1	25.7	0	0.0614	0|0	PDE_07559		4.53	0	15.994919 Oxidation (M)	0	2	MASCOT		T
$267-1	PDE_07617	1	1	0.0055	100573	8.58
$267-2	PDE_00049	1	1	0.0063	87100.6	5.43
$267-3	PDE_00838	1	1	0.0042	130618	5.58
	R20220300420_ACEA_4,2692	R.SEIER.G ! K.SEIER.V ! R.SEIER.L	633.32	-0.00032	2	1	41.89	0	0.00666	0|0	PDE_00049 ! PDE_00838 ! PDE_07617		4.53	0		0	2	MASCOT		T
$268-1	PDE_07622	1	1	0.0531	12808.1	10.65
$268-2	PDE_01498	1	1	0.0116	57699.3	9.06
	R20220300420_ACEA_4,4014	K.IKDTLK.L ! R.LQDTLK.L	717.451	0.03837	2	1	29.62	0	0.156	0|0	PDE_07622 ! PDE_01498		8.59	1		0	2	MASCOT		T
$269-1	PDE_07704	1	1	0.0193	41081	5.27
	R20220300420_ACEA_4,7347	R.IKTVCHR.Y	913.504	-0.04189	2	1	31.79	0	0.0311	0|0	PDE_07704		9.51	1		0	2	MASCOT		T
$270-1	PDE_07791	1	1	0.0268	42098.3	9.4
	R20220300420_ACEA_4,7010	M.IAQSCLNLNR.E	1188.62	0.46839	3	1	28.03	0	0.131	0|0	PDE_07791		8.25	0		0	2	MASCOT		T
$271-1	PDE_07815	1	1	0.0148	43803.6	8.06
	R20220300420_ACEA_4,3934	K.AGEIVK.I	616.366	-0.00057	2	1	25.12	0	0.141	0|0	PDE_07815		6.05	0		0	2	MASCOT		T
$272-1	PDE_07819	1	1	0.0111	80353.8	6.66
	R20220300420_ACEA_4,6089	R.EQSQLFTK.S	980.505	-0.0334	2	1	21.31	0	0.944	0|0	PDE_07819		6.1	0		0	2	MASCOT		T
$273-1	PDE_07850	1	1	0.0363	36950	5.55
	R20220300420_ACEA_4,4596	R.LSSQGDLSPDAR.R	1245.61	-0.0358	2	1	21.39	0	0.14	0|0	PDE_07850		4.21	0		0	2	MASCOT		T
$274-1	PDE_07896	1	1	0.0105	97730.2	6.11
	R20220300420_ACEA_4,3680	R.TALQSGDVK.I	918.489	-0.00064	2	1	21.17	0	0.183	0|0	PDE_07896		5.5	0		0	2	MASCOT		T
$275-1	PDE_07979	1	1	0.0376	15237.4	11.76
	R20220300420_ACEA_4,7301	R.IM*LLR.A	661.407	-0.02432	2	1	27.16	0	0.0621	0|0	PDE_07979		9.75	0	15.994919 Oxidation (M)	0	2	MASCOT		T
$276-1	PDE_07986	1	1	0.0141	102043	9.41
	R20220300420_ACEA_4,9889	K.MPTGPTEVTQRFK.A	1491.76	-0.45067	1	1	22.94	0	0.164	0|0	PDE_07986		8.5	1		0	2	MASCOT		T
$277-1	PDE_08064	1	1	0.019	46872.3	8.13
	R20220300420_ACEA_4,7825	K.LEAEELNR.Q	973.495	-0.03703	2	1	36.02	0	0.00605	0|0	PDE_08064		4.25	0		0	2	MASCOT		T
$278-1	PDE_08118	1	1	0.0066	133649	5.04
	R20220300420_ACEA_4,6538	K.TQLVAGGR.D	801.458	0.03767	2	1	21.78	0	0.182	0|0	PDE_08118		9.41	0		0	2	MASCOT		T
$279-1	PDE_08137	1	1	0.0061	166832	7.38
	R20220300420_ACEA_4,14895	R.GSVLSRVLR.A	986.611	0.04531	2	1	23.48	0	0.102	0|0	PDE_08137		12	1		0	2	MASCOT		T
$280-1	PDE_08139	1	1	0.0124	85288.4	5.84
	R20220300420_ACEA_4,2164	K.VLYFDQGTYK.V	1233.62	0.57337	3	1	25.11	0	0.253	0|0	PDE_08139		5.8	0		0	2	MASCOT		T
$281-1	PDE_08157	1	1	0.0095	83586	6.03
	R20220300420_ACEA_4,1847	R.EASLDLR.K	803.426	-0.02173	2	1	26.69	0	0.0612	0|0	PDE_08157		4.37	0		0	2	MASCOT		T
$282-1	PDE_08233	1	1	0.0084	79411.1	4.74
	R20220300420_ACEA_4,4451	R.FEPFTR.N	796.399	0.05213	2	1	23.33	0	0.0722	0|0	PDE_08233		6	0		0	2	MASCOT		T
$283-1	PDE_08254	1	1	0.0056	142471	8.06
$283-2	PDE_04671	1	1	0.0089	90153.1	6.28
	R20220300420_ACEA_4,7225	R.TLTLIAK.M ! R.TLTLIAK.A	759.497	0.03713	2	1	25.13	0	0.156	0|0	PDE_04671 ! PDE_08254		8.41	0		0	2	MASCOT		T
$284-1	PDE_08256	1	1	0.0064	101166	6.49
	R20220300420_ACEA_4,5604	K.LNEDLK.S	731.393	5e-05	2	1	22.29	0	0.32	0|0	PDE_08256		4.37	0		0	2	MASCOT		T
$285-1	PDE_08298	1	1	0.0136	56041	8.49
	R20220300420_ACEA_4,14177	R.SAAVM*QK.I	750.381	0.46674	1	1	21.5	0	0.594	0|0	PDE_08298		8.47	0	15.994919 Oxidation (M)	0	2	MASCOT		T
$286-1	PDE_08321	1	1	0.0114	68379.3	9
	R20220300420_ACEA_4,3928	R.DVLGAAK.T	673.388	-0.00042	2	1	24.81	0	0.182	0|0	PDE_08321		5.84	0		0	2	MASCOT		T
$287-1	PDE_08358	1	1	0.0121	56730.4	5.28
	R20220300420_ACEA_4,3222	R.EVESAR.T	690.342	0.00035	2	1	20.5	0	1.57	0|0	PDE_08358		4.53	0		0	2	MASCOT		T
$288-1	PDE_08413	1	1	0.0041	206734	5.6
	R20220300420_ACEA_4,4580	R.AVQDTLAR.Y	873.479	0.03573	2	1	22.62	0	0.164	0|0	PDE_08413		5.88	0		0	2	MASCOT		T
$289-1	PDE_08448	1	1	0.0036	222589	6.43
	R20220300420_ACEA_4,7625	R.NVKTLTK.M	803.499	0.67662	1	1	24.38	0	0.36	0|0	PDE_08448		10	1		0	2	MASCOT		T
$290-1	PDE_08494	1	1	0.0078	98490.8	6.16
	R20220300420_ACEA_4,7293	K.KSSGSVR.S	720.4	0.0041	2	1	25.95	0	0.0647	0|0	PDE_08494		11	1		0	2	MASCOT		T
$291-1	PDE_08532	1	1	0.0175	44075.8	4.37
	R20220300420_ACEA_4,2083	K.KSITLWK.D	875.535	0.05217	2	1	20.25	0	0.506	0|0	PDE_08532		10	1		0	2	MASCOT		T
$292-1	PDE_08634	1	1	0.0173	45659.5	5.92
	R20220300420_ACEA_4,6740	R.RGIEIVK.L	814.514	0.08635	2	1	21.63	0	0.144	0|0	PDE_08634		8.75	1		0	2	MASCOT		T
$293-1	PDE_08642	1	1	0.0257	34238.2	5.8
	R20220300420_ACEA_4,10163	R.QQDGYTGV.-	867.384	-0.4226	1	1	22.29	0	0.203	0|0	PDE_08642		3.8	0		0	2	MASCOT		T
$294-1	PDE_08643	1	1	0.0067	135518	5.19
	R20220300420_ACEA_4,3818	K.VADSLEKK.T	889.499	-0.0029	2	1	24.13	0	0.103	0|0	PDE_08643		6.04	1		0	2	MASCOT		T
$295-1	PDE_08661	1	1	0.0045	196063	5.36
	R20220300420_ACEA_4,5234	R.VATDPTSK.L	818.425	-0.0735	2	1	21.64	0	0.208	0|0	PDE_08661		5.81	0		0	2	MASCOT		T
$296-1	PDE_08732	1	1	0.0255	26967.1	10.08
	R20220300420_ACEA_4,7423	M.PAPIER.V	682.388	-0.00022	2	1	42.55	0	0.00101	0|0	PDE_08732		6.43	0		0	2	MASCOT		T
$297-1	PDE_08777	1	1	0.0556	31532.1	8.93
	R20220300420_ACEA_4,9536	R.SYLVGTCPHDLFTNTK.Q	1852.89	-0.04872	3	1	22.11	0	0.48	0|0	PDE_08777		6.46	0		0	2	MASCOT		T
$298-1	PDE_08799	1	1	0.0224	39461.3	5.58
	R20220300420_ACEA_4,6851	R.TNGVDLSR.I	861.442	0.03275	2	1	20.67	0	0.779	0|0	PDE_08799		5.5	0		0	2	MASCOT		T
$299-1	PDE_08833	1	1	0.0059	157547	4.97
	R20220300420_ACEA_4,14820	K.AGSALASRK.A	860.495	-0.42189	1	1	22.72	0	0.493	0|0	PDE_08833		11	1		0	2	MASCOT		T
$300-1	PDE_08838	1	1	0.0147	76915.2	5.06
	R20220300420_ACEA_4,6978	R.VENAGGAGRR.R	986.513	-0.00996	2	1	25.01	0	0.0715	0|0	PDE_08838		9.57	1		0	2	MASCOT		T
$301-1	PDE_08840	1	1	0.0136	49837.2	5.41
	R20220300420_ACEA_4,2621	R.QGDAIK.Q	631.341	5e-05	2	1	20.61	0	0.316	0|0	PDE_08840		5.84	0		0	2	MASCOT		T
$302-1	PDE_08883	1	1	0.0162	47702.3	5.45
	R20220300420_ACEA_4,2449	R.KHADTLR.Q	840.469	0.01229	2	1	21.79	0	0.672	0|0	PDE_08883		8.75	1		0	2	MASCOT		T
$303-1	PDE_08915	1	1	0.004	168280	7.13
	R20220300420_ACEA_4,4232	R.IPGESR.K	658.352	0.03633	2	1	26.55	0	0.183	0|0	PDE_08915		6	0		0	2	MASCOT		T
$304-1	PDE_08988	1	1	0.0024	233873	6.49
	R20220300420_ACEA_4,3525	R.GAFPK.L	519.293	0.03565	1	1	25.16	0	0.246	0|0	PDE_08988		8.75	0		0	2	MASCOT		T
$305-1	PDE_08996	1	1	0.0103	52723.4	4.38
$305-2	PDE_01071	1	1	0.0021	263066	5.85
	R20220300420_ACEA_4,6782	K.LLEIK.- ! K.LLELK.D	615.408	0.00164	2	1	26.25	0	0.11	0|0	PDE_08996 ! PDE_01071		6	0		0	2	MASCOT		T
$306-1	PDE_09036	1	1	0.015	63608.4	5.58
	R20220300420_ACEA_4,9601	R.VLMILGIDR.E	1029.61	0.01936	2	1	23.15	0	0.107	0|0	PDE_09036		5.81	0		0	2	MASCOT		T
$307-1	PDE_09051	1	1	0.01	109088	5.64
	R20220300420_ACEA_4,8769	K.GTM*LASAVGR.V	978.504	-0.03303	2	1	21.06	0	1.24	0|0	PDE_09051		9.75	0	15.994919 Oxidation (M)	0	2	MASCOT		T
$308-1	PDE_09118	1	1	0.0071	92924.5	8.37
	R20220300420_ACEA_4,6396	K.VNEALK.G	673.388	0.05687	2	1	20.09	0	0.337	0|0	PDE_09118		5.97	0		0	2	MASCOT		T
$309-1	PDE_09149	1	1	0.0199	80071.4	4.92
	R20220300420_ACEA_4,10202	K.GVVDSEDLPLNLSR.E	1513.79	-0.00081	2	1	81.6	0	1.26e-07	0|0	PDE_09149		4.03	0		0	2	MASCOT		T
$310-1	PDE_09184	1	1	0.0083	126626	4.68
	R20220300420_ACEA_4,2613	K.QNGEPGSMSR.L	1062.46	-0.01683	2	1	22.97	0	0.124	0|0	PDE_09184		6	0		0	2	MASCOT		T
$311-1	PDE_09198	1	1	0.0025	436136	5.41
	R20220300420_ACEA_4,9742	K.EVGIDVPVLK.V	1068.63	0.04538	2	1	21.81	0	0.125	0|0	PDE_09198		4.37	0		0	2	MASCOT		T
$312-1	PDE_09267	1	1	0.0149	55009.6	5.74
	R20220300420_ACEA_4,3359	-.M*ASGILR.V	763.413	-0.07	2	1	22.26	0	0.166	0|0	PDE_09267		9.5	0	15.994919 Oxidation (M)	0	2	MASCOT		T
$313-1	PDE_09327	1	1	0.0296	55571	6.61
	R20220300420_ACEA_4,12442	K.VSAM*NLILAFAVALK.H	1576.91	-0.0471	2	1	24.14	0	0.0796	0|0	PDE_09327		8.72	0	15.994919 Oxidation (M)	0	2	MASCOT		T
$314-1	PDE_09339	1	1	0.0094	58807.1	9.13
	R20220300420_ACEA_4,2733	R.EDLM*R.T	679.308	-0.08019	2	1	20.96	0	0.346	0|0	PDE_09339		4.37	0	15.994919 Oxidation (M)	0	2	MASCOT		T
$315-1	PDE_09341	1	1	0.0104	75329.1	6.4
	R20220300420_ACEA_4,8250	K.NLLLVNK.A	813.519	-0.00028	2	1	28.92	0	0.0959	0|0	PDE_09341		8.75	0		0	2	MASCOT		T
$316-1	PDE_09349	1	1	0.0093	107829	5.41
	R20220300420_ACEA_4,13623	R.QSEPDVFYK.Y	1112.53	-0.12926	2	1	25.76	0	0.0506	0|0	PDE_09349		4.37	0		0	2	MASCOT		T
$317-1	PDE_09426	1	1	0.0321	24455.1	8.88
	R20220300420_ACEA_4,6327	R.IVELSTK.M	789.472	0.00111	2	1	26.59	0	0.068	0|0	PDE_09426		6	0		0	2	MASCOT		T
$318-1	PDE_09461	1	1	0.0175	37394	7.09
	R20220300420_ACEA_4,2855	R.LQVQER.L	772.431	-0.07316	2	1	26.56	0	0.246	0|0	PDE_09461		6	0		0	2	MASCOT		T
$319-1	PDE_09498	1	1	0.0035	189679	6.29
	R20220300420_ACEA_4,5613	R.ASFLSR.H	680.373	0.01066	2	1	29.23	0	0.085	0|0	PDE_09498		9.8	0		0	2	MASCOT		T
$320-1	PDE_09554	1	1	0.0108	52596.1	9.22
	R20220300420_ACEA_4,6976	K.FLERR.Q	720.415	0.01275	2	1	22.61	0	0.14	0|0	PDE_09554		9.6	1		0	2	MASCOT		T
$321-1	PDE_09568	1	1	0.0062	120535	5.43
	R20220300420_ACEA_4,13493	R.SGISLM*K.R	751.402	0.05604	1	1	22.18	0	0.15	0|0	PDE_09568		8.47	0	15.994919 Oxidation (M)	0	2	MASCOT		T
$322-1	PDE_09648	1	1	0.032	27357.7	5.78
	R20220300420_ACEA_4,12906	K.EAARGGLR.I	829.464	-0.05159	2	1	23.79	0	0.098	0|0	PDE_09648		9.7	1		0	2	MASCOT		T
$323-1	PDE_09681	1	1	0.0157	33201.5	9.03
$323-2	PDE_09895	1	1	0.0069	79813.1	6.49
	R20220300420_ACEA_4,3603	K.YDDLK.K ! R.YDDLK.T	653.314	0.00034	2	1	22.13	0	0.0863	0|0	PDE_09681 ! PDE_09895		4.21	0		0	2	MASCOT		T
$324-1	PDE_09722	1	1	0.0051	132257	5.73
	R20220300420_ACEA_4,1763	K.ILPEAR.C	698.42	0.06	2	1	20.56	0	0.872	0|0	PDE_09722		6	0		0	2	MASCOT		T
$325-1	PDE_09725	1	1	0.0021	264252	8.8
	R20220300420_ACEA_4,12549	R.RLLYK.W	692.445	0.01122	2	1	21.74	0	0.206	0|0	PDE_09725		9.99	1		0	2	MASCOT		T
$326-1	PDE_09762	1	1	0.0166	52528.4	6.03
	R20220300420_ACEA_4,3526	R.VSTDEVAR.H	876.442	-0.00039	2	1	25.72	0	0.22	0|0	PDE_09762		4.37	0		0	2	MASCOT		T
$327-1	PDE_09763	1	1	0.0187	30123.8	8.51
$327-2	PDE_05666	1	1	0.0087	65484.4	5.66
	R20220300420_ACEA_4,2702	R.SCISR.M ! R.SCLSR.T	622.298	0.00019	2	1	26.5	0	0.261	0|0	PDE_05666 ! PDE_09763		7.96	0		0	2	MASCOT		T
$328-1	PDE_09851	1	1	0.0105	63054.1	9.5
	R20220300420_ACEA_4,8867	R.IILKSK.H	701.492	0.02159	2	1	21.07	0	0.254	0|0	PDE_09851		10	1		0	2	MASCOT		T
$329-1	PDE_09892	1	1	0.0091	84252.2	6.23
	R20220300420_ACEA_4,5911	K.AESLLGR.A	745.42	0.05659	2	1	25.59	0	0.0988	0|0	PDE_09892		6.05	0		0	2	MASCOT		T
$330-1	PDE_09915	1	1	0.0072	77486.9	8.32
$330-2	PDE_04769	1	1	0.006	92820.4	4.49
	R20220300420_ACEA_4,4651	K.DVDIR.T ! K.DVDLR.L	617.325	-0.00027	2	1	20.78	0	0.298	0|0	PDE_09915 ! PDE_04769		4.21	0		0	2	MASCOT		T
$331-1	PDE_09953	1	1	0.0372	20620.2	9.5
	R20220300420_ACEA_4,1712	K.KDMTTLK.Y	836.455	0.01782	2	1	21.26	0	0.173	0|0	PDE_09953		8.59	1		0	2	MASCOT		T
$332-1	PDE_09961	1	1	0.0077	84560.8	5.5
	R20220300420_ACEA_4,15333	R.QPLLLK.A	711.476	-0.02549	2	1	21.73	0	0.0987	0|0	PDE_09961		8.75	0		0	2	MASCOT		T
$333-1	PDE_09977	1	1	0.0067	82230.6	6.29
$333-2	PDE_08831	1	1	0.0066	86540.8	9.51
$333-3	PDE_03896	1	1	0.0125	45527.7	6.09
	R20220300420_ACEA_4,5829	R.IDLQR.F ! R.LDLKR.D ! K.LDLQR.Q	644.373	-0.00114	2	1	26.6	0	0.393	0|0	PDE_08831 ! PDE_03896 ! PDE_09977		5.84	0		0	2	MASCOT		T

## Sheet: Sheet 3 Ace1-TAP-2 
The Data of Sample Ace1-TAP-2
	Reference	PepCount	UniquePepCount	CoverPercent	MW	PI
	FileScan	Sequence	MH+	Diff(MH+)	Charge	Rank	Score	DeltaScore	ExpectValue	Ions	Reference	DIFF_MODIFIED_CANDIDATE	PI	MissCleavage	Modification	MatchedTIC	NumProteaseTermini	Engine	Tag	Decoy
$1-1	PDE_01988	20	17	0.2132	88444.1	5.61
	R20220300420_ACEA_5,6177	K.CEFGGCTYTSK.R	1309.52	0.00184	2	1	55.94	0	0.000145	0|0	PDE_01988		5.99	0		0	2	MASCOT		T
	R20220300420_ACEA_5,1928	K.CPDTTCK.Y	881.349	0.00114	2	1	39.9	0	0.00201	0|0	PDE_01988		5.82	0		0	2	MASCOT		T
	R20220300420_ACEA_5,8748	K.GETFNAPTSPPSAESDPVM*NIR.S	2333.07	0.00266	3	1	42.43	0	0.00295	0|0	PDE_01988		4.14	0	15.994919 Oxidation (M)	0	2	MASCOT		T
	R20220300420_ACEA_5,7011	K.HSENPIIFK.C	1084.58	0.00113	2	1	36.66	0	0.00383	0|0	PDE_01988		6.75	0		0	2	MASCOT		T
	R20220300420_ACEA_5,7023	K.HSENPIIFK.C	1084.58	0.0021	3	1	38.77	0	0.00966	0|0	PDE_01988		6.75	0		0	2	MASCOT		T
	R20220300420_ACEA_5,12805	K.ILLWLAPK.F	953.618	-0.0003	2	1	53.28	0	0.000327	0|0	PDE_01988		8.75	0		0	2	MASCOT		T
	R20220300420_ACEA_5,8130	K.LEDFHPLVR.S	1125.61	0.00127	3	1	32.68	0	0.0112	0|0	PDE_01988		5.32	0		0	2	MASCOT		T
	R20220300420_ACEA_5,8131	K.LEDFHPLVR.S	1125.61	0.00163	2	1	43.15	0	0.001	0|0	PDE_01988		5.32	0		0	2	MASCOT		T
	R20220300420_ACEA_5,3516	K.NAPPM*DINQK.C	1143.55	0.00072	2	1	31.83	0	0.0135	0|0	PDE_01988		5.84	0	15.994919 Oxidation (M)	0	2	MASCOT		T
	R20220300420_ACEA_5,6849	K.QIVCLR.D	788.445	0.00069	2	1	28.45	0	0.0466	0|0	PDE_01988		8.25	0		0	2	MASCOT		T
	R20220300420_ACEA_5,2768	K.RPCDLTK.H	889.456	0.00036	2	1	37.48	0	0.00474	0|0	PDE_01988		8.22	0		0	2	MASCOT		T
	R20220300420_ACEA_5,2461	K.SIPHR.S ! R.SLPHR.S	609.347	6e-05	2	1	28.3	0	0.0337	0|0	PDE_07971 ! PDE_01988		9.49	0		0	2	MASCOT		T
	R20220300420_ACEA_5,2434	K.TDEEPTASK.L	977.442	-0.00018	2	1	59.74	0	2.62e-05	0|0	PDE_01988		4.14	0		0	2	MASCOT		T
	R20220300420_ACEA_5,4198	M.ASTQFESTR.V	1026.49	-0.00057	2	1	46.53	0	0.000381	0|0	PDE_01988		6.05	0		0	2	MASCOT		T
	R20220300420_ACEA_5,6412	R.AHETVDEVTDEGVVR.S	1655.79	-0.00122	3	1	75.68	0	3.68e-07	0|0	PDE_01988		4.17	0		0	2	MASCOT		T
	R20220300420_ACEA_5,6420	R.AHETVDEVTDEGVVR.S	1655.79	-0.00097	2	1	77.54	0	2.4e-07	0|0	PDE_01988		4.17	0		0	2	MASCOT		T
	R20220300420_ACEA_5,4904	R.HQLPLSACK.Q	1053.55	2e-05	2	1	47.01	0	0.000333	0|0	PDE_01988		8.23	0		0	2	MASCOT		T
	R20220300420_ACEA_5,11541	R.SPTSLDALAASEESM*SSIFER.L	2244.03	0.00425	3	1	102.06	0	6.19e-09	0|0	PDE_01988		4	0	15.994919 Oxidation (M)	0	2	MASCOT		T
	R20220300420_ACEA_5,5124	R.YAAMVQASK.A	968.487	0.00043	2	1	51.25	0	0.000533	0|0	PDE_01988		8.59	0		0	2	MASCOT		T
	R20220300420_ACEA_5,13092	R.YLLVPLLK.E	958.634	-0.00172	2	1	40.38	0	0.00235	0|0	PDE_01988		8.59	0		0	2	MASCOT		T
$2-1	PDE_08467	18	16	0.2112	95673.4	6.98
	R20220300420_ACEA_5,4470	K.GIACVQSDSR.R	1092.51	-0.00151	2	1	65.09	0	6.01e-06	0|0	PDE_08467		5.83	0		0	2	MASCOT		T
	R20220300420_ACEA_5,1756	K.TLM*GHEK.G	831.403	0.00072	2	1	22.79	0	0.155	0|0	PDE_08467		6.41	0	15.994919 Oxidation (M)	0	2	MASCOT		T
	R20220300420_ACEA_5,4838	K.VQFDSR.K	751.373	0.00021	2	1	27.37	0	0.0453	0|0	PDE_08467		5.81	0		0	2	MASCOT		T
	R20220300420_ACEA_5,4362	R.AAIQTQVR.H	886.51	-0.00122	2	1	58.57	0	3.32e-05	0|0	PDE_08467		9.8	0		0	2	MASCOT		T
	R20220300420_ACEA_5,8397	R.AQQEGVPVDLGPGVSR.R	1608.83	0.00744	2	1	67.96	0	2.66e-06	0|0	PDE_08467		4.37	0		0	2	MASCOT		T
	R20220300420_ACEA_5,8422	R.AQQEGVPVDLGPGVSR.R	1608.83	0.00158	3	1	35.33	0	0.0308	0|0	PDE_08467		4.37	0		0	2	MASCOT		T
	R20220300420_ACEA_5,4371	R.ARPQCSDPDLSEPK.Q	1599.74	-0.00343	3	1	29.86	0	0.0157	0|0	PDE_08467		4.56	0		0	2	MASCOT		T
	R20220300420_ACEA_5,2624	R.GHNNLVR.T	809.438	-0.00071	2	1	21.17	0	0.152	0|0	PDE_08467		9.76	0		0	2	MASCOT		T
	R20220300420_ACEA_5,4971	R.HLQAAQAPGPATPAAQNATADQR.S	2285.14	0.00033	3	1	76.73	0	2.27e-07	0|0	PDE_08467		6.74	0		0	2	MASCOT		T
	R20220300420_ACEA_5,4980	R.HLQAAQAPGPATPAAQNATADQR.S	2285.14	-0.00142	2	1	38.8	0	0.00821	0|0	PDE_08467		6.74	0		0	2	MASCOT		T
	R20220300420_ACEA_5,4124	R.IISGSNDNTVR.I	1175.6	-0.00084	2	1	60.35	0	7.65e-05	0|0	PDE_08467		5.84	0		0	2	MASCOT		T
	R20220300420_ACEA_5,10316	R.ILDSGLWR.V	959.531	-0.0001	2	1	49.71	0	0.000288	0|0	PDE_08467		5.84	0		0	2	MASCOT		T
	R20220300420_ACEA_5,8161	R.IYDHISGAEVACLR.G	1603.79	0.00924	3	1	46.46	0	0.00143	0|0	PDE_08467		5.32	0		0	2	MASCOT		T
	R20220300420_ACEA_5,4712	R.LDEGYSDDTR.S	1170.49	-0.00077	2	1	64.35	0	7.33e-06	0|0	PDE_08467		3.84	0		0	2	MASCOT		T
	R20220300420_ACEA_5,5195	R.LLQSDAAANAAR.G	1200.63	0	2	1	62.79	0	1.02e-05	0|0	PDE_08467		5.84	0		0	2	MASCOT		T
	R20220300420_ACEA_5,7252	R.NFEQEQSEALSPQTR.R	1763.82	5e-05	2	1	72.16	0	9.43e-07	0|0	PDE_08467		4.25	0		0	2	MASCOT		T
	R20220300420_ACEA_5,8733	R.TVQAGFGDPPGADEALR.L	1700.82	0.00175	2	1	84.17	0	5.32e-08	0|0	PDE_08467		4.03	0		0	2	MASCOT		T
	R20220300420_ACEA_5,8667	R.VWDLETK.R	890.462	0.00152	2	1	31.7	0	0.0182	0|0	PDE_08467		4.37	0		0	2	MASCOT		T
$3-1	PDE_02596	16	14	0.3037	49796.7	9.1
	R20220300420_ACEA_5,2800	K.CGGIDSR.T	764.336	0.00035	2	1	28.89	0	0.0289	0|0	PDE_02596		5.83	0		0	2	MASCOT		T
	R20220300420_ACEA_5,8246	K.EGVPGDNVGFNVK.N	1331.66	0.0041	2	1	45.85	0	0.000502	0|0	PDE_02596		4.37	0		0	2	MASCOT		T
	R20220300420_ACEA_5,5766	K.ETSNFIK.K	838.43	0.00177	2	1	38.45	0	0.0174	0|0	PDE_02596		6.1	0		0	2	MASCOT		T
	R20220300420_ACEA_5,7891	K.FSELLEK.I	865.467	0.00011	2	1	34.82	0	0.00689	0|0	PDE_02596		4.53	0		0	2	MASCOT		T
	R20220300420_ACEA_5,7756	K.ISGIGTVPVGR.V	1055.62	0.00128	2	1	63.97	0	7.44e-06	0|0	PDE_02596		9.75	0		0	2	MASCOT		T
	R20220300420_ACEA_5,3913	K.SGDAAIVK.M	760.42	-0.00013	2	1	58.87	0	4.08e-05	0|0	PDE_02596		5.55	0		0	2	MASCOT		T
	R20220300420_ACEA_5,5090	K.STTTGHLIYK.C	1120.6	0.00039	3	1	35.94	0	0.00475	0|0	PDE_02596		8.33	0		0	2	MASCOT		T
	R20220300420_ACEA_5,2235	K.SVEM*HHTQLK.E	1225.6	-0.00287	3	1	22.67	0	0.456	0|0	PDE_02596		6.66	0	15.994919 Oxidation (M)	0	2	MASCOT		T
	R20220300420_ACEA_5,7270	K.YEVTVIDAPGHR.D	1356.69	0.00216	3	1	63.07	0	7.94e-06	0|0	PDE_02596		5.32	0		0	2	MASCOT		T
	R20220300420_ACEA_5,7285	K.YEVTVIDAPGHR.D	1356.69	0.0007	2	1	80.32	0	1.5e-07	0|0	PDE_02596		5.32	0		0	2	MASCOT		T
	R20220300420_ACEA_5,1765	R.GNVASDSK.N	777.374	-0.00113	2	1	52.69	0	0.000141	0|0	PDE_02596		5.84	0		0	2	MASCOT		T
	R20220300420_ACEA_5,8606	R.QLIVALNK.M	898.572	0.00198	2	1	41.21	0	0.00132	0|0	PDE_02596		8.75	0		0	2	MASCOT		T
	R20220300420_ACEA_5,6966	R.QTVAVGVIK.S	914.567	0.00203	2	1	58.56	0	0.000126	0|0	PDE_02596		8.75	0		0	2	MASCOT		T
	R20220300420_ACEA_5,11677	R.VETGIIAPGM*VVTFAPANVTTEVK.S	2460.31	0.00245	3	1	51.94	0	6.75e-05	0|0	PDE_02596		4.53	0	15.994919 Oxidation (M)	0	2	MASCOT		T
	R20220300420_ACEA_5,11701	R.VETGIIAPGM*VVTFAPANVTTEVK.S	2460.31	-0.00088	2	1	38.29	0	0.00157	0|0	PDE_02596		4.53	0	15.994919 Oxidation (M)	0	2	MASCOT		T
	R20220300420_ACEA_5,5047	R.YNEIVK.E	765.414	-0.00136	2	1	34.84	0	0.0086	0|0	PDE_02596		6	0		0	2	MASCOT		T
$4-1	PDE_02379	12	12	0.184	69515.5	5.06
	R20220300420_ACEA_5,7631	K.ASVHEIVLVGGSTR.I	1424.79	0.00166	3	1	38.47	0	0.0216	0|0	PDE_02379		6.79	0		0	2	MASCOT		T
	R20220300420_ACEA_5,12627	K.DAGLIAGLNVLR.I	1211.71	-0.00029	2	1	50.28	0	0.000601	0|0	PDE_02379		5.84	0		0	2	MASCOT		T
	R20220300420_ACEA_5,6036	K.DNNLLGK.F	773.415	0.00057	2	1	39.75	0	0.00318	0|0	PDE_02379/PDE_08980		5.84	0		0	2	MASCOT		T
	R20220300420_ACEA_5,2822	K.EEIER.M ! R.EEIER.L ! K.EEIER.E ! R.EEIER.K ! K.EEIER.R ! K.EELER.I ! R.EELER.Q ! R.EELER.A	675.331	-4e-05	2	1	28.71	0	0.0474	0|0	PDE_02379 ! PDE_06085 ! PDE_07941 ! PDE_08623 ! PDE_09056 ! PDE_01474 ! PDE_03858 ! PDE_06698		4.25	0		0	2	MASCOT		T
	R20220300420_ACEA_5,4530	K.ITITNDK.G	804.446	-4e-05	2	1	38.12	0	0.00473	0|0	PDE_02379		5.84	0		0	2	MASCOT		T
	R20220300420_ACEA_5,3981	K.LQISEDDKK.K	1075.56	0.00037	2	1	60.59	0	1.86e-05	0|0	PDE_02379		4.56	1		0	2	MASCOT		T
	R20220300420_ACEA_5,2593	K.NTLSEGK.L	748.384	0.00062	2	1	27.28	0	0.476	0|0	PDE_02379		6	0		0	2	MASCOT		T
	R20220300420_ACEA_5,5995	K.STAGDTHLGGEDFDNR.L	1691.73	0.00033	3	1	43.55	0	0.000704	0|0	PDE_02379		4.22	0		0	2	MASCOT		T
	R20220300420_ACEA_5,11313	R.FEELCQDLFR.S	1356.63	-0.00087	2	1	69.43	0	1.04e-05	0|0	PDE_02379		4.14	0		0	2	MASCOT		T
	R20220300420_ACEA_5,10894	R.IINEPTAAAIAYGLDK.K	1659.9	0.00221	2	1	99.76	0	1.65e-09	0|0	PDE_02379		4.37	0		0	2	MASCOT		T
	R20220300420_ACEA_5,4076	R.LIGDAAK.N	687.404	-0.00036	2	1	35.78	0	0.00906	0|0	PDE_02379		5.84	0		0	2	MASCOT		T
	R20220300420_ACEA_5,3671	R.NTTIPTK.K	774.436	0.00037	2	1	50.13	0	0.000314	0|0	PDE_02379/PDE_03760		8.75	0		0	2	MASCOT		T
$5-1	PDE_02754	11	10	0.3736	28978.8	9.18
	R20220300420_ACEA_5,4341	K.ALAAQQAAEQQR.L	1284.67	0.00165	2	1	76.99	0	3.8e-07	0|0	PDE_02754		6.05	0		0	2	MASCOT		T
	R20220300420_ACEA_5,6495	K.EFIDSATR.H	938.458	0.00019	2	1	47.27	0	0.000329	0|0	PDE_02754		4.37	0		0	2	MASCOT		T
	R20220300420_ACEA_5,6805	R.ACYGVLR.F	838.424	0.00087	2	1	30.13	0	0.0185	0|0	PDE_02754		8.27	0		0	2	MASCOT		T
	R20220300420_ACEA_5,4278	R.ATHTQEVLGEQGR.R	1425.71	-0.00107	3	1	33.83	0	0.0612	0|0	PDE_02754		5.4	0		0	2	MASCOT		T
	R20220300420_ACEA_5,7667	R.ELAEEGYSGVEVR.V	1437.69	0.02587	2	1	38.31	0	0.00897	0|0	PDE_02754		4.09	0		0	2	MASCOT		T
	R20220300420_ACEA_5,8186	R.ELTSLIQK.R	931.546	0.00073	2	1	41.77	0	0.00465	0|0	PDE_02754		6.1	0		0	2	MASCOT		T
	R20220300420_ACEA_5,4246	R.FIM*ESGAK.G	898.434	0.30574	2	1	23.88	0	0.44	0|0	PDE_02754		6	0	15.994919 Oxidation (M)	0	2	MASCOT		T
	R20220300420_ACEA_5,4279	R.FIM*ESGAK.G	898.434	0.00012	2	1	37.75	0	0.00288	0|0	PDE_02754		6	0	15.994919 Oxidation (M)	0	2	MASCOT		T
	R20220300420_ACEA_5,7412	R.GLSAVAQCESLR.Y	1290.65	-2e-05	2	1	67.56	0	3.28e-06	0|0	PDE_02754		6	0		0	2	MASCOT		T
	R20220300420_ACEA_5,7265	R.QGVLGIK.V	714.451	0.0005	2	1	45.69	0	0.000536	0|0	PDE_02754		8.75	0		0	2	MASCOT		T
	R20220300420_ACEA_5,10479	R.VTPTVTDIIIR.A	1227.73	0.00228	2	1	62.7	0	1.01e-05	0|0	PDE_02754		5.81	0		0	2	MASCOT		T
$6-1	PDE_09299	11	10	0.2776	37443	6.67
	R20220300420_ACEA_5,3827	K.AAHVTNLPK.D	950.542	0.00211	2	1	25.1	0	0.0654	0|0	PDE_09299		8.8	0		0	2	MASCOT		T
	R20220300420_ACEA_5,3828	K.AAHVTNLPK.D	950.542	0.0005	3	1	32.07	0	0.0131	0|0	PDE_09299		8.8	0		0	2	MASCOT		T
	R20220300420_ACEA_5,7414	K.APVFESVTK.M	977.53	0.00028	2	1	50.14	0	0.000239	0|0	PDE_09299		6.05	0		0	2	MASCOT		T
	R20220300420_ACEA_5,8564	K.DLIADVR.A	801.446	0.00046	2	1	47.3	0	0.000511	0|0	PDE_09299		4.21	0		0	2	MASCOT		T
	R20220300420_ACEA_5,10969	K.GDWPLPLK.M	925.514	-0.00115	2	1	34.17	0	0.0213	0|0	PDE_09299		5.84	0		0	2	MASCOT		T
	R20220300420_ACEA_5,8819	K.GELADGVEIGDHVGIK.W	1608.82	0.00305	3	1	44.69	0	0.000565	0|0	PDE_09299		4.31	0		0	2	MASCOT		T
	R20220300420_ACEA_5,9756	K.LGSEAYIDFTK.S	1243.62	0.00504	2	1	38.69	0	0.00261	0|0	PDE_09299		4.37	0		0	2	MASCOT		T
	R20220300420_ACEA_5,7294	K.QWAQVVEQK.G	1115.58	0.00094	2	1	60.56	0	2.01e-05	0|0	PDE_09299		6	0		0	2	MASCOT		T
	R20220300420_ACEA_5,3607	M.APQVPDK.Q	754.409	-0.00027	2	1	43.99	0	0.000626	0|0	PDE_09299		5.88	0		0	2	MASCOT		T
	R20220300420_ACEA_5,8930	R.QDAAEAVGFYAR.G	1297.62	-0.00054	2	1	82.95	0	8.21e-08	0|0	PDE_09299		4.37	0		0	2	MASCOT		T
	R20220300420_ACEA_5,6144	R.VIAIDGGDEK.R	1016.53	0.00172	2	1	46.04	0	0.000605	0|0	PDE_09299		4.03	0		0	2	MASCOT		T
$7-1	PDE_01092	10	8	0.2473	41710.1	5.45
	R20220300420_ACEA_5,5280	K.AGFAGDDAPR.A	976.448	0.00112	2	1	69.8	0	2.33e-06	0|0	PDE_01092		4.21	0		0	2	MASCOT		T
	R20220300420_ACEA_5,3798	K.CDVDVR.K	763.34	0.00181	2	1	48.9	0	0.000633	0|0	PDE_01092		4.21	0		0	2	MASCOT		T
	R20220300420_ACEA_5,4391	K.DSYVGDEAQSK.R	1198.52	-0.00115	2	1	54.11	0	7.14e-05	0|0	PDE_01092		4.03	0		0	2	MASCOT		T
	R20220300420_ACEA_5,6485	K.EITALAPSSM*K.V	1163.6	-0.00414	2	1	48.21	0	0.000321	0|0	PDE_01092		6.1	0	15.994919 Oxidation (M)	0	2	MASCOT		T
	R20220300420_ACEA_5,5853	K.QEYDESGPSIVHR.K	1516.7	0.00128	3	1	72.2	0	1.01e-06	0|0	PDE_01092		4.65	0		0	2	MASCOT		T
	R20220300420_ACEA_5,5856	K.QEYDESGPSIVHR.K	1516.7	0.00203	2	1	103.07	0	8.24e-10	0|0	PDE_01092		4.65	0		0	2	MASCOT		T
	R20220300420_ACEA_5,10987	K.SYELPDGQVITIGNER.F	1790.89	0.00116	3	1	46.58	0	0.00175	0|0	PDE_01092		4.14	0		0	2	MASCOT		T
	R20220300420_ACEA_5,11018	K.SYELPDGQVITIGNER.F	1790.89	0.00074	2	1	71.2	0	1.24e-06	0|0	PDE_01092		4.14	0		0	2	MASCOT		T
	R20220300420_ACEA_5,9770	R.DLTDYLM*K.I	1014.48	0.00033	2	1	27.5	0	0.0364	0|0	PDE_01092		4.21	0	15.994919 Oxidation (M)	0	2	MASCOT		T
	R20220300420_ACEA_5,9510	R.VAPEEHPILLTEAPINPK.S	1968.08	0.00417	3	1	23.78	0	0.341	0|0	PDE_01092		4.75	0		0	2	MASCOT		T
$8-1	PDE_00304	7	6	0.2834	20718.6	10.65
	R20220300420_ACEA_5,8922	K.ALTYLDNVTK.K	1137.62	0.00238	2	1	43.8	0	0.000765	0|0	PDE_00304		5.88	0		0	2	MASCOT		T
	R20220300420_ACEA_5,3554	K.APETSLK.A	745.409	0.0009	2	1	40.22	0	0.00902	0|0	PDE_00304		6.05	0		0	2	MASCOT		T
	R20220300420_ACEA_5,9354	K.GLDTSALIVK.R	1016.6	-0.00057	2	1	57.47	0	4.37e-05	0|0	PDE_00304		5.84	0		0	2	MASCOT		T
	R20220300420_ACEA_5,4743	K.QFGVSK.A	665.362	-0.63739	1	1	20.45	0	0.82	0|0	PDE_00304		8.75	0		0	2	MASCOT		T
	R20220300420_ACEA_5,4782	K.QFGVSK.A	665.362	-0.00022	2	1	24.5	0	0.428	0|0	PDE_00304		8.75	0		0	2	MASCOT		T
	R20220300420_ACEA_5,14659	K.SAEFLIDLLK.N	1148.66	0.00074	2	1	48.06	0	0.000343	0|0	PDE_00304		4.37	0		0	2	MASCOT		T
	R20220300420_ACEA_5,3146	R.ETAQAINGM*K.L	1078.52	0.00339	2	1	37.01	0	0.0157	0|0	PDE_00304		6.1	0	15.994919 Oxidation (M)	0	2	MASCOT		T
$9-1	PDE_00406	6	6	0.2857	23076	9.45
	R20220300420_ACEA_5,10733	K.EIAHLDNQPVLLFGK.W	1693.93	-0.00064	3	1	27.48	0	0.0309	0|0	PDE_00406		5.32	0		0	2	MASCOT		T
	R20220300420_ACEA_5,3067	R.ESSFR.S	625.294	0.00022	2	1	26.09	0	0.0386	0|0	PDE_00406		6.1	0		0	2	MASCOT		T
	R20220300420_ACEA_5,3241	R.IGSAGTVR.R	760.431	0.0006	2	1	52.46	0	0.000178	0|0	PDE_00406		9.75	0		0	2	MASCOT		T
	R20220300420_ACEA_5,4189	R.LTNSIM*M*NGR.N	1168.54	-0.00164	2	1	24.66	0	0.243	0|0	PDE_00406		9.75	0	15.994919 Oxidation (M)	0	2	MASCOT		T
	R20220300420_ACEA_5,7021	R.QAVDVSPLR.R	984.547	0.00198	2	1	53.89	0	7.19e-05	0|0	PDE_00406		5.84	0		0	2	MASCOT		T
	R20220300420_ACEA_5,11536	R.VNTAISLITIGAR.E	1328.79	0.00233	2	1	107.03	0	4e-10	0|0	PDE_00406		9.72	0		0	2	MASCOT		T
$10-1	PDE_05983	6	6	0.1923	28214.4	10.54
	R20220300420_ACEA_5,3145	K.CGSVAVR.L	748.377	0.00252	2	1	41.92	0	0.0163	0|0	PDE_05983		8.25	0		0	2	MASCOT		T
	R20220300420_ACEA_5,4535	K.EVATAIR.A	759.436	-0.00021	2	1	29.01	0	0.0384	0|0	PDE_05983		6.1	0		0	2	MASCOT		T
	R20220300420_ACEA_5,8630	K.LAVLPVR.R	767.514	0.00093	2	1	40.94	0	0.00153	0|0	PDE_05983		9.75	0		0	2	MASCOT		T
	R20220300420_ACEA_5,5489	R.AAITIAK.L	687.44	0.0002	2	1	46.2	0	0.00139	0|0	PDE_05983		8.8	0		0	2	MASCOT		T
	R20220300420_ACEA_5,6331	R.GTGLVASPAVK.R	999.583	0.0007	2	1	34.51	0	0.00687	0|0	PDE_05983		8.75	0		0	2	MASCOT		T
	R20220300420_ACEA_5,11979	R.SPLEEFGDVLR.Q	1261.64	0.69796	2	1	49.08	0	0.00161	0|0	PDE_05983		4.14	0		0	2	MASCOT		T
$11-1	PDE_06476	6	6	0.1272	60089.3	9.14
	R20220300420_ACEA_5,9393	K.AQPTEVSSILEQR.I	1457.76	0.00146	2	1	55.94	0	4.28e-05	0|0	PDE_06476		4.53	0		0	2	MASCOT		T
	R20220300420_ACEA_5,3390	K.TLEEQDAM*K.Y	1080.49	0.0013	2	1	37.26	0	0.00369	0|0	PDE_06476		4.14	0	15.994919 Oxidation (M)	0	2	MASCOT		T
	R20220300420_ACEA_5,6247	R.GVQEEAGLAETGR.V	1316.64	0.00037	2	1	76.21	0	4.32e-07	0|0	PDE_06476		4.25	0		0	2	MASCOT		T
	R20220300420_ACEA_5,3590	R.QSVNQPVQTGM*K.C	1332.66	-0.00017	2	1	39.92	0	0.00188	0|0	PDE_06476		8.75	0	15.994919 Oxidation (M)	0	2	MASCOT		T
	R20220300420_ACEA_5,6804	R.STVAQLVK.T	845.509	0.00087	2	1	35.04	0	0.00982	0|0	PDE_01144/PDE_06476		8.47	0		0	2	MASCOT		T
	R20220300420_ACEA_5,12021	R.TGEIVDVPVGPELLGR.V	1650.91	0	2	1	38.8	0	0.0088	0|0	PDE_06476		4.14	0		0	2	MASCOT		T
$12-1	PDE_00987	5	5	0.0795	66875.1	5.23
	R20220300420_ACEA_5,10540	K.AFSGTLEPVQQVLK.D	1516.84	0.00253	2	1	45.42	0	0.000474	0|0	PDE_00987		6.05	0		0	2	MASCOT		T
	R20220300420_ACEA_5,10815	K.DAGAIAGLNVLR.I	1169.66	-0.00481	2	1	38.8	0	0.00256	0|0	PDE_00987		5.84	0		0	2	MASCOT		T
	R20220300420_ACEA_5,3418	K.DLSGDAR.A	733.347	0.00098	2	1	23.46	0	0.14	0|0	PDE_00987		4.21	0		0	2	MASCOT		T
	R20220300420_ACEA_5,11005	K.DVESWPFK.V	1007.48	0.00035	2	1	27.01	0	0.0432	0|0	PDE_00987		4.37	0		0	2	MASCOT		T
	R20220300420_ACEA_5,4305	K.SSDEEFTK.K	942.405	-0.00035	2	1	51.69	0	0.000154	0|0	PDE_00987		4.14	0		0	2	MASCOT		T
$13-1	PDE_02249	5	5	0.2733	18372.4	4.4
	R20220300420_ACEA_5,7800	K.ALLDVGCK.T	875.466	0.00171	2	1	44.27	0	0.00102	0|0	PDE_02249		5.87	0		0	2	MASCOT		T
	R20220300420_ACEA_5,4358	K.NDPVTAADDDDNR.R	1417.58	0.00368	2	1	72.33	0	3.09e-06	0|0	PDE_02249		3.66	0		0	2	MASCOT		T
	R20220300420_ACEA_5,3589	K.SPEEIR.K	730.373	0.00042	2	1	34.01	0	0.0116	0|0	PDE_02249		4.53	0		0	2	MASCOT		T
	R20220300420_ACEA_5,7781	K.TTDIDEWDQK.F	1250.55	0.00174	2	1	34.56	0	0.00681	0|0	PDE_02249		3.84	0		0	2	MASCOT		T
	R20220300420_ACEA_5,3678	K.TVANM*IK.G	792.428	0.00068	2	1	32.87	0	0.014	0|0	PDE_02249		8.41	0	15.994919 Oxidation (M)	0	2	MASCOT		T
$14-1	PDE_03793	5	5	0.3451	16319.6	9.95
	R20220300420_ACEA_5,9672	K.LTLDFETNK.R	1080.56	0.00063	2	1	34.36	0	0.00713	0|0	PDE_03793		4.37	0		0	2	MASCOT		T
	R20220300420_ACEA_5,9175	K.TLGFDNLK.V	907.488	0.00247	2	1	28.15	0	0.0353	0|0	PDE_03793		5.5	0		0	2	MASCOT		T
	R20220300420_ACEA_5,4819	K.VIIER.Y ! K.VIIER.F ! K.VLIER.C ! R.VLIER.Y ! R.VLIER.G ! R.VLLER.L ! R.VLLER.Y ! R.VLLER.F	629.398	-0.00105	2	1	38.16	0	0.0083	0|0	PDE_03793 ! PDE_05642 ! PDE_04878 ! PDE_07624 ! PDE_09870 ! PDE_04716 ! PDE_06261 ! PDE_08489/PDE_08637		5.97	0		0	2	MASCOT		T
	R20220300420_ACEA_5,5572	K.VNVVTVSQQQQAERPR.R	1838.98	0.00209	3	1	35.19	0	0.0258	0|0	PDE_03793		9.57	0		0	2	MASCOT		T
	R20220300420_ACEA_5,10024	R.ICDEIAIIASK.R	1232.66	0.00055	2	1	30.96	0	0.0171	0|0	PDE_03793		4.37	0		0	2	MASCOT		T
$15-1	PDE_03807	5	5	0.3709	15780	10.91
	R20220300420_ACEA_5,8652	K.ENVSLGPLAGDGK.L	1256.65	0.00577	2	1	38.04	0	0.0143	0|0	PDE_03807		4.37	0		0	2	MASCOT		T
	R20220300420_ACEA_5,8815	K.LVFGVAR.I	761.467	-8e-05	2	1	40.35	0	0.00293	0|0	PDE_03807		9.75	0		0	2	MASCOT		T
	R20220300420_ACEA_5,3675	R.ETIVR.V	617.362	0.00019	2	1	34.37	0	0.013	0|0	PDE_03807		6.1	0		0	2	MASCOT		T
	R20220300420_ACEA_5,5419	R.IEDVTPTPSDSTR.R	1417.68	0.00762	2	1	63	0	2.21e-05	0|0	PDE_03807		4.03	0		0	2	MASCOT		T
	R20220300420_ACEA_5,12058	R.IFASFNDTFVHVTDLSGR.E	2026	-0.00019	3	1	28.6	0	0.0176	0|0	PDE_03807		5.21	0		0	2	MASCOT		T
$16-1	PDE_09952	5	5	0.1598	36140.5	6.32
	R20220300420_ACEA_5,5348	K.SATYDEIK.A	926.447	0.00101	2	1	46.01	0	0.000452	0|0	PDE_09952		4.37	0		0	2	MASCOT		T
	R20220300420_ACEA_5,3563	K.YDSTHGQFK.G	1082.49	0.00081	3	1	22.76	0	1.03	0|0	PDE_09952		6.74	0		0	2	MASCOT		T
	R20220300420_ACEA_5,6711	R.TAAQNIIPSSTGAAK.A	1429.76	0.00099	2	1	57.21	0	3.47e-05	0|0	PDE_09952		8.41	0		0	2	MASCOT		T
	R20220300420_ACEA_5,7743	R.VGINGFGR.I ! K.VGINGFGR.I	819.447	0.00049	2	1	61.22	0	1.95e-05	0|0	PDE_04588 ! PDE_09952		9.72	0		0	2	MASCOT		T
	R20220300420_ACEA_5,9583	R.VPTANVSVVDLTCR.I	1530.79	0.00013	2	1	93.99	0	7.06e-09	0|0	PDE_09952		5.8	0		0	2	MASCOT		T
$17-1	PDE_00444	4	4	0.1586	32140.7	9.3
	R20220300420_ACEA_5,7547	K.QQAINQVGLEAATNNR.T	1726.88	0.00113	2	1	45.04	0	0.00258	0|0	PDE_00444		6	0		0	2	MASCOT		T
	R20220300420_ACEA_5,4340	K.TQGAPGEGTISR.L	1173.59	0.00232	2	1	37.01	0	0.0133	0|0	PDE_00444		5.66	0		0	2	MASCOT		T
	R20220300420_ACEA_5,4882	R.GSYSGIGAR.L	867.432	-0.00201	2	1	27.86	0	0.0296	0|0	PDE_00444		8.75	0		0	2	MASCOT		T
	R20220300420_ACEA_5,7486	R.VLGATGGVEIGK.-	1100.63	-0.00071	2	1	65.1	0	3.06e-05	0|0	PDE_00444		5.97	0		0	2	MASCOT		T
$18-1	PDE_04579	4	4	0.08	50152.8	4.98
	R20220300420_ACEA_5,7867	K.EM*IDQVLDK.V	1106.54	0.00385	2	1	37.03	0	0.00409	0|0	PDE_04579		4.03	0	15.994919 Oxidation (M)	0	2	MASCOT		T
	R20220300420_ACEA_5,7578	R.EDLAALER.D	916.473	0.00162	2	1	42.23	0	0.00165	0|0	PDE_04579		4.14	0		0	2	MASCOT		T
	R20220300420_ACEA_5,3468	R.GDVVPK.D ! K.GDVVPK.E	614.351	0.00023	2	1	27.34	0	0.0381	0|0	PDE_04579 ! PDE_05055		5.84	0		0	2	MASCOT		T
	R20220300420_ACEA_5,12560	R.TIQFVDWCPTGFK.L	1598.77	0.00585	2	1	59.63	0	1.7e-05	0|0	PDE_04579		5.5	0		0	2	MASCOT		T
$19-1	PDE_08134	4	4	0.1944	24229.4	6.53
	R20220300420_ACEA_5,7306	K.LVLVGDGGTGK.T	1015.58	0.00146	2	1	67.57	0	4.42e-06	0|0	PDE_08134		5.84	0		0	2	MASCOT		T
	R20220300420_ACEA_5,8434	K.NLQYYDISAK.S	1214.61	0.00026	2	1	42.58	0	0.00104	0|0	PDE_08134		5.83	0		0	2	MASCOT		T
	R20220300420_ACEA_5,4643	R.HLTGEFEK.K	960.479	-0.00043	2	1	39.07	0	0.00331	0|0	PDE_08134		5.4	0		0	2	MASCOT		T
	R20220300420_ACEA_5,9792	R.VCENIPIVLCGNK.V	1515.77	0.00171	2	1	49.51	0	0.000173	0|0	PDE_08134		5.96	0		0	2	MASCOT		T
$20-1	PDE_05927	4	3	0.0289	101087	10.43
	R20220300420_ACEA_5,6857	R.GSDPM*ALQNLQR.G	1345.65	0.0007	2	1	42.69	0	0.00106	0|0	PDE_05927		5.84	0	15.994919 Oxidation (M)	0	2	MASCOT		T
	R20220300420_ACEA_5,4941	R.LEQLEQQR.L	1043.55	-0.73495	2	1	44.3	0	0.00393	0|0	PDE_05927		4.53	0		0	2	MASCOT		T
	R20220300420_ACEA_5,4969	R.LEQLEQQR.L	1043.55	0.00045	2	1	58.45	0	3.29e-05	0|0	PDE_05927		4.53	0		0	2	MASCOT		T
	R20220300420_ACEA_5,1858	R.LQQQQR.L	800.437	0.00039	2	1	28.98	0	0.0319	0|0	PDE_05927		9.75	0		0	2	MASCOT		T
$21-1	PDE_01807	3	3	0.1366	18332.9	10.28
	R20220300420_ACEA_5,6104	K.TGVVYNVTK.S	980.541	0.00351	2	1	56.85	0	4.02e-05	0|0	PDE_01807		8.26	0		0	2	MASCOT		T
	R20220300420_ACEA_5,2011	K.VNGAVQK.G	715.41	0.00027	2	1	41.53	0	0.00198	0|0	PDE_01807		8.72	0		0	2	MASCOT		T
	R20220300420_ACEA_5,5875	R.EEFINR.V	807.4	0.00253	2	1	27.27	0	0.0456	0|0	PDE_01807		4.53	0		0	2	MASCOT		T
$22-1	PDE_01817	3	3	0.084	29305.8	10.24
	R20220300420_ACEA_5,7830	K.DAIDNTFATR.E	1123.54	0.0021	2	1	21.8	0	0.364	0|0	PDE_01817		4.21	0		0	2	MASCOT		T
	R20220300420_ACEA_5,3061	R.AHAIAA.-	553.309	-0.50975	1	1	22.54	0	0.452	0|0	PDE_01817		6.79	0		0	2	MASCOT		T
	R20220300420_ACEA_5,5744	R.LIYDTK.G	752.419	0.00116	2	1	30.04	0	0.0156	0|0	PDE_01817		5.84	0		0	2	MASCOT		T
$23-1	PDE_01963	3	3	0.0729	44837	5.03
	R20220300420_ACEA_5,3681	R.EDM*TALR.E	851.393	4e-05	2	1	50.92	0	0.00017	0|0	PDE_01963		4.37	0	15.994919 Oxidation (M)	0	2	MASCOT		T
	R20220300420_ACEA_5,4740	R.ELAQQIQK.V	957.536	-0.00218	2	1	36.88	0	0.00962	0|0	PDE_01963		6.1	0		0	2	MASCOT		T
	R20220300420_ACEA_5,5429	R.GNDVIAQAQSGTGK.T	1345.67	0.00031	2	1	76.69	0	1.43e-06	0|0	PDE_01963		5.84	0		0	2	MASCOT		T
$24-1	PDE_02095	3	3	0.1916	18874.6	5.31
	R20220300420_ACEA_5,5326	R.QATSTQAFNPR.F	1220.6	0.00447	2	1	57.87	0	3.52e-05	0|0	PDE_02095		9.75	0		0	2	MASCOT		T
	R20220300420_ACEA_5,8934	R.TFTFPGR.V	825.425	0.00158	2	1	23.49	0	0.0837	0|0	PDE_02095		9.41	0		0	2	MASCOT		T
	R20220300420_ACEA_5,12761	R.TSFPTSGDFAPLFR.L	1542.76	0.00162	2	1	26.83	0	0.178	0|0	PDE_02095		5.5	0		0	2	MASCOT		T
$25-1	PDE_02230	3	3	0.0628	52476.9	6.35
	R20220300420_ACEA_5,8574	K.GVVAVLDATNSTK.E	1274.7	-0.00202	2	1	35.73	0	0.00515	0|0	PDE_02230		5.84	0		0	2	MASCOT		T
	R20220300420_ACEA_5,6863	K.YPEDFAAR.D	968.447	-0.05648	2	1	20.55	0	0.134	0|0	PDE_02230		4.37	0		0	2	MASCOT		T
	R20220300420_ACEA_5,5808	R.AYGTEELR.F	938.458	0.00104	2	1	23.15	0	0.362	0|0	PDE_02230		4.53	0		0	2	MASCOT		T
$26-1	PDE_02785	3	3	0.0981	34140.2	9.83
	R20220300420_ACEA_5,10043	K.TLASDGIAGLYR.G	1236.66	0.0017	2	1	75.58	0	5.74e-07	0|0	PDE_02785		5.5	0		0	2	MASCOT		T
	R20220300420_ACEA_5,2496	R.M*M*M*TSGEAVK.Y	1132.47	-0.00117	2	1	34.48	0	0.00852	0|0	PDE_02785		5.75	0	15.994919 Oxidation (M)	0	2	MASCOT		T
	R20220300420_ACEA_5,4647	R.QIVAQEGVK.S	971.552	0.00209	2	1	58.39	0	3.22e-05	0|0	PDE_02785		6	0		0	2	MASCOT		T
$27-1	PDE_03780	3	3	0.2273	17698.5	10.07
	R20220300420_ACEA_5,3611	K.QEAKPNEKPDLVK.T	1495.81	0.00061	3	1	29.28	0	0.0186	0|0	PDE_03780		6.18	0		0	2	MASCOT		T
	R20220300420_ACEA_5,2484	R.DVVHAR.A	696.379	0.00083	2	1	22.82	0	0.562	0|0	PDE_03780		6.74	0		0	2	MASCOT		T
	R20220300420_ACEA_5,14787	R.GIDLDQLLDLSSEQLR.D	1814.95	0.00037	2	1	38.16	0	0.00206	0|0	PDE_03780		3.84	0		0	2	MASCOT		T
$28-1	PDE_03843	3	3	0.1875	15860.2	10.19
	R20220300420_ACEA_5,8081	K.FAGVDIR.V	777.425	8e-05	2	1	34.74	0	0.0088	0|0	PDE_03843		5.84	0		0	2	MASCOT		T
	R20220300420_ACEA_5,11475	K.VYEPLLIVGADK.F	1316.75	0.00041	2	1	50.36	0	0.000169	0|0	PDE_03843		4.37	0		0	2	MASCOT		T
	R20220300420_ACEA_5,6788	R.TLLVADNR.R	901.51	0.00176	2	1	49.38	0	0.000318	0|0	PDE_03843		5.5	0		0	2	MASCOT		T
$29-1	PDE_08649	3	3	0.0367	93403.1	6.34
	R20220300420_ACEA_5,6476	R.GGGQIIPTAR.R	969.548	0.00026	2	1	33.73	0	0.00841	0|0	PDE_00980/PDE_08649		9.75	0		0	2	MASCOT		T
	R20220300420_ACEA_5,7359	R.ISDPVVSYR.E	1035.55	-0.00411	2	1	56.45	0	4.89e-05	0|0	PDE_08649		5.84	0		0	2	MASCOT		T
	R20220300420_ACEA_5,3663	R.NM*SVIAHVDHGK.S	1323.65	-4e-05	3	1	42.06	0	0.00112	0|0	PDE_08649		6.92	0	15.994919 Oxidation (M)	0	2	MASCOT		T
$30-1	PDE_08970	3	3	0.0192	141192	6.36
	R20220300420_ACEA_5,2938	R.AEIER.I ! K.AEIER.V ! K.AEIER.T ! R.AEIER.L ! R.AELER.A ! K.AELER.V	617.325	0.00156	2	1	24.49	0	0.193	0|0	PDE_00542 ! PDE_03987 ! PDE_05610 ! PDE_08970 ! PDE_01336 ! PDE_05128		4.53	0		0	2	MASCOT		T
	R20220300420_ACEA_5,3211	R.LAPSQM*QPR.G	1043.53	0.0029	2	1	26.73	0	0.151	0|0	PDE_08970		9.75	0	15.994919 Oxidation (M)	0	2	MASCOT		T
	R20220300420_ACEA_5,6736	R.QGSVVQDIQTR.T	1230.64	0.00118	2	1	32.68	0	0.0105	0|0	PDE_08970		5.84	0		0	2	MASCOT		T
$31-1	PDE_09174	3	3	0.1645	16784.6	10.37
	R20220300420_ACEA_5,9006	K.GATPSQIGVVLR.D	1197.7	0.00026	2	1	66.13	0	4.4e-06	0|0	PDE_09174		9.75	0		0	2	MASCOT		T
	R20220300420_ACEA_5,9310	K.ILRILK.S	755.55	0.01089	2	1	27.34	0	0.0292	0|0	PDE_09174		11	1		0	2	MASCOT		T
	R20220300420_ACEA_5,8981	R.LILIESR.I	843.53	0.00023	2	1	43.14	0	0.00119	0|0	PDE_09174		6	0		0	2	MASCOT		T
$32-1	PDE_04897	3	2	0.1161	17623.4	9.74
$32-2	PDE_03961	3	2	0.0608	33080.4	6.94
	R20220300420_ACEA_5,8462	K.ESTLHLVLR.L	1067.62	0.00043	3	1	35.75	0	0.00483	0|0	PDE_03961/PDE_04897		6.85	0		0	2	MASCOT		T
	R20220300420_ACEA_5,8465	K.ESTLHLVLR.L	1067.62	0.00109	2	1	55.8	0	4.76e-05	0|0	PDE_03961/PDE_04897		6.85	0		0	2	MASCOT		T
	R20220300420_ACEA_5,6475	R.TLSDYNIQK.V ! R.TLSDYNIQK.E	1081.55	-0.00021	2	1	32.34	0	0.0117	0|0	PDE_02848 ! PDE_03961/PDE_04897		5.5	0		0	2	MASCOT		T
$33-1	PDE_07694	3	2	0.0193	114635	5.09
	R20220300420_ACEA_5,7187	K.GLGVEIAK.N	786.472	0.00116	2	1	29.43	0	0.0292	0|0	PDE_07694		6	0		0	2	MASCOT		T
	R20220300420_ACEA_5,6684	R.KPLLESGTLGTK.G	1243.73	0.00129	2	1	83.69	0	8.55e-08	0|0	PDE_07694		8.59	0		0	2	MASCOT		T
	R20220300420_ACEA_5,6693	R.KPLLESGTLGTK.G	1243.73	0.00121	3	1	25.62	0	0.0548	0|0	PDE_07694		8.59	0		0	2	MASCOT		T
$34-1	PDE_09949	3	2	0.0101	134515	5.91
	R20220300420_ACEA_5,3696	K.LGAQLK.Q	629.398	-0.00015	2	1	21.94	0	0.168	0|0	PDE_09949		8.75	0		0	2	MASCOT		T
	R20220300420_ACEA_5,5268	K.LGAQLK.Q	629.398	0.02515	2	1	23.28	0	0.254	0|0	PDE_09949		8.75	0		0	2	MASCOT		T
	R20220300420_ACEA_5,13316	K.SLSNPK.H	645.357	0.3388	1	1	22.95	0	0.637	0|0	PDE_09949		8.47	0		0	2	MASCOT		T
$35-1	PDE_00491	2	2	0.2214	14711.9	9.76
	R20220300420_ACEA_5,8715	K.TSVLNDALNAM*NNAEK.A	1720.82	0.00274	2	1	36.82	0	0.0031	0|0	PDE_00491		4.37	0	15.994919 Oxidation (M)	0	2	MASCOT		T
	R20220300420_ACEA_5,14378	R.DLETWATQLLPSR.Q	1529.8	-0.00056	2	1	57.81	0	2.77e-05	0|0	PDE_00491		4.37	0		0	2	MASCOT		T
$36-1	PDE_00542	2	2	0.0329	38792.1	5.27
	R20220300420_ACEA_5,6500	K.VLQVIQK.H	827.535	0.00019	2	1	29.93	0	0.0184	0|0	PDE_00542		8.72	0		0	2	MASCOT		T
	R20220300420_ACEA_5,2938	R.AEIER.I ! K.AEIER.V ! K.AEIER.T ! R.AEIER.L ! R.AELER.A ! K.AELER.V	617.325	0.00156	2	1	24.49	0	0.193	0|0	PDE_00542 ! PDE_03987 ! PDE_05610 ! PDE_08970 ! PDE_01336 ! PDE_05128		4.53	0		0	2	MASCOT		T
$37-1	PDE_00616	2	2	0.0229	59318.1	7.7
	R20220300420_ACEA_5,2416	K.ERAEAEK.R	832.416	0.03149	2	1	26.89	0	0.0609	0|0	PDE_00616		4.79	1		0	2	MASCOT		T
	R20220300420_ACEA_5,3079	R.IDRER.E ! R.IDRER.R ! K.LDRER.A ! K.LDRER.T	688.374	0.04912	2	1	20.92	0	1.13	0|0	PDE_00616 ! PDE_09789 ! PDE_00635 ! PDE_07144		6.07	1		0	2	MASCOT		T
$38-1	PDE_01505	2	2	0.0103	140815	7.59
	R20220300420_ACEA_5,4460	K.TVDGIR.K ! K.TVDGLR.S	660.368	4e-05	2	1	23.05	0	0.205	0|0	PDE_01521 ! PDE_01505		5.5	0		0	2	MASCOT		T
	R20220300420_ACEA_5,3440	R.IALTSVK.N ! R.LALTSVK.D	731.466	0.07145	2	1	22.37	0	0.2	0|0	PDE_07522 ! PDE_01505		8.75	0		0	2	MASCOT		T
$39-1	PDE_02546	2	2	0.0547	47483	5.2
	R20220300420_ACEA_5,8971	K.YDLDFK.N	800.382	0.00117	2	1	27.57	0	0.209	0|0	PDE_02546		4.21	0		0	2	MASCOT		T
	R20220300420_ACEA_5,7001	R.AIVPSGASTGQHEAVELR.D	1821.95	-0.00111	3	1	54.24	0	0.00037	0|0	PDE_02546		5.4	0		0	2	MASCOT		T
$40-1	PDE_03005	2	2	0.1265	17875.5	9.49
	R20220300420_ACEA_5,4494	R.LTIQNR.Q	744.436	0.00016	2	1	32.38	0	0.0166	0|0	PDE_03005		9.75	0		0	2	MASCOT		T
	R20220300420_ACEA_5,6277	R.VTGGEVGAQSALAPK.I	1384.74	-0.00101	2	1	65.45	0	5.09e-06	0|0	PDE_03005		5.97	0		0	2	MASCOT		T
$41-1	PDE_03760	2	2	0.0318	71742.3	5.81
	R20220300420_ACEA_5,5055	K.NQSGEGTATAEELK.A	1434.67	-0.00308	2	1	37.75	0	0.00292	0|0	PDE_03760		4.25	0		0	2	MASCOT		T
	R20220300420_ACEA_5,3671	R.NTTIPTK.K	774.436	0.00037	2	1	50.13	0	0.000314	0|0	PDE_02379/PDE_03760		8.75	0		0	2	MASCOT		T
$42-1	PDE_04873	2	2	0.0368	62760.5	6
	R20220300420_ACEA_5,6085	K.LNVTSSPTINNK.V	1287.69	0.00077	2	1	61.93	0	1.22e-05	0|0	PDE_04873		8.75	0		0	2	MASCOT		T
	R20220300420_ACEA_5,3927	K.LTAEAAAAR.N	873.479	9e-05	2	1	52.91	0	0.000338	0|0	PDE_04873		6	0		0	2	MASCOT		T
$43-1	PDE_05144	2	2	0.0746	22643.7	10.11
	R20220300420_ACEA_5,1963	K.RSVNSR.T	718.395	0.0007	2	1	33.72	0	0.0127	0|0	PDE_05144		12	1		0	2	MASCOT		T
	R20220300420_ACEA_5,7577	R.LDAYGEVYR.R	1085.53	0.0007	2	1	49.65	0	0.000207	0|0	PDE_05144		4.37	0		0	2	MASCOT		T
$44-1	PDE_05166	2	2	0.0145	114067	5.75
	R20220300420_ACEA_5,5878	K.AEALLR.T	672.404	0.00174	2	1	20.57	0	0.588	0|0	PDE_05166		6.05	0		0	2	MASCOT		T
	R20220300420_ACEA_5,4273	R.QLLDITDCR.D	1133.56	0.07741	2	1	21.5	0	0.381	0|0	PDE_05166		4.21	0		0	2	MASCOT		T
$45-1	PDE_05651	2	2	0.0184	131102	6.08
	R20220300420_ACEA_5,6130	K.LSEQDVVDR.A	1060.53	0.00021	2	1	34.8	0	0.0512	0|0	PDE_05651		4.03	0		0	2	MASCOT		T
	R20220300420_ACEA_5,13113	K.TFTDTYGFPIIIK.A	1515.81	-0.00533	2	1	25.35	0	0.0461	0|0	PDE_05651		5.5	0		0	2	MASCOT		T
$46-1	PDE_05774	2	2	0.1273	24990.6	11
	R20220300420_ACEA_5,14073	K.VNASFPIVNPALEAAVTEIK.R	2083.14	0.00131	3	1	47.01	0	0.00173	0|0	PDE_05774		4.53	0		0	2	MASCOT		T
	R20220300420_ACEA_5,4617	R.VHFDQPGR.K	955.474	0.00193	2	1	40.21	0	0.00725	0|0	PDE_05774		6.71	0		0	2	MASCOT		T
$47-1	PDE_05967	2	2	0.0143	131293	6.47
	R20220300420_ACEA_5,13618	R.AEDDLLSPADEK.S	1302.61	-0.10976	2	1	20.99	0	0.153	0|0	PDE_05967		3.77	0		0	2	MASCOT		T
	R20220300420_ACEA_5,7569	R.ELPLR.S	627.382	0.00035	2	1	24.5	0	0.049	0|0	PDE_05967/PDE_06933		6.1	0		0	2	MASCOT		T
$48-1	PDE_06792	2	2	0.1036	21766.8	9.67
	R20220300420_ACEA_5,7560	R.LPIPDNVK.V	895.525	0.00431	2	1	33.06	0	0.00912	0|0	PDE_06792		5.84	0		0	2	MASCOT		T
	R20220300420_ACEA_5,12984	R.TIINNLIIGVTR.G	1326.81	-0.00234	2	1	62.05	0	1.29e-05	0|0	PDE_06792		9.41	0		0	2	MASCOT		T
$49-1	PDE_07131	2	2	0.0445	48937.7	5.45
	R20220300420_ACEA_5,7290	K.VAVVAGYGDVGK.G	1134.62	0.0005	2	1	68.02	0	3.25e-06	0|0	PDE_07131		5.81	0		0	2	MASCOT		T
	R20220300420_ACEA_5,8942	R.ESLIDGIK.R	874.488	0.00124	2	1	56.58	0	5.63e-05	0|0	PDE_07131		4.37	0		0	2	MASCOT		T
$50-1	PDE_07230	2	2	0.0588	42392.6	5.66
	R20220300420_ACEA_5,2254	K.VACETATK.T	879.424	-0.00323	2	1	52.47	0	0.000119	0|0	PDE_07230		5.97	0		0	2	MASCOT		T
	R20220300420_ACEA_5,9335	R.FVIGGPQGDAGLTGR.K	1444.75	-0.00189	2	1	84.46	0	6.12e-08	0|0	PDE_07230		5.84	0		0	2	MASCOT		T
$51-1	PDE_08100	2	2	0.1346	17881.5	10.46
	R20220300420_ACEA_5,5639	K.DTQVVSNGLDSK.L	1262.62	0.00123	2	1	63.32	0	8.43e-06	0|0	PDE_08100		4.21	0		0	2	MASCOT		T
	R20220300420_ACEA_5,5589	R.LLNTNVEGK.Q	987.547	0.00033	2	1	39.8	0	0.00259	0|0	PDE_08100		6	0		0	2	MASCOT		T
$52-1	PDE_08233	2	2	0.0169	79411.1	4.74
	R20220300420_ACEA_5,8055	K.QLTFLK.S	749.456	0.07305	2	1	27.78	0	0.0467	0|0	PDE_08233		8.75	0		0	2	MASCOT		T
	R20220300420_ACEA_5,4471	R.FEPFTR.N	796.399	0.05157	2	1	24.73	0	0.0523	0|0	PDE_08233		6	0		0	2	MASCOT		T
$53-1	PDE_08425	2	2	0.023	68039.2	6.13
	R20220300420_ACEA_5,6626	K.VTGRSDGEK.K	948.475	-0.00378	2	1	40.09	0	0.0024	0|0	PDE_08425		6.04	1		0	2	MASCOT		T
	R20220300420_ACEA_5,7397	R.IKIIK.S ! K.IKLLK.D ! K.IQLLK.Q ! R.LQILK.I ! K.LQILK.I ! K.LQILK.E ! K.LQLIK.N ! K.LQLIK.D	614.46	0.03688	2	1	28.49	0	0.0292	0|0	PDE_09269 ! PDE_09162 ! PDE_07498 ! PDE_01185 ! PDE_03649 ! PDE_07412 ! PDE_02539 ! PDE_08425		10	1		0	2	MASCOT		T
$54-1	PDE_08980	2	2	0.0223	73377.1	4.88
	R20220300420_ACEA_5,6036	K.DNNLLGK.F	773.415	0.00057	2	1	39.75	0	0.00318	0|0	PDE_02379/PDE_08980		5.84	0		0	2	MASCOT		T
	R20220300420_ACEA_5,4868	R.LSQEEIDR.M	989.49	0.00027	2	1	35.88	0	0.0113	0|0	PDE_08980		4.14	0		0	2	MASCOT		T
$55-1	PDE_09122	2	2	0.1089	22303	5.14
$55-2	PDE_05806	2	2	0.1068	22659.4	5.96
	R20220300420_ACEA_5,10246	K.LLLIGDSGVGK.S	1071.64	0.00039	2	1	69.93	0	2.12e-06	0|0	PDE_05806/PDE_09122		5.84	0		0	2	MASCOT		T
	R20220300420_ACEA_5,9466	R.LQIWDTAGQER.F ! K.LQIWDTAGQER.F ! R.LQLWDTAGQER.F	1316.66	-0.00115	2	1	24.36	0	0.0661	0|0	PDE_01321 ! PDE_05806/PDE_09122 ! PDE_07663		4.37	0		0	2	MASCOT		T
$56-1	PDE_09149	2	2	0.037	80071.4	4.92
	R20220300420_ACEA_5,10201	K.GVVDSEDLPLNLSR.E	1513.79	0.00063	2	1	79.25	0	2.16e-07	0|0	PDE_09149		4.03	0		0	2	MASCOT		T
	R20220300420_ACEA_5,7933	R.ELISNASDALDK.I	1275.64	-0.00119	2	1	80.47	0	1.6e-07	0|0	PDE_09149		4.03	0		0	2	MASCOT		T
$57-1	PDE_09162	2	2	0.0476	23969.2	9.89
	R20220300420_ACEA_5,2785	M.SMPFR.L	637.313	-0.02509	2	1	21.65	0	0.511	0|0	PDE_09162		9.47	0		0	2	MASCOT		T
	R20220300420_ACEA_5,7397	R.IKIIK.S ! K.IKLLK.D ! K.IQLLK.Q ! R.LQILK.I ! K.LQILK.I ! K.LQILK.E ! K.LQLIK.N ! K.LQLIK.D	614.46	0.03688	2	1	28.49	0	0.0292	0|0	PDE_09269 ! PDE_09162 ! PDE_07498 ! PDE_01185 ! PDE_03649 ! PDE_07412 ! PDE_02539 ! PDE_08425		10	1		0	2	MASCOT		T
$58-1	PDE_09443	2	2	0.067	40234	11.11
	R20220300420_ACEA_5,6148	K.AGEQTSAESWGTGR.A	1436.64	0.00229	2	1	64.53	0	5.99e-06	0|0	PDE_09443		4.53	0		0	2	MASCOT		T
	R20220300420_ACEA_5,9554	K.VPEVPLVVESK.T	1195.69	0.00068	2	1	60.53	0	1.55e-05	0|0	PDE_09443		4.53	0		0	2	MASCOT		T
$59-1	PDE_02040	7	1	0.0061	109545	5.71
	R20220300420_ACEA_5,5131	K.FRSLVR.V	777.473	0.08429	2	1	20.08	0	0.257	0|0	PDE_02040		12	1		0	2	MASCOT		T
	R20220300420_ACEA_5,5436	K.FRSLVR.V	777.473	0.08515	2	1	21.62	0	0.18	0|0	PDE_02040		12	1		0	2	MASCOT		T
	R20220300420_ACEA_5,5734	K.FRSLVR.V	777.473	0.08495	2	1	20.11	0	0.255	0|0	PDE_02040		12	1		0	2	MASCOT		T
	R20220300420_ACEA_5,13858	K.FRSLVR.V	777.473	0.08419	2	1	21.78	0	0.174	0|0	PDE_02040		12	1		0	2	MASCOT		T
	R20220300420_ACEA_5,14184	K.FRSLVR.V	777.473	0.08385	2	1	21.28	0	0.195	0|0	PDE_02040		12	1		0	2	MASCOT		T
	R20220300420_ACEA_5,15516	K.FRSLVR.V	777.473	-0.02195	2	1	23.07	0	0.666	0|0	PDE_02040		12	1		0	2	MASCOT		T
	R20220300420_ACEA_5,15553	K.FRSLVR.V	777.473	0.08469	2	1	21.69	0	0.178	0|0	PDE_02040		12	1		0	2	MASCOT		T
$60-1	PDE_01699	5	1	0.0082	67215.1	9.33
$60-2	PDE_02670	5	1	0.0076	71654.6	5.47
	R20220300420_ACEA_5,7582	M.ILIYK.K ! R.LLLYK.G	649.428	0.00031	2	1	23.01	0	0.108	0|0	PDE_01699 ! PDE_02670		8.59	0		0	2	MASCOT		T
	R20220300420_ACEA_5,7902	M.ILIYK.K ! R.LLLYK.G	649.428	0.00031	2	1	24.97	0	0.0685	0|0	PDE_01699 ! PDE_02670		8.59	0		0	2	MASCOT		T
	R20220300420_ACEA_5,8328	M.ILIYK.K ! R.LLLYK.G	649.428	0.00117	2	1	26.54	0	0.103	0|0	PDE_01699 ! PDE_02670		8.59	0		0	2	MASCOT		T
	R20220300420_ACEA_5,8663	M.ILIYK.K ! R.LLLYK.G	649.428	0.00167	2	1	22.2	0	0.13	0|0	PDE_01699 ! PDE_02670		8.59	0		0	2	MASCOT		T
	R20220300420_ACEA_5,9760	M.ILIYK.K ! R.LLLYK.G	649.428	0.00039	2	1	26.72	0	0.0458	0|0	PDE_01699 ! PDE_02670		8.59	0		0	2	MASCOT		T
$61-1	PDE_04336	5	1	0.0027	249801	6.54
	R20220300420_ACEA_5,2	K.KSPGPK.V	613.367	0.03677	2	1	21.5	0	0.112	0|0	PDE_04336		10	1		0	2	MASCOT		T
	R20220300420_ACEA_5,263	K.KSPGPK.V	613.367	0.03605	2	1	22.16	0	0.0964	0|0	PDE_04336		10	1		0	2	MASCOT		T
	R20220300420_ACEA_5,393	K.KSPGPK.V	613.367	0.03625	2	1	21.18	0	0.121	0|0	PDE_04336		10	1		0	2	MASCOT		T
	R20220300420_ACEA_5,522	K.KSPGPK.V	613.367	0.03625	2	1	20.56	0	0.139	0|0	PDE_04336		10	1		0	2	MASCOT		T
	R20220300420_ACEA_5,1437	K.KSPGPK.V	613.367	0.03619	2	1	20.17	0	0.152	0|0	PDE_04336		10	1		0	2	MASCOT		T
$62-1	PDE_00295	2	1	0.004	167703	7.47
	R20220300420_ACEA_5,14012	R.GFQRLK.G	748.446	0.72792	1	1	23.12	0	0.278	0|0	PDE_00295		11	1		0	2	MASCOT		T
	R20220300420_ACEA_5,15030	R.GFQRLK.G	748.446	0.72702	1	1	21.09	0	0.806	0|0	PDE_00295		11	1		0	2	MASCOT		T
$63-1	PDE_00674	2	1	0.0128	51133.6	6.11
	R20220300420_ACEA_5,3937	K.EAEKLR.A	745.42	-0.03694	2	1	21.48	0	0.255	0|0	PDE_00674		6.24	1		0	2	MASCOT		T
	R20220300420_ACEA_5,4232	K.EAEKLR.A	745.42	-0.00014	2	1	29.41	0	0.041	0|0	PDE_00674		6.24	1		0	2	MASCOT		T
$64-1	PDE_05280	2	1	0.0385	29084.3	4.76
$64-2	PDE_02544	2	1	0.0353	31341.5	4.73
	R20220300420_ACEA_5,13244	R.DSTLIM*QLLR.D ! K.DSTLIM*QLLR.D	1205.66	0.0001	2	1	67.78	0	3.17e-06	0|0	PDE_02544 ! PDE_05280		5.84	0	15.994919 Oxidation (M)	0	2	MASCOT		T
	R20220300420_ACEA_5,14358	R.DSTLIMQLLR.D ! K.DSTLIMQLLR.D	1189.66	0.00182	2	1	47.82	0	0.000325	0|0	PDE_02544 ! PDE_05280		5.84	0		0	2	MASCOT		T
$65-1	PDE_05530	2	1	0.0048	156899	6.95
	R20220300420_ACEA_5,5	R.KPAVAKK.T	741.498	0.07332	2	1	21.94	0	0.0915	0|0	PDE_05530		10.3	1		0	2	MASCOT		T
	R20220300420_ACEA_5,1826	R.KPAVAKK.T	741.498	0.16274	2	1	23.94	0	0.0579	0|0	PDE_05530		10.3	1		0	2	MASCOT		T
$66-1	PDE_05998	2	1	0.0059	96729.8	5.28
$66-2	PDE_00208	2	1	0.0056	95975.7	5.94
	R20220300420_ACEA_5,2664	-.M*ELSR.Q	651.313	0.00047	2	1	23.95	0	0.085	0|0	PDE_00208/PDE_05998		5.75	0	15.994919 Oxidation (M)	0	2	MASCOT		T
	R20220300420_ACEA_5,4512	-.MELSR.Q	635.318	-0.00029	2	1	28.13	0	0.0381	0|0	PDE_00208/PDE_05998		5.75	0		0	2	MASCOT		T
$67-1	PDE_06469	2	1	0.0238	37016.8	5.39
	R20220300420_ACEA_5,10885	R.LGTVAILR.T	842.546	0.03738	2	1	31.42	0	0.0145	0|0	PDE_06469		9.75	0		0	2	MASCOT		T
	R20220300420_ACEA_5,12042	R.LGTVAILR.T	842.546	0.03554	2	1	20.61	0	0.175	0|0	PDE_06469		9.75	0		0	2	MASCOT		T
$68-1	PDE_00023	1	1	0.0142	45956.9	6.03
	R20220300420_ACEA_5,8406	R.VLATLR.E	672.44	-0.02445	2	1	26.88	0	0.137	0|0	PDE_00023		9.72	0		0	2	MASCOT		T
$69-1	PDE_00036	1	1	0.0127	52960.6	9.42
	R20220300420_ACEA_5,6257	R.LVQLGR.G	685.436	-0.00126	2	1	20.26	0	0.198	0|0	PDE_00036		9.75	0		0	2	MASCOT		T
$70-1	PDE_00067	1	1	0.0066	82013.1	8.76
	R20220300420_ACEA_5,9042	R.ISPVK.T	543.35	0.03706	1	1	21.25	0	0.414	0|0	PDE_00067		8.75	0		0	2	MASCOT		T
$71-1	PDE_00106	1	1	0.1237	10662.3	10.13
	R20220300420_ACEA_5,8022	K.ALADLEEQGQIK.K	1314.69	-0.00054	2	1	55.24	0	5.52e-05	0|0	PDE_00106		4.14	0		0	2	MASCOT		T
$72-1	PDE_00113	1	1	0.0085	116900	6.63
	R20220300420_ACEA_5,3546	K.AIREAELAR.K	1028.58	0.01256	2	1	29.84	0	0.0191	0|0	PDE_00113		6.19	1		0	2	MASCOT		T
$73-1	PDE_00128	1	1	0.0078	88608.8	6.19
	R20220300420_ACEA_5,2185	R.QEDLAR.M	731.368	-0.03808	2	1	33.18	0	0.0166	0|0	PDE_00128		4.37	0		0	2	MASCOT		T
$74-1	PDE_00133	1	1	0.0056	99842.5	6.42
	R20220300420_ACEA_5,4342	R.LVIQK.G	600.408	0.00095	2	1	20.99	0	0.189	0|0	PDE_00133		8.75	0		0	2	MASCOT		T
$75-1	PDE_00194	1	1	0.0132	74766.6	5.81
	R20220300420_ACEA_5,6480	R.LLAVDATSK.A	917.53	-0.00743	2	1	43.78	0	0.00121	0|0	PDE_00194		5.84	0		0	2	MASCOT		T
$76-1	PDE_00207	1	1	0.0067	83961.4	5.47
$76-2	PDE_05247	1	1	0.0096	56684.4	6.6
$76-3	PDE_06966	1	1	0.006	93080.4	5.29
$76-4	PDE_02204	1	1	0.0113	49353.6	5.94
$76-5	PDE_08016	1	1	0.0101	52749.2	8.48
$76-6	PDE_09868	1	1	0.0088	64360.6	8.18
$76-7	PDE_08055	1	1	0.0129	43308.6	5.36
$76-8	PDE_00836	1	1	0.0098	56179.8	5.15
$76-9	PDE_02591	1	1	0.0113	50760	5.22
	R20220300420_ACEA_5,7580	K.ILEIR.R ! R.ILELR.D ! R.ILELR.F ! R.LIELR.I ! K.LIELR.T ! K.LLEIR.S ! R.LLEIR.N ! R.LLEIR.S ! R.LLELR.K	643.414	0.00104	2	1	37.49	0	0.00444	0|0	PDE_02204 ! PDE_00207 ! PDE_05247 ! PDE_06966 ! PDE_08055 ! PDE_00836 ! PDE_02591 ! PDE_08016 ! PDE_09868		6	0		0	2	MASCOT		T
$77-1	PDE_00251	1	1	0.0233	28028.3	5.9
	R20220300420_ACEA_5,8861	R.YIDLM*K.K	798.407	-0.03354	2	1	21.23	0	0.131	0|0	PDE_00251		5.84	0	15.994919 Oxidation (M)	0	2	MASCOT		T
$78-1	PDE_00281	1	1	0.0126	60281.8	8.28
	R20220300420_ACEA_5,9673	K.KDSLFSK.F	824.451	-0.07255	2	1	20.25	0	0.157	0|0	PDE_00281		8.59	1		0	2	MASCOT		T
$79-1	PDE_00289	1	1	0.004	136665	5.01
$79-2	PDE_00853	1	1	0.0172	31730.5	5.33
$79-3	PDE_09660	1	1	0.003	183280	5.3
$79-4	PDE_02920	1	1	0.0059	95407.8	5.47
	R20220300420_ACEA_5,4962	R.IEIQR.W ! R.IELKR.D ! K.IELKR.M ! K.LELKR.L	658.388	0.0005	2	1	36.53	0	0.0184	0|0	PDE_00289 ! PDE_00853 ! PDE_09660 ! PDE_02920		6	0		0	2	MASCOT		T
$80-1	PDE_00338	1	1	0.0336	33402.3	9.98
	R20220300420_ACEA_5,8320	R.GECLAGTIEK.K	1077.52	-0.01665	2	1	23.99	0	0.181	0|0	PDE_00338		4.53	0		0	2	MASCOT		T
$81-1	PDE_00357	1	1	0.0039	140206	9.34
$81-2	PDE_03266	1	1	0.0039	139520	5.33
$81-3	PDE_09579	1	1	0.0032	171991	8.19
$81-4	PDE_03808	1	1	0.0115	48747.8	5.54
$81-5	PDE_06689	1	1	0.0045	123565	4.93
	R20220300420_ACEA_5,4133	K.TIIEK.G ! K.TILEK.T ! K.TLIEK.V ! R.TLLEK.D ! R.TLLEK.A	603.371	-0.00034	2	1	23.77	0	0.261	0|0	PDE_09579 ! PDE_03808 ! PDE_06689 ! PDE_00357 ! PDE_03266		5.66	0		0	2	MASCOT		T
$82-1	PDE_00422	1	1	0.023	43894.5	9.1
	R20220300420_ACEA_5,3552	M.SGLGGDFGR.Q	865.416	0.02699	2	1	39.67	0	0.00225	0|0	PDE_00422		5.55	0		0	2	MASCOT		T
$83-1	PDE_00446	1	1	0.0115	67239.1	8.15
	R20220300420_ACEA_5,8435	K.TFRIALR.A	876.541	0.04847	2	1	21.5	0	0.192	0|0	PDE_00446		12	1		0	2	MASCOT		T
$84-1	PDE_00522	1	1	0.0151	59836.2	6.34
	R20220300420_ACEA_5,5487	R.INLTQEQR.A	1001.54	-0.00311	2	1	22.1	0	0.477	0|0	PDE_00522		6	0		0	2	MASCOT		T
$85-1	PDE_00638	1	1	0.011	91817.4	6.29
	R20220300420_ACEA_5,13915	R.FVNVVDLFR.L	1108.61	0.00131	2	1	45.41	0	0.000604	0|0	PDE_00638		5.84	0		0	2	MASCOT		T
$86-1	PDE_00655	1	1	0.0588	11271.8	10.12
	R20220300420_ACEA_5,7277	K.IIPSAR.A	656.409	-0.03646	2	1	23.89	0	0.0596	0|0	PDE_00655		9.75	0		0	2	MASCOT		T
$87-1	PDE_00677	1	1	0.0223	50015.7	4.94
	R20220300420_ACEA_5,9661	K.LAVNM*VPFPR.L	1159.63	-0.00052	2	1	65.81	0	5.13e-06	0|0	PDE_00677		9.75	0	15.994919 Oxidation (M)	0	2	MASCOT		T
$88-1	PDE_00683	1	1	0.0063	106239	5.3
	R20220300420_ACEA_5,3511	K.VNINSK.A	674.383	0.00012	2	1	27.4	0	0.0687	0|0	PDE_00683		8.72	0		0	2	MASCOT		T
$89-1	PDE_00702	1	1	0.0137	82643.7	8.95
	R20220300420_ACEA_5,3152	K.QVLDDQTAPK.T	1114.57	-0.00172	2	1	25.02	0	0.0699	0|0	PDE_00702		4.21	0		0	2	MASCOT		T
$90-1	PDE_00734	1	1	0.041	13635.6	10.07
$90-2	PDE_09798	1	1	0.0046	116647	4.73
$90-3	PDE_07421	1	1	0.0041	135079	5.92
	R20220300420_ACEA_5,4675	R.IEELK.L ! R.IEELK.K ! K.LEEIK.D	631.366	0.00166	2	1	25.29	0	0.108	0|0	PDE_07421 ! PDE_09798 ! PDE_00734		4.53	0		0	2	MASCOT		T
$91-1	PDE_00737	1	1	0.0776	12944.4	10.26
	R20220300420_ACEA_5,11770	R.TTTSTAPVR.I	933.5	-0.08133	2	1	21.59	0	0.188	0|0	PDE_00737		9.41	0		0	2	MASCOT		T
$92-1	PDE_00782	1	1	0.0036	211812	5.89
	R20220300420_ACEA_5,8626	K.NDVLLYK.E	864.483	-0.071	2	1	24.67	0	0.0904	0|0	PDE_00782		5.84	0		0	2	MASCOT		T
$93-1	PDE_00785	1	1	0.0079	84123.2	9.15
	R20220300420_ACEA_5,2810	R.EAGKVR.N	659.383	-0.03644	2	1	20.71	0	0.338	0|0	PDE_00785		8.85	1		0	2	MASCOT		T
$94-1	PDE_00817	1	1	0.1014	7710.88	10.76
	R20220300420_ACEA_5,3180	R.GGVTQVR.V	716.405	0.00068	2	1	20.48	0	0.273	0|0	PDE_00817		9.75	0		0	2	MASCOT		T
$95-1	PDE_00840	1	1	0.0131	42736.1	7.13
	R20220300420_ACEA_5,1936	R.QIEPR.E	642.357	-0.03603	2	1	34.71	0	0.00581	0|0	PDE_00840		6	0		0	2	MASCOT		T
$96-1	PDE_00917	1	1	0.0081	82986.4	8.96
	R20220300420_ACEA_5,4403	R.GFLPGK.Q	618.361	0.58488	1	1	20.43	0	1.17	0|0	PDE_00917		8.75	0		0	2	MASCOT		T
$97-1	PDE_01043	1	1	0.0081	66375.6	9.34
$97-2	PDE_03040	1	1	0.0059	97376.6	10.04
$97-3	PDE_04075	1	1	0.0046	119295	7.76
$97-4	PDE_07167	1	1	0.0038	150078	5.42
$97-5	PDE_08630	1	1	0.0085	63134.2	8.43
	R20220300420_ACEA_5,2634	R.RSLSR.V ! R.RSLSR.S ! R.RSLSR.A ! R.RSLSR.T	618.368	6e-05	2	1	31.8	0	0.0296	0|0	PDE_01043 ! PDE_03040/PDE_04075 ! PDE_07167 ! PDE_08630		12	1		0	2	MASCOT		T
$98-1	PDE_01137	1	1	0.1667	3254.71	8.21
	R20220300420_ACEA_5,4028	M.HLPGK.I	551.33	0.084	1	1	24.82	0	0.0844	0|0	PDE_01137		8.76	0		0	2	MASCOT		T
$99-1	PDE_01212	1	1	0.001	799316	5.24
	R20220300420_ACEA_5,15596	R.EALTAQK.S	760.42	0.03214	2	1	23.91	0	0.128	0|0	PDE_01212		6.1	0		0	2	MASCOT		T
$100-1	PDE_01250	1	1	0.0357	26788.8	9.79
	R20220300420_ACEA_5,3980	R.LNDLENVK.E	944.505	-0.04763	2	1	24.15	0	0.0952	0|0	PDE_01250		4.37	0		0	2	MASCOT		T
$101-1	PDE_01384	1	1	0.0093	116145	6.49
	R20220300420_ACEA_5,6502	K.TGNLDLDDLK.A	1103.56	-0.00171	2	1	28.89	0	0.0281	0|0	PDE_01384		3.93	0		0	2	MASCOT		T
$102-1	PDE_01451	1	1	0.0032	203573	5.84
	R20220300420_ACEA_5,11531	K.DLVGGK.S	588.335	0.06866	1	1	23.63	0	0.365	0|0	PDE_01451		5.84	0		0	2	MASCOT		T
$103-1	PDE_01454	1	1	0.0099	78666.2	9.64
	R20220300420_ACEA_5,7129	K.DVGLYGK.E	751.398	-0.03524	2	1	36.77	0	0.0167	0|0	PDE_01454		5.84	0		0	2	MASCOT		T
$104-1	PDE_01517	1	1	0.06	16784.2	10.42
	R20220300420_ACEA_5,10851	R.LPQIPIVVR.A	1034.67	-0.00049	2	1	46.93	0	0.000525	0|0	PDE_01517		9.75	0		0	2	MASCOT		T
$105-1	PDE_01554	1	1	0.0033	230890	7.78
	R20220300420_ACEA_5,7527	R.AASPLEK.I	715.398	-0.29645	1	1	21.36	0	0.779	0|0	PDE_01554		6.05	0		0	2	MASCOT		T
$106-1	PDE_01577	1	1	0.0074	86454.8	6.07
	R20220300420_ACEA_5,3049	R.GRTASR.S	647.358	-0.34207	1	1	21.2	0	0.877	0|0	PDE_01577		12	1		0	2	MASCOT		T
$107-1	PDE_01581	1	1	0.0075	88013.3	10.05
	R20220300420_ACEA_5,5165	R.SSLRPR.V	715.421	0.0117	2	1	20.94	0	0.227	0|0	PDE_01581		12	0		0	2	MASCOT		T
$108-1	PDE_01603	1	1	0.0783	13054.8	8.65
	R20220300420_ACEA_5,8843	K.KEGLELDAK.T	1002.55	0.00058	2	1	28.34	0	0.0394	0|0	PDE_01603		4.68	1		0	2	MASCOT		T
$109-1	PDE_01611	1	1	0.0172	70522.6	7.45
	R20220300420_ACEA_5,4752	K.RPQSHSTVPIK.R	1249.7	0.01309	3	1	26.86	0	0.23	0|0	PDE_01611		11	0		0	2	MASCOT		T
$110-1	PDE_01614	1	1	0.0067	118418	5.48
$110-2	PDE_06171	1	1	0.0064	123484	5.95
	R20220300420_ACEA_5,5368	R.QVQEIIK.E ! K.QVQEIIK.E	857.509	0.00047	2	1	29.08	0	0.0279	0|0	PDE_01614 ! PDE_06171		6	0		0	2	MASCOT		T
$111-1	PDE_01646	1	1	0.0186	57799.4	8.39
	R20220300420_ACEA_5,8565	R.SLHDALCVIR.C	1183.63	-0.00087	2	1	32.09	0	0.011	0|0	PDE_01646		6.46	0		0	2	MASCOT		T
$112-1	PDE_01657	1	1	0.0157	53560.8	5.1
	R20220300420_ACEA_5,3041	R.GGGGFGGR.G	664.316	0.00033	2	1	31.17	0	0.0235	0|0	PDE_01657		9.75	0		0	2	MASCOT		T
$113-1	PDE_01678	1	1	0.0144	38373.6	8.69
$113-2	PDE_09395	1	1	0.0093	59172.4	6.76
	R20220300420_ACEA_5,4438	R.WLIAK.M ! R.WLIAK.D	630.397	0.01439	2	1	25.69	0	0.11	0|0	PDE_01678 ! PDE_09395		8.75	0		0	2	MASCOT		T
$114-1	PDE_01754	1	1	0.0205	26485.1	5.98
	R20220300420_ACEA_5,5638	R.LEDPK.C	601.319	-0.05095	2	1	24.2	0	0.105	0|0	PDE_01754		4.37	0		0	2	MASCOT		T
$115-1	PDE_01800	1	1	0.01	111973	9.44
	R20220300420_ACEA_5,4440	M.SLQVNDPRSR.S	1171.62	0.01013	2	1	20.02	0	0.199	0|0	PDE_01800		9.31	1		0	2	MASCOT		T
$116-1	PDE_01805	1	1	0.0317	31891.8	5.22
	R20220300420_ACEA_5,2892	R.KTEAVNQAR.E	1016.55	-0.00028	2	1	20.25	0	0.229	0|0	PDE_01805		8.75	1		0	2	MASCOT		T
$117-1	PDE_01806	1	1	0.0309	22144.5	10.18
	R20220300420_ACEA_5,4425	R.LDSELK.I	704.382	-0.00067	2	1	34.13	0	0.0119	0|0	PDE_01806		4.37	0		0	2	MASCOT		T
$118-1	PDE_01822	1	1	0.0053	192694	6.27
	R20220300420_ACEA_5,3602	K.MLTEILETR.I	1105.59	-0.78458	2	1	21.63	0	0.593	0|0	PDE_01822		4.53	0		0	2	MASCOT		T
$119-1	PDE_01832	1	1	0.0964	8968.62	9.5
	R20220300420_ACEA_5,5577	R.LTEGCSFR.R	969.446	0.0016	2	1	58.72	0	2.69e-05	0|0	PDE_01832		6	0		0	2	MASCOT		T
$120-1	PDE_01901	1	1	0.0075	100330	6.53
	R20220300420_ACEA_5,6377	K.AQASNPR.F	743.379	-0.06171	2	1	24.48	0	0.0909	0|0	PDE_01901		9.8	0		0	2	MASCOT		T
$121-1	PDE_02046	1	1	0.0067	100958	5.13
	R20220300420_ACEA_5,3649	R.DRELAR.R	759.411	-0.06172	2	1	23.99	0	0.122	0|0	PDE_02046		6.07	1		0	2	MASCOT		T
$122-1	PDE_02051	1	1	0.0051	126978	6.81
	R20220300420_ACEA_5,4256	K.QDLKVR.M	758.452	-0.01234	2	1	23.85	0	0.12	0|0	PDE_02051		8.75	1		0	2	MASCOT		T
$123-1	PDE_02054	1	1	0.0139	63556	6.4
	R20220300420_ACEA_5,1786	K.KDSSSTSR.K	867.417	-0.05188	2	1	26.62	0	0.164	0|0	PDE_02054		8.75	1		0	2	MASCOT		T
$124-1	PDE_02059	1	1	0.0495	31651.7	9.17
	R20220300420_ACEA_5,4589	R.VQGLPPVLTTEKVK.M	1508.9	-0.47629	3	1	21.11	0	1.31	0|0	PDE_02059		8.56	1		0	2	MASCOT		T
$125-1	PDE_02075	1	1	0.0235	55769.8	7.25
	R20220300420_ACEA_5,9728	K.LNIDLMSISSHK.I	1357.71	0.01976	2	1	28.12	0	0.0289	0|0	PDE_02075		6.74	0		0	2	MASCOT		T
$126-1	PDE_02091	1	1	0.0202	44025.5	8.76
	R20220300420_ACEA_5,8377	K.TIDFAGVK.E	850.467	0.0022	2	1	31.22	0	0.0187	0|0	PDE_02091		5.5	0		0	2	MASCOT		T
$127-1	PDE_02176	1	1	0.0091	60791.3	5
	R20220300420_ACEA_5,4370	K.SYLDK.L	625.319	-0.00131	2	1	21.55	0	0.11	0|0	PDE_02176		5.55	0		0	2	MASCOT		T
$128-1	PDE_02243	1	1	0.0106	63241.8	5.72
	R20220300420_ACEA_5,7413	R.LSELLR.I	730.446	-0.00025	2	1	37.4	0	0.0053	0|0	PDE_02243		6	0		0	2	MASCOT		T
$129-1	PDE_02275	1	1	0.0116	134658	5.33
	R20220300420_ACEA_5,5562	K.AAWERSLSLTPDSK.A	1560.8	0.56407	3	1	24.52	0	0.369	0|0	PDE_02275		6.11	1		0	2	MASCOT		T
$130-1	PDE_02283	1	1	0.0521	20947.1	8.96
	R20220300420_ACEA_5,5866	R.VEGGGVGDGK.S	874.427	-0.01961	2	1	21.79	0	0.577	0|0	PDE_02283		4.37	0		0	2	MASCOT		T
$131-1	PDE_02289	1	1	0.0672	13487.2	6.87
	R20220300420_ACEA_5,3651	K.GADSSSDK.K	766.321	-0.1243	2	1	21.91	0	0.106	0|0	PDE_02289		4.21	0		0	2	MASCOT		T
$132-1	PDE_02294	1	1	0.0074	77411.7	5.16
	R20220300420_ACEA_5,6335	K.EWYEK.R	754.341	0.00032	2	1	24.64	0	0.0539	0|0	PDE_02294		4.53	0		0	2	MASCOT		T
$133-1	PDE_02330	1	1	0.0195	29235.5	10.05
	R20220300420_ACEA_5,3367	K.TLVNR.T	602.362	0.00032	2	1	26	0	0.117	0|0	PDE_02330		9.41	0		0	2	MASCOT		T
$134-1	PDE_02350	1	1	0.0271	32259.2	6.06
	R20220300420_ACEA_5,6141	R.EKLFITTK.V	979.582	0.0721	2	1	25.67	0	0.063	0|0	PDE_02350		8.69	1		0	2	MASCOT		T
$135-1	PDE_02360	1	1	0.0165	32906.5	9.76
	R20220300420_ACEA_5,2421	K.NKLAR.L	601.378	0.03598	2	1	25.64	0	0.0753	0|0	PDE_02360		11	1		0	2	MASCOT		T
$136-1	PDE_02386	1	1	0.0047	233725	5.97
	R20220300420_ACEA_5,10899	K.M*LLVDTVAGR.I	1090.59	-0.03147	2	1	21.16	0	0.158	0|0	PDE_02386		5.59	0	15.994919 Oxidation (M)	0	2	MASCOT		T
$137-1	PDE_02408	1	1	0.0086	77221.1	6.55
	R20220300420_ACEA_5,5912	K.ILINGK.E	657.429	0.00072	2	1	39.87	0	0.00227	0|0	PDE_02408		8.75	0		0	2	MASCOT		T
$138-1	PDE_02413	1	1	0.0101	87110.4	4.99
	R20220300420_ACEA_5,4320	R.SKVASIVK.H	831.53	0.07387	2	1	24.41	0	0.107	0|0	PDE_02413		10	1		0	2	MASCOT		T
$139-1	PDE_02445	1	1	0.016	60510.3	5.07
	R20220300420_ACEA_5,4710	R.VVGATPLAR.L	883.536	0.04675	2	1	21.94	0	0.105	0|0	PDE_02445		9.72	0		0	2	MASCOT		T
$140-1	PDE_02458	1	1	0.0109	93348.2	9.33
	R20220300420_ACEA_5,4913	R.VIVGAARHR.L	978.596	0.4798	3	1	21.64	0	0.456	0|0	PDE_02458		12	1		0	2	MASCOT		T
$141-1	PDE_02494	1	1	0.0182	41932.6	8.88
	R20220300420_ACEA_5,9414	K.LADGLFR.S	791.441	0.00046	2	1	38.8	0	0.00369	0|0	PDE_02494		5.84	0		0	2	MASCOT		T
$142-1	PDE_02498	1	1	0.0052	146827	6.16
	R20220300420_ACEA_5,14429	R.SIASM*PK.S	749.386	-0.50522	1	1	21.12	0	0.647	0|0	PDE_02498		8.47	0	15.994919 Oxidation (M)	0	2	MASCOT		T
$143-1	PDE_02504	1	1	0.0414	31096.3	6.6
	R20220300420_ACEA_5,3857	K.LNGKVVQSSSTK.D	1247.7	0.03006	2	1	21.13	0	0.363	0|0	PDE_02504		10	1		0	2	MASCOT		T
$144-1	PDE_02563	1	1	0.0195	50287.8	4.49
	R20220300420_ACEA_5,4533	K.KYNVNGSNK.T	1023.52	-0.03809	2	1	20.43	0	0.168	0|0	PDE_02563		9.7	1		0	2	MASCOT		T
$145-1	PDE_02590	1	1	0.0818	11067.2	4.08
	R20220300420_ACEA_5,7983	K.IQTILSAAK.I	944.577	0.09298	2	1	25.05	0	0.0774	0|0	PDE_02590		8.75	0		0	2	MASCOT		T
$146-1	PDE_02599	1	1	0.0559	18250.2	10.71
	R20220300420_ACEA_5,10399	R.YTLELEGLK.G	1065.58	-0.00246	2	1	27.93	0	0.0328	0|0	PDE_02599		4.53	0		0	2	MASCOT		T
$147-1	PDE_02675	1	1	0.0106	60772.6	5.77
	R20220300420_ACEA_5,1830	R.QIGGER.F	659.347	-0.06262	2	1	26.18	0	0.0959	0|0	PDE_02675		6	0		0	2	MASCOT		T
$148-1	PDE_02693	1	1	0.075	13525.8	10.88
	R20220300420_ACEA_5,4714	R.NM*VESAAIR.D	1006.5	-0.00093	2	1	31.84	0	0.0148	0|0	PDE_02693		6	0	15.994919 Oxidation (M)	0	2	MASCOT		T
$149-1	PDE_02706	1	1	0.0211	32801.9	8.8
	R20220300420_ACEA_5,2824	K.SELDTK.A	692.346	-0.00031	2	1	21.65	0	0.211	0|0	PDE_02706		4.37	0		0	2	MASCOT		T
$150-1	PDE_02707	1	1	0.0345	22965.7	10.79
	R20220300420_ACEA_5,4514	K.YQDVVSR.L	866.437	0.00079	2	1	44.64	0	0.000713	0|0	PDE_02707		5.84	0		0	2	MASCOT		T
$151-1	PDE_02712	1	1	0.0081	80159.6	5.61
	R20220300420_ACEA_5,3446	K.VTISNR.T	689.394	0.00039	2	1	25.1	0	0.106	0|0	PDE_02712		9.72	0		0	2	MASCOT		T
$152-1	PDE_02746	1	1	0.0097	78375	5.57
	R20220300420_ACEA_5,4411	R.QEVKDLK.K	859.488	-4e-05	2	1	22.51	0	0.152	0|0	PDE_02746		6.07	1		0	2	MASCOT		T
$153-1	PDE_02789	1	1	0.0103	74671.3	5.66
	R20220300420_ACEA_5,1898	R.QIEEAGK.W	774.399	0.00026	2	1	20.89	0	0.264	0|0	PDE_02789		4.53	0		0	2	MASCOT		T
$154-1	PDE_02849	1	1	0.0375	17421.5	5.21
	R20220300420_ACEA_5,5416	R.ITKM*FR.E	811.449	0.03714	2	1	29.28	0	0.0718	0|0	PDE_02849		11	1	15.994919 Oxidation (M)	0	2	MASCOT		T
$155-1	PDE_02910	1	1	0.0089	61717.9	5.25
	R20220300420_ACEA_5,2271	R.YVNTR.F	652.341	-0.02673	2	1	25.28	0	0.0618	0|0	PDE_02910		8.75	0		0	2	MASCOT		T
$156-1	PDE_02916	1	1	0.0526	24342.8	10.57
	R20220300420_ACEA_5,6252	K.VVEVTDNDSIR.R	1246.63	-0.00091	2	1	49.89	0	0.000202	0|0	PDE_02916		4.03	0		0	2	MASCOT		T
$157-1	PDE_02917	1	1	0.0176	50905.1	8.87
	R20220300420_ACEA_5,15782	R.IGTHATSR.T	842.448	-0.06168	2	1	25.35	0	0.0588	0|0	PDE_02917		9.76	0		0	2	MASCOT		T
$158-1	PDE_02923	1	1	0.0217	39804.4	4.94
	R20220300420_ACEA_5,7287	K.SGTFDTLK.G	868.441	0.00132	2	1	45.24	0	0.000489	0|0	PDE_02923		5.55	0		0	2	MASCOT		T
$159-1	PDE_02944	1	1	0.0098	66997.1	6.56
	R20220300420_ACEA_5,4509	K.RASLTR.D	703.421	-0.01402	2	1	22.07	0	0.232	0|0	PDE_02944		12	1		0	2	MASCOT		T
$160-1	PDE_02984	1	1	0.0373	18021.4	10.19
	R20220300420_ACEA_5,1800	K.RECESR.K	836.368	-0.07164	2	1	24.92	0	0.0746	0|0	PDE_02984		6.14	1		0	2	MASCOT		T
$161-1	PDE_02986	1	1	0.0055	178873	9.03
	R20220300420_ACEA_5,14850	R.EAFIDDYMK.R	1131.5	-0.03328	2	1	26.45	0	0.0473	0|0	PDE_02986		4.03	0		0	2	MASCOT		T
$162-1	PDE_02995	1	1	0.0081	98100.4	9.19
	R20220300420_ACEA_5,4958	K.KEATDDK.S	806.389	0.55892	1	1	27.1	0	0.179	0|0	PDE_02995		4.56	1		0	2	MASCOT		T
$163-1	PDE_03029	1	1	0.0076	88129.3	6.17
	R20220300420_ACEA_5,7075	K.IDDLLK.V	716.419	-0.00062	2	1	34.27	0	0.0114	0|0	PDE_03029		4.21	0		0	2	MASCOT		T
$164-1	PDE_03114	1	1	0.0126	70213.9	7.17
	R20220300420_ACEA_5,2007	K.QAKGDLVK.K	858.504	0.04863	2	1	21.19	0	0.197	0|0	PDE_03114		8.59	1		0	2	MASCOT		T
$165-1	PDE_03164	1	1	0.008	110519	6.31
	R20220300420_ACEA_5,2170	R.ALEELQER.K	987.511	-0.08632	3	1	29.17	0	0.0299	0|0	PDE_03164		4.25	0		0	2	MASCOT		T
$166-1	PDE_03178	1	1	0.0359	46842.6	10.17
	R20220300420_ACEA_5,7541	K.GTDEGNASTEFDISK.K	1570.69	0.00071	2	1	39.17	0	0.00206	0|0	PDE_03178		3.92	0		0	2	MASCOT		T
$167-1	PDE_03299	1	1	0.0409	18988.5	5.3
	R20220300420_ACEA_5,5580	K.TIEM*LEK.A	879.449	0.00249	2	1	22.8	0	0.111	0|0	PDE_03299		4.53	0	15.994919 Oxidation (M)	0	2	MASCOT		T
$168-1	PDE_03309	1	1	0.011	71726.1	6.58
	R20220300420_ACEA_5,11643	K.QVARGLR.E	799.49	0.69096	2	1	20.09	0	0.801	0|0	PDE_03309		12	1		0	2	MASCOT		T
$169-1	PDE_03408	1	1	0.0158	49743.2	5.62
	R20220300420_ACEA_5,9269	R.DVQEIFR.A	906.468	-0.00075	2	1	32	0	0.0156	0|0	PDE_03408		4.37	0		0	2	MASCOT		T
$170-1	PDE_03418	1	1	0.0111	80817.9	9.47
	R20220300420_ACEA_5,7454	R.QVQSELDR.L	974.49	-0.02414	2	1	24.54	0	0.0909	0|0	PDE_03418		4.37	0		0	2	MASCOT		T
$171-1	PDE_03455	1	1	0.0031	277979	5.55
	R20220300420_ACEA_5,6589	R.SLVSAIGR.D	802.478	0.03325	2	1	21.09	0	0.238	0|0	PDE_03455		9.47	0		0	2	MASCOT		T
$172-1	PDE_03467	1	1	0.0087	78205.4	7.03
	R20220300420_ACEA_5,6692	R.FSEVLK.V	722.408	0.0005	2	1	25.01	0	0.0664	0|0	PDE_03467		6	0		0	2	MASCOT		T
$173-1	PDE_03471	1	1	0.0263	29132.8	5.21
	R20220300420_ACEA_5,7557	R.WLKGGVK.I	787.482	0.02792	2	1	22.65	0	0.161	0|0	PDE_03471		10	1		0	2	MASCOT		T
$174-1	PDE_03490	1	1	0.0262	41860.2	8.51
	R20220300420_ACEA_5,14700	K.MSPVDEVLEK.A	1146.57	0.05024	2	1	21.38	0	0.166	0|0	PDE_03490		4.14	0		0	2	MASCOT		T
$175-1	PDE_03514	1	1	0.0123	69999.8	8.35
	R20220300420_ACEA_5,6188	R.NLKELSAR.E	930.537	0.0372	2	1	20.94	0	0.204	0|0	PDE_03514		8.75	1		0	2	MASCOT		T
$176-1	PDE_03521	1	1	0.005	154936	8.73
	R20220300420_ACEA_5,9617	R.LFQEELR.T	934.499	0.00075	2	1	23.92	0	0.0985	0|0	PDE_03521		4.53	0		0	2	MASCOT		T
$177-1	PDE_03565	1	1	0.027	24831	5.48
	R20220300420_ACEA_5,2148	K.AAPRDR.R	685.374	0.00941	2	1	23.39	0	0.0962	0|0	PDE_03565		9.64	1		0	2	MASCOT		T
$178-1	PDE_03603	1	1	0.0244	53014.5	8.41
	R20220300420_ACEA_5,6477	R.ELEKPFPPGEKK.R	1398.76	0.00368	2	1	21.74	0	0.108	0|0	PDE_03603		6.33	1		0	2	MASCOT		T
$179-1	PDE_03609	1	1	0.0365	23765.5	5.47
	R20220300420_ACEA_5,5438	R.RYLVDDGK.S	965.505	-0.58578	3	1	22.16	0	1.09	0|0	PDE_03609		5.96	1		0	2	MASCOT		T
$180-1	PDE_03613	1	1	0.0125	62962.1	4.92
	R20220300420_ACEA_5,2762	K.TSCVCIK.S	867.406	0.63637	2	1	21.46	0	0.858	0|0	PDE_03613		7.74	0		0	2	MASCOT		T
$181-1	PDE_03637	1	1	0.0045	147755	5.46
	R20220300420_ACEA_5,3270	R.TSLETR.E	706.373	0.10566	2	1	27.1	0	0.047	0|0	PDE_03637		5.66	0		0	2	MASCOT		T
$182-1	PDE_03658	1	1	0.0102	66023.2	6.27
$182-2	PDE_07764	1	1	0.0078	86307.5	6.23
	R20220300420_ACEA_5,4889	K.VESEIR.V ! K.VESELR.K	732.389	-0.00098	2	1	30.95	0	0.025	0|0	PDE_03658 ! PDE_07764		4.53	0		0	2	MASCOT		T
$183-1	PDE_03679	1	1	0.005	155095	9.29
	R20220300420_ACEA_5,2113	M.LRDELLR.S	914.542	-0.04899	3	1	20.92	0	1.12	0|0	PDE_03679		6.07	1		0	2	MASCOT		T
$184-1	PDE_03690	1	1	0.0137	69483.7	8.71
	R20220300420_ACEA_5,11250	R.AAYIPPHLR.G	1037.59	0.04774	2	1	25.3	0	0.0583	0|0	PDE_03690		8.8	0		0	2	MASCOT		T
$185-1	PDE_03707	1	1	0.0059	162566	9.39
	R20220300420_ACEA_5,5699	K.ILDDEAAQK.R	1002.51	-0.03401	2	1	29.04	0	0.0336	0|0	PDE_03707		4.03	0		0	2	MASCOT		T
$186-1	PDE_03771	1	1	0.0068	128558	5.51
	R20220300420_ACEA_5,4258	R.TAAIKIVR.H	871.572	0.02409	2	1	20.22	0	0.231	0|0	PDE_03771		11	1		0	2	MASCOT		T
$187-1	PDE_03797	1	1	0.0123	81243.8	5.94
	R20220300420_ACEA_5,11570	R.QELNSGGKK.D	960.511	0.03054	2	1	26	0	0.214	0|0	PDE_03797		8.59	1		0	2	MASCOT		T
$188-1	PDE_03809	1	1	0.0061	145798	6.88
	R20220300420_ACEA_5,8614	K.EIPGAIVR.T	854.509	-0.03383	2	1	21.56	0	0.124	0|0	PDE_03809		6.1	0		0	2	MASCOT		T
$189-1	PDE_03839	1	1	0.063	14143.9	8.91
	R20220300420_ACEA_5,5497	R.VSSAGLPR.D	786.447	-0.0345	2	1	29.36	0	0.122	0|0	PDE_03839		9.72	0		0	2	MASCOT		T
$190-1	PDE_03844	1	1	0.0041	166279	6.36
	R20220300420_ACEA_5,10115	R.LLLHAK.K	694.461	0.04885	2	1	25.68	0	0.0622	0|0	PDE_03844		8.76	0		0	2	MASCOT		T
$191-1	PDE_03860	1	1	0.0175	77820.6	5.74
	R20220300420_ACEA_5,15231	K.QSALLQPTGDQK.K	1285.67	-0.36927	2	1	24.36	0	0.324	0|0	PDE_03860		5.84	0		0	2	MASCOT		T
$192-1	PDE_03866	1	1	0.0073	74800.1	6.13
$192-2	PDE_05146	1	1	0.014	39730.8	5.32
$192-3	PDE_08824	1	1	0.0069	77362.3	8.67
$192-4	PDE_02970	1	1	0.0057	96472.4	5.58
	R20220300420_ACEA_5,7564	K.ILDLK.G ! R.ILDLK.N ! R.LIDIK.D ! R.LLDIK.R	601.392	0.00036	2	1	41.96	0	0.00176	0|0	PDE_02970 ! PDE_08824 ! PDE_03866 ! PDE_05146		5.84	0		0	2	MASCOT		T
$193-1	PDE_03885	1	1	0.0234	42758.2	8.86
	R20220300420_ACEA_5,10114	R.AASDVGLPR.A	885.479	-0.03427	2	1	20.89	0	0.372	0|0	PDE_03885		5.88	0		0	2	MASCOT		T
$194-1	PDE_03910	1	1	0.0274	32562.7	7.67
	R20220300420_ACEA_5,2109	R.QGVTDALR.K	859.463	-0.01252	2	1	24.49	0	0.315	0|0	PDE_03910		5.84	0		0	2	MASCOT		T
$195-1	PDE_03913	1	1	0.0079	88041	4.86
	R20220300420_ACEA_5,8527	R.LEDILR.H	758.441	0.00015	2	1	33.63	0	0.0127	0|0	PDE_03913		4.37	0		0	2	MASCOT		T
$196-1	PDE_03920	1	1	0.0163	47312.3	8.82
	R20220300420_ACEA_5,6392	R.TVVIGAR.H	715.446	-0.0005	2	1	26.53	0	0.0626	0|0	PDE_03920		9.41	0		0	2	MASCOT		T
$197-1	PDE_03921	1	1	0.0068	159678	6.64
	R20220300420_ACEA_5,4757	R.QLRLLEIELK.S	1254.78	0.48165	1	1	22.08	0	0.22	0|0	PDE_03921		6.14	1		0	2	MASCOT		T
$198-1	PDE_03994	1	1	0.0132	87761.8	8.97
	R20220300420_ACEA_5,3811	R.LFVIDLEDVK.W	1190.67	0.63541	1	1	20.8	0	0.538	0|0	PDE_03994		4.03	0		0	2	MASCOT		T
$199-1	PDE_04000	1	1	0.0087	102729	6.06
	R20220300420_ACEA_5,8543	R.LASASYDK.T	854.425	-0.00043	2	1	24.58	0	0.0613	0|0	PDE_04000		5.84	0		0	2	MASCOT		T
$200-1	PDE_04017	1	1	0.0017	447839	6.01
	R20220300420_ACEA_5,3201	K.NPTINAR.D	785.426	-0.02512	2	1	33.61	0	0.0361	0|0	PDE_04017		9.75	0		0	2	MASCOT		T
$201-1	PDE_04099	1	1	0.0425	24624.4	11.35
	R20220300420_ACEA_5,9397	K.LVSDGLIIK.K	957.598	0.00013	2	1	35.38	0	0.00656	0|0	PDE_04099		5.84	0		0	2	MASCOT		T
$202-1	PDE_04117	1	1	0.0123	55514.1	5.56
	R20220300420_ACEA_5,3169	R.ALSELR.D	688.399	0.62126	2	1	26.01	0	0.289	0|0	PDE_04117		6.05	0		0	2	MASCOT		T
$203-1	PDE_04132	1	1	0.0488	18588.6	10.29
	R20220300420_ACEA_5,4496	K.ASLYAQGK.R	837.446	3e-05	2	1	22.28	0	0.116	0|0	PDE_04132		8.63	0		0	2	MASCOT		T
$204-1	PDE_04138	1	1	0.0152	71001.3	8.98
	R20220300420_ACEA_5,5815	K.EPEEIDAEKR.K	1215.59	-0.01038	2	1	27.94	0	0.0346	0|0	PDE_04138		4.25	1		0	2	MASCOT		T
$205-1	PDE_04147	1	1	0.0076	72418.7	5.94
	R20220300420_ACEA_5,7579	K.DM*TLK.A	623.307	-0.03196	2	1	23.98	0	0.0752	0|0	PDE_04147		5.84	0	15.994919 Oxidation (M)	0	2	MASCOT		T
$206-1	PDE_04157	1	1	0.0191	47081.6	6.27
	R20220300420_ACEA_5,5834	K.STSTLLTK.Y	850.488	0.00097	2	1	40.78	0	0.00207	0|0	PDE_04157		8.47	0		0	2	MASCOT		T
$207-1	PDE_04213	1	1	0.0252	35218.5	10.04
	R20220300420_ACEA_5,6479	K.IAGGGSPR.L	714.389	-0.02527	2	1	23.11	0	0.097	0|0	PDE_04213		9.75	0		0	2	MASCOT		T
$208-1	PDE_04234	1	1	0.0135	74640.9	8.62
	R20220300420_ACEA_5,5344	K.RIAAIPLER.Y	1038.64	0.04926	3	1	21.64	0	0.127	0|0	PDE_04234		9.6	1		0	2	MASCOT		T
$209-1	PDE_04327	1	1	0.0313	25697.5	10.37
	R20220300420_ACEA_5,6997	R.EEYVQLR.Q	936.479	-0.00073	2	1	46.94	0	0.000426	0|0	PDE_04327		4.53	0		0	2	MASCOT		T
$210-1	PDE_04341	1	1	0.01	109515	7.03
	R20220300420_ACEA_5,3425	K.AGIITTLNAR.T	1029.61	0.01052	2	1	32.83	0	0.0115	0|0	PDE_04341		9.8	0		0	2	MASCOT		T
$211-1	PDE_04367	1	1	0.0208	30917.7	6.17
	R20220300420_ACEA_5,3801	K.AGRLGK.I	601.378	0.01228	2	1	25.11	0	0.185	0|0	PDE_04367		11	1		0	2	MASCOT		T
$212-1	PDE_04416	1	1	0.0026	255472	5.94
	R20220300420_ACEA_5,7931	R.TPEYPR.G	762.378	-0.03616	2	1	32.99	0	0.0134	0|0	PDE_04416		5.66	0		0	2	MASCOT		T
$213-1	PDE_04419	1	1	0.0118	64846.8	9.86
	R20220300420_ACEA_5,9857	R.KPTPLYR.S	874.514	-0.02433	2	1	29.31	0	0.0301	0|0	PDE_04419		9.99	0		0	2	MASCOT		T
$214-1	PDE_04429	1	1	0.0212	41647.1	8.88
	R20220300420_ACEA_5,3548	K.KTLSNGLK.A	860.52	0.05051	2	1	23.18	0	0.15	0|0	PDE_04429		10	1		0	2	MASCOT		T
$215-1	PDE_04507	1	1	0.0279	25277.2	6.02
	R20220300420_ACEA_5,1927	R.EREQLK.W	802.442	0.00086	2	1	34.39	0	0.0112	0|0	PDE_04507		6.24	1		0	2	MASCOT		T
$216-1	PDE_04549	1	1	0.043	30765.4	5.52
	R20220300420_ACEA_5,7771	K.FLYAIIKQVSLK.E	1422.87	0.59412	3	1	24.21	0	0.608	0|0	PDE_04549		9.7	1		0	2	MASCOT		T
$217-1	PDE_04560	1	1	0.0271	31432.6	5.18
	R20220300420_ACEA_5,2907	R.ILSPLSQR.E	913.547	0.06244	2	1	29.09	0	0.0236	0|0	PDE_04560		9.75	0		0	2	MASCOT		T
$218-1	PDE_04569	1	1	0.0191	51305	5.61
	R20220300420_ACEA_5,8199	K.TEALTQAFR.K	1036.54	0.00105	2	1	58.59	0	0.000185	0|0	PDE_04569		5.66	0		0	2	MASCOT		T
$219-1	PDE_04585	1	1	0.0275	27844.6	6.76
	R20220300420_ACEA_5,13391	R.FNSGSIK.R	752.394	-0.29668	1	1	23.24	0	0.366	0|0	PDE_04585		8.75	0		0	2	MASCOT		T
$220-1	PDE_04591	1	1	0.0183	36784.6	9.83
	R20220300420_ACEA_5,10118	K.KIPGLK.K	655.45	0.01266	2	1	22.09	0	0.0887	0|0	PDE_04591		10	1		0	2	MASCOT		T
$221-1	PDE_04681	1	1	0.0106	53506.9	5.42
$221-2	PDE_01049	1	1	0.0029	193037	7.04
$221-3	PDE_05006	1	1	0.0067	79181.3	9.49
$221-4	PDE_07222	1	1	0.0075	75041.7	6.79
	R20220300420_ACEA_5,3885	K.IDNLR.K ! R.LDNLR.D ! R.LDNLR.Q ! K.LDNLR.S	630.357	0.00041	2	1	37.28	0	0.018	0|0	PDE_04681 ! PDE_01049 ! PDE_05006 ! PDE_07222		5.84	0		0	2	MASCOT		T
$222-1	PDE_04773	1	1	0.0118	65416.7	6.33
	R20220300420_ACEA_5,5937	R.ITGSIAK.Q	689.419	0.0188	2	1	30.97	0	0.0273	0|0	PDE_04773		8.75	0		0	2	MASCOT		T
$223-1	PDE_04791	1	1	0.0253	39796	6.88
	R20220300420_ACEA_5,9116	K.IAGAVTPDR.I	899.495	-0.0369	2	1	24.57	0	0.0669	0|0	PDE_04791		5.84	0		0	2	MASCOT		T
$224-1	PDE_04846	1	1	0.013	44074	7.13
	R20220300420_ACEA_5,4495	K.FLEDR.T	679.341	0.00043	2	1	23.85	0	0.0789	0|0	PDE_04846		4.37	0		0	2	MASCOT		T
$225-1	PDE_04876	1	1	0.0103	62824.3	9.51
	R20220300420_ACEA_5,9868	R.LQIM*PR.H	773.434	-0.03052	2	1	40.9	0	0.00699	0|0	PDE_04876		9.75	0	15.994919 Oxidation (M)	0	2	MASCOT		T
$226-1	PDE_04958	1	1	0.0049	141765	5.93
	R20220300420_ACEA_5,6874	K.NELLKR.R	772.468	0.02864	2	1	31.65	0	0.0185	0|0	PDE_04958		8.75	1		0	2	MASCOT		T
$227-1	PDE_04971	1	1	0.0148	58723.8	6.63
	R20220300420_ACEA_5,7735	K.GFVVINQK.G	904.525	0.00236	2	1	26.01	0	0.202	0|0	PDE_04971		8.75	0		0	2	MASCOT		T
$228-1	PDE_05050	1	1	0.0092	82323.8	5.28
	R20220300420_ACEA_5,6437	R.IDPLEGK.I	771.425	-0.01184	2	1	36.12	0	0.00445	0|0	PDE_05050		4.37	0		0	2	MASCOT		T
$229-1	PDE_05051	1	1	0.0049	132643	6.06
	R20220300420_ACEA_5,4653	R.IIAVVR.E	670.461	0.03535	2	1	32.32	0	0.00894	0|0	PDE_05051		9.75	0		0	2	MASCOT		T
$230-1	PDE_05070	1	1	0.013	59127.5	5.98
	R20220300420_ACEA_5,5739	K.ANITAIR.R	758.452	4e-05	2	1	50.21	0	0.000278	0|0	PDE_05070		9.8	0		0	2	MASCOT		T
$231-1	PDE_05071	1	1	0.0255	21709.9	9.04
	R20220300420_ACEA_5,2955	R.REYER.L	752.369	0.04822	2	1	30.53	0	0.118	0|0	PDE_05071		6.14	1		0	2	MASCOT		T
$232-1	PDE_05107	1	1	0.0233	33431.6	9.88
	R20220300420_ACEA_5,2070	R.KTANLSR.Q	789.458	-0.00124	2	1	25.68	0	0.0838	0|0	PDE_05107		11	1		0	2	MASCOT		T
$233-1	PDE_05188	1	1	0.0208	57888.6	6.21
	R20220300420_ACEA_5,5922	K.TNSVEKINALR.T	1244.7	0.07321	2	1	28.34	0	0.032	0|0	PDE_05188		8.41	1		0	2	MASCOT		T
$234-1	PDE_05236	1	1	0.0152	37490.7	9.52
	R20220300420_ACEA_5,5203	R.SNM*IK.K	608.307	-0.03272	2	1	23.49	0	0.0775	0|0	PDE_05236		8.47	0	15.994919 Oxidation (M)	0	2	MASCOT		T
$235-1	PDE_05253	1	1	0.0593	13303.5	10.68
	R20220300420_ACEA_5,3839	K.TPGGELR.Y	729.389	0.00065	2	1	54.43	0	0.00026	0|0	PDE_05253		5.66	0		0	2	MASCOT		T
$236-1	PDE_05286	1	1	0.0102	64774.2	4.99
	R20220300420_ACEA_5,3068	R.AALVTR.D	630.393	0.01154	2	1	25.72	0	0.109	0|0	PDE_05286		9.8	0		0	2	MASCOT		T
$237-1	PDE_05292	1	1	0.1064	14828.4	10.13
	R20220300420_ACEA_5,7351	R.LPAAGVGDM*VM*ATVK.K	1491.75	0.00191	2	1	50.82	0	0.00014	0|0	PDE_05292		5.84	0	15.994919 Oxidation (M)	0	2	MASCOT		T
$238-1	PDE_05294	1	1	0.0208	37305.2	5.66
	R20220300420_ACEA_5,9016	K.VVIDAFR.L	819.472	0.00093	2	1	30.51	0	0.0229	0|0	PDE_05294		5.81	0		0	2	MASCOT		T
$239-1	PDE_05410	1	1	0.006	167173	5.17
	R20220300420_ACEA_5,5728	R.ALAAGDRLR.G	942.548	0.01571	2	1	23.56	0	0.0956	0|0	PDE_05410		9.64	1		0	2	MASCOT		T
$240-1	PDE_05427	1	1	0.0082	120387	5.74
	R20220300420_ACEA_5,7177	R.KIVDQLDGR.K	1043.58	0.03738	2	1	20.86	0	0.189	0|0	PDE_05427		5.96	1		0	2	MASCOT		T
$241-1	PDE_05452	1	1	0.0593	14995.1	10.06
	R20220300420_ACEA_5,9439	K.LAVIGLVK.S	812.56	0.00085	2	1	20.52	0	0.149	0|0	PDE_05452		8.75	0		0	2	MASCOT		T
$242-1	PDE_05501	1	1	0.0524	25260.4	6.36
	R20220300420_ACEA_5,13241	R.VDLDERDVEGWK.Q	1460.7	-0.09393	2	1	27.26	0	0.029	0|0	PDE_05501		4.11	1		0	2	MASCOT		T
$243-1	PDE_05597	1	1	0.0088	76271.6	5.23
	R20220300420_ACEA_5,5418	K.VDKVIK.S	701.456	0.03827	2	1	27.65	0	0.109	0|0	PDE_05597		8.56	1		0	2	MASCOT		T
$244-1	PDE_05598	1	1	0.0142	77934.2	8.55
	R20220300420_ACEA_5,10105	R.TWNLTLHM*RR.V	1343.7	-0.78436	3	1	25.29	0	0.318	0|0	PDE_05598		12	1	15.994919 Oxidation (M)	0	2	MASCOT		T
$245-1	PDE_05616	1	1	0.0093	70526.1	5.36
	R20220300420_ACEA_5,15004	K.LNLSQK.R	702.414	0.51424	1	1	22.4	0	0.384	0|0	PDE_05616		8.75	0		0	2	MASCOT		T
$246-1	PDE_05649	1	1	0.0395	20166	10.07
	R20220300420_ACEA_5,6105	K.AEEILER.G	859.452	0.00129	2	1	50.83	0	0.000224	0|0	PDE_05649		4.25	0		0	2	MASCOT		T
$247-1	PDE_05666	1	1	0.0087	65484.4	5.66
$247-2	PDE_09763	1	1	0.0187	30123.8	8.51
	R20220300420_ACEA_5,2627	R.SCISR.M ! R.SCLSR.T	622.298	-1e-05	2	1	23.07	0	0.575	0|0	PDE_05666 ! PDE_09763		7.96	0		0	2	MASCOT		T
$248-1	PDE_05680	1	1	0.0122	56656.5	7
	R20220300420_ACEA_5,3155	R.QAHLYR.C	787.421	0.0004	2	1	31.28	0	0.0373	0|0	PDE_05680		8.75	0		0	2	MASCOT		T
$249-1	PDE_05701	1	1	0.0154	58533.1	8.23
	R20220300420_ACEA_5,7930	K.ILTEPSPR.Q	912.515	-0.03593	2	1	21.6	0	0.135	0|0	PDE_05701		6	0		0	2	MASCOT		T
$250-1	PDE_05734	1	1	0.0051	134266	5.36
	R20220300420_ACEA_5,2081	K.KPSARK.R	686.431	0.01031	2	1	29.2	0	0.0255	0|0	PDE_05734		11.17	1		0	2	MASCOT		T
$251-1	PDE_05758	1	1	0.0085	92728.2	5.07
	R20220300420_ACEA_5,3229	K.ELAERGR.W	830.448	0.01235	2	1	20.79	0	0.231	0|0	PDE_05758		6.24	1		0	2	MASCOT		T
$252-1	PDE_05810	1	1	0.0085	91052.2	5.37
	R20220300420_ACEA_5,2240	R.KEEIAGK.L	774.436	0.10604	2	1	20.21	0	1.77	0|0	PDE_05810		6.14	1		0	2	MASCOT		T
$253-1	PDE_05814	1	1	0.0234	24684.4	5.99
	R20220300420_ACEA_5,4376	K.KGLYR.L	636.383	0.03251	2	1	35.91	0	0.00709	0|0	PDE_05814		9.99	1		0	2	MASCOT		T
$254-1	PDE_05831	1	1	0.0072	106676	9.99
	R20220300420_ACEA_5,2446	R.LSLDSKR.S	818.473	0.0731	2	1	30.82	0	0.0878	0|0	PDE_05831		8.75	1		0	2	MASCOT		T
$255-1	PDE_05847	1	1	0.0052	154941	6.28
	R20220300420_ACEA_5,15172	R.M*SGTIPR.R	777.392	0.00282	2	1	20.13	0	1.28	0|0	PDE_05847		9.5	0	15.994919 Oxidation (M)	0	2	MASCOT		T
$256-1	PDE_05868	1	1	0.0104	54514	6.31
	R20220300420_ACEA_5,2685	R.SRPDR.G	630.332	0.01104	2	1	38.64	0	0.00556	0|0	PDE_05868		9.31	0		0	2	MASCOT		T
$257-1	PDE_05915	1	1	0.0137	65405	4.52
	R20220300420_ACEA_5,8458	R.LVEVAGLR.T	856.525	0.00018	2	1	21.41	0	0.151	0|0	PDE_05915		6	0		0	2	MASCOT		T
$258-1	PDE_06002	1	1	0.0161	69029.9	6.53
	R20220300420_ACEA_5,5838	K.YQLLGPSLTK.A	1119.64	-0.03128	2	1	26.23	0	0.0534	0|0	PDE_06002		8.59	0		0	2	MASCOT		T
$259-1	PDE_06125	1	1	0.0182	27672	4.23
$259-2	PDE_06432	1	1	0.0165	34999.6	6.03
	R20220300420_ACEA_5,8184	R.ISDVK.W ! R.LSDVK.D	561.324	0.50555	1	1	21.86	0	0.873	0|0	PDE_06125 ! PDE_06432		5.84	0		0	2	MASCOT		T
$260-1	PDE_06177	1	1	0.0174	40136.2	5.61
	R20220300420_ACEA_5,14603	R.GCEMIK.V	737.332	0.64834	1	1	21.92	0	0.594	0|0	PDE_06177		5.99	0		0	2	MASCOT		T
$261-1	PDE_06192	1	1	0.0075	104985	5.8
	R20220300420_ACEA_5,12061	K.RADVISK.C	788.462	0.07706	1	1	23.91	0	0.243	0|0	PDE_06192		8.75	1		0	2	MASCOT		T
$262-1	PDE_06269	1	1	0.0136	66540.2	6.44
	R20220300420_ACEA_5,5369	R.QQAIERIK.K	985.579	0.01208	3	1	23.91	0	0.09	0|0	PDE_06269		8.75	1		0	2	MASCOT		T
$263-1	PDE_06316	1	1	0.0323	24215.1	10.34
	R20220300420_ACEA_5,13774	K.ASMIILR.N	803.481	0.05384	1	1	25	0	0.175	0|0	PDE_06316		9.8	0		0	2	MASCOT		T
$264-1	PDE_06345	1	1	0.0077	102742	6.23
	R20220300420_ACEA_5,4067	R.QAGGFNR.D	749.369	-8e-05	2	1	38.15	0	0.00429	0|0	PDE_06345		9.75	0		0	2	MASCOT		T
$265-1	PDE_06347	1	1	0.032	48332.4	5.53
	R20220300420_ACEA_5,8139	R.WESQGWDQLEVTRR.L	1789.86	-0.05893	3	1	31.91	0	0.0312	0|0	PDE_06347		4.68	1		0	2	MASCOT		T
$266-1	PDE_06349	1	1	0.0043	210742	7.49
	R20220300420_ACEA_5,4431	K.HPPSVSVK.L	850.478	0.04459	2	1	28.96	0	0.0315	0|0	PDE_06349		8.76	0		0	2	MASCOT		T
$267-1	PDE_06412	1	1	0.0252	35350.2	8.9
	R20220300420_ACEA_5,8078	R.IASRSLVR.G	901.558	0.04827	2	1	21.11	0	0.213	0|0	PDE_06412		12	1		0	2	MASCOT		T
$268-1	PDE_06448	1	1	0.0243	43455.7	4.98
	R20220300420_ACEA_5,14546	R.WASRDVIAQR.G	1201.64	-0.00623	2	1	21.03	0	0.155	0|0	PDE_06448		9.6	1		0	2	MASCOT		T
$269-1	PDE_06450	1	1	0.0223	67308.4	6.53
	R20220300420_ACEA_5,13471	K.MLMAIGANGIDM*DK.V	1495.7	-0.01385	2	1	22.04	0	0.0991	0|0	PDE_06450		4.21	0	15.994919 Oxidation (M)	0	2	MASCOT		T
$270-1	PDE_06470	1	1	0.0076	116613	5.27
	R20220300420_ACEA_5,9267	R.EVNVAVSK.E	845.473	0.05786	2	1	20.95	0	0.252	0|0	PDE_06470		6.1	0		0	2	MASCOT		T
$271-1	PDE_06497	1	1	0.0037	181862	5.03
	R20220300420_ACEA_5,2267	K.KFISSR.C	737.43	0.06139	2	1	29.8	0	0.025	0|0	PDE_06497		11	1		0	2	MASCOT		T
$272-1	PDE_06546	1	1	0.0126	69788.4	4.94
	R20220300420_ACEA_5,7028	K.ALQELGPK.F	855.493	0.0505	2	1	21.74	0	0.327	0|0	PDE_06546		6.05	0		0	2	MASCOT		T
$273-1	PDE_06571	1	1	0.0657	14665.6	6.02
	R20220300420_ACEA_5,6001	K.AGTLDTDIK.K	933.489	-1e-05	2	1	62.1	0	1.66e-05	0|0	PDE_06571		4.21	0		0	2	MASCOT		T
$274-1	PDE_06628	1	1	0.0225	39834.7	5.82
	R20220300420_ACEA_5,11520	R.DRLVSDLR.E	973.543	-0.00258	2	1	21.92	0	0.156	0|0	PDE_06628		5.96	1		0	2	MASCOT		T
$275-1	PDE_06643	1	1	0.039	22343.8	6.11
	R20220300420_ACEA_5,2577	R.RSAM*PAPR.I	901.467	-0.37748	1	1	28.84	0	0.0701	0|0	PDE_06643		12	1	15.994919 Oxidation (M)	0	2	MASCOT		T
$276-1	PDE_06755	1	1	0.0372	20091.8	11.75
	R20220300420_ACEA_5,6049	K.GDIPGVR.F	713.394	0.00055	2	1	41.52	0	0.00115	0|0	PDE_06755		5.84	0		0	2	MASCOT		T
$277-1	PDE_06758	1	1	0.0327	27275.8	9.86
	R20220300420_ACEA_5,3775	M.AGGGGKYR.H	765.4	0.03748	2	1	26.91	0	0.0534	0|0	PDE_06758		9.99	1		0	2	MASCOT		T
$278-1	PDE_06858	1	1	0.0088	88441.5	6.32
	R20220300420_ACEA_5,3294	K.SLSEALR.A	775.431	0.04249	2	1	23.51	0	0.564	0|0	PDE_06858		5.72	0		0	2	MASCOT		T
$279-1	PDE_06902	1	1	0.0232	61782.9	4.89
	R20220300420_ACEA_5,8587	R.GGETLSVPGLSSR.A	1259.66	0.06698	2	1	23.27	0	0.093	0|0	PDE_06902		6	0		0	2	MASCOT		T
$280-1	PDE_07005	1	1	0.0036	279612	5.22
	R20220300420_ACEA_5,2863	K.FTLDGPLAR.F	989.541	-0.45159	3	1	32.41	0	0.193	0|0	PDE_07005		5.84	0		0	2	MASCOT		T
$281-1	PDE_07008	1	1	0.0303	35407.2	5.41
	R20220300420_ACEA_5,6860	K.RLVSM*NTIEK.L	1206.65	-0.0512	2	1	21.61	0	0.148	0|0	PDE_07008		8.75	1	15.994919 Oxidation (M)	0	2	MASCOT		T
$282-1	PDE_07057	1	1	0.0086	101806	6.18
	R20220300420_ACEA_5,8355	K.DDLLGEVR.A	916.473	-0.03569	2	1	22.92	0	0.141	0|0	PDE_07057		4.03	0		0	2	MASCOT		T
$283-1	PDE_07068	1	1	0.009	83374.4	9.42
	R20220300420_ACEA_5,4016	R.KAQNTDR.G	832.427	-0.02463	2	1	21.48	0	0.212	0|0	PDE_07068		8.75	1		0	2	MASCOT		T
$284-1	PDE_07069	1	1	0.0231	46394.7	6.06
	R20220300420_ACEA_5,14428	R.QSAINIAEGR.K	1058.56	0.69397	1	1	20.61	0	0.647	0|0	PDE_07069		6	0		0	2	MASCOT		T
$285-1	PDE_07187	1	1	0.0141	40417.1	10.09
$285-2	PDE_03125	1	1	0.0055	101248	6.44
	R20220300420_ACEA_5,3930	K.LITER.K ! R.LLTER.L	631.377	-0.01199	2	1	22.18	0	0.386	0|0	PDE_07187 ! PDE_03125		6	0		0	2	MASCOT		T
$286-1	PDE_07189	1	1	0.0414	19504.4	11.51
	R20220300420_ACEA_5,6988	K.AGQLWGK.N	759.415	-0.04493	2	1	34.23	0	0.0192	0|0	PDE_07189		8.8	0		0	2	MASCOT		T
$287-1	PDE_07213	1	1	0.007	95058.3	5.41
	R20220300420_ACEA_5,4650	K.LQAELK.K	701.419	-4e-05	2	1	21.67	0	0.22	0|0	PDE_07213		6	0		0	2	MASCOT		T
$288-1	PDE_07260	1	1	0.0574	12514.3	7.68
	R20220300420_ACEA_5,5661	K.SLFGRGP.-	733.399	-0.04523	2	1	21.26	0	0.232	0|0	PDE_07260		9.47	1		0	2	MASCOT		T
$289-1	PDE_07279	1	1	0.025	55580.7	5.16
	R20220300420_ACEA_5,15101	K.TVFIQELINNIAK.A	1502.86	0.00429	2	1	50.78	0	0.000148	0|0	PDE_07279		5.66	0		0	2	MASCOT		T
$290-1	PDE_07282	1	1	0.0293	26415.9	6
	R20220300420_ACEA_5,6145	K.IILYTNR.N	892.525	-0.03569	2	1	29.66	0	0.026	0|0	PDE_07282		8.75	0		0	2	MASCOT		T
$291-1	PDE_07305	1	1	0.0255	26617.7	5.67
	R20220300420_ACEA_5,7554	K.EIRALR.K	757.468	0.01144	2	1	31.4	0	0.0173	0|0	PDE_07305		9.7	1		0	2	MASCOT		T
$292-1	PDE_07330	1	1	0.06	27035.5	5.55
	R20220300420_ACEA_5,12700	K.VVIAYEPVWAIGTGK.V	1602.89	0.00308	2	1	47.73	0	0.00158	0|0	PDE_07330		5.97	0		0	2	MASCOT		T
$293-1	PDE_07348	1	1	0.0178	38629.9	5.43
	R20220300420_ACEA_5,5642	R.DMKPLK.V	731.412	0.01986	2	1	31.75	0	0.0231	0|0	PDE_07348		8.59	0		0	2	MASCOT		T
$294-1	PDE_07389	1	1	0.0251	40014.4	5.73
	R20220300420_ACEA_5,9915	R.LDSLREVEK.A	1088.59	0.06289	1	1	31.14	0	0.0169	0|0	PDE_07389		4.68	1		0	2	MASCOT		T
$295-1	PDE_07483	1	1	0.0374	24544.2	6.8
	R20220300420_ACEA_5,1847	R.QLSVEVEK.L	931.509	0.00158	3	1	21.26	0	0.212	0|0	PDE_07483		4.53	0		0	2	MASCOT		T
$296-1	PDE_07500	1	1	0.0078	126401	6.67
	R20220300420_ACEA_5,3920	R.RGDVGSLVR.V	958.543	-0.02517	2	1	21.29	0	0.181	0|0	PDE_07500		9.6	1		0	2	MASCOT		T
$297-1	PDE_07506	1	1	0.0064	171591	8.97
	R20220300420_ACEA_5,14376	R.DVKDTIGATK.F	1047.57	0.02794	2	1	22.15	0	0.141	0|0	PDE_07506		5.96	1		0	2	MASCOT		T
$298-1	PDE_07626	1	1	0.0084	64800.4	5.63
	R20220300420_ACEA_5,4614	R.IHM*GK.T	601.313	0.25713	1	1	23.4	0	0.525	0|0	PDE_07626		8.76	0	15.994919 Oxidation (M)	0	2	MASCOT		T
$299-1	PDE_07634	1	1	0.0038	174074	9.77
	R20220300420_ACEA_5,6681	R.LVSGDR.Q	646.352	0.02136	2	1	20.87	0	0.349	0|0	PDE_07634		5.84	0		0	2	MASCOT		T
$300-1	PDE_07738	1	1	0.0039	198259	5.48
	R20220300420_ACEA_5,12997	R.VEYSSLK.E	825.435	-0.30786	1	1	21.49	0	0.241	0|0	PDE_07738		5.97	0		0	2	MASCOT		T
$301-1	PDE_07774	1	1	0.0606	14924.5	11.53
	R20220300420_ACEA_5,5381	K.AFLVHNPK.D	925.525	0.00056	3	1	25.22	0	0.164	0|0	PDE_07774		8.8	0		0	2	MASCOT		T
$302-1	PDE_07814	1	1	0.008	96019.5	5.31
	R20220300420_ACEA_5,6727	R.TNTAPLK.R	744.425	-0.03457	2	1	22.27	0	0.17	0|0	PDE_07814		8.41	0		0	2	MASCOT		T
$303-1	PDE_07818	1	1	0.0672	13433.3	9.43
	R20220300420_ACEA_5,11499	R.VLLATDLR.A	900.551	0.02208	2	1	31.8	0	0.0146	0|0	PDE_07818		5.81	0		0	2	MASCOT		T
$304-1	PDE_07850	1	1	0.0363	36950	5.55
	R20220300420_ACEA_5,4668	R.LSSQGDLSPDAR.R	1245.61	-0.03632	2	1	29.69	0	0.0207	0|0	PDE_07850		4.21	0		0	2	MASCOT		T
$305-1	PDE_07889	1	1	0.0107	100722	6.51
	R20220300420_ACEA_5,3346	K.KILNSTGEVK.T	1088.63	0.03812	2	1	23.53	0	0.0976	0|0	PDE_07889		8.59	1		0	2	MASCOT		T
$306-1	PDE_07899	1	1	0.0117	75000.6	6.19
	R20220300420_ACEA_5,12662	R.DDVVHLM*K.L	972.482	0.5072	1	1	20.56	0	0.666	0|0	PDE_07899		5.21	0	15.994919 Oxidation (M)	0	2	MASCOT		T
$307-1	PDE_07917	1	1	0.0107	61953.2	5.34
$307-2	PDE_08987	1	1	0.0082	81221.3	6.53
	R20220300420_ACEA_5,5542	R.AIEELR.R ! K.AIEELR.E	730.409	0.00134	2	1	29.74	0	0.0309	0|0	PDE_07917 ! PDE_08987		4.53	0		0	2	MASCOT		T
$308-1	PDE_07961	1	1	0.0044	124053	6.27
$308-2	PDE_08780	1	1	0.0197	28304.5	4.44
$308-3	PDE_00516	1	1	0.0048	116087	5.74
$308-4	PDE_04856	1	1	0.0022	254033	5.99
	R20220300420_ACEA_5,10634	K.EDAAR.A ! K.EDAAR.Q ! R.EDAAR.F	561.263	0.47729	1	1	24.11	0	0.52	0|0	PDE_00516/PDE_04856 ! PDE_07961 ! PDE_08780		4.37	0		0	2	MASCOT		T
$309-1	PDE_07979	1	1	0.0376	15237.4	11.76
	R20220300420_ACEA_5,7310	R.IM*LLR.A	661.407	-0.02474	2	1	42.89	0	0.00166	0|0	PDE_07979		9.75	0	15.994919 Oxidation (M)	0	2	MASCOT		T
$310-1	PDE_07981	1	1	0.0311	25291.3	9.01
	R20220300420_ACEA_5,4033	R.VETLESR.L	833.436	0.0123	2	1	32.04	0	0.0175	0|0	PDE_07981		4.53	0		0	2	MASCOT		T
$311-1	PDE_08058	1	1	0.0087	102066	5.39
	R20220300420_ACEA_5,4399	K.NVETGSAK.S	805.405	-0.04871	2	1	20	0	1.09	0|0	PDE_08058		6	0		0	2	MASCOT		T
$312-1	PDE_08064	1	1	0.019	46872.3	8.13
	R20220300420_ACEA_5,7838	K.LEAEELNR.Q	973.495	-0.03565	2	1	36.16	0	0.00586	0|0	PDE_08064		4.25	0		0	2	MASCOT		T
$313-1	PDE_08087	1	1	0.0054	184940	6.25
	R20220300420_ACEA_5,4812	K.KSVLVLELK.E	1028.67	0.07346	2	1	20.58	0	0.92	0|0	PDE_08087		8.59	1		0	2	MASCOT		T
$314-1	PDE_08110	1	1	0.013	76412.4	7.24
	R20220300420_ACEA_5,3647	-.MAAVNTLPR.K	972.529	-0.05417	2	1	29.05	0	0.0296	0|0	PDE_08110		9.5	0		0	2	MASCOT		T
$315-1	PDE_08118	1	1	0.0066	133649	5.04
	R20220300420_ACEA_5,6601	K.TQLVAGGR.D	801.458	0.03733	2	1	21.79	0	0.182	0|0	PDE_08118		9.41	0		0	2	MASCOT		T
$316-1	PDE_08135	1	1	0.0124	127451	5.8
	R20220300420_ACEA_5,13151	R.AMVEGISVDQVLEK.I	1517.79	0.04988	2	1	23.15	0	0.0755	0|0	PDE_08135		4.14	0		0	2	MASCOT		T
$317-1	PDE_08137	1	1	0.0061	166832	7.38
	R20220300420_ACEA_5,14911	R.GSVLSRVLR.A	986.611	0.04355	2	1	22.74	0	0.121	0|0	PDE_08137		12	1		0	2	MASCOT		T
$318-1	PDE_08265	1	1	0.0056	140744	4.94
	R20220300420_ACEA_5,5501	R.ALTVIAK.D	715.471	0.03791	2	1	29.54	0	0.0592	0|0	PDE_08265		8.8	0		0	2	MASCOT		T
$319-1	PDE_08321	1	1	0.0114	68379.3	9
	R20220300420_ACEA_5,3975	R.DVLGAAK.T	673.388	-0.00022	2	1	26.16	0	0.0833	0|0	PDE_08321		5.84	0		0	2	MASCOT		T
$320-1	PDE_08325	1	1	0.0211	60497.3	8.26
	R20220300420_ACEA_5,8655	R.GHLQDDCPSLLK.G	1382.67	-0.04105	2	1	23.99	0	0.391	0|0	PDE_08325		5.21	0		0	2	MASCOT		T
$321-1	PDE_08338	1	1	0.0221	35018	6.36
	R20220300420_ACEA_5,2956	R.QIVSGSR.D	746.416	-0.00014	2	1	33.76	0	0.0129	0|0	PDE_08338		9.75	0		0	2	MASCOT		T
$322-1	PDE_08356	1	1	0.0654	12028	10.98
	R20220300420_ACEA_5,7038	-.M*HQKISK.S	887.477	-0.022	2	1	26.02	0	0.274	0|0	PDE_08356		10	1	15.994919 Oxidation (M)	0	2	MASCOT		T
$323-1	PDE_08360	1	1	0.0096	57404.1	5.64
$323-2	PDE_08842	1	1	0.0027	207067	5.69
	R20220300420_ACEA_5,4223	R.EILDK.W ! R.ELLDK.L	617.35	-2e-05	2	1	22.12	0	0.219	0|0	PDE_08842 ! PDE_08360		4.37	0		0	2	MASCOT		T
$324-1	PDE_08369	1	1	0.0061	107139	5.7
	R20220300420_ACEA_5,2290	R.QKSVVK.D	688.435	0.05647	2	1	22.92	0	0.172	0|0	PDE_08369		10	1		0	2	MASCOT		T
$325-1	PDE_08378	1	1	0.0065	135893	5.45
	R20220300420_ACEA_5,6825	R.EIISNLSK.A	903.515	0.11683	2	1	32.49	0	0.0153	0|0	PDE_08378		6.1	0		0	2	MASCOT		T
$326-1	PDE_08410	1	1	0.0081	121069	4.36
	R20220300420_ACEA_5,6791	K.TEEM*LEFLK.S	1155.56	0.02685	2	1	20.3	0	0.457	0|0	PDE_08410		4.25	0	15.994919 Oxidation (M)	0	2	MASCOT		T
$327-1	PDE_08465	1	1	0.0104	53995.3	5.76
	R20220300420_ACEA_5,1611	R.SETHR.Q	629.3	0.64763	2	1	21.22	0	0.547	0|0	PDE_08465		6.47	0		0	2	MASCOT		T
$328-1	PDE_08486	1	1	0.0131	83489.6	5.2
	R20220300420_ACEA_5,9603	R.VLDAQDAAAR.Q	1029.53	-0.06077	2	1	23.41	0	0.1	0|0	PDE_08486		4.21	0		0	2	MASCOT		T
$329-1	PDE_08557	1	1	0.1045	7570.8	8.36
	R20220300420_ACEA_5,3692	R.SGVVSAR.D	675.378	0.02847	2	1	26.89	0	0.072	0|0	PDE_08557		9.47	0		0	2	MASCOT		T
$330-1	PDE_08562	1	1	0.0198	82279.4	6.42
	R20220300420_ACEA_5,9911	K.EAILSAESEWSQHR.K	1642.78	0.27913	1	1	21.34	0	0.221	0|0	PDE_08562		4.75	0		0	2	MASCOT		T
$331-1	PDE_08601	1	1	0.0355	19487.9	6.43
	R20220300420_ACEA_5,2308	R.LSRNVK.I	716.441	0.0101	2	1	28.01	0	0.0482	0|0	PDE_08601		11	1		0	2	MASCOT		T
$332-1	PDE_08611	1	1	0.0077	149078	5.51
	R20220300420_ACEA_5,10180	K.TLEGQLVMVK.N	1117.63	0.01941	2	1	20.66	0	0.184	0|0	PDE_08611		5.66	0		0	2	MASCOT		T
$333-1	PDE_08634	1	1	0.0173	45659.5	5.92
	R20220300420_ACEA_5,6794	R.RGIEIVK.L	814.514	0.08477	2	1	24.53	0	0.369	0|0	PDE_08634		8.75	1		0	2	MASCOT		T
$334-1	PDE_08643	1	1	0.0067	135518	5.19
	R20220300420_ACEA_5,3880	K.VADSLEKK.T	889.499	0.00066	2	1	21.31	0	0.196	0|0	PDE_08643		6.04	1		0	2	MASCOT		T
$335-1	PDE_08650	1	1	0.0019	359369	6.7
	R20220300420_ACEA_5,3381	R.IEGKGR.M	659.383	0.01296	2	1	34.61	0	0.022	0|0	PDE_08650		8.75	1		0	2	MASCOT		T
$336-1	PDE_08732	1	1	0.0255	26967.1	10.08
	R20220300420_ACEA_5,7416	M.PAPIER.V	682.388	8e-05	2	1	39.45	0	0.00206	0|0	PDE_08732		6.43	0		0	2	MASCOT		T
$337-1	PDE_08808	1	1	0.0039	164617	8.78
	R20220300420_ACEA_5,5762	K.ADLALK.H	630.382	0.00099	2	1	35.3	0	0.012	0|0	PDE_08808		5.88	0		0	2	MASCOT		T
$338-1	PDE_08812	1	1	0.0256	38157.5	5.79
	R20220300420_ACEA_5,5383	K.KILEVGQAK.G	985.604	0.03743	2	1	20.18	0	0.213	0|0	PDE_08812		8.59	1		0	2	MASCOT		T
$339-1	PDE_08816	1	1	0.0135	57172.7	6.41
	R20220300420_ACEA_5,15253	K.STTM*KGK.I	768.392	0.50381	1	1	20.36	0	0.659	0|0	PDE_08816		10	1	15.994919 Oxidation (M)	0	2	MASCOT		T
$340-1	PDE_08831	1	1	0.0066	86540.8	9.51
$340-2	PDE_03896	1	1	0.0125	45527.7	6.09
$340-3	PDE_09977	1	1	0.0067	82230.6	6.29
	R20220300420_ACEA_5,5874	R.IDLQR.F ! R.LDLKR.D ! K.LDLQR.Q	644.373	0.00144	2	1	26.76	0	0.0771	0|0	PDE_08831 ! PDE_03896 ! PDE_09977		5.84	0		0	2	MASCOT		T
$341-1	PDE_08840	1	1	0.0136	49837.2	5.41
	R20220300420_ACEA_5,2557	R.QGDAIK.Q	631.341	0.00013	2	1	21.31	0	0.269	0|0	PDE_08840		5.84	0		0	2	MASCOT		T
$342-1	PDE_08887	1	1	0.0116	68879.5	5.77
	R20220300420_ACEA_5,11420	K.LIFYDLR.A	939.53	0.00389	2	1	25.64	0	0.125	0|0	PDE_08887		5.84	0		0	2	MASCOT		T
$343-1	PDE_08897	1	1	0.0146	59768	5.21
	R20220300420_ACEA_5,10913	K.DVDFELIK.V	978.514	0.00109	2	1	30.43	0	0.0186	0|0	PDE_08897		4.03	0		0	2	MASCOT		T
$344-1	PDE_08911	1	1	0.0105	51508.5	5.93
	R20220300420_ACEA_5,3617	R.HM*LPR.W	669.35	-0.00624	2	1	28.66	0	0.103	0|0	PDE_08911		9.76	0	15.994919 Oxidation (M)	0	2	MASCOT		T
$345-1	PDE_08978	1	1	0.0051	131090	6.39
	R20220300420_ACEA_5,8624	K.GIIVDK.L	644.398	-0.03532	2	1	24.04	0	0.144	0|0	PDE_08978		5.84	0		0	2	MASCOT		T
$346-1	PDE_08996	1	1	0.0103	52723.4	4.38
$346-2	PDE_01071	1	1	0.0021	263066	5.85
	R20220300420_ACEA_5,6829	K.LLEIK.- ! K.LLELK.D	615.408	0.00092	2	1	32.78	0	0.0129	0|0	PDE_08996 ! PDE_01071		6	0		0	2	MASCOT		T
$347-1	PDE_08997	1	1	0.0051	110927	8.41
$347-2	PDE_01048	1	1	0.0062	89793.6	5.7
$347-3	PDE_02817	1	1	0.0064	86005.6	5.25
$347-4	PDE_05732	1	1	0.0072	75780.4	5.02
	R20220300420_ACEA_5,2181	R.IIQER.I ! R.LLQER.S ! K.LLQER.L ! R.LLQER.E	658.388	0.07156	2	1	34.45	0	0.0106	0|0	PDE_02817 ! PDE_01048 ! PDE_05732 ! PDE_08997		6	0		0	2	MASCOT		T
$348-1	PDE_09012	1	1	0.0136	48962.3	5.34
	R20220300420_ACEA_5,7951	R.TM*IERR.S	821.43	-0.02135	2	1	20.67	0	0.208	0|0	PDE_09012		9.26	1	15.994919 Oxidation (M)	0	2	MASCOT		T
$349-1	PDE_09036	1	1	0.015	63608.4	5.58
	R20220300420_ACEA_5,13274	K.VLGIVGLGK.V	855.566	-0.19158	1	1	24.41	0	0.284	0|0	PDE_09036		8.72	0		0	2	MASCOT		T
$350-1	PDE_09043	1	1	0.0574	13548	5.24
	R20220300420_ACEA_5,13312	M.SERFAPK.V	834.447	0.3982	1	1	20.36	0	0.834	0|0	PDE_09043		8.46	1		0	2	MASCOT		T
$351-1	PDE_09094	1	1	0.0887	13243	9.41
	R20220300420_ACEA_5,3002	R.ESTATTAATAK.T	1051.53	-0.65955	2	1	22.13	0	0.477	0|0	PDE_09094		6.1	0		0	2	MASCOT		T
$352-1	PDE_09107	1	1	0.0561	12259.2	10.72
	R20220300420_ACEA_5,8349	R.ILDLVK.T	700.46	0.13414	1	1	23.98	0	0.208	0|0	PDE_09107		5.84	0		0	2	MASCOT		T
$353-1	PDE_09216	1	1	0.0138	56349.7	9.36
	R20220300420_ACEA_5,2856	R.ASDSPSR.S	719.332	-0.02382	2	1	29.88	0	0.0343	0|0	PDE_09216		5.88	0		0	2	MASCOT		T
$354-1	PDE_09266	1	1	0.0093	94324.1	6.09
	R20220300420_ACEA_5,15410	K.VAGVVKAR.R	799.515	0.37714	1	1	24.68	0	0.282	0|0	PDE_09266		11	1		0	2	MASCOT		T
$355-1	PDE_09267	1	1	0.0149	55009.6	5.74
	R20220300420_ACEA_5,3450	-.M*ASGILR.V	763.413	-0.06892	2	1	22.15	0	0.17	0|0	PDE_09267		9.5	0	15.994919 Oxidation (M)	0	2	MASCOT		T
$356-1	PDE_09290	1	1	0.0175	50593.5	5.8
	R20220300420_ACEA_5,13650	R.TGKGGSLK.S	747.436	-0.57867	1	1	21.34	0	0.418	0|0	PDE_09290		10	1		0	2	MASCOT		T
$357-1	PDE_09341	1	1	0.0104	75329.1	6.4
	R20220300420_ACEA_5,8247	K.NLLLVNK.A	813.519	0.00171	2	1	28.89	0	0.0961	0|0	PDE_09341		8.75	0		0	2	MASCOT		T
$358-1	PDE_09361	1	1	0.063	27345.2	10.97
	R20220300420_ACEA_5,6550	R.TSGNYVTVIGHNEDGK.T	1690.8	-0.00098	3	1	41.2	0	0.00108	0|0	PDE_09361		5.29	0		0	2	MASCOT		T
$359-1	PDE_09495	1	1	0.0167	52604.6	4.99
	R20220300420_ACEA_5,4851	R.QFAQLDDK.E	964.473	-0.01169	2	1	21.35	0	0.524	0|0	PDE_09495		4.21	0		0	2	MASCOT		T
$360-1	PDE_09498	1	1	0.0035	189679	6.29
	R20220300420_ACEA_5,5658	R.ASFLSR.H	680.373	0.01188	2	1	29.32	0	0.0264	0|0	PDE_09498		9.8	0		0	2	MASCOT		T
$361-1	PDE_09566	1	1	0.0102	54759.9	7.7
$361-2	PDE_03827	1	1	0.0057	96789.9	4.66
	R20220300420_ACEA_5,5637	R.RIDVK.R ! M.RLDVK.R	630.393	0.04828	2	1	20.52	0	0.361	0|0	PDE_09566 ! PDE_03827		8.75	1		0	2	MASCOT		T
$362-1	PDE_09626	1	1	0.03	44434.5	8.71
	R20220300420_ACEA_5,5325	K.LAVM*VTNIESQR.D	1376.72	0.02203	3	1	20.31	0	0.174	0|0	PDE_09626		6	0	15.994919 Oxidation (M)	0	2	MASCOT		T
$363-1	PDE_09664	1	1	0.0079	98702.1	9.92
	R20220300420_ACEA_5,2919	R.QPSVDWR.K	887.437	-0.00297	2	1	25.71	0	0.0724	0|0	PDE_09664		5.84	0		0	2	MASCOT		T
$364-1	PDE_09710	1	1	0.0077	84887	5.66
	R20220300420_ACEA_5,9838	K.IPELVK.S	698.445	-0.0724	2	1	28.06	0	0.0269	0|0	PDE_09710		6	0		0	2	MASCOT		T
$365-1	PDE_09725	1	1	0.0021	264252	8.8
	R20220300420_ACEA_5,12562	R.RLLYK.W	692.445	0.0124	2	1	20.52	0	0.273	0|0	PDE_09725		9.99	1		0	2	MASCOT		T
$366-1	PDE_09762	1	1	0.0166	52528.4	6.03
	R20220300420_ACEA_5,3580	R.VSTDEVAR.H	876.442	-0.00193	2	1	26.02	0	0.0679	0|0	PDE_09762		4.37	0		0	2	MASCOT		T
$367-1	PDE_09786	1	1	0.0614	12412.5	9.5
	R20220300420_ACEA_5,13379	K.MAIARGK.R	746.434	-0.61378	1	1	27.43	0	0.191	0|0	PDE_09786		11	1		0	2	MASCOT		T
$368-1	PDE_09794	1	1	0.0392	16572.7	7.85
	R20220300420_ACEA_5,7805	K.CGDGPK.V	633.266	-0.03327	2	1	24.26	0	0.104	0|0	PDE_09794		5.83	0		0	2	MASCOT		T
$369-1	PDE_09799	1	1	0.0054	276081	5.94
	R20220300420_ACEA_5,4755	R.NAASM*DRELLELK.S	1505.76	-0.20083	1	1	23.76	0	0.103	0|0	PDE_09799		4.68	1	15.994919 Oxidation (M)	0	2	MASCOT		T
$370-1	PDE_09804	1	1	0.0126	44581.8	5.56
	R20220300420_ACEA_5,2679	R.QLTQR.A	645.368	2e-05	2	1	20.33	0	0.331	0|0	PDE_09804		9.75	0		0	2	MASCOT		T
$371-1	PDE_09850	1	1	0.0038	148928	5.94
$371-2	PDE_05324	1	1	0.0044	121779	7.54
	R20220300420_ACEA_5,2576	K.LEITR.I ! K.LELTR.Q	631.377	0.06121	2	1	20.78	0	0.531	0|0	PDE_05324 ! PDE_09850		6	0		0	2	MASCOT		T
$372-1	PDE_09851	1	1	0.0105	63054.1	9.5
	R20220300420_ACEA_5,8881	R.IILKSK.H	701.492	0.02139	2	1	21.02	0	0.257	0|0	PDE_09851		10	1		0	2	MASCOT		T
$373-1	PDE_09852	1	1	0.0167	40697.9	6.49
	R20220300420_ACEA_5,4457	K.GVYQDR.I	737.358	0.0183	2	1	20.07	0	0.235	0|0	PDE_09852		5.84	0		0	2	MASCOT		T
$374-1	PDE_09861	1	1	0.0107	71672.5	8.89
	R20220300420_ACEA_5,6171	K.IVREGGK.R	758.452	-0.02438	2	1	26.63	0	0.0634	0|0	PDE_09861		8.75	1		0	2	MASCOT		T
$375-1	PDE_09878	1	1	0.0057	99627.1	5.2
	R20220300420_ACEA_5,2809	R.NLKSR.F	617.373	0.13618	2	1	33.88	0	0.0231	0|0	PDE_09878		11	1		0	2	MASCOT		T
$376-1	PDE_09904	1	1	0.0056	119481	8.03
	R20220300420_ACEA_5,4217	R.LSELNR.W	731.405	-0.02492	2	1	29.37	0	0.0627	0|0	PDE_09904		6	0		0	2	MASCOT		T
$377-1	PDE_09922	1	1	0.023	67637.7	6.75
	R20220300420_ACEA_5,6298	K.DVKYYAESLNTLTK.A	1644.85	0.18693	4	1	21.89	0	0.129	0|0	PDE_09922		6.07	1		0	2	MASCOT		T
$378-1	PDE_09925	1	1	0.007	126610	5.04
	R20220300420_ACEA_5,14891	K.LLFSLLSK.L	920.582	0.06817	2	1	21.32	0	0.183	0|0	PDE_09925		8.75	0		0	2	MASCOT		T
$379-1	PDE_09929	1	1	0.0224	29261.9	6.47
	R20220300420_ACEA_5,2755	K.ANAIGR.S	601.342	1e-05	2	1	25.03	0	0.0867	0|0	PDE_09929		9.8	0		0	2	MASCOT		T
$380-1	PDE_09961	1	1	0.0077	84560.8	5.5
	R20220300420_ACEA_5,15346	R.QPLLLK.A	711.476	-0.02527	2	1	22.17	0	0.0892	0|0	PDE_09961		8.75	0		0	2	MASCOT		T
$381-1	PDE_09973	1	1	0.0132	43703.6	8.87
	R20220300420_ACEA_5,3198	R.VEAYR.R	637.33	0.00034	2	1	24.02	0	0.0654	0|0	PDE_09973		5.97	0		0	2	MASCOT		T
$382-1	PDE_09979	1	1	0.0163	39766.6	5.77
	R20220300420_ACEA_5,3753	R.IINEM*R.A	791.408	0.00081	2	1	45.72	0	0.00075	0|0	PDE_09979		6	0	15.994919 Oxidation (M)	0	2	MASCOT		T
$383-1	PDE_09985	1	1	0.0096	81788.2	6.32
	R20220300420_ACEA_5,5367	R.EDMAIVR.L	833.419	-0.01604	2	1	25.23	0	0.0841	0|0	PDE_09985		4.37	0		0	2	MASCOT		T

## Sheet: Sheet 4 SltA-TAP-3 
The Data of Sample Ace1-TAP-3
	Reference	PepCount	UniquePepCount	CoverPercent	MW	PI
	FileScan	Sequence	MH+	Diff(MH+)	Charge	Rank	Score	DeltaScore	ExpectValue	Ions	Reference	DIFF_MODIFIED_CANDIDATE	PI	MissCleavage	Modification	MatchedTIC	NumProteaseTermini	Engine	Tag	Decoy
$1-1	PDE_01988	31	17	0.2537	88444.1	5.61
	R20220901563_ACEA_3,5296	K.AEALQSNK.D	860.447	-0.00044	2	1	47.02	0	0.000534	0|0	PDE_01988		6.05	0		0	2	MASCOT		T
	R20220901563_ACEA_3,18	K.CPDTTCK.Y	881.349	-0.00196	2	1	38.08	0	3.89e-05	0|0	PDE_01988		5.82	0		0	2	MASCOT		T
	R20220901563_ACEA_3,428	K.CPDTTCK.Y	881.349	-0.00208	2	1	35.56	0	6.95e-05	0|0	PDE_01988		5.82	0		0	2	MASCOT		T
	R20220901563_ACEA_3,827	K.CPDTTCK.Y	881.349	-0.00122	2	1	27.04	0	0.000494	0|0	PDE_01988		5.82	0		0	2	MASCOT		T
	R20220901563_ACEA_3,1212	K.CPDTTCK.Y	881.349	-0.0016	2	1	29.36	0	0.00029	0|0	PDE_01988		5.82	0		0	2	MASCOT		T
	R20220901563_ACEA_3,1629	K.CPDTTCK.Y	881.349	-0.00104	2	1	26.81	0	0.000521	0|0	PDE_01988		5.82	0		0	2	MASCOT		T
	R20220901563_ACEA_3,2001	K.CPDTTCK.Y	881.349	-0.0008	2	1	27.98	0	0.000398	0|0	PDE_01988		5.82	0		0	2	MASCOT		T
	R20220901563_ACEA_3,2380	K.CPDTTCK.Y	881.349	-0.00178	2	1	28.55	0	0.000349	0|0	PDE_01988		5.82	0		0	2	MASCOT		T
	R20220901563_ACEA_3,2749	K.CPDTTCK.Y	881.349	-0.0015	2	1	27.49	0	0.000446	0|0	PDE_01988		5.82	0		0	2	MASCOT		T
	R20220901563_ACEA_3,3104	K.CPDTTCK.Y	881.349	-0.00094	2	1	28.21	0	0.000378	0|0	PDE_01988		5.82	0		0	2	MASCOT		T
	R20220901563_ACEA_3,3477	K.CPDTTCK.Y	881.349	-0.00176	2	1	27.23	0	0.000473	0|0	PDE_01988		5.82	0		0	2	MASCOT		T
	R20220901563_ACEA_3,3848	K.CPDTTCK.Y	881.349	-0.00088	2	1	22.84	0	0.0013	0|0	PDE_01988		5.82	0		0	2	MASCOT		T
	R20220901563_ACEA_3,25213	K.GETFNAPTSPPSAESDPVMNIR.S	2317.08	-3e-05	2	1	89.27	0	5.92e-09	0|0	PDE_01988		4.14	0		0	2	MASCOT		T
	R20220901563_ACEA_3,15561	K.HSENPIIFK.C	1084.58	-0.00057	2	1	31.36	0	0.00695	0|0	PDE_01988		6.75	0		0	2	MASCOT		T
	R20220901563_ACEA_3,15940	K.HSENPIIFK.C	1084.58	-0.00067	2	1	36.63	0	0.00206	0|0	PDE_01988		6.75	0		0	2	MASCOT		T
	R20220901563_ACEA_3,16430	K.HSENPIIFK.C	1084.58	-0.00091	2	1	20.91	0	0.0827	0|0	PDE_01988		6.75	0		0	2	MASCOT		T
	R20220901563_ACEA_3,29428	K.ILLWLAPK.F	953.618	0.00134	2	1	43.24	0	8.06e-05	0|0	PDE_01988		8.75	0		0	2	MASCOT		T
	R20220901563_ACEA_3,19298	K.LEDFHPLVR.S	1125.61	0.00063	2	1	39.55	0	0.00106	0|0	PDE_01988		5.32	0		0	2	MASCOT		T
	R20220901563_ACEA_3,12446	K.NAPPMDINQK.C	1127.55	-0.00014	2	1	51.51	0	4.38e-05	0|0	PDE_01988		5.84	0		0	2	MASCOT		T
	R20220901563_ACEA_3,14186	K.QIVCLR.D	788.445	0.00055	2	1	26.39	0	0.0659	0|0	PDE_01988		8.25	0		0	2	MASCOT		T
	R20220901563_ACEA_3,5797	K.RPCDLTK.H	889.456	0.00012	2	1	21.77	0	0.0758	0|0	PDE_01988		8.22	0		0	2	MASCOT		T
	R20220901563_ACEA_3,5459	K.TDEEPTASK.L	977.442	0.00128	2	1	63.42	0	1.75e-06	0|0	PDE_01988		4.14	0		0	2	MASCOT		T
	R20220901563_ACEA_3,25378	K.YNLVGWPTEK.E	1206.62	-0.00011	2	1	55.27	0	3.42e-05	0|0	PDE_01988		6	0		0	2	MASCOT		T
	R20220901563_ACEA_3,14300	R.AHETVDEVTDEGVVR.S	1655.79	-0.00236	3	1	38.12	0	0.00109	0|0	PDE_01988		4.17	0		0	2	MASCOT		T
	R20220901563_ACEA_3,14440	R.AHETVDEVTDEGVVR.S	1655.79	-0.00279	2	1	77.49	0	3.04e-07	0|0	PDE_01988		4.17	0		0	2	MASCOT		T
	R20220901563_ACEA_3,10689	R.HQLPLSACK.Q	1053.55	-0.00138	2	1	44.61	0	0.000327	0|0	PDE_01988		8.23	0		0	2	MASCOT		T
	R20220901563_ACEA_3,21445	R.LNLDENSEGQGASTDNQSAGASTLNSAADKDEHNPFPSVK.K	4115.87	-0.00259	4	1	50.72	0	1.65e-05	0|0	PDE_01988		4.14	1		0	2	MASCOT		T
	R20220901563_ACEA_3,29942	R.SPTSLDALAASEESMSSIFER.L	2228.04	0.00143	3	1	64.93	0	1.83e-06	0|0	PDE_01988		4	0		0	2	MASCOT		T
	R20220901563_ACEA_3,29947	R.SPTSLDALAASEESMSSIFER.L	2228.04	0.00144	2	1	106.36	0	1.32e-10	0|0	PDE_01988		4	0		0	2	MASCOT		T
	R20220901563_ACEA_3,10176	R.YAAMVQASK.A	968.487	-0.00165	2	1	49.39	0	7.77e-05	0|0	PDE_01988		8.59	0		0	2	MASCOT		T
	R20220901563_ACEA_3,29694	R.YLLVPLLK.E	958.634	0.00082	2	1	24.23	0	0.00132	0|0	PDE_01988		8.59	0		0	2	MASCOT		T
$2-1	PDE_08467	11	11	0.1484	95673.4	6.98
	R20220901563_ACEA_3,13907	R.DGAWSIGHR.L	998.48	-0.00061	2	1	22.09	0	0.026	0|0	PDE_08467		6.74	0		0	2	MASCOT		T
	R20220901563_ACEA_3,15309	R.HDLLPTHEDYPR.I	1492.72	-0.00242	3	1	21.69	0	0.0671	0|0	PDE_08467		5.21	0		0	2	MASCOT		T
	R20220901563_ACEA_3,12211	R.HLQAAQAPGPATPAAQNATADQR.S	2285.14	-0.0006	3	1	78.23	0	1.65e-07	0|0	PDE_08467		6.74	0		0	2	MASCOT		T
	R20220901563_ACEA_3,8081	R.IISGSNDNTVR.I	1175.6	-0.00078	2	1	49.6	0	0.000177	0|0	PDE_08467		5.84	0		0	2	MASCOT		T
	R20220901563_ACEA_3,9107	R.LDEGYSDDTR.S	1170.49	-0.00121	2	1	48.53	0	1.05e-05	0|0	PDE_08467		3.84	0		0	2	MASCOT		T
	R20220901563_ACEA_3,10693	R.LLQSDAAANAAR.G	1200.63	-0.00034	2	1	27.54	0	0.0228	0|0	PDE_08467		5.84	0		0	2	MASCOT		T
	R20220901563_ACEA_3,19573	R.QLLTASLASR.S	1059.62	0.0001	2	1	25.35	0	0.0353	0|0	PDE_08467		9.75	0		0	2	MASCOT		T
	R20220901563_ACEA_3,20732	R.SVIMWR.F	791.423	0.00246	2	1	20.54	0	0.091	0|0	PDE_08467		9.47	0		0	2	MASCOT		T
	R20220901563_ACEA_3,6618	R.TADDTLSSNGK.A	1108.51	0.00275	2	1	60.31	0	4.24e-06	0|0	PDE_08467		4.21	0		0	2	MASCOT		T
	R20220901563_ACEA_3,20795	R.TVQAGFGDPPGADEALR.L	1700.82	0.00179	2	1	105.09	0	2.52e-10	0|0	PDE_08467		4.03	0		0	2	MASCOT		T
	R20220901563_ACEA_3,24403	R.VLYINEGWR.V	1149.61	0.00016	2	1	21.56	0	0.0936	0|0	PDE_08467		5.97	0		0	2	MASCOT		T
$3-1	PDE_04963	10	10	0.2357	51807.7	7.64
	R20220901563_ACEA_3,16863	K.AFNLDPAK.W	875.462	0.00112	2	1	29.93	0	0.0248	0|0	PDE_04963		5.88	0		0	2	MASCOT		T
	R20220901563_ACEA_3,13248	K.ALENEFK.A	850.43	-0.00191	2	1	21.19	0	0.0665	0|0	PDE_04963		4.53	0		0	2	MASCOT		T
	R20220901563_ACEA_3,20891	K.ESDPEVAEIMAK.E	1318.62	-0.00353	2	1	31.99	0	0.00405	0|0	PDE_04963		4	0		0	2	MASCOT		T
	R20220901563_ACEA_3,24876	K.LVSDGTDSHMVLVDLRPK.S	1982.04	0.00447	3	1	22.64	0	0.0689	0|0	PDE_04963		5.3	0		0	2	MASCOT		T
	R20220901563_ACEA_3,10544	K.QAAAPEFK.Q	861.446	-0.00103	2	1	46.93	0	0.000433	0|0	PDE_04963		6	0		0	2	MASCOT		T
	R20220901563_ACEA_3,17747	K.QYQELVIK.N	1020.57	-0.00446	2	1	26.52	0	0.0248	0|0	PDE_04963		6	0		0	2	MASCOT		T
	R20220901563_ACEA_3,28590	K.VASESVPEILELR.K	1441.79	-0.00359	2	1	73.57	0	5.49e-07	0|0	PDE_04963		4.25	0		0	2	MASCOT		T
	R20220901563_ACEA_3,9743	R.GMGEDDFKR.I	1054.46	-0.00029	2	1	22.34	0	0.016	0|0	PDE_04963		4.56	1		0	2	MASCOT		T
	R20220901563_ACEA_3,26479	R.IAGYIDQAINLCTK.I	1579.81	-0.00345	2	1	45.38	0	0.000349	0|0	PDE_04963		5.83	0		0	2	MASCOT		T
	R20220901563_ACEA_3,26238	R.VEAVLEQINIACNK.N	1600.84	-0.00424	2	1	63.9	0	6.27e-06	0|0	PDE_04963		4.53	0		0	2	MASCOT		T
$4-1	PDE_09299	10	9	0.2635	37443	6.67
	R20220901563_ACEA_3,8174	K.AAHVTNLPK.D	950.542	0.00265	2	1	25.24	0	0.0244	0|0	PDE_09299		8.8	0		0	2	MASCOT		T
	R20220901563_ACEA_3,18148	K.DLIADVR.A	801.446	0.00328	2	1	39.13	0	0.00255	0|0	PDE_09299		4.21	0		0	2	MASCOT		T
	R20220901563_ACEA_3,27758	K.GDWPLPLK.M	925.514	0.00327	2	1	20.93	0	0.0525	0|0	PDE_09299		5.84	0		0	2	MASCOT		T
	R20220901563_ACEA_3,22115	K.GELADGVEIGDHVGIK.W	1608.82	0.00056	3	1	37.21	0	0.00259	0|0	PDE_09299		4.31	0		0	2	MASCOT		T
	R20220901563_ACEA_3,21317	K.MPLVGGHEGAGIVVAK.G	1534.84	-0.00114	3	1	35.42	0	0.00271	0|0	PDE_09299		6.5	0		0	2	MASCOT		T
	R20220901563_ACEA_3,21357	K.MPLVGGHEGAGIVVAK.G	1534.84	-0.00779	2	1	51.69	0	6.2e-05	0|0	PDE_09299		6.5	0		0	2	MASCOT		T
	R20220901563_ACEA_3,15466	K.QWAQVVEQK.G	1115.58	-0.00028	2	1	43.15	0	0.000884	0|0	PDE_09299		6	0		0	2	MASCOT		T
	R20220901563_ACEA_3,21219	K.VFELMEQGK.I	1080.54	0.00115	2	1	44.41	0	0.000342	0|0	PDE_09299		4.53	0		0	2	MASCOT		T
	R20220901563_ACEA_3,7276	M.APQVPDK.Q	754.409	-0.00065	2	1	32.47	0	0.00331	0|0	PDE_09299		5.88	0		0	2	MASCOT		T
	R20220901563_ACEA_3,20045	R.QDAAEAVGFYAR.G	1297.62	0.00108	2	1	32.3	0	0.00324	0|0	PDE_09299		4.37	0		0	2	MASCOT		T
$5-1	PDE_02379	9	8	0.1431	69515.5	5.06
	R20220901563_ACEA_3,18689	K.ASVHEIVLVGGSTR.I	1424.79	-0.00104	3	1	23.74	0	0.0355	0|0	PDE_02379		6.79	0		0	2	MASCOT		T
	R20220901563_ACEA_3,18740	K.ASVHEIVLVGGSTR.I	1424.79	-0.00209	2	1	26.2	0	0.0204	0|0	PDE_02379		6.79	0		0	2	MASCOT		T
	R20220901563_ACEA_3,23002	K.ATKPIIEVEFK.G	1274.74	-0.00051	3	1	28.45	0	0.00993	0|0	PDE_02379		6.19	0		0	2	MASCOT		T
	R20220901563_ACEA_3,8813	K.ITITNDK.G	804.446	0.00054	2	1	26.53	0	0.0402	0|0	PDE_02379		5.84	0		0	2	MASCOT		T
	R20220901563_ACEA_3,12961	K.STAGDTHLGGEDFDNR.L	1691.73	0.00306	2	1	64.49	0	3.38e-07	0|0	PDE_02379		4.22	0		0	2	MASCOT		T
	R20220901563_ACEA_3,27882	R.FEELCQDLFR.S	1356.63	-0.00033	2	1	55.4	0	1.04e-05	0|0	PDE_02379		4.14	0		0	2	MASCOT		T
	R20220901563_ACEA_3,28178	R.IINEPTAAAIAYGLDK.K	1659.9	-0.0001	3	1	46.37	0	0.000289	0|0	PDE_02379		4.37	0		0	2	MASCOT		T
	R20220901563_ACEA_3,19273	R.LVNHFVNEFK.R	1246.66	-0.00242	2	1	28.85	0	0.0203	0|0	PDE_02379		6.75	0		0	2	MASCOT		T
	R20220901563_ACEA_3,7240	R.NTTIPTK.K	774.436	0.00121	2	1	32.46	0	0.0156	0|0	PDE_02379/PDE_03760		8.75	0		0	2	MASCOT		T
$6-1	PDE_02596	9	8	0.1996	49796.7	9.1
	R20220901563_ACEA_3,19272	K.EGVPGDNVGFNVK.N	1331.66	-0.00856	2	1	32.48	0	0.00799	0|0	PDE_02596		4.37	0		0	2	MASCOT		T
	R20220901563_ACEA_3,10881	K.ETSNFIK.K	838.43	0.00029	2	1	30.26	0	0.0048	0|0	PDE_02596		6.1	0		0	2	MASCOT		T
	R20220901563_ACEA_3,18329	K.ISGIGTVPVGR.V	1055.62	0.00152	2	1	64.64	0	2.39e-06	0|0	PDE_02596		9.75	0		0	2	MASCOT		T
	R20220901563_ACEA_3,10879	K.STTTGHLIYK.C	1120.6	0.00264	3	1	30.41	0	0.0106	0|0	PDE_02596		8.33	0		0	2	MASCOT		T
	R20220901563_ACEA_3,6825	K.SVEMHHTQLK.E	1209.6	0.00442	2	1	47.81	0	0.000138	0|0	PDE_02596		6.66	0		0	2	MASCOT		T
	R20220901563_ACEA_3,29104	K.TLLEAIDAIEPPVRPSNKPLR.L	2329.32	-0.00345	4	1	39.18	0	0.000338	0|0	PDE_02596		5.85	0		0	2	MASCOT		T
	R20220901563_ACEA_3,17341	K.YEVTVIDAPGHR.D	1356.69	-0.00273	3	1	39.12	0	0.0014	0|0	PDE_02596		5.32	0		0	2	MASCOT		T
	R20220901563_ACEA_3,17344	K.YEVTVIDAPGHR.D	1356.69	-0.00272	2	1	48.1	0	0.000176	0|0	PDE_02596		5.32	0		0	2	MASCOT		T
	R20220901563_ACEA_3,19623	R.LPLQDVYK.I	975.551	-0.00086	2	1	43.56	0	0.000502	0|0	PDE_02596		5.84	0		0	2	MASCOT		T
$7-1	PDE_04579	10	7	0.1622	50152.8	4.98
	R20220901563_ACEA_3,10175	K.DAHAAVATLK.T	996.547	0.00164	3	1	21.77	0	0.0529	0|0	PDE_04579		6.74	0		0	2	MASCOT		T
	R20220901563_ACEA_3,10180	K.DAHAAVATLK.T	996.547	3e-05	2	1	29.67	0	0.00852	0|0	PDE_04579		6.74	0		0	2	MASCOT		T
	R20220901563_ACEA_3,6195	K.EDASNNYAR.G	1039.44	-0.00231	2	1	54.6	0	3.64e-06	0|0	PDE_04579		4.37	0		0	2	MASCOT		T
	R20220901563_ACEA_3,20958	K.FDLMYSK.R	903.428	-9e-05	2	1	24.1	0	0.0239	0|0	PDE_04579		5.84	0		0	2	MASCOT		T
	R20220901563_ACEA_3,11880	R.LSVDYGK.K	781.409	-0.00182	2	1	25.19	0	0.0147	0|0	PDE_04579		5.84	0		0	2	MASCOT		T
	R20220901563_ACEA_3,22752	R.SLFHPEQMITGK.E	1387.7	-0.00287	3	1	22.37	0	0.0959	0|0	PDE_04579		6.47	0		0	2	MASCOT		T
	R20220901563_ACEA_3,22774	R.SLFHPEQMITGK.E	1387.7	-0.00128	2	1	21.81	0	0.112	0|0	PDE_04579		6.47	0		0	2	MASCOT		T
	R20220901563_ACEA_3,22775	R.SLFHPEQMITGK.E	1387.7	0.00116	2	1	32.29	0	0.00921	0|0	PDE_04579		6.47	0		0	2	MASCOT		T
	R20220901563_ACEA_3,29207	R.TIQFVDWCPTGFK.L	1598.77	0.00806	2	1	50.47	0	5.47e-05	0|0	PDE_04579		5.5	0		0	2	MASCOT		T
	R20220901563_ACEA_3,24418	R.TIYCDLEPNVVDEAR.T	1793.84	-0.00605	2	1	54.12	0	2.61e-05	0|0	PDE_04579		3.92	0		0	2	MASCOT		T
$8-1	PDE_01092	9	7	0.2154	41710.1	5.45
	R20220901563_ACEA_3,10229	K.AGFAGDDAPR.A	976.448	-0.0009	2	1	38.04	0	0.000809	0|0	PDE_01092		4.21	0		0	2	MASCOT		T
	R20220901563_ACEA_3,8145	K.DSYVGDEAQSK.R	1198.52	0.00351	2	1	33.07	0	0.000666	0|0	PDE_01092		4.03	0		0	2	MASCOT		T
	R20220901563_ACEA_3,11803	K.IIAPPER.K	795.472	0.00066	2	1	31.57	0	0.00268	0|0	PDE_01092		6	0		0	2	MASCOT		T
	R20220901563_ACEA_3,12832	K.QEYDESGPSIVHR.K	1516.7	-0.00067	3	1	74.92	0	1.29e-07	0|0	PDE_01092		4.65	0		0	2	MASCOT		T
	R20220901563_ACEA_3,12859	K.QEYDESGPSIVHR.K	1516.7	-9e-05	2	1	71.71	0	2.66e-07	0|0	PDE_01092		4.65	0		0	2	MASCOT		T
	R20220901563_ACEA_3,26199	K.SYELPDGQVITIGNER.F	1790.89	-0.00698	2	1	56.18	0	2.94e-05	0|0	PDE_01092		4.14	0		0	2	MASCOT		T
	R20220901563_ACEA_3,28124	K.SYELPDGQVITIGNER.F	1790.89	-0.00439	3	1	50.72	0	0.000102	0|0	PDE_01092		4.14	0		0	2	MASCOT		T
	R20220901563_ACEA_3,26647	R.DLTDYLMK.I	998.486	-0.00055	2	1	24.13	0	0.0197	0|0	PDE_01092		4.21	0		0	2	MASCOT		T
	R20220901563_ACEA_3,23843	R.YPIEHGVVTNWDDMEK.I	1932.88	-0.0012	3	1	21.13	0	0.0331	0|0	PDE_01092		4.31	0		0	2	MASCOT		T
$9-1	PDE_02754	9	7	0.2943	28978.8	9.18
	R20220901563_ACEA_3,19606	K.FTDGFMIHSGQPAK.E	1535.73	0.00149	3	1	37.81	0	0.00123	0|0	PDE_02754		6.74	0		0	2	MASCOT		T
	R20220901563_ACEA_3,19697	K.FTDGFMIHSGQPAK.E	1535.73	-0.00157	2	1	42.24	0	0.000433	0|0	PDE_02754		6.74	0		0	2	MASCOT		T
	R20220901563_ACEA_3,8649	K.GCEVVVSGK.L	934.466	0	2	1	30.09	0	0.0122	0|0	PDE_02754		5.99	0		0	2	MASCOT		T
	R20220901563_ACEA_3,24707	K.TLPDSVTIIEPK.E	1312.74	0.00291	2	1	37.31	0	0.00169	0|0	PDE_02754		4.37	0		0	2	MASCOT		T
	R20220901563_ACEA_3,9009	R.ATHTQEVLGEQGR.R	1425.71	-0.00077	3	1	30.85	0	0.00798	0|0	PDE_02754		5.4	0		0	2	MASCOT		T
	R20220901563_ACEA_3,9030	R.ATHTQEVLGEQGR.R	1425.71	-0.00246	2	1	54.15	0	3.88e-05	0|0	PDE_02754		5.4	0		0	2	MASCOT		T
	R20220901563_ACEA_3,16721	R.GLSAVAQCESLR.Y	1290.65	-0.0002	2	1	27.4	0	0.0286	0|0	PDE_02754		6	0		0	2	MASCOT		T
	R20220901563_ACEA_3,15112	R.QGVLGIK.V	714.451	-0.00099	2	1	35.36	0	0.00288	0|0	PDE_02754		8.75	0		0	2	MASCOT		T
	R20220901563_ACEA_3,27277	R.VTPTVTDIIIR.A	1227.73	0.00068	2	1	33.82	0	0.00365	0|0	PDE_02754		5.81	0		0	2	MASCOT		T
$10-1	PDE_09952	9	7	0.2278	36140.5	6.32
	R20220901563_ACEA_3,1661	K.ASENEMK.G	808.351	-0.0014	2	1	21.24	0	0.0132	0|0	PDE_09952		4.53	0		0	2	MASCOT		T
	R20220901563_ACEA_3,2035	K.ASENEMK.G	808.351	-0.0017	2	1	21.48	0	0.0142	0|0	PDE_09952		4.53	0		0	2	MASCOT		T
	R20220901563_ACEA_3,2776	K.ASENEMK.G	808.351	-0.00064	2	1	21.59	0	0.0121	0|0	PDE_09952		4.53	0		0	2	MASCOT		T
	R20220901563_ACEA_3,22395	K.GTIEVDGTNGLIVNGK.K	1586.84	-0.00269	2	1	94.72	0	5.16e-09	0|0	PDE_09952		4.37	0		0	2	MASCOT		T
	R20220901563_ACEA_3,10368	K.SATYDEIK.A	926.447	-0.00139	2	1	39.71	0	0.000369	0|0	PDE_09952		4.37	0		0	2	MASCOT		T
	R20220901563_ACEA_3,14631	K.VIPALNGK.L	811.504	-0.00563	2	1	20.16	0	0.0241	0|0	PDE_09952		8.72	0		0	2	MASCOT		T
	R20220901563_ACEA_3,7043	K.YDSTHGQFK.G	1082.49	-0.00087	2	1	32.15	0	0.00219	0|0	PDE_09952		6.74	0		0	2	MASCOT		T
	R20220901563_ACEA_3,15254	R.TAAQNIIPSSTGAAK.A	1429.76	-0.0021	2	1	29.42	0	0.0194	0|0	PDE_09952		8.41	0		0	2	MASCOT		T
	R20220901563_ACEA_3,24501	R.VPTANVSVVDLTCR.I	1530.79	0.00113	2	1	79.81	0	1.61e-07	0|0	PDE_09952		5.8	0		0	2	MASCOT		T
$11-1	PDE_00987	7	7	0.1234	66875.1	5.23
	R20220901563_ACEA_3,27721	K.AFSGTLEPVQQVLK.D	1516.84	-0.00143	2	1	47.71	0	0.000177	0|0	PDE_00987		6.05	0		0	2	MASCOT		T
	R20220901563_ACEA_3,27413	K.DAGAIAGLNVLR.I	1169.66	0.00045	2	1	22.58	0	0.0483	0|0	PDE_00987		5.84	0		0	2	MASCOT		T
	R20220901563_ACEA_3,27918	K.LLSDFFDGK.K	1041.53	-0.00026	2	1	43.12	0	0.000293	0|0	PDE_00987		4.21	0		0	2	MASCOT		T
	R20220901563_ACEA_3,22356	K.NTIFDIK.R	850.467	-0.00054	2	1	35.35	0	0.00311	0|0	PDE_00987		5.84	0		0	2	MASCOT		T
	R20220901563_ACEA_3,21481	K.VDEIVLVGGSTR.I	1244.68	0.00072	2	1	59.99	0	2.08e-05	0|0	PDE_00987		4.37	0		0	2	MASCOT		T
	R20220901563_ACEA_3,16816	R.QQLESYISR.V	1123.57	-0.00414	2	1	36.71	0	0.00217	0|0	PDE_00987		6	0		0	2	MASCOT		T
	R20220901563_ACEA_3,19350	R.VEEIVSDPSMSMK.L	1451.68	0.00026	2	1	32.77	0	0.00293	0|0	PDE_00987		4.14	0		0	2	MASCOT		T
$12-1	PDE_01963	7	7	0.1859	44837	5.03
	R20220901563_ACEA_3,26233	K.GVAINFVTADDVR.M	1376.72	0.00061	2	1	60.66	0	1.37e-05	0|0	PDE_01963		4.21	0		0	2	MASCOT		T
	R20220901563_ACEA_3,17275	K.KQELTLEGIK.Q	1158.67	0.00359	3	1	21.92	0	0.0974	0|0	PDE_01963		6.14	1		0	2	MASCOT		T
	R20220901563_ACEA_3,19412	K.VDWLTDK.L ! K.VDWLTDK.M	876.446	-0.00122	2	1	20.45	0	0.146	0|0	PDE_01963 ! PDE_09906		4.21	0		0	2	MASCOT		T
	R20220901563_ACEA_3,14559	R.EGPQVVVGTPGR.V	1195.64	0.00184	2	1	36.21	0	0.00233	0|0	PDE_01963		6.1	0		0	2	MASCOT		T
	R20220901563_ACEA_3,9568	R.ELAQQIQK.V	957.536	-4e-05	2	1	33.54	0	0.00567	0|0	PDE_01963		6.1	0		0	2	MASCOT		T
	R20220901563_ACEA_3,11350	R.GNDVIAQAQSGTGK.T	1345.67	0.00041	2	1	83.54	0	5.31e-08	0|0	PDE_01963		5.84	0		0	2	MASCOT		T
	R20220901563_ACEA_3,28390	R.VLIATDLLAR.G	1084.67	-0.00013	2	1	51.57	0	3.03e-05	0|0	PDE_01963		5.81	0		0	2	MASCOT		T
$13-1	PDE_06476	7	7	0.1237	60089.3	9.14
	R20220901563_ACEA_3,19459	K.CVDSMVPIGR.G	1133.54	-0.0017	2	1	75.64	0	2.59e-07	0|0	PDE_06476		5.83	0		0	2	MASCOT		T
	R20220901563_ACEA_3,9830	K.TLEEQDAMK.Y	1064.49	-0.0018	2	1	28.93	0	0.00742	0|0	PDE_06476		4.14	0		0	2	MASCOT		T
	R20220901563_ACEA_3,13218	R.GVQEEAGLAETGR.V	1316.64	-0.00309	2	1	54.71	0	3.57e-05	0|0	PDE_06476		4.25	0		0	2	MASCOT		T
	R20220901563_ACEA_3,15574	R.LTELLK.Q	716.455	0.00092	2	1	26.23	0	0.0255	0|0	PDE_06476		6	0		0	2	MASCOT		T
	R20220901563_ACEA_3,23105	R.QMSLLLR.R	860.502	0.00077	2	1	32.4	0	0.00679	0|0	PDE_01144/PDE_06476		9.75	0		0	2	MASCOT		T
	R20220901563_ACEA_3,10272	R.QSVNQPVQTGMK.C	1316.66	0.00173	2	1	47.37	0	0.000249	0|0	PDE_06476		8.75	0		0	2	MASCOT		T
	R20220901563_ACEA_3,17781	R.VVDGLGNPIDGK.G	1183.63	0.01342	2	1	33.37	0	0.00414	0|0	PDE_06476		4.21	0		0	2	MASCOT		T
$14-1	PDE_08100	7	7	0.4038	17881.5	10.46
	R20220901563_ACEA_3,11680	K.DTQVVSNGLDSK.L	1262.62	-0.00523	2	1	32.32	0	0.00698	0|0	PDE_08100		4.21	0		0	2	MASCOT		T
	R20220901563_ACEA_3,28280	K.IPSWFLNR.Q	1032.56	-0.00063	2	1	23.23	0	0.096	0|0	PDE_08100		9.75	0		0	2	MASCOT		T
	R20220901563_ACEA_3,6290	K.KADVDLNK.R	902.494	-7e-05	2	1	33.65	0	0.0115	0|0	PDE_08100		5.96	1		0	2	MASCOT		T
	R20220901563_ACEA_3,8031	K.LREDLER.L	930.5	0.00327	3	1	27.43	0	0.0426	0|0	PDE_08100		4.68	1		0	2	MASCOT		T
	R20220901563_ACEA_3,24180	R.IVTILQTPTQYK.I	1404.81	-0.00049	2	1	60.93	0	4.56e-06	0|0	PDE_08100		8.59	0		0	2	MASCOT		T
	R20220901563_ACEA_3,11511	R.LLNTNVEGK.Q	987.547	-0.00203	2	1	45.57	0	0.000635	0|0	PDE_08100		6	0		0	2	MASCOT		T
	R20220901563_ACEA_3,9969	R.YSNLVCK.K	883.434	0.00016	2	1	38.94	0	0.000479	0|0	PDE_08100		8.2	0		0	2	MASCOT		T
$15-1	PDE_02249	5	5	0.2857	18372.4	4.4
	R20220901563_ACEA_3,8668	K.NDPVTAADDDDNR.R	1417.58	8e-05	2	1	64.17	0	5.74e-07	0|0	PDE_02249		3.66	0		0	2	MASCOT		T
	R20220901563_ACEA_3,6715	K.SPEEIR.K	730.373	0.00144	2	1	32.78	0	0.00374	0|0	PDE_02249		4.53	0		0	2	MASCOT		T
	R20220901563_ACEA_3,15895	K.TTDIDEWDQK.F	1250.55	-0.00138	2	1	48.44	0	5.01e-05	0|0	PDE_02249		3.84	0		0	2	MASCOT		T
	R20220901563_ACEA_3,11312	K.VIEWCEHHK.N	1237.58	-0.00164	2	1	29.66	0	0.00708	0|0	PDE_02249		6	0		0	2	MASCOT		T
	R20220901563_ACEA_3,10454	R.ENEWAEDR.-	1048.43	-0.00173	2	1	28.59	0	0.00152	0|0	PDE_02249		4	0		0	2	MASCOT		T
$16-1	PDE_05983	5	5	0.1654	28214.4	10.54
	R20220901563_ACEA_3,6221	K.CGSVAVR.L	748.377	-0.00124	2	1	28.54	0	0.0158	0|0	PDE_05983		8.25	0		0	2	MASCOT		T
	R20220901563_ACEA_3,30520	K.EYQIVDFFLPK.L	1398.73	-0.00261	2	1	68.5	0	1.5e-06	0|0	PDE_05983		4.37	0		0	2	MASCOT		T
	R20220901563_ACEA_3,20169	K.LAVLPVR.R	767.514	0.00047	2	1	39.94	0	3.04e-05	0|0	PDE_05983		9.75	0		0	2	MASCOT		T
	R20220901563_ACEA_3,11300	R.AAITIAK.L	687.44	-0.0004	2	1	36.57	0	0.00209	0|0	PDE_05983		8.8	0		0	2	MASCOT		T
	R20220901563_ACEA_3,28566	R.SPLEEFGDVLR.Q	1261.64	0.0013	2	1	53.86	0	7.13e-05	0|0	PDE_05983		4.14	0		0	2	MASCOT		T
$17-1	PDE_00723	4	4	0.0795	48154.3	6.35
	R20220901563_ACEA_3,17961	K.IVVFVNK.V	818.513	-0.00089	2	1	26.63	0	0.00467	0|0	PDE_00723		8.75	0		0	2	MASCOT		T
	R20220901563_ACEA_3,15258	K.TTLTAAITK.H	919.546	-0.00072	2	1	45.29	0	0.000188	0|0	PDE_00723		8.41	0		0	2	MASCOT		T
	R20220901563_ACEA_3,17159	R.AGDNSGLLLR.G	1015.55	0.00214	2	1	37	0	0.008	0|0	PDE_00723		5.88	0		0	2	MASCOT		T
	R20220901563_ACEA_3,15470	R.TVATGLITR.V	931.557	-0.00105	2	1	23.83	0	0.029	0|0	PDE_00723		9.41	0		0	2	MASCOT		T
$18-1	PDE_02546	4	4	0.0752	47483	5.2
	R20220901563_ACEA_3,22738	K.NVNETIGPALIK.E	1268.72	0.00749	2	1	43.17	0	0.000455	0|0	PDE_02546		6	0		0	2	MASCOT		T
	R20220901563_ACEA_3,16742	K.SCNALLLK.V	918.508	-0.00072	2	1	20.1	0	0.168	0|0	PDE_02546		7.94	0		0	2	MASCOT		T
	R20220901563_ACEA_3,13788	K.VDEFLNK.L	864.446	-0.00322	2	1	29.64	0	0.0114	0|0	PDE_02546		4.37	0		0	2	MASCOT		T
	R20220901563_ACEA_3,19367	K.YDLDFK.N	800.382	0.00045	2	1	24.97	0	0.0108	0|0	PDE_02546		4.21	0		0	2	MASCOT		T
$19-1	PDE_04327	4	4	0.1518	25697.5	10.37
	R20220901563_ACEA_3,22789	K.NWGFTPVR.R	976.5	-3e-05	2	1	26.18	0	0.0364	0|0	PDE_04327		9.75	0		0	2	MASCOT		T
	R20220901563_ACEA_3,24768	K.QDGAYVQFLR.G	1196.61	0.00436	2	1	33.64	0	0.00413	0|0	PDE_04327		5.84	0		0	2	MASCOT		T
	R20220901563_ACEA_3,11425	R.GHGLIEQNMR.R	1154.57	-0.00097	3	1	20.72	0	0.0593	0|0	PDE_04327		6.75	0		0	2	MASCOT		T
	R20220901563_ACEA_3,19409	R.IFDLGR.K	720.404	-3e-05	2	1	33.53	0	0.0039	0|0	PDE_04327		5.84	0		0	2	MASCOT		T
$20-1	PDE_07131	4	4	0.0824	48937.7	5.45
	R20220901563_ACEA_3,15098	K.FDNLYGCR.E	1044.46	-0.00261	2	1	34.92	0	0.000387	0|0	PDE_07131		5.83	0		0	2	MASCOT		T
	R20220901563_ACEA_3,16496	K.VAVVAGYGDVGK.G	1134.62	-0.00249	2	1	84.68	0	4.07e-08	0|0	PDE_07131		5.81	0		0	2	MASCOT		T
	R20220901563_ACEA_3,12321	R.ATDVMIAGK.V	905.476	0.00029	2	1	35	0	0.00413	0|0	PDE_07131		5.88	0		0	2	MASCOT		T
	R20220901563_ACEA_3,19245	R.ESLIDGIK.R	874.488	0.00124	2	1	23.38	0	0.142	0|0	PDE_07131		4.37	0		0	2	MASCOT		T
$21-1	PDE_09443	4	4	0.126	40234	11.11
	R20220901563_ACEA_3,12344	K.AGEQTSAESWGTGR.A	1436.64	-0.00079	2	1	24.36	0	0.00934	0|0	PDE_09443		4.53	0		0	2	MASCOT		T
	R20220901563_ACEA_3,4897	K.VEAGKPER.A	885.479	-0.00213	2	1	41.37	0	0.000514	0|0	PDE_09443		6.11	0		0	2	MASCOT		T
	R20220901563_ACEA_3,20702	R.ASAGFANVLHEN.-	1229.59	-0.00334	2	1	42.06	0	0.000408	0|0	PDE_09443		5.24	0		0	2	MASCOT		T
	R20220901563_ACEA_3,21669	R.GPLVVYNPEVDGK.E	1386.73	-0.00266	2	1	53.85	0	6.51e-05	0|0	PDE_09443		4.37	0		0	2	MASCOT		T
$22-1	PDE_03660	4	3	0.039	85861.3	6.27
	R20220901563_ACEA_3,19864	K.LTEVAIIAK.A	957.598	0.00018	2	1	40.08	0	0.000702	0|0	PDE_03660		6	0		0	2	MASCOT		T
	R20220901563_ACEA_3,13685	K.QTLSAGVVDGR.N	1102.59	0.00024	2	1	55.2	0	6.13e-05	0|0	PDE_03660		5.84	0		0	2	MASCOT		T
	R20220901563_ACEA_3,19093	K.VIQVDEPALR.E	1139.64	-0.00051	2	1	31.05	0	0.00644	0|0	PDE_03660		4.37	0		0	2	MASCOT		T
	R20220901563_ACEA_3,19108	K.VIQVDEPALR.E	1139.64	-0.00267	2	1	33.61	0	0.00316	0|0	PDE_03660		4.37	0		0	2	MASCOT		T
$23-1	PDE_00194	3	3	0.0351	74766.6	5.81
	R20220901563_ACEA_3,23928	K.ELFGFK.A	740.398	-0.00096	2	1	21.14	0	0.03	0|0	PDE_00194		6.1	0		0	2	MASCOT		T
	R20220901563_ACEA_3,18066	K.LTTTIGFGSK.L	1024.57	-0.00185	2	1	24.7	0	0.0264	0|0	PDE_00194		8.75	0		0	2	MASCOT		T
	R20220901563_ACEA_3,6836	K.TLAQQGVK.A	844.489	0.00203	2	1	20.69	0	0.23	0|0	PDE_00194		8.41	0		0	2	MASCOT		T
$24-1	PDE_00444	3	3	0.11	32140.7	9.3
	R20220901563_ACEA_3,9089	K.TQGAPGEGTISR.L	1173.59	0.00054	2	1	33.26	0	0.0046	0|0	PDE_00444		5.66	0		0	2	MASCOT		T
	R20220901563_ACEA_3,20278	R.IQLDPVTYNR.G	1218.65	-0.00078	2	1	24.29	0	0.0588	0|0	PDE_00444		5.84	0		0	2	MASCOT		T
	R20220901563_ACEA_3,16850	R.VLGATGGVEIGK.-	1100.63	-0.00105	2	1	38.37	0	0.00257	0|0	PDE_00444		5.97	0		0	2	MASCOT		T
$25-1	PDE_01806	3	3	0.1082	22144.5	10.18
	R20220901563_ACEA_3,14221	R.IGVLDESR.M	888.479	0.00183	2	1	20.99	0	0.206	0|0	PDE_01806		4.37	0		0	2	MASCOT		T
	R20220901563_ACEA_3,7839	R.LDSELK.I	704.382	0.00161	2	1	30.89	0	0.0191	0|0	PDE_01806		4.37	0		0	2	MASCOT		T
	R20220901563_ACEA_3,15134	R.VQLTLSK.I	788.488	0.0001	2	1	33.83	0	0.00346	0|0	PDE_01806		8.72	0		0	2	MASCOT		T
$26-1	PDE_02785	3	3	0.0981	34140.2	9.83
	R20220901563_ACEA_3,24003	K.TLASDGIAGLYR.G	1236.66	-0.00264	2	1	53.69	0	5.58e-05	0|0	PDE_02785		5.5	0		0	2	MASCOT		T
	R20220901563_ACEA_3,16426	K.YNGISDCFK.R	1103.48	-0.00629	2	1	21.91	0	0.0106	0|0	PDE_02785		5.83	0		0	2	MASCOT		T
	R20220901563_ACEA_3,24457	R.QFNGLVDVYR.K	1210.62	-0.00042	2	1	39.21	0	0.00121	0|0	PDE_02785		5.84	0		0	2	MASCOT		T
$27-1	PDE_03178	3	3	0.055	46842.6	10.17
	R20220901563_ACEA_3,10732	K.AGMTTVVR.D	834.45	0.00104	2	1	25.14	0	0.0306	0|0	PDE_03178		9.8	0		0	2	MASCOT		T
	R20220901563_ACEA_3,23376	K.NDFVLLK.G	848.488	-0.00042	2	1	48.06	0	0.000118	0|0	PDE_03178		5.84	0		0	2	MASCOT		T
	R20220901563_ACEA_3,10624	K.TLYPQTSR.R	965.505	-0.00152	2	1	24.3	0	0.0433	0|0	PDE_03178		8.41	0		0	2	MASCOT		T
$28-1	PDE_03807	3	3	0.2053	15780	10.91
	R20220901563_ACEA_3,19050	K.LVFGVAR.I	761.467	0.00028	2	1	22.87	0	0.0274	0|0	PDE_03807		9.75	0		0	2	MASCOT		T
	R20220901563_ACEA_3,10470	K.TPGPGAQSALR.A	1054.56	-0.00269	2	1	44.78	0	0.000259	0|0	PDE_03807		9.41	0		0	2	MASCOT		T
	R20220901563_ACEA_3,11698	R.IEDVTPTPSDSTR.R	1417.68	0.00382	2	1	56.9	0	4.33e-05	0|0	PDE_03807		4.03	0		0	2	MASCOT		T
$29-1	PDE_05651	3	3	0.0209	131102	6.08
	R20220901563_ACEA_3,11659	K.VVEIAPAK.D	826.503	0.0036	2	1	22.85	0	0.0262	0|0	PDE_05651		5.97	0		0	2	MASCOT		T
	R20220901563_ACEA_3,21906	K.YGDLSVLPTR.Y	1120.6	9e-05	2	1	23.93	0	0.0473	0|0	PDE_05651		5.84	0		0	2	MASCOT		T
	R20220901563_ACEA_3,23654	K.YGVDIFR.V	869.452	-0.00238	2	1	27.12	0	0.0102	0|0	PDE_05651		5.84	0		0	2	MASCOT		T
$30-1	PDE_01699	22	2	0.0131	67215.1	9.33
	R20220901563_ACEA_3,16089	M.ILIYK.K ! R.LLLYK.G	649.428	-0.00131	2	1	27.99	0	0.000318	0|0	PDE_01699 ! PDE_02670		8.59	0		0	2	MASCOT		T
	R20220901563_ACEA_3,16621	M.ILIYK.K ! R.LLLYK.G	649.428	3e-05	2	1	25.34	0	0.000585	0|0	PDE_01699 ! PDE_02670		8.59	0		0	2	MASCOT		T
	R20220901563_ACEA_3,17165	M.ILIYK.K ! R.LLLYK.G	649.428	0.00143	2	1	27.29	0	0.00131	0|0	PDE_01699 ! PDE_02670		8.59	0		0	2	MASCOT		T
	R20220901563_ACEA_3,17691	M.ILIYK.K ! R.LLLYK.G	649.428	-0.00017	2	1	27.15	0	0.000386	0|0	PDE_01699 ! PDE_02670		8.59	0		0	2	MASCOT		T
	R20220901563_ACEA_3,18194	M.ILIYK.K ! R.LLLYK.G	649.428	0.00095	2	1	26.97	0	0.00141	0|0	PDE_01699 ! PDE_02670		8.59	0		0	2	MASCOT		T
	R20220901563_ACEA_3,18640	M.ILIYK.K ! R.LLLYK.G	649.428	0.00111	2	1	26.94	0	0.00142	0|0	PDE_01699 ! PDE_02670		8.59	0		0	2	MASCOT		T
	R20220901563_ACEA_3,19169	M.ILIYK.K ! R.LLLYK.G	649.428	0.00115	2	1	27.1	0	0.00136	0|0	PDE_01699 ! PDE_02670		8.59	0		0	2	MASCOT		T
	R20220901563_ACEA_3,19712	M.ILIYK.K ! R.LLLYK.G	649.428	0.00089	2	1	26.81	0	0.000417	0|0	PDE_01699 ! PDE_02670		8.59	0		0	2	MASCOT		T
	R20220901563_ACEA_3,20240	M.ILIYK.K ! R.LLLYK.G	649.428	-0.00377	2	1	25.56	0	0.000556	0|0	PDE_01699 ! PDE_02670		8.59	0		0	2	MASCOT		T
	R20220901563_ACEA_3,20768	M.ILIYK.K ! R.LLLYK.G	649.428	0.00057	2	1	25.87	0	0.000518	0|0	PDE_01699 ! PDE_02670		8.59	0		0	2	MASCOT		T
	R20220901563_ACEA_3,21312	M.ILIYK.K ! R.LLLYK.G	649.428	0.00065	2	1	26.31	0	0.000468	0|0	PDE_01699 ! PDE_02670		8.59	0		0	2	MASCOT		T
	R20220901563_ACEA_3,21840	M.ILIYK.K ! R.LLLYK.G	649.428	0.00039	2	1	26.01	0	0.000501	0|0	PDE_01699 ! PDE_02670		8.59	0		0	2	MASCOT		T
	R20220901563_ACEA_3,22365	M.ILIYK.K ! R.LLLYK.G	649.428	-0.00043	2	1	23.23	0	0.000951	0|0	PDE_01699 ! PDE_02670		8.59	0		0	2	MASCOT		T
	R20220901563_ACEA_3,22911	M.ILIYK.K ! R.LLLYK.G	649.428	0.00153	2	1	26.6	0	0.00153	0|0	PDE_01699 ! PDE_02670		8.59	0		0	2	MASCOT		T
	R20220901563_ACEA_3,23439	M.ILIYK.K ! R.LLLYK.G	649.428	0.00037	2	1	26.39	0	0.000459	0|0	PDE_01699 ! PDE_02670		8.59	0		0	2	MASCOT		T
	R20220901563_ACEA_3,25615	M.ILIYK.K ! R.LLLYK.G	649.428	0.00061	2	1	24.57	0	0.000698	0|0	PDE_01699 ! PDE_02670		8.59	0		0	2	MASCOT		T
	R20220901563_ACEA_3,26151	M.ILIYK.K ! R.LLLYK.G	649.428	-0.00015	2	1	26.01	0	0.000501	0|0	PDE_01699 ! PDE_02670		8.59	0		0	2	MASCOT		T
	R20220901563_ACEA_3,27186	M.ILIYK.K ! R.LLLYK.G	649.428	0.00019	2	1	24.75	0	0.00067	0|0	PDE_01699 ! PDE_02670		8.59	0		0	2	MASCOT		T
	R20220901563_ACEA_3,27794	M.ILIYK.K ! R.LLLYK.G	649.428	9e-05	2	1	21.99	0	0.00126	0|0	PDE_01699 ! PDE_02670		8.59	0		0	2	MASCOT		T
	R20220901563_ACEA_3,28447	M.ILIYK.K ! R.LLLYK.G	649.428	0.00067	2	1	25.17	0	0.000608	0|0	PDE_01699 ! PDE_02670		8.59	0		0	2	MASCOT		T
	R20220901563_ACEA_3,27782	M.ILIYKK*IK.K	1132.75	0.01289	3	1	25.58	0	0.00083	0|0	PDE_01699		10	2	114.042923 GlyGly (K)	0	2	MASCOT		T
	R20220901563_ACEA_3,27802	M.ILIYKKIK*.K	1132.75	0.01229	2	1	36.98	0	6.01e-05	0|0	PDE_01699		10	2	114.042923 GlyGly (K)	0	2	MASCOT		T
$31-1	PDE_00106	2	2	0.1959	10662.3	10.13
	R20220901563_ACEA_3,10225	K.AQHAVVFEK.S	1028.55	-0.00141	3	1	25.61	0	0.0298	0|0	PDE_00106		6.79	0		0	2	MASCOT		T
	R20220901563_ACEA_3,28060	R.LITVATLVDR.L	1100.67	-0.00388	2	1	29.34	0	0.00716	0|0	PDE_00106		5.84	0		0	2	MASCOT		T
$32-1	PDE_00304	2	2	0.107	20718.6	10.65
	R20220901563_ACEA_3,22216	K.GLDTSALIVK.R	1016.6	-0.00119	2	1	32.94	0	0.00511	0|0	PDE_00304		5.84	0		0	2	MASCOT		T
	R20220901563_ACEA_3,30518	K.SAEFLIDLLK.N	1148.66	-0.00028	2	1	45.81	0	0.000245	0|0	PDE_00304		4.37	0		0	2	MASCOT		T
$33-1	PDE_00406	2	2	0.1048	23076	9.45
	R20220901563_ACEA_3,15430	R.QAVDVSPLR.R	984.547	-0.00153	2	1	36.66	0	0.00194	0|0	PDE_00406		5.84	0		0	2	MASCOT		T
	R20220901563_ACEA_3,28639	R.VNTAISLITIGAR.E	1328.79	-0.00331	2	1	70.09	0	4.55e-07	0|0	PDE_00406		9.72	0		0	2	MASCOT		T
$34-1	PDE_00491	2	2	0.1527	14711.9	9.76
	R20220901563_ACEA_3,17863	K.FLTVMQK.H	866.48	-0.00025	2	1	23.13	0	0.0268	0|0	PDE_00491		8.75	0		0	2	MASCOT		T
	R20220901563_ACEA_3,30032	R.DLETWATQLLPSR.Q	1529.8	-0.0096	2	1	48.25	0	0.00026	0|0	PDE_00491		4.37	0		0	2	MASCOT		T
$35-1	PDE_00542	2	2	0.0521	38792.1	5.27
	R20220901563_ACEA_3,23148	R.ELTGGIYFGDR.K	1227.6	0.00251	2	1	42.52	0	0.000957	0|0	PDE_00542		4.37	0		0	2	MASCOT		T
	R20220901563_ACEA_3,24895	R.GVDFNIIR.E	933.515	0.00038	2	1	20.67	0	0.126	0|0	PDE_00542		5.84	0		0	2	MASCOT		T
$36-1	PDE_00677	2	2	0.0603	50015.7	4.94
	R20220901563_ACEA_3,19165	R.FPGQLNSDLR.K	1146.59	0.00321	2	1	30.9	0	0.0132	0|0	PDE_00677		5.84	0		0	2	MASCOT		T
	R20220901563_ACEA_3,29261	R.MSSTFVGNSTSIQELFK.R	1875.92	-0.01591	2	1	33.26	0	0.00566	0|0	PDE_00677		5.75	0		0	2	MASCOT		T
$37-1	PDE_01581	2	2	0.0138	88013.3	10.05
	R20220901563_ACEA_3,9642	K.EPSRR.S ! R.EPSRR.T	644.347	-0.00404	2	1	24.29	0	0.0188	0|0	PDE_01581 ! PDE_08988		9.7	1		0	2	MASCOT		T
	R20220901563_ACEA_3,7829	R.LIQSGR.D	673.399	-0.00083	2	1	21.16	0	0.287	0|0	PDE_01581		9.75	0		0	2	MASCOT		T
$38-1	PDE_01807	2	2	0.1056	18332.9	10.28
	R20220901563_ACEA_3,21499	K.SSVGVLLYK.R	965.567	-8e-05	2	1	39.27	0	0.000479	0|0	PDE_01807		8.31	0		0	2	MASCOT		T
	R20220901563_ACEA_3,17999	R.VGDIVDLK.V	858.493	0.00131	2	1	43.48	0	0.00113	0|0	PDE_01807		4.21	0		0	2	MASCOT		T
$39-1	PDE_01832	2	2	0.2892	8968.62	9.5
	R20220901563_ACEA_3,28383	M.VLAVDLLNPTPQAEAR.K	1706.94	0.0016	2	1	60.51	0	6.62e-06	0|0	PDE_01832		4.37	0		0	2	MASCOT		T
	R20220901563_ACEA_3,10752	R.LTEGCSFR.R	969.446	0.0029	2	1	38.82	0	0.000407	0|0	PDE_01832		6	0		0	2	MASCOT		T
$40-1	PDE_02330	2	2	0.0584	29235.5	10.05
	R20220901563_ACEA_3,17220	K.TTDDYLLR.L	996.5	-0.00028	2	1	38.88	0	0.000984	0|0	PDE_02330		4.21	0		0	2	MASCOT		T
	R20220901563_ACEA_3,6331	R.VDEIQGK.N	788.415	-0.00093	2	1	23.04	0	0.125	0|0	PDE_02330		4.37	0		0	2	MASCOT		T
$41-1	PDE_02864	2	2	0.1337	22760.5	11.17
	R20220901563_ACEA_3,24823	K.SAVVQIDAAPFR.Q	1273.69	0.00526	2	1	65.83	0	4.78e-06	0|0	PDE_02864		5.55	0		0	2	MASCOT		T
	R20220901563_ACEA_3,22601	R.LESGNFSWGSEGVAR.K	1595.74	-0.00289	2	1	94.24	0	2.26e-09	0|0	PDE_02864		4.53	0		0	2	MASCOT		T
$42-1	PDE_02916	2	2	0.0957	24342.8	10.57
	R20220901563_ACEA_3,13338	K.VVEVTDNDSIR.R	1246.63	0.00113	2	1	54.75	0	5.46e-05	0|0	PDE_02916		4.03	0		0	2	MASCOT		T
	R20220901563_ACEA_3,17283	R.LNEYQVIGR.H	1091.58	-0.00052	2	1	21.08	0	0.0975	0|0	PDE_02916		6	0		0	2	MASCOT		T
$43-1	PDE_03649	2	2	0.014	110417	9.39
	R20220901563_ACEA_3,15508	K.EVAVTAELK.R	959.541	0.00859	2	1	26.42	0	0.0543	0|0	PDE_03649		4.53	0		0	2	MASCOT		T
	R20220901563_ACEA_3,15527	K.IQLLK.Q ! R.LQILK.I ! K.LQILK.I ! K.LQILK.E ! K.LQLIK.N ! K.LQLIK.D	614.424	0.00073	2	1	27.79	0	0.00266	0|0	PDE_07498 ! PDE_01185 ! PDE_03649 ! PDE_07412 ! PDE_02539 ! PDE_08425		8.75	0		0	2	MASCOT		T
$44-1	PDE_03760	2	2	0.0318	71742.3	5.81
	R20220901563_ACEA_3,10308	K.NQSGEGTATAEELK.A	1434.67	-0.00536	2	1	68.48	0	1e-06	0|0	PDE_03760		4.25	0		0	2	MASCOT		T
	R20220901563_ACEA_3,7240	R.NTTIPTK.K	774.436	0.00121	2	1	32.46	0	0.0156	0|0	PDE_02379/PDE_03760		8.75	0		0	2	MASCOT		T
$45-1	PDE_03793	2	2	0.1901	16319.6	9.95
	R20220901563_ACEA_3,13024	K.VNVVTVSQQQQAERPR.R	1838.98	-0.00061	3	1	35.97	0	0.00254	0|0	PDE_03793		9.57	0		0	2	MASCOT		T
	R20220901563_ACEA_3,24953	R.ICDEIAIIASK.R	1232.66	0.00121	2	1	58.01	0	2.55e-05	0|0	PDE_03793		4.37	0		0	2	MASCOT		T
$46-1	PDE_04099	2	2	0.0896	24624.4	11.35
	R20220901563_ACEA_3,22053	K.LVSDGLIIK.K	957.598	0.00203	2	1	25.28	0	0.0216	0|0	PDE_04099		5.84	0		0	2	MASCOT		T
	R20220901563_ACEA_3,11259	R.LAASVVGCGK.R	961.514	-7e-05	2	1	50.07	0	0.000215	0|0	PDE_04099		8.22	0		0	2	MASCOT		T
$47-1	PDE_04530	2	2	0.0564	34863.2	7.72
	R20220901563_ACEA_3,21213	K.LSDYIPAPYK.N	1166.61	0.00147	2	1	41.91	0	0.000663	0|0	PDE_04530		5.83	0		0	2	MASCOT		T
	R20220901563_ACEA_3,10211	K.TFDHAALR.R	930.479	0.00065	3	1	28.64	0	0.0137	0|0	PDE_04530		6.41	0		0	2	MASCOT		T
$48-1	PDE_05203	2	2	0.1304	18581.4	10.72
	R20220901563_ACEA_3,16334	K.NLAAHVSPAFR.V	1182.64	-0.00158	2	1	20.82	0	0.0816	0|0	PDE_05203		9.76	0		0	2	MASCOT		T
	R20220901563_ACEA_3,15033	K.TAIEGTYIDK.K	1110.57	-0.00559	2	1	30.18	0	0.00883	0|0	PDE_05203		4.37	0		0	2	MASCOT		T
$49-1	PDE_05280	2	2	0.0654	29084.3	4.76
	R20220901563_ACEA_3,5855	K.LAEQAER.Y	816.421	0.00145	2	1	27.29	0	0.0228	0|0	PDE_05280		4.53	0		0	2	MASCOT		T
	R20220901563_ACEA_3,30267	R.DSTLIMQLLR.D ! K.DSTLIMQLLR.D	1189.66	0.00314	2	1	52.13	0	6.83e-05	0|0	PDE_02544 ! PDE_05280		5.84	0		0	2	MASCOT		T
$50-1	PDE_05294	2	2	0.0595	37305.2	5.66
	R20220901563_ACEA_3,19897	K.VVIDAFR.L	819.472	0.00093	2	1	24.41	0	0.0373	0|0	PDE_05294		5.81	0		0	2	MASCOT		T
	R20220901563_ACEA_3,24905	R.AVAVVVDPIQSVK.G	1324.78	-0.00179	2	1	36.91	0	0.000805	0|0	PDE_05294		5.88	0		0	2	MASCOT		T
$51-1	PDE_05774	2	2	0.0682	24990.6	11
	R20220901563_ACEA_3,14396	K.ESLVDNVAR.L	1002.52	0.00063	2	1	26.78	0	0.0427	0|0	PDE_05774		4.37	0		0	2	MASCOT		T
	R20220901563_ACEA_3,26178	R.LILFPR.K	758.492	0.001	2	1	24.44	0	0.0275	0|0	PDE_05774		9.75	0		0	2	MASCOT		T
$52-1	PDE_05806	2	2	0.1068	22659.4	5.96
$52-2	PDE_09122	2	2	0.1089	22303	5.14
	R20220901563_ACEA_3,24504	K.LLLIGDSGVGK.S	1071.64	-0.00191	2	1	33.58	0	0.00496	0|0	PDE_05806/PDE_09122		5.84	0		0	2	MASCOT		T
	R20220901563_ACEA_3,21595	R.LQIWDTAGQER.F ! K.LQIWDTAGQER.F ! R.LQLWDTAGQER.F	1316.66	-0.00375	2	1	24.16	0	0.0539	0|0	PDE_01321 ! PDE_05806/PDE_09122 ! PDE_07663		4.37	0		0	2	MASCOT		T
$53-1	PDE_06381	2	2	0.0092	182235	6.14
	R20220901563_ACEA_3,2872	K.NPSALK.S	629.362	0.00427	2	1	20.34	0	0.0379	0|0	PDE_06381		8.75	0		0	2	MASCOT		T
	R20220901563_ACEA_3,17464	R.LKEGAEINR.S	1029.57	0.01839	2	1	23.08	0	0.0802	0|0	PDE_06381		6.14	1		0	2	MASCOT		T
$54-1	PDE_06792	2	2	0.0933	21766.8	9.67
	R20220901563_ACEA_3,25816	K.FLDGLYVSER.G	1198.61	-0.00317	2	1	26.64	0	0.0198	0|0	PDE_06792		4.37	0		0	2	MASCOT		T
	R20220901563_ACEA_3,10403	R.VVTVEGPR.G	856.489	-0.0004	2	1	26.25	0	0.0178	0|0	PDE_06792		5.97	0		0	2	MASCOT		T
$55-1	PDE_07828	2	2	0.0201	78873.4	5.67
	R20220901563_ACEA_3,5587	K.EDIAR.W ! R.EDIAR.D ! K.EDIAR.F ! K.EDLAR.I	603.31	0.00022	2	1	37.78	0	0.00388	0|0	PDE_01212 ! PDE_01368 ! PDE_03109 ! PDE_07828		4.37	0		0	2	MASCOT		T
	R20220901563_ACEA_3,12929	R.LLSKMMKAR.E	1077.63	-0.01439	2	1	22.14	0	0.0244	0|0	PDE_07828		11.17	2		0	2	MASCOT		T
$56-1	PDE_08142	2	2	0.1545	13656.5	10.43
	R20220901563_ACEA_3,12407	R.AFAEQAMGTK.D	1053.5	0.00086	2	1	28.72	0	0.00718	0|0	PDE_08142		6.05	0		0	2	MASCOT		T
	R20220901563_ACEA_3,14888	R.SAISDVVSR.E	933.5	-0.00268	2	1	35.16	0	0.00536	0|0	PDE_08142		5.55	0		0	2	MASCOT		T
$57-1	PDE_08649	2	2	0.0273	93403.1	6.34
	R20220901563_ACEA_3,10505	K.SGTLTTDETAHNLK.V	1487.73	-0.00112	3	1	20.62	0	0.0971	0|0	PDE_08649		5.3	0		0	2	MASCOT		T
	R20220901563_ACEA_3,16355	R.ISDPVVSYR.E	1035.55	-0.00265	2	1	50.05	0	0.000126	0|0	PDE_08649		5.84	0		0	2	MASCOT		T
$58-1	PDE_08980	2	2	0.0342	73377.1	4.88
	R20220901563_ACEA_3,27106	K.DAGTIAGLNVLR.V	1199.67	-7e-05	2	1	30.41	0	0.0294	0|0	PDE_08980		5.84	0		0	2	MASCOT		T
	R20220901563_ACEA_3,12419	K.VEILANDQGNR.I	1228.63	-0.00078	2	1	61.19	0	8.74e-06	0|0	PDE_08980		4.37	0		0	2	MASCOT		T
$59-1	PDE_09174	2	2	0.1382	16784.6	10.37
	R20220901563_ACEA_3,20189	K.TTPDQVVDQICK.L	1403.68	-0.00177	2	1	36.67	0	0.00236	0|0	PDE_09174		4.21	0		0	2	MASCOT		T
	R20220901563_ACEA_3,5885	R.DSHGVAQVK.I	940.485	0.00173	2	1	32.99	0	0.00319	0|0	PDE_09174		6.74	0		0	2	MASCOT		T
$60-1	PDE_08711	8	1	0.02	28024.5	8.96
$60-2	PDE_07530	8	1	0.0059	93809.8	5.94
$60-3	PDE_09568	8	1	0.0045	120535	5.43
	R20220901563_ACEA_3,422	R.NLQER.Q ! R.NLQER.T ! K.NLQER.A	659.347	0.00069	2	1	22.4	0	0.0676	0|0	PDE_07530 ! PDE_08711 ! PDE_09568		6	0		0	2	MASCOT		T
	R20220901563_ACEA_3,1007	R.NLQER.Q ! R.NLQER.T ! K.NLQER.A	659.347	0.00077	2	1	38.41	0	0.00445	0|0	PDE_07530 ! PDE_08711 ! PDE_09568		6	0		0	2	MASCOT		T
	R20220901563_ACEA_3,1795	R.NLQER.Q ! R.NLQER.T ! K.NLQER.A	659.347	0.00097	2	1	23.75	0	0.134	0|0	PDE_07530 ! PDE_08711 ! PDE_09568		6	0		0	2	MASCOT		T
	R20220901563_ACEA_3,2194	R.NLQER.Q ! R.NLQER.T ! K.NLQER.A	659.347	0.00049	2	1	22.66	0	0.0637	0|0	PDE_07530 ! PDE_08711 ! PDE_09568		6	0		0	2	MASCOT		T
	R20220901563_ACEA_3,2662	R.NLQER.Q ! R.NLQER.T ! K.NLQER.A	659.347	0.00097	2	1	28.53	0	0.0165	0|0	PDE_07530 ! PDE_08711 ! PDE_09568		6	0		0	2	MASCOT		T
	R20220901563_ACEA_3,3049	R.NLQER.Q ! R.NLQER.T ! K.NLQER.A	659.347	0.00217	2	1	25.53	0	0.0775	0|0	PDE_07530 ! PDE_08711 ! PDE_09568		6	0		0	2	MASCOT		T
	R20220901563_ACEA_3,3637	R.NLQER.Q ! R.NLQER.T ! K.NLQER.A	659.347	0.00157	2	1	38.99	0	0.00401	0|0	PDE_07530 ! PDE_08711 ! PDE_09568		6	0		0	2	MASCOT		T
	R20220901563_ACEA_3,4388	R.NLQER.Q ! R.NLQER.T ! K.NLQER.A	659.347	0.00221	2	1	22.77	0	0.0354	0|0	PDE_07530 ! PDE_08711 ! PDE_09568		6	0		0	2	MASCOT		T
$61-1	PDE_05666	4	1	0.0087	65484.4	5.66
$61-2	PDE_09763	4	1	0.0187	30123.8	8.51
	R20220901563_ACEA_3,3505	R.SCISR.M ! R.SCLSR.T	622.298	0.00039	2	1	21.74	0	0.0325	0|0	PDE_05666 ! PDE_09763		7.96	0		0	2	MASCOT		T
	R20220901563_ACEA_3,3879	R.SCISR.M ! R.SCLSR.T	622.298	-1e-05	2	1	22.43	0	0.0277	0|0	PDE_05666 ! PDE_09763		7.96	0		0	2	MASCOT		T
	R20220901563_ACEA_3,4249	R.SCISR.M ! R.SCLSR.T	622.298	0.00039	2	1	21.93	0	0.0311	0|0	PDE_05666 ! PDE_09763		7.96	0		0	2	MASCOT		T
	R20220901563_ACEA_3,4602	R.SCISR.M ! R.SCLSR.T	622.298	0.00039	2	1	21.79	0	0.0321	0|0	PDE_05666 ! PDE_09763		7.96	0		0	2	MASCOT		T
$62-1	PDE_01657	3	1	0.0157	53560.8	5.1
	R20220901563_ACEA_3,4077	R.GGGGFGGR.G	664.316	0.00045	2	1	35.61	0	0.00162	0|0	PDE_01657		9.75	0		0	2	MASCOT		T
	R20220901563_ACEA_3,4433	R.GGGGFGGR.G	664.316	0.00039	2	1	28.51	0	0.00831	0|0	PDE_01657		9.75	0		0	2	MASCOT		T
	R20220901563_ACEA_3,4908	R.GGGGFGGR.G	664.316	0.00041	2	1	35.78	0	0.00156	0|0	PDE_01657		9.75	0		0	2	MASCOT		T
$63-1	PDE_01921	3	1	0.0057	114051	6.39
	R20220901563_ACEA_3,2365	K.DANALK.H	631.341	-0.00026	2	1	22.4	0	0.228	0|0	PDE_01921		5.84	0		0	2	MASCOT		T
	R20220901563_ACEA_3,2731	K.DANALK.H	631.341	-0.00098	2	1	20.64	0	0.342	0|0	PDE_01921		5.84	0		0	2	MASCOT		T
	R20220901563_ACEA_3,3089	K.DANALK.H	631.341	-0.0006	2	1	20.28	0	0.371	0|0	PDE_01921		5.84	0		0	2	MASCOT		T
$64-1	PDE_00995	2	1	0.0062	107238	5.61
	R20220901563_ACEA_3,11451	R.IIIDGK.A	658.413	0.00104	2	1	24.05	0	0.0954	0|0	PDE_00995		5.84	0		0	2	MASCOT		T
	R20220901563_ACEA_3,12574	R.IIIDGK.A	658.413	0.00028	2	1	36.28	0	0.0026	0|0	PDE_00995		5.84	0		0	2	MASCOT		T
$65-1	PDE_01489	2	1	0.0634	15040.1	10.12
	R20220901563_ACEA_3,23845	R.LILPGELAK.H	953.603	0.00044	2	1	28.39	0	0.00362	0|0	PDE_01489		6	0		0	2	MASCOT		T
	R20220901563_ACEA_3,25387	R.LILPGELAK.H	953.603	0.00056	2	1	22.72	0	0.0134	0|0	PDE_01489		6	0		0	2	MASCOT		T
$66-1	PDE_02610	2	1	0.0014	484410	5.41
	R20220901563_ACEA_3,132	K.EPGESR.V	674.31	0.00013	2	1	24.7	0	0.00559	0|0	PDE_02610		4.53	0		0	2	MASCOT		T
	R20220901563_ACEA_3,568	K.EPGESR.V	674.31	-0.00015	2	1	24.72	0	0.00557	0|0	PDE_02610		4.53	0		0	2	MASCOT		T
$67-1	PDE_02944	2	1	0.0098	66997.1	6.56
	R20220901563_ACEA_3,8664	K.RASLTR.D	703.421	0.0072	2	1	20.02	0	0.297	0|0	PDE_02944		12	1		0	2	MASCOT		T
	R20220901563_ACEA_3,8824	K.RASLTR.D	703.421	-0.01352	2	1	21.22	0	0.0808	0|0	PDE_02944		12	1		0	2	MASCOT		T
$68-1	PDE_05868	2	1	0.0104	54514	6.31
	R20220901563_ACEA_3,10800	R.SRPDR.G	630.332	0.0123	2	1	34.36	0	0.00141	0|0	PDE_05868		9.31	0		0	2	MASCOT		T
	R20220901563_ACEA_3,10830	R.SRPDR.G	630.332	-0.01224	2	1	38.12	0	0.000748	0|0	PDE_05868		9.31	0		0	2	MASCOT		T
$69-1	PDE_05943	2	1	0.0137	47881	8.46
	R20220901563_ACEA_3,1322	K.NDGPTR.G	659.311	0.0124	2	1	22.32	0	0.0185	0|0	PDE_05943		5.84	0		0	2	MASCOT		T
	R20220901563_ACEA_3,2007	K.NDGPTR.G	659.311	0.01224	2	1	22.47	0	0.00764	0|0	PDE_05943		5.84	0		0	2	MASCOT		T
$70-1	PDE_08970	2	1	0.0038	141192	6.36
$70-2	PDE_06274	2	1	0.0043	127519	8.6
	R20220901563_ACEA_3,728	R.DIEER.T ! R.DLEER.E	661.315	0.00672	2	1	26.51	0	0.0156	0|0	PDE_08970 ! PDE_06274		4.14	0		0	2	MASCOT		T
	R20220901563_ACEA_3,1312	R.DIEER.T ! R.DLEER.E	661.315	0.0058	2	1	26.6	0	0.0282	0|0	PDE_08970 ! PDE_06274		4.14	0		0	2	MASCOT		T
$71-1	PDE_00063	1	1	0.0073	75796.1	9.45
	R20220901563_ACEA_3,13782	R.YSIIK.L	623.376	0.00076	2	1	22.1	0	0.00647	0|0	PDE_00063		8.59	0		0	2	MASCOT		T
$72-1	PDE_00339	1	1	0.0308	29595.6	8.87
	R20220901563_ACEA_3,25454	K.VSMSLGGK*.K	892.456	0.01179	2	1	23.33	0	0.0409	0|0	PDE_00339		8.72	0	114.042923 GlyGly (K)	0	2	MASCOT		T
$73-1	PDE_00378	1	1	0.0041	131412	6.32
	R20220901563_ACEA_3,6205	R.LNNLR.F	629.373	-0.00052	2	1	33.92	0	0.00414	0|0	PDE_00378		9.75	0		0	2	MASCOT		T
$74-1	PDE_00432	1	1	0.0237	51836	5.58
$74-2	PDE_04823	1	1	0.024	50522.9	5.92
	R20220901563_ACEA_3,20368	R.LEVGTETLLDK.A ! R.LEVGTETLLDK.S	1217.66	0.00043	2	1	31.88	0	0.0238	0|0	PDE_00432 ! PDE_04823		4.14	0		0	2	MASCOT		T
$75-1	PDE_00473	1	1	0.0189	46545.4	6.48
	R20220901563_ACEA_3,13292	R.ELGGVPVK.W	798.472	-0.00152	2	1	20.89	0	0.0464	0|0	PDE_00473		6.1	0		0	2	MASCOT		T
$76-1	PDE_00476	1	1	0.0203	37536.6	7.07
	R20220901563_ACEA_3,24383	R.MRSAETK.S	822.414	-0.00028	2	1	21.71	0	0.0543	0|0	PDE_00476		8.5	1		0	2	MASCOT		T
$77-1	PDE_00492	1	1	0.017	38470.7	6.16
	R20220901563_ACEA_3,12898	K.DESYPR.S	766.337	-0.00111	2	1	21.35	0	0.022	0|0	PDE_00492		4.37	0		0	2	MASCOT		T
$78-1	PDE_00515	1	1	0.0085	105740	4.53
	R20220901563_ACEA_3,12163	K.QLDLDLIR.D	985.568	-0.00203	2	1	22.53	0	0.0704	0|0	PDE_00515		4.21	0		0	2	MASCOT		T
$79-1	PDE_00626	1	1	0.0109	72315.4	5.24
	R20220901563_ACEA_3,4411	K.KKLGSIR.Q	801.53	0.01175	2	1	20.98	0	0.0387	0|0	PDE_00626		11.17	2		0	2	MASCOT		T
$80-1	PDE_00674	1	1	0.0214	51133.6	6.11
	R20220901563_ACEA_3,17717	K.EAEKLRALLR.N	1198.73	0.01	3	1	22.84	0	0.0315	0|0	PDE_00674		8.85	2		0	2	MASCOT		T
$81-1	PDE_00759	1	1	0.008	83313.5	4.8
	R20220901563_ACEA_3,8605	K.NKDDKK.R	747.4	-0.00881	2	1	23.18	0	0.216	0|0	PDE_00759		8.5	2		0	2	MASCOT		T
$82-1	PDE_00777	1	1	0.0326	21052.9	5.57
$82-2	PDE_05177	1	1	0.0324	20568.5	9
	R20220901563_ACEA_3,12615	K.TTILYK.L	738.44	-0.00036	2	1	29.61	0	0.00399	0|0	PDE_00777/PDE_05177		8.26	0		0	2	MASCOT		T
$83-1	PDE_00921	1	1	0.0186	58281.3	9.39
	R20220901563_ACEA_3,4816	R.VFNAHTGDTK.D	1089.53	-0.00873	3	1	22.74	0	0.0681	0|0	PDE_00921		6.71	0		0	2	MASCOT		T
$84-1	PDE_00979	1	1	0.0224	41167.6	6.09
	R20220901563_ACEA_3,11550	K.DGLQDAYGK.Q	966.453	-1e-05	2	1	50.43	0	4.08e-05	0|0	PDE_00979		4.21	0		0	2	MASCOT		T
$85-1	PDE_01028	1	1	0.0526	12621	4.62
	R20220901563_ACEA_3,7102	K.ISVPSR.T	658.388	0.00054	2	1	22.17	0	0.154	0|0	PDE_01028		9.75	0		0	2	MASCOT		T
$86-1	PDE_01190	1	1	0.0085	89598.7	6.13
	R20220901563_ACEA_3,10864	R.ASDIRSK.T	776.426	0.01255	2	1	22.62	0	0.0886	0|0	PDE_01190		8.79	1		0	2	MASCOT		T
$87-1	PDE_01490	1	1	0.0515	14240.3	10.55
	R20220901563_ACEA_3,5739	R.NDEELNK.L	861.395	6e-05	2	1	27.45	0	0.0103	0|0	PDE_01490		4.14	0		0	2	MASCOT		T
$88-1	PDE_01517	1	1	0.06	16784.2	10.42
	R20220901563_ACEA_3,28400	R.LPQIPIVVR.A	1034.67	-0.00063	2	1	29.4	0	0.000172	0|0	PDE_01517		9.75	0		0	2	MASCOT		T
$89-1	PDE_01527	1	1	0.0061	166782	5.29
	R20220901563_ACEA_3,27650	R.LDEKESLLR.N	1102.61	-0.00958	2	1	22.02	0	0.103	0|0	PDE_01527		4.68	1		0	2	MASCOT		T
$90-1	PDE_01603	1	1	0.0783	13054.8	8.65
	R20220901563_ACEA_3,19645	K.KEGLELDAK.T	1002.55	-0.00284	2	1	28.02	0	0.0449	0|0	PDE_01603		4.68	1		0	2	MASCOT		T
$91-1	PDE_01663	1	1	0.0092	74306.5	9.8
	R20220901563_ACEA_3,17247	R.LSDLLR.S	716.43	0.00139	2	1	32.9	0	0.0148	0|0	PDE_01663		5.84	0		0	2	MASCOT		T
$92-1	PDE_01785	1	1	0.019	47819.9	5.98
	R20220901563_ACEA_3,9886	K.EDYNGMLR.R	997.441	-0.01779	2	1	45.4	0	0.000108	0|0	PDE_01785		4.37	0		0	2	MASCOT		T
$93-1	PDE_01824	1	1	0.1183	10401.8	11.82
	R20220901563_ACEA_3,17900	R.FTNGFQVGTPK.G	1195.61	-8e-05	2	1	49.69	0	0.000114	0|0	PDE_01824		8.75	0		0	2	MASCOT		T
$94-1	PDE_01852	1	1	0.0176	54016.3	4.79
	R20220901563_ACEA_3,27533	R.SNIVEIAPK.N	970.557	-0.0131	2	1	26.45	0	0.0185	0|0	PDE_01852		5.72	0		0	2	MASCOT		T
$95-1	PDE_01918	1	1	0.1007	14432.2	6.69
	R20220901563_ACEA_3,13173	K.AGTLDGGAASLGGK.V	1174.61	-0.00148	2	1	89.65	0	1.84e-08	0|0	PDE_01918		5.88	0		0	2	MASCOT		T
$96-1	PDE_02051	1	1	0.0068	126978	6.81
	R20220901563_ACEA_3,7869	R.RDAELSDK.S	933.464	0.00505	2	1	22.89	0	0.14	0|0	PDE_02051		4.56	1		0	2	MASCOT		T
$97-1	PDE_02095	1	1	0.0539	18874.6	5.31
	R20220901563_ACEA_3,14547	R.LLDDYDVHR.A	1145.56	-0.00048	3	1	25.97	0	0.0255	0|0	PDE_02095		4.41	0		0	2	MASCOT		T
$98-1	PDE_02114	1	1	0.0097	58921.3	9.1
	R20220901563_ACEA_3,12704	K.SDIFR.M	637.33	0.00115	2	1	35.89	0	0.00188	0|0	PDE_02114		5.55	0		0	2	MASCOT		T
$99-1	PDE_02141	1	1	0.002	273727	6.01
	R20220901563_ACEA_3,9644	K.VPELR.Y	613.367	-0.00059	2	1	20.79	0	0.0404	0|0	PDE_02141		5.97	0		0	2	MASCOT		T
$100-1	PDE_02214	1	1	0.0143	39239.5	6.31
$100-2	PDE_08659	1	1	0.0075	75689.3	5.7
$100-3	PDE_06799	1	1	0.004	139477	8.03
$100-4	PDE_02373	1	1	0.0054	104997	6.44
$100-5	PDE_04648	1	1	0.0035	156588	10.06
$100-6	PDE_09306	1	1	0.0032	179369	6.48
	R20220901563_ACEA_3,7361	R.IDDLR.N ! R.LDDIR.R ! R.LDDIR.T ! R.LDDLR.A ! K.LDDLR.R ! K.LDDLR.E	631.341	0.00061	2	1	37.43	0	0.00716	0|0	PDE_06799 ! PDE_02214 ! PDE_08659 ! PDE_02373 ! PDE_04648 ! PDE_09306		4.21	0		0	2	MASCOT		T
$101-1	PDE_02243	1	1	0.0106	63241.8	5.72
	R20220901563_ACEA_3,15480	R.LSELLR.I	730.446	-0.00383	2	1	36.15	0	0.00419	0|0	PDE_02243		6	0		0	2	MASCOT		T
$102-1	PDE_02271	1	1	0.0068	145092	5.87
	R20220901563_ACEA_3,2330	R.SNAAPDVRR.V	985.517	-0.012	3	1	20.22	0	0.167	0|0	PDE_02271		9.31	1		0	2	MASCOT		T
$103-1	PDE_02289	1	1	0.0672	13487.2	6.87
	R20220901563_ACEA_3,10393	R.QVCPLDNR.D	1001.48	-0.00156	2	1	31.95	0	0.00287	0|0	PDE_02289		5.83	0		0	2	MASCOT		T
$104-1	PDE_02305	1	1	0.0533	16501.1	10.47
	R20220901563_ACEA_3,17167	K.LYDVDTIK.V	966.514	0.00303	2	1	26.63	0	0.019	0|0	PDE_02305		4.21	0		0	2	MASCOT		T
$105-1	PDE_02356	1	1	0.029	37533.2	5.02
	R20220901563_ACEA_3,17638	K.EMLEQKGGVR.V	1146.59	0.00212	2	1	20.47	0	0.159	0|0	PDE_02356		6.24	1		0	2	MASCOT		T
$106-1	PDE_02366	1	1	0.0392	39658	5.42
	R20220901563_ACEA_3,15311	K.ESKKENSPSGGESK.E	1463.7	0.0268	2	1	23.75	0	0.0223	0|0	PDE_02366		6.33	2		0	2	MASCOT		T
$107-1	PDE_02382	1	1	0.0595	18415.5	9.43
	R20220901563_ACEA_3,18723	R.MAERTGISWK.V	1178.6	-0.01605	2	1	22.77	0	0.0621	0|0	PDE_02382		8.5	1		0	2	MASCOT		T
$108-1	PDE_02481	1	1	0.0076	85494.7	9.63
	R20220901563_ACEA_3,9550	R.VLINGK.D	643.414	0.00016	2	1	23.48	0	0.0808	0|0	PDE_02481		8.72	0		0	2	MASCOT		T
$109-1	PDE_02529	1	1	0.037	24809.7	4.75
	R20220901563_ACEA_3,17278	R.QNKRVLLR.F	1026.65	-0.004	2	1	21.26	0	0.0161	0|0	PDE_02529		12.01	2		0	2	MASCOT		T
$110-1	PDE_02547	1	1	0.0127	44024.3	5.62
$110-2	PDE_09647	1	1	0.0054	105356	9.22
$110-3	PDE_06787	1	1	0.0352	15471.9	4.64
$110-4	PDE_07518	1	1	0.0054	102769	6.32
$110-5	PDE_04074	1	1	0.001	562960	5.3
$110-6	PDE_08720	1	1	0.0022	261177	6.54
	R20220901563_ACEA_3,15489	R.IEIIK.D ! R.IELIK.Y ! R.IELLK.V ! K.IELLK.A ! R.LEILK.I ! R.LEILK.A	615.408	-0.0119	2	1	22.74	0	0.0596	0|0	PDE_08720 ! PDE_04074 ! PDE_06787 ! PDE_09647 ! PDE_02547 ! PDE_07518		6	0		0	2	MASCOT		T
$111-1	PDE_02563	1	1	0.013	50287.8	4.49
	R20220901563_ACEA_3,8055	K.AFRGSK.E	665.373	0.0132	2	1	24.14	0	0.21	0|0	PDE_02563		11	1		0	2	MASCOT		T
$112-1	PDE_02599	1	1	0.0559	18250.2	10.71
	R20220901563_ACEA_3,25888	R.YTLELEGLK.G	1065.58	-0.0015	2	1	25.94	0	0.027	0|0	PDE_02599		4.53	0		0	2	MASCOT		T
$113-1	PDE_02712	1	1	0.0081	80159.6	5.61
	R20220901563_ACEA_3,6575	K.VTISNR.T	689.394	0.00061	2	1	25.87	0	0.0673	0|0	PDE_02712		9.72	0		0	2	MASCOT		T
$114-1	PDE_02781	1	1	0.0115	47647.1	9.7
	R20220901563_ACEA_3,663	K.KTKER.A	661.399	0.01146	2	1	23.12	0	0.0882	0|0	PDE_02781		9.99	2		0	2	MASCOT		T
$115-1	PDE_02791	1	1	0.012	64612.6	5.89
	R20220901563_ACEA_3,8611	R.ISSTVLK.G	747.461	0.01195	2	1	20.82	0	0.0559	0|0	PDE_02791		8.75	0		0	2	MASCOT		T
$116-1	PDE_02832	1	1	0.0238	22550.3	4.78
	R20220901563_ACEA_3,10788	K.IYLSK.Y	623.376	0.0012	2	1	25.43	0	0.00301	0|0	PDE_02832		8.59	0		0	2	MASCOT		T
$117-1	PDE_02848	1	1	0.018	75547.1	5.64
$117-2	PDE_03961	1	1	0.0405	33080.4	6.94
$117-3	PDE_04897	1	1	0.0774	17623.4	9.74
	R20220901563_ACEA_3,20419	R.LIFAGK*QLEDGR.T	1460.79	-0.00022	2	1	59.34	0	1.75e-05	0|0	PDE_02848/PDE_03961/PDE_04897		6.07	1	114.042923 GlyGly (K)	0	2	MASCOT		T
$118-1	PDE_02907	1	1	0.0343	24096.5	11.24
	R20220901563_ACEA_3,9718	K.YVEEIQK.K	908.472	-0.0013	2	1	22.11	0	0.0615	0|0	PDE_02907		4.53	0		0	2	MASCOT		T
$119-1	PDE_02949	1	1	0.0277	37210.4	5.54
	R20220901563_ACEA_3,19756	R.IYGFYDECK.R	1194.51	-0.00219	2	1	39.71	0	0.000225	0|0	PDE_02949		4.37	0		0	2	MASCOT		T
$120-1	PDE_03005	1	1	0.0542	17875.5	9.49
	R20220901563_ACEA_3,20435	K.IGPLGLSPK.K	881.545	0.01406	2	1	38.95	0	0.000287	0|0	PDE_03005		8.75	0		0	2	MASCOT		T
$121-1	PDE_03040	1	1	0.0059	97376.6	10.04
$121-2	PDE_04075	1	1	0.0046	119295	7.76
$121-3	PDE_01043	1	1	0.0081	66375.6	9.34
$121-4	PDE_07167	1	1	0.0038	150078	5.42
$121-5	PDE_08630	1	1	0.0085	63134.2	8.43
	R20220901563_ACEA_3,5685	R.RSLSR.V ! R.RSLSR.S ! R.RSLSR.A ! R.RSLSR.T	618.368	0.00102	2	1	21.2	0	0.133	0|0	PDE_01043 ! PDE_03040/PDE_04075 ! PDE_07167 ! PDE_08630		12	1		0	2	MASCOT		T
$122-1	PDE_03211	1	1	0.0014	548146	4.93
	R20220901563_ACEA_3,10096	R.SFGPNVR.V	776.405	0.0006	2	1	25.02	0	0.065	0|0	PDE_03211		9.47	0		0	2	MASCOT		T
$123-1	PDE_03248	1	1	0.0132	59383.3	9.43
	R20220901563_ACEA_3,24207	R.ENPDSER.A	846.359	-0.01385	2	1	20.87	0	0.00982	0|0	PDE_03248		4.14	0		0	2	MASCOT		T
$124-1	PDE_03397	1	1	0.0692	17624.2	11.41
	R20220901563_ACEA_3,21152	R.AIVGASLEQIK.E	1128.66	-9e-05	2	1	21.06	0	0.103	0|0	PDE_03397		6.05	0		0	2	MASCOT		T
$125-1	PDE_03441	1	1	0.0076	75452.5	8.79
$125-2	PDE_04575	1	1	0.0049	109972	7.48
$125-3	PDE_02662	1	1	0.0094	59198.2	9.64
$125-4	PDE_03245	1	1	0.0049	111042	10.05
$125-5	PDE_05236	1	1	0.0152	37490.7	9.52
$125-6	PDE_03525	1	1	0.0037	148894	8.55
	R20220901563_ACEA_3,11034	R.IDEIR.D ! K.LDEIR.H ! R.LDELR.A ! K.LDELR.R ! R.LDELR.F ! K.LDELR.E	645.357	0.00235	2	1	23.1	0	0.0835	0|0	PDE_03525 ! PDE_03441 ! PDE_02662 ! PDE_03245 ! PDE_04575 ! PDE_05236		4.37	0		0	2	MASCOT		T
$126-1	PDE_03458	1	1	0.0089	98098.6	8.55
	R20220901563_ACEA_3,5367	R.YVEGMKER.D	1011.49	-0.01124	3	1	20.81	0	0.0614	0|0	PDE_03458		6.14	1		0	2	MASCOT		T
$127-1	PDE_03479	1	1	0.0549	26369.7	9.44
	R20220901563_ACEA_3,20672	R.IRFLAGAGATITR.R	1346.79	-0.01102	2	1	25.9	0	0.0081	0|0	PDE_03479		12	1		0	2	MASCOT		T
$128-1	PDE_03486	1	1	0.009	121255	6.64
	R20220901563_ACEA_3,13589	R.ETLENLGFSK.M	1137.58	-0.00743	2	1	20.27	0	0.101	0|0	PDE_03486		4.53	0		0	2	MASCOT		T
$129-1	PDE_03557	1	1	0.0181	30500.5	6.34
$129-2	PDE_00307	1	1	0.0114	47996.8	6.66
	R20220901563_ACEA_3,7631	R.AFVER.Y ! R.AFVER.L	621.335	0.00045	2	1	23.03	0	0.0431	0|0	PDE_00307 ! PDE_03557		6.05	0		0	2	MASCOT		T
$130-1	PDE_03565	1	1	0.027	24831	5.48
	R20220901563_ACEA_3,4844	K.AAPRDR.R	685.374	-0.01359	2	1	21.21	0	0.039	0|0	PDE_03565		9.64	1		0	2	MASCOT		T
$131-1	PDE_03586	1	1	0.0087	75160.7	8.73
	R20220901563_ACEA_3,12037	K.ILESAP.-	629.35	0.0071	2	1	20.67	0	0.0369	0|0	PDE_03586		4	0		0	2	MASCOT		T
$132-1	PDE_03629	1	1	0.0078	72369.6	9.19
$132-2	PDE_02986	1	1	0.0031	178873	9.03
	R20220901563_ACEA_3,11418	R.EPLKR.T ! K.EPLKR.G	642.393	-0.00126	2	1	23.51	0	0.0294	0|0	PDE_02986 ! PDE_03629		8.85	1		0	2	MASCOT		T
$133-1	PDE_03668	1	1	0.0849	11991.8	11.69
	R20220901563_ACEA_3,10483	R.TGIVVGTNK.G	888.515	-0.001	2	1	34.29	0	0.00678	0|0	PDE_03668		8.41	0		0	2	MASCOT		T
$134-1	PDE_03740	1	1	0.0124	51156.4	8.94
	R20220901563_ACEA_3,7133	K.LQGAIR.S	657.404	0.00027	2	1	24.33	0	0.029	0|0	PDE_03740		9.75	0		0	2	MASCOT		T
$135-1	PDE_03843	1	1	0.0556	15860.2	10.19
	R20220901563_ACEA_3,13938	K.QAFVQYDR.T	1026.5	-0.00109	2	1	27.29	0	0.0101	0|0	PDE_03843		5.84	0		0	2	MASCOT		T
$136-1	PDE_03880	1	1	0.0171	51714	9.51
	R20220901563_ACEA_3,7101	K.KK*ETVTVK.S	1046.62	-0.00162	2	1	21.42	0	0.0343	0|0	PDE_03880		9.7	2	114.042923 GlyGly (K)	0	2	MASCOT		T
$137-1	PDE_03887	1	1	0.0374	34441.6	9.81
	R20220901563_ACEA_3,29219	R.IGTVEAAK*QIIK.R	1384.82	0.02118	2	1	21.92	0	0.062	0|0	PDE_03887		8.59	1	114.042923 GlyGly (K)	0	2	MASCOT		T
$138-1	PDE_03913	1	1	0.0079	88041	4.86
	R20220901563_ACEA_3,17440	R.LEDILR.H	758.441	-0.00077	2	1	33.94	0	0.0118	0|0	PDE_03913		4.37	0		0	2	MASCOT		T
$139-1	PDE_03926	1	1	0.0019	353601	5.49
	R20220901563_ACEA_3,11104	K.EALNSK.S	661.351	-0.0042	1	1	25.54	0	0.134	0|0	PDE_03926		6.1	0		0	2	MASCOT		T
$140-1	PDE_04018	1	1	0.0024	271868	5.41
	R20220901563_ACEA_3,17282	R.FIEIGK.R	706.413	0.00067	2	1	22.76	0	0.0305	0|0	PDE_04018		6	0		0	2	MASCOT		T
$141-1	PDE_04060	1	1	0.0324	20702.9	11.73
$141-2	PDE_03097	1	1	0.0531	12289.3	10.35
	R20220901563_ACEA_3,17974	K.LITIPK.E ! R.LLTIPK.L	684.465	0.0007	2	1	25.48	0	0.00552	0|0	PDE_03097 ! PDE_04060		8.75	0		0	2	MASCOT		T
$142-1	PDE_04062	1	1	0.016	55255.6	5.57
	R20220901563_ACEA_3,7996	-.MDVLAELK.A	918.496	0.00853	2	1	20.43	0	0.168	0|0	PDE_04062		4.37	0		0	2	MASCOT		T
$143-1	PDE_04113	1	1	0.0144	37797.1	9.78
	R20220901563_ACEA_3,5828	R.CSLEK.L	636.302	0.00276	2	1	20.95	0	0.0293	0|0	PDE_04113		5.99	0		0	2	MASCOT		T
$144-1	PDE_04132	1	1	0.0427	18588.6	10.29
	R20220901563_ACEA_3,5790	R.LECTACK.A	881.386	-0.00216	2	1	26.14	0	0.00462	0|0	PDE_04132		5.99	0		0	2	MASCOT		T
$145-1	PDE_04157	1	1	0.0191	47081.6	6.27
	R20220901563_ACEA_3,11845	K.STSTLLTK.Y	850.488	-0.00144	2	1	25.03	0	0.0248	0|0	PDE_04157		8.47	0		0	2	MASCOT		T
$146-1	PDE_04172	1	1	0.0259	34030.2	8.87
	R20220901563_ACEA_3,15792	K.SLSGISLR.A	832.489	-0.00079	2	1	27.28	0	0.0174	0|0	PDE_04172		9.47	0		0	2	MASCOT		T
$147-1	PDE_04231	1	1	0.0144	60847.3	5.79
	R20220901563_ACEA_3,18159	K.LTTEQAVR.E	917.505	-0.00806	2	1	20.64	0	0.361	0|0	PDE_04231		6	0		0	2	MASCOT		T
$148-1	PDE_04252	1	1	0.0023	431559	5.5
	R20220901563_ACEA_3,9136	R.ATRRELYNK.I	1150.63	0.0107	3	1	22.3	0	0.0633	0|0	PDE_04252		9.99	2		0	2	MASCOT		T
$149-1	PDE_04438	1	1	0.0078	114789	6
	R20220901563_ACEA_3,24237	R.ATVDELVK.G	874.488	-0.01583	2	1	25.55	0	0.0411	0|0	PDE_04438		4.37	0		0	2	MASCOT		T
$150-1	PDE_04678	1	1	0.0104	85894.8	6.16
	R20220901563_ACEA_3,8463	R.QNLQSKER.I	1002.53	0.00753	2	1	26.12	0	0.0527	0|0	PDE_04678		8.75	1		0	2	MASCOT		T
$151-1	PDE_04816	1	1	0.0085	63154.8	4.86
	R20220901563_ACEA_3,15182	K.VALFR.V	605.377	-0.00023	2	1	20.67	0	0.0274	0|0	PDE_04816		9.72	0		0	2	MASCOT		T
$152-1	PDE_04825	1	1	0.096	14077.9	9.4
	R20220901563_ACEA_3,14334	K.YIINASQPASDK.I	1306.66	0.00036	2	1	36.61	0	0.00279	0|0	PDE_04825		5.84	0		0	2	MASCOT		T
$153-1	PDE_04891	1	1	0.0061	142813	5.35
	R20220901563_ACEA_3,3063	K.EAGVGASR.A	746.379	0.00321	2	1	20.42	0	0.199	0|0	PDE_04891		6.1	0		0	2	MASCOT		T
$154-1	PDE_04928	1	1	0.0464	17345.8	6.64
	R20220901563_ACEA_3,13171	K.NADERLR.S	873.454	0.01203	2	1	26.8	0	0.0218	0|0	PDE_04928		6.07	1		0	2	MASCOT		T
$155-1	PDE_04971	1	1	0.0148	58723.8	6.63
	R20220901563_ACEA_3,16642	K.GFVVINQK.G	904.525	-0.00246	2	1	24.96	0	0.023	0|0	PDE_04971		8.75	0		0	2	MASCOT		T
$156-1	PDE_05017	1	1	0.0124	53172.1	7.58
$156-2	PDE_04027	1	1	0.0142	46924.1	6.02
	R20220901563_ACEA_3,5597	R.AAVDPR.I ! M.AAVDPR.L	628.341	-0.01089	2	1	31.17	0	0.00454	0|0	PDE_04027 ! PDE_05017		5.88	0		0	2	MASCOT		T
$157-1	PDE_05108	1	1	0.0264	32351.9	4.79
	R20220901563_ACEA_3,19265	R.LIIVTDPR.T	926.567	0.00011	2	1	35.27	0	0.00128	0|0	PDE_05108		5.84	0		0	2	MASCOT		T
$158-1	PDE_05146	1	1	0.014	39730.8	5.32
$158-2	PDE_03866	1	1	0.0073	74800.1	6.13
$158-3	PDE_08824	1	1	0.0069	77362.3	8.67
$158-4	PDE_02970	1	1	0.0057	96472.4	5.58
	R20220901563_ACEA_3,15524	K.ILDLK.G ! R.ILDLK.N ! R.LIDIK.D ! R.LLDIK.R	601.392	-0.00014	2	1	37.2	0	0.00213	0|0	PDE_02970 ! PDE_08824 ! PDE_03866 ! PDE_05146		5.84	0		0	2	MASCOT		T
$159-1	PDE_05166	1	1	0.0087	114067	5.75
	R20220901563_ACEA_3,8283	R.QLLDITDCR.D	1133.56	-0.00083	2	1	22.32	0	0.0721	0|0	PDE_05166		4.21	0		0	2	MASCOT		T
$160-1	PDE_05204	1	1	0.0149	66018.6	8.7
	R20220901563_ACEA_3,28360	K.LKLAAPKSK*.Y ! K.LKLAAPK*SK.Y	1069.67	0.01115	2	1	21.8	0	0.0287	0|0	PDE_05204 ! PDE_05204		10.3	2	114.042923 GlyGly (K)	0	2	MASCOT		T
$161-1	PDE_05252	1	1	0.0032	291763	8.36
	R20220901563_ACEA_3,11092	K.RSYLGALK.F	907.536	-0.0178	2	1	20.09	0	0.0309	0|0	PDE_05252		9.99	1		0	2	MASCOT		T
$162-1	PDE_05292	1	1	0.0567	14828.4	10.13
	R20220901563_ACEA_3,19305	K.EAAELWPR.I	971.494	0.00181	2	1	42.76	0	0.000326	0|0	PDE_05292		4.53	0		0	2	MASCOT		T
$163-1	PDE_05314	1	1	0.0193	58297.6	6.35
	R20220901563_ACEA_3,20121	R.EQLLTVQKTK.G	1187.7	-0.00186	2	1	20.11	0	0.0639	0|0	PDE_05314		8.69	1		0	2	MASCOT		T
$164-1	PDE_05530	1	1	0.0076	156899	6.95
	R20220901563_ACEA_3,13353	K.DGGLRTLEKVK.Y	1215.71	-0.00357	2	1	24.57	0	0.0279	0|0	PDE_05530		8.59	2		0	2	MASCOT		T
$165-1	PDE_05613	1	1	0.0114	79631.8	9.49
	R20220901563_ACEA_3,6870	R.NNFLDGPR.Q	932.458	-0.01758	2	1	26.62	0	0.0415	0|0	PDE_05613		5.84	0		0	2	MASCOT		T
$166-1	PDE_05645	1	1	0.0054	140816	6.36
	R20220901563_ACEA_3,9762	R.QSVSSFR.T	810.41	0.0003	2	1	21.68	0	0.0445	0|0	PDE_05645		9.75	0		0	2	MASCOT		T
$167-1	PDE_05649	1	1	0.0791	20166	10.07
	R20220901563_ACEA_3,18897	K.VLEQLSGQTPVYSK.A	1548.83	-0.00327	2	1	42.82	0	0.000637	0|0	PDE_05649		5.97	0		0	2	MASCOT		T
$168-1	PDE_05708	1	1	0.0123	82105.5	6.08
	R20220901563_ACEA_3,7261	K.KQIGLDEVK.V	1029.59	0.00023	2	1	30.66	0	0.0154	0|0	PDE_05708		6.07	1		0	2	MASCOT		T
$169-1	PDE_05820	1	1	0.0088	98779.9	8.37
	R20220901563_ACEA_3,6258	K.VSKSGAER.T	833.448	-0.00125	2	1	24.86	0	0.0576	0|0	PDE_05820		8.72	1		0	2	MASCOT		T
$170-1	PDE_05852	1	1	0.0045	123050	5.86
$170-2	PDE_08842	1	1	0.0027	207067	5.69
$170-3	PDE_01682	1	1	0.0082	65649.4	7.2
	R20220901563_ACEA_3,9489	R.IPRSR.A ! R.LPRSR.A ! K.LPRSR.I	628.389	0.01189	2	1	24.02	0	0.0216	0|0	PDE_05852 ! PDE_01682 ! PDE_08842		12	1		0	2	MASCOT		T
$171-1	PDE_05871	1	1	0.0448	15169.4	10.74
	R20220901563_ACEA_3,11913	R.NPLLAR.K	683.42	-0.00081	2	1	20.49	0	0.0147	0|0	PDE_05871		9.75	0		0	2	MASCOT		T
$172-1	PDE_05914	1	1	0.004	141596	6.28
$172-2	PDE_09623	1	1	0.013	43438.5	9.97
	R20220901563_ACEA_3,6174	R.TVTQR.A ! R.TVTQR.H	604.341	0.00982	2	1	21.51	0	0.268	0|0	PDE_05914 ! PDE_09623		9.41	0		0	2	MASCOT		T
$173-1	PDE_05927	1	1	0.0089	101087	10.43
	R20220901563_ACEA_3,9667	R.LEQLEQQR.L	1043.55	0.00319	2	1	29.89	0	0.0107	0|0	PDE_05927		4.53	0		0	2	MASCOT		T
$174-1	PDE_05998	1	1	0.0059	96729.8	5.28
$174-2	PDE_00208	1	1	0.0056	95975.7	5.94
	R20220901563_ACEA_3,8029	-.MELSR.Q	635.318	0.00057	2	1	25.86	0	0.0271	0|0	PDE_00208/PDE_05998		5.75	0		0	2	MASCOT		T
$175-1	PDE_06107	1	1	0.0142	54956.7	6.57
	R20220901563_ACEA_3,11336	R.LGVNLTR.V	772.468	0.00019	2	1	22.38	0	0.193	0|0	PDE_06107		9.75	0		0	2	MASCOT		T
$176-1	PDE_06148	1	1	0.013	58367.2	5.4
	R20220901563_ACEA_3,9766	R.GKIIGGR.K	700.446	0.01132	2	1	22.29	0	0.0888	0|0	PDE_06148		11	1		0	2	MASCOT		T
$177-1	PDE_06309	1	1	0.0041	248979	5.04
	R20220901563_ACEA_3,20785	K.LELGKLLGR.V	998.636	0.00072	2	1	22.24	0	0.0254	0|0	PDE_06309		8.75	1		0	2	MASCOT		T
$178-1	PDE_06342	1	1	0.017	45936.1	8.24
	R20220901563_ACEA_3,5460	R.KMGLHQK.L	841.471	-0.01545	2	1	24.23	0	0.0213	0|0	PDE_06342		10	1		0	2	MASCOT		T
$179-1	PDE_06345	1	1	0.0077	102742	6.23
	R20220901563_ACEA_3,7238	R.QAGGFNR.D	749.369	0.00064	2	1	21.07	0	0.084	0|0	PDE_06345		9.75	0		0	2	MASCOT		T
$180-1	PDE_06489	1	1	0.0132	58048.2	5.65
	R20220901563_ACEA_3,21412	K.LPYEIKK*.D ! K.LPYEIK*K.D	1004.58	-0.00024	2	1	22.98	0	0.0448	0|0	PDE_06489 ! PDE_06489		8.5	1	114.042923 GlyGly (K)	0	2	MASCOT		T
$181-1	PDE_06653	1	1	0.0051	108387	9.58
	R20220901563_ACEA_3,26440	R.RLNYK.Y	693.404	0.01334	2	1	23.2	0	0.0522	0|0	PDE_06653		9.99	1		0	2	MASCOT		T
$182-1	PDE_06703	1	1	0.0336	27115.3	10.76
	R20220901563_ACEA_3,20810	K.QGVLLPVR.T	881.557	-0.00187	2	1	22.07	0	0.00807	0|0	PDE_06703		9.75	0		0	2	MASCOT		T
$183-1	PDE_06771	1	1	0.0126	52314.1	5.87
	R20220901563_ACEA_3,10127	K.NELEIK.R	745.409	-0.00997	2	1	23.25	0	0.316	0|0	PDE_06771		4.53	0		0	2	MASCOT		T
$184-1	PDE_06780	1	1	0.0288	23361.9	4.81
$184-2	PDE_09442	1	1	0.0051	131346	6.3
	R20220901563_ACEA_3,18624	K.AILDIK.S ! R.AILDLK.I	672.429	0.00088	2	1	20.67	0	0.198	0|0	PDE_09442 ! PDE_06780		5.88	0		0	2	MASCOT		T
$185-1	PDE_06840	1	1	0.0065	122830	5.24
	R20220901563_ACEA_3,24688	R.FLVTVIK.D	819.534	0.00065	2	1	31.89	0	0.000518	0|0	PDE_06840		8.75	0		0	2	MASCOT		T
$186-1	PDE_06907	1	1	0.0104	65224.4	5.85
	R20220901563_ACEA_3,7840	K.VLEEAK.K	688.388	0.00235	2	1	27.68	0	0.0651	0|0	PDE_06907		4.53	0		0	2	MASCOT		T
$187-1	PDE_07090	1	1	0.0155	49197.6	9.28
	R20220901563_ACEA_3,12751	K.AISFEDK.E	809.404	0.00244	1	1	28.16	0	0.0464	0|0	PDE_07090		4.37	0		0	2	MASCOT		T
$188-1	PDE_07189	1	1	0.0414	19504.4	11.51
	R20220901563_ACEA_3,13289	K.AGQLWGK.N	759.415	0.00171	2	1	22.79	0	0.128	0|0	PDE_07189		8.8	0		0	2	MASCOT		T
$189-1	PDE_07223	1	1	0.0138	87699.4	8.39
	R20220901563_ACEA_3,6720	K.QESVAPSTPRK.R	1199.64	0.01918	3	1	23.58	0	0.0474	0|0	PDE_07223		8.75	1		0	2	MASCOT		T
$190-1	PDE_07230	1	1	0.0256	42392.6	5.66
	R20220901563_ACEA_3,19337	K.VIPAHLLDDR.T	1148.64	0.00084	3	1	35.45	0	0.00278	0|0	PDE_07230		5.21	0		0	2	MASCOT		T
$191-1	PDE_07243	1	1	0.018	37127.5	5.14
	R20220901563_ACEA_3,16907	R.RLPLIR.N	767.525	0.01243	2	1	25.17	0	0.000912	0|0	PDE_07243		12	1		0	2	MASCOT		T
$192-1	PDE_07279	1	1	0.025	55580.7	5.16
	R20220901563_ACEA_3,30974	K.TVFIQELINNIAK.A	1502.86	-0.00045	2	1	25.64	0	0.0239	0|0	PDE_07279		5.66	0		0	2	MASCOT		T
$193-1	PDE_07305	1	1	0.0255	26617.7	5.67
	R20220901563_ACEA_3,15706	K.EIRALR.K	757.468	0.01004	2	1	24.71	0	0.0497	0|0	PDE_07305		9.7	1		0	2	MASCOT		T
$194-1	PDE_07375	1	1	0.0141	47390.2	9.42
	R20220901563_ACEA_3,15063	K.LAGK*VK.R	729.462	-0.00308	2	1	22.89	0	0.0979	0|0	PDE_07375		10	1	114.042923 GlyGly (K)	0	2	MASCOT		T
$195-1	PDE_07471	1	1	0.0083	105604	9.56
	R20220901563_ACEA_3,6384	K.RSGQIQVR.S	943.543	0.00016	2	1	26.77	0	0.0394	0|0	PDE_07471		12	1		0	2	MASCOT		T
$196-1	PDE_07514	1	1	0.0021	492264	5.66
	R20220901563_ACEA_3,18330	R.SNLPDNLKK*.L ! R.SNLPDNLK*K.L	1142.62	0.00755	2	1	26.91	0	0.0231	0|0	PDE_07514 ! PDE_07514		8.31	1	114.042923 GlyGly (K)	0	2	MASCOT		T
$197-1	PDE_07576	1	1	0.0205	38094.2	9.44
	R20220901563_ACEA_3,17284	R.ARVLLAR.Y	798.531	0.00794	2	1	25.17	0	0.00563	0|0	PDE_07576		12	1		0	2	MASCOT		T
$198-1	PDE_07617	1	1	0.0055	100573	8.58
$198-2	PDE_00049	1	1	0.0063	87100.6	5.43
$198-3	PDE_00838	1	1	0.0042	130618	5.58
	R20220901563_ACEA_3,4916	R.SEIER.G ! K.SEIER.V ! R.SEIER.L	633.32	0.00108	2	1	24.9	0	0.0769	0|0	PDE_00049 ! PDE_00838 ! PDE_07617		4.53	0		0	2	MASCOT		T
$199-1	PDE_07738	1	1	0.0066	198259	5.48
	R20220901563_ACEA_3,23014	K.GRVTFIDAEQNK.L	1377.71	0.0163	1	1	21.8	0	0.189	0|0	PDE_07738		6.07	1		0	2	MASCOT		T
$200-1	PDE_07764	1	1	0.0078	86307.5	6.23
$200-2	PDE_03658	1	1	0.0102	66023.2	6.27
	R20220901563_ACEA_3,8764	K.VESEIR.V ! K.VESELR.K	732.389	0.00086	2	1	20.6	0	0.216	0|0	PDE_03658 ! PDE_07764		4.53	0		0	2	MASCOT		T
$201-1	PDE_07774	1	1	0.0985	14924.5	11.53
	R20220901563_ACEA_3,21047	R.TYAAEIAHAVSSR.K	1375.7	-0.00065	3	1	23.78	0	0.066	0|0	PDE_07774		6.41	0		0	2	MASCOT		T
$202-1	PDE_07959	1	1	0.0079	69546.5	6.41
	R20220901563_ACEA_3,18404	K.MVEAK*.R	691.344	-0.00789	1	1	30.16	0	0.0354	0|0	PDE_07959		5.75	0	114.042923 GlyGly (K)	0	2	MASCOT		T
$203-1	PDE_07967	1	1	0.0044	247198	5.98
	R20220901563_ACEA_3,20118	K.FLSSNELAVR.R	1135.61	-0.00139	2	1	32.07	0	0.00764	0|0	PDE_07967		6	0		0	2	MASCOT		T
$204-1	PDE_08056	1	1	0.0077	71568.6	6.67
	R20220901563_ACEA_3,5248	K.KDIAR.Y	602.362	0.01097	2	1	37.49	0	0.00744	0|0	PDE_08056		8.75	1		0	2	MASCOT		T
$205-1	PDE_08174	1	1	0.0455	29423.2	10.21
	R20220901563_ACEA_3,11441	R.LVQEATAVSEGK.K	1231.65	-0.00196	2	1	49.67	0	0.000198	0|0	PDE_08174		4.53	0		0	2	MASCOT		T
$206-1	PDE_08175	1	1	0.0066	97535.9	8.77
	R20220901563_ACEA_3,9582	R.TIDDLK.N	704.382	0.00077	2	1	23.02	0	0.118	0|0	PDE_08175		4.21	0		0	2	MASCOT		T
$207-1	PDE_08271	1	1	0.0122	84201.7	6.69
	R20220901563_ACEA_3,20026	R.IADFGVLHR.N	1027.57	0.00371	3	1	23.37	0	0.038	0|0	PDE_08271		6.74	0		0	2	MASCOT		T
$208-1	PDE_08293	1	1	0.0317	31374.9	5.65
	R20220901563_ACEA_3,5523	R.EPSEAGLER.V	987.474	-0.01763	3	1	28.73	0	0.0111	0|0	PDE_08293		4.25	0		0	2	MASCOT		T
$209-1	PDE_08322	1	1	0.0044	175540	6.64
	R20220901563_ACEA_3,7974	K.EMKKDQK.V	906.471	0.00583	2	1	20.39	0	0.102	0|0	PDE_08322		8.59	2		0	2	MASCOT		T
$210-1	PDE_08366	1	1	0.0105	53056.2	6.13
	R20220901563_ACEA_3,10949	K.LIEYK.T	665.387	0.00172	2	1	26.22	0	0.0195	0|0	PDE_08366		6	0		0	2	MASCOT		T
$211-1	PDE_08392	1	1	0.0962	11372.2	11.36
$211-2	PDE_00232	1	1	0.0962	11356.2	11.36
	R20220901563_ACEA_3,8048	R.DAVTYTEHAK.R	1134.54	0.00185	2	1	23.07	0	0.0395	0|0	PDE_00232/PDE_08392		5.32	0		0	2	MASCOT		T
$212-1	PDE_08450	1	1	0.0022	355801	5.52
	R20220901563_ACEA_3,3340	K.LGADNVK.Y	716.394	0.0062	2	1	21.28	0	0.11	0|0	PDE_08450		5.84	0		0	2	MASCOT		T
$213-1	PDE_08556	1	1	0.0113	68095.5	4.99
	R20220901563_ACEA_3,8294	R.LSDSKVR.V	804.457	0.01322	2	1	27.95	0	0.0291	0|0	PDE_08556		8.75	1		0	2	MASCOT		T
$214-1	PDE_08611	1	1	0.0046	149078	5.51
	R20220901563_ACEA_3,5325	K.AGDLAR.L	602.326	-0.00189	2	1	37.6	0	0.00377	0|0	PDE_08611		5.88	0		0	2	MASCOT		T
$215-1	PDE_08662	1	1	0.0032	207687	6.53
$215-2	PDE_09668	1	1	0.0253	25396.1	9.44
	R20220901563_ACEA_3,5570	R.RSVAGR.K ! R.RSVAGR.A	645.379	-0.00257	2	1	22.88	0	0.0842	0|0	PDE_08662 ! PDE_09668		12	1		0	2	MASCOT		T
$216-1	PDE_08668	1	1	0.0065	87010.1	6.21
$216-2	PDE_00547	1	1	0.045	12346.7	5.1
	R20220901563_ACEA_3,6717	K.INRVK.G ! K.LNRVK.L	629.409	0.01238	2	1	31.68	0	0.0127	0|0	PDE_08668 ! PDE_00547		11	1		0	2	MASCOT		T
$217-1	PDE_08748	1	1	0.0276	31316.8	6.16
	R20220901563_ACEA_3,16865	M.VTLRNLYK.K	1006.6	-0.00068	2	1	21.93	0	0.0199	0|0	PDE_08748		9.99	1		0	2	MASCOT		T
$218-1	PDE_08753	1	1	0.0107	51596.7	6.53
	R20220901563_ACEA_3,11133	K.EMEEK.G	665.281	-0.00907	1	1	24.9	0	0.00404	0|0	PDE_08753		4.25	0		0	2	MASCOT		T
$219-1	PDE_08813	1	1	0.0166	53215.6	9.22
	R20220901563_ACEA_3,10900	K.QFNAGENK.A	907.427	-0.00512	2	1	22.93	0	0.0703	0|0	PDE_08813		6	0		0	2	MASCOT		T
$220-1	PDE_08840	1	1	0.0136	49837.2	5.41
	R20220901563_ACEA_3,14054	R.QGDAIK.Q	631.341	0.00946	1	1	29.12	0	0.0231	0|0	PDE_08840		5.84	0		0	2	MASCOT		T
$221-1	PDE_08887	1	1	0.0116	68879.5	5.77
	R20220901563_ACEA_3,27987	K.LIFYDLR.A	939.53	-0.00161	2	1	20.68	0	0.0487	0|0	PDE_08887		5.84	0		0	2	MASCOT		T
$222-1	PDE_08888	1	1	0.0073	93665.2	6.13
	R20220901563_ACEA_3,11205	R.LQEALK.E	701.419	0.00136	2	1	21.76	0	0.185	0|0	PDE_08888		6	0		0	2	MASCOT		T
$223-1	PDE_08897	1	1	0.0255	59768	5.21
	R20220901563_ACEA_3,27671	K.IAILTCPFEPPKPK.T	1610.9	0.00076	3	1	40.23	0	0.000797	0|0	PDE_08897		8.2	0		0	2	MASCOT		T
$224-1	PDE_08902	1	1	0.0387	17332.7	10.21
	R20220901563_ACEA_3,6192	R.RAVGEK.F	659.383	-0.00074	2	1	21.69	0	0.609	0|0	PDE_08902		8.75	1		0	2	MASCOT		T
$225-1	PDE_08938	1	1	0.0123	99151.4	6.58
	R20220901563_ACEA_3,25141	R.SFLESKADIIK.R	1250.7	0.02268	2	1	23.56	0	0.0507	0|0	PDE_08938		5.79	1		0	2	MASCOT		T
$226-1	PDE_08995	1	1	0.0083	131086	9.09
	R20220901563_ACEA_3,12476	K.FVKDARELTK.E	1206.68	-0.02012	2	1	20.08	0	0.0373	0|0	PDE_08995		8.59	2		0	2	MASCOT		T
$227-1	PDE_09059	1	1	0.0161	33918.2	5.72
$227-2	PDE_03540	1	1	0.0064	87462.3	5.08
$227-3	PDE_00859	1	1	0.0085	65798.2	10.05
	R20220901563_ACEA_3,19580	R.VIIWR.I ! R.VILWR.S ! K.VLIWR.E	686.435	0.00029	2	1	22.96	0	0.102	0|0	PDE_03540 ! PDE_00859 ! PDE_09059		9.72	0		0	2	MASCOT		T
$228-1	PDE_09149	1	1	0.0171	80071.4	4.92
	R20220901563_ACEA_3,17665	R.ELISNASDALDK.I	1275.64	-0.00353	2	1	51.41	0	0.000111	0|0	PDE_09149		4.03	0		0	2	MASCOT		T
$229-1	PDE_09173	1	1	0.0076	90655.5	5.61
	R20220901563_ACEA_3,11327	K.LEKALK.V	701.456	-0.00048	2	1	25.26	0	0.018	0|0	PDE_09173		8.59	1		0	2	MASCOT		T
$230-1	PDE_09206	1	1	0.0197	38970.1	9.73
	R20220901563_ACEA_3,15838	R.TATK*SPK.S	846.468	0.01421	2	1	24.31	0	0.0888	0|0	PDE_09206		10	1	114.042923 GlyGly (K)	0	2	MASCOT		T
$231-1	PDE_09268	1	1	0.0053	104257	5.05
	R20220901563_ACEA_3,5948	R.NRPSR.A	629.348	0.00846	1	1	22.07	0	0.216	0|0	PDE_09268		12	0		0	2	MASCOT		T
$232-1	PDE_09282	1	1	0.0181	34647.2	8.82
	R20220901563_ACEA_3,7397	R.VGIVSR.S	630.393	0.01056	2	1	25.07	0	0.0709	0|0	PDE_09282		9.72	0		0	2	MASCOT		T
$233-1	PDE_09341	1	1	0.0104	75329.1	6.4
	R20220901563_ACEA_3,18082	K.NLLLVNK.A	813.519	0.00198	2	1	29.11	0	0.00675	0|0	PDE_09341		8.75	0		0	2	MASCOT		T
$234-1	PDE_09387	1	1	0.022	28841.8	8.48
$234-2	PDE_09336	1	1	0.0078	83726.1	5.28
$234-3	PDE_03535	1	1	0.0057	118801	4.99
	R20220901563_ACEA_3,9294	K.SSTILR.K ! M.SSTILR.A ! M.SSTLIR.T	676.399	0.0109	2	1	23.86	0	0.0467	0|0	PDE_03535 ! PDE_09336 ! PDE_09387		9.47	0		0	2	MASCOT		T
$235-1	PDE_09425	1	1	0.0211	31181	4.88
	R20220901563_ACEA_3,15718	R.K*LLDGR.K	815.473	0.01125	2	1	31.72	0	0.0137	0|0	PDE_09425		8.75	1	114.042923 GlyGly (K)	0	2	MASCOT		T
$236-1	PDE_09540	1	1	0.0068	98920.6	4.98
	R20220901563_ACEA_3,7886	R.VENEAK.L	689.346	0.00113	2	1	20.66	0	0.177	0|0	PDE_09540		4.53	0		0	2	MASCOT		T
$237-1	PDE_09657	1	1	0.0056	116126	5.04
	R20220901563_ACEA_3,5829	R.LAEEAR.K	688.362	0.00081	2	1	23.77	0	0.107	0|0	PDE_09657		4.53	0		0	2	MASCOT		T
$238-1	PDE_09707	1	1	0.0259	51340.8	5.53
	R20220901563_ACEA_3,17604	K.AVANQTSATFLR.I	1278.68	-0.0049	2	1	40.68	0	0.000928	0|0	PDE_09707		9.8	0		0	2	MASCOT		T
$239-1	PDE_09710	1	1	0.009	84887	5.66
	R20220901563_ACEA_3,12291	R.VKDLLGR.M	800.499	0.00163	2	1	28.8	0	0.0206	0|0	PDE_09710		8.72	1		0	2	MASCOT		T
$240-1	PDE_09759	1	1	0.0119	56100.1	5.76
	R20220901563_ACEA_3,4181	R.LDTDGR.V	676.326	0.00024	2	1	25.37	0	0.0273	0|0	PDE_09759		4.21	0		0	2	MASCOT		T
$241-1	PDE_09931	1	1	0.0042	134107	9.35
	R20220901563_ACEA_3,4670	R.LEYER.T	709.351	0.005	2	1	20.33	0	0.045	0|0	PDE_09931		4.53	0		0	2	MASCOT		T
$242-1	PDE_09949	1	1	0.0076	134515	5.91
	R20220901563_ACEA_3,16689	K.KNLQSDLWR.L	1159.62	-0.00856	2	1	20.33	0	0.152	0|0	PDE_09949		8.75	1		0	2	MASCOT		T
