# Supplementary material for: F-box protein Fbx23 acts as a transcriptional coactivator to recognize and activate transcription factor Ace1
Source: PLoS Genet. 2025 Jan 21;21(1):e1011539. doi: 10.1371/journal.pgen.1011539 (PMC11750091; doi:10.1371/journal.pgen.1011539)
Supplement: S2 Spreadsheet — The differentially expressed genes between the WT and the Δfbx23 grown in VMMG (Sheet 1) and VMMC (Sheet 2). The differentially expressed genes (fold change ≥ 2, Q-Value < 0.05) between the WT and the Δfbx23 grown in VMMC (Sheet 3). (XLSX) [file pgen.1011539.s011.xlsx]

## Sheet: Sheet1 Glucose condition
Gene ID	log2(DFbx23-G/WT-G)	Qvalue(WT-G-vs-DFbx23-G)	log2(ReFbx23-G/WT-G)	Qvalue(WT-G-vs-ReFbx23-G)
BGI_novel_G000001	-1.2341	0.347618	-1.49965	0.209362
BGI_novel_G000002	0.524911	0.581597	-0.976824	0.297445
BGI_novel_G000003	-0.223308	0.851449	-1.07221	0.104051
BGI_novel_G000004	0.422691	0.808472	-1.0879	0.341097
BGI_novel_G000005	0.133382	0.888259	-0.950365	0.0488649
BGI_novel_G000006	-0.100805	0.885788	-1.10412	0.0264844
BGI_novel_G000007	-1.20869	0.124223	-1.48505	0.00922772
BGI_novel_G000008	1.28736	0.0790691	0.633852	0.334374
BGI_novel_G000009	2.47653	3.57e-12	0.174506	0.780411
BGI_novel_G000010	2.28393	4.23e-09	0.77263	0.0773935
BGI_novel_G000011	0.248706	0.151551	0.589613	0.000451813
BGI_novel_G000012	-0.120395	0.939476	0.898973	0.350071
BGI_novel_G000013	-0.286723	0.843518	-1.01957	0.350071
BGI_novel_G000014	1.00945	3.83e-07	-1.21567	1e-05
BGI_novel_G000015	-0.401005	0.652832	4.19457	1.83e-14
BGI_novel_G000016	-0.409281	0.22964	-1.16629	2.6e-05
BGI_novel_G000017	-0.731172	0.582132	0.211175	0.845707
BGI_novel_G000018	-1.08065	0.389422	-2.79282	0.011177
BGI_novel_G000019	0.654857	0.652517	-0.0174521	0.988184
BGI_novel_G000020	1.95586	0.0222975	1.49188	0.0701896
PDE_00001	-4.56863	2.87e-08	0.0586732	0.941411
PDE_00002	-1.80639	0.00107422	0.370346	0.41084
PDE_00003	-0.680635	0.527819	2.1849	3.5e-06
PDE_00004	-0.496872	0.720356	0.570294	0.542656
PDE_00005	-0.147642	0.815063	-0.430292	0.400091
PDE_00006	-1.123	0.00081555	-0.198457	0.425508
PDE_00007	-1.37279	0.0070003	2.16404	4.74e-21
PDE_00008	-0.57168	0.557695	3.13301	5.6e-21
PDE_00009	-0.369956	0.6557	2.38814	3.39e-19
PDE_00010	-2.05599	0.0525092	2.95203	5.93e-14
PDE_00011	-1.21731	7.32e-09	1.52286	3.33e-14
PDE_00012	1.03135	0.0816364	-1.40602	0.0114449
PDE_00013	0.955779	0.158984	-1.31543	0.00841006
PDE_00014	0.977806	0.390747	0.644973	0.547168
PDE_00015	-0.0383627	0.956234	-0.333894	0.435162
PDE_00016	0.113946	0.846044	-0.55799	0.144103
PDE_00017	-1.98395	4.97e-07	-0.986198	0.00646272
PDE_00018	-2.07374	5.68e-05	-6.19897	3.52e-20
PDE_00019	0.0692585	0.797633	-0.641415	7.18e-08
PDE_00020
PDE_00021	0.512216	0.461102	0.685758	0.00874022
PDE_00022	-1.32004	0.235571	-7.61495	2.19e-37
PDE_00023	-1.58814	0.124035	-7.98659	3.54e-38
PDE_00024	-1.50607	0.21689	-3.28038	0.000267803
PDE_00025
PDE_00026	0.981483	0.000129039	-0.0442448	0.909424
PDE_00027	0.528572	0.322065	-0.78343	0.0593134
PDE_00028	0.246288	0.230437	-0.162544	0.401692
PDE_00029	-0.0084145	0.988559	-0.1161	0.69488
PDE_00030	-0.170371	0.675394	-0.195993	0.561376
PDE_00031
PDE_00032	0.628823	0.0104857	1.17837	9.96e-08
PDE_00033
PDE_00034	-1.03402	0.451269	-1.02055	0.38872
PDE_00035	-0.696497	0.099258	0.15895	0.715828
PDE_00036	-0.110829	0.840906	0.719946	0.061127
PDE_00037
PDE_00038	0.541977	0.000471252	-0.0780304	0.738659
PDE_00039	0.114577	0.66161	-0.417707	0.0460871
PDE_00040	0.164986	0.518383	-0.173374	0.467579
PDE_00041	-0.0694228	0.773458	-0.367916	0.00881726
PDE_00042	-0.102068	0.833291	-0.994341	4.68e-06
PDE_00043	1.19022	0.313354	6.32427	1.05e-14
PDE_00044	0.658563	0.000918647	-1.30913	5.89e-28
PDE_00045	-0.0837351	0.901531	-1.55155	1.67e-08
PDE_00046
PDE_00047	0.347058	0.00171263	-0.314232	0.0143831
PDE_00048	0.0479469	0.901458	-0.351484	0.146413
PDE_00049	1.03719	1.99e-08	1.23325	2.76e-11
PDE_00050	-0.659267	0.566974	-0.145642	0.873626
PDE_00051	0.930586	0.228668	1.17301	0.0536345
PDE_00052	0.126988	0.379412	-0.747727	9.44e-11
PDE_00053	0.24519	0.428036	-0.540966	0.0239418
PDE_00054	0.233037	0.642755	-0.930362	8.74e-06
PDE_00055	-0.191234	0.815063	-0.294426	0.722884
PDE_00056	-0.512453	0.0368425	0.244828	0.309496
PDE_00057	0.831312	0.564692	-0.0122967	0.991752
PDE_00058	-0.276105	0.512358	-0.0466296	0.886316
PDE_00059	0.0505119	0.88668	-0.401461	0.0837633
PDE_00060	-1.32173	4.46e-05	-2.09793	4.14e-11
PDE_00061	0.017077	0.929309	-0.120147	0.277869
PDE_00062	0.0471683	0.762577	-0.102651	0.397897
PDE_00063	0.379847	2.29e-05	0.187666	0.134906
PDE_00064	-0.700747	0.544763	-0.0775948	0.938637
PDE_00065	1.12736	0.0585382	1.70386	4.19e-05
PDE_00066	0.255519	0.674329	1.51238	1.5e-06
PDE_00067	-0.915085	0.520842	-3.3723	0.00150888
PDE_00068	0.517723	0.75676	0.228794	0.872878
PDE_00069	-0.14167	0.654206	0.607563	0.00386586
PDE_00070	-1.02584	1.56e-09	-1.43589	1.82e-12
PDE_00071	-0.849066	0.00166948	-0.329897	0.222362
PDE_00072	0.501743	0.103857	-0.809653	0.0252872
PDE_00073	-0.247107	0.151075	-0.0557083	0.722706
PDE_00074	-0.149375	0.906862	0.20075	0.886656
PDE_00075	0.0827157	0.688784	-0.682815	9.33e-09
PDE_00076	-0.0497559	0.900239	-0.020483	0.939432
PDE_00077	0.287514	0.848913	-0.281893	0.726157
PDE_00078	0.244278	0.553196	-0.374155	0.201336
PDE_00079
PDE_00080	-2.60814	6.38e-26	1.58924	1.23e-09
PDE_00081	-3.61713	7.2e-10	0.714117	0.0357752
PDE_00082	-4.5872	1.11e-21	0.268456	0.473427
PDE_00083	-0.0327878	0.913501	-0.120604	0.588114
PDE_00084	0.023302	0.931139	-0.450217	0.00139958
PDE_00085	0.130621	0.64639	0.14046	0.557799
PDE_00086
PDE_00087	-2.8869	6.79e-06	4.04512	1.23e-19
PDE_00088
PDE_00089	-1.06932	0.368198	2.65812	7.09e-07
PDE_00090	-0.184319	0.815063	-0.281893	0.726157
PDE_00091	0.735775	0.073404	0.595554	0.0961474
PDE_00092	2.07795	5.62e-09	1.74843	8.93e-10
PDE_00093	-0.13528	0.623446	-0.226969	0.24944
PDE_00094	0.354556	0.570907	-0.034693	0.957685
PDE_00095			0.687224	0.511704
PDE_00096	0.198793	0.345483	1.3115	4.72e-06
PDE_00097	0.454714	0.349876	-2.64729	3.79e-08
PDE_00098	0.217924	0.358102	-0.807301	1.52e-10
PDE_00099	-0.167031	0.341528	-0.314753	0.00596568
PDE_00100	-0.53509	0.745713	3.67082	2.43e-08
PDE_00101	0.059974	0.898089	-0.582441	0.396434
PDE_00102
PDE_00103	-1.26009	0.270454	1.77293	3.99e-05
PDE_00104	-0.427168	0.0077577	-0.403407	0.00397342
PDE_00105	0.301605	0.373292	0.215009	0.485605
PDE_00106	-0.0904318	0.826526	-0.620961	0.0165199
PDE_00107	1.96981	0.000128432	0.0486425	0.952456
PDE_00108	0.292308	0.00140138	0.147569	0.239483
PDE_00110	1.10765	0.404097	0.412939	0.754835
PDE_00111	0.0388763	0.908273	0.102613	0.466162
PDE_00112	-0.109426	0.66208	0.00165756	0.991761
PDE_00113	-0.309239	0.0447664	0.238743	0.0939626
PDE_00114	0.715398	7.36e-06	0.176333	0.326053
PDE_00115	0.862959	0.111577	0.0690737	0.917435
PDE_00116			0.26206	0.732109
PDE_00117
PDE_00118			1.71873	0.142218
PDE_00119
PDE_00120	0.414588	0.00426752	0.422965	1.3e-06
PDE_00121	2.43908	0.0109532	-2.76227	0.0131263
PDE_00122	1.10407	9.3e-06	-0.14229	0.623043
PDE_00123
PDE_00124	-0.403379	0.815063	-0.974664	0.449292
PDE_00125
PDE_00126	0.635058	0.000128193	0.143183	0.399385
PDE_00127	0.0196665	0.935021	-0.338734	0.00731175
PDE_00128	-0.327515	0.0849429	0.401685	0.00165716
PDE_00129	0.101571	0.842183	0.486047	0.086701
PDE_00130	0.199483	0.886317	-1.48466	0.192048
PDE_00131	-0.434058	0.135886	-0.776194	0.000392344
PDE_00132	0.231063	0.0665524	-0.387436	5.3e-05
PDE_00133	-0.392498	0.105524	0.27501	0.118532
PDE_00134	-0.0192939	0.955798	0.734689	3.57e-06
PDE_00135	-1.23651	0.201032	-3.23148	0.000445078
PDE_00136	-0.29076	0.160374	-0.0166016	0.947252
PDE_00137	-0.0354426	0.878491	0.44794	0.00529957
PDE_00138	-0.119646	0.815063	0.157216	0.673565
PDE_00139	2.64026	2.65e-05	-0.483132	0.703662
PDE_00140	-0.132953	0.391289	-0.005418	0.969327
PDE_00141	-0.288556	0.00522257	0.421592	0.004484
PDE_00142	-1.23538	0.00056669	0.178668	0.698008
PDE_00143	-1.48127	5.31e-05	0.48121	0.116429
PDE_00144	-8.14878	2.45e-28	0.316131	0.657294
PDE_00145	0.0719469	0.75676	-0.0374111	0.852895
PDE_00146	-0.0865802	0.759152	0.126263	0.684428
PDE_00147
PDE_00148	-0.00679636	0.973848	-1.07464	1.06e-21
PDE_00149	-1.05036	4.56e-14	-0.719084	1.17e-07
PDE_00150	-0.66367	0.061756	0.879377	0.00186488
PDE_00151	-2.12404	9.36e-05	-0.157256	0.702433
PDE_00152	-0.112016	0.617605	-0.427873	0.000414236
PDE_00153	0.236989	0.16262	-0.113728	0.319268
PDE_00154	-0.169051	0.631614	0.213512	0.448605
PDE_00155	-0.0575142	0.976506	0.150099	0.918151
PDE_00156	0.165636	0.23777	-0.130708	0.299566
PDE_00157	-0.671087	0.00426752	-0.58383	0.000230384
PDE_00158	-1.31675	3.08e-07	-1.01299	0.000616227
PDE_00160	-0.707979	0.0263372	0.31866	0.262373
PDE_00161
PDE_00162	0.0661914	0.640438	0.271774	0.00253429
PDE_00163
PDE_00164	-0.0286108	0.907624	0.404472	0.00189041
PDE_00165	0.108825	0.496474	-0.509929	2.12e-11
PDE_00166	-0.539137	0.0120065	-0.539428	0.0167301
PDE_00167	3.452	0.000160455	1.57708	0.0673903
PDE_00168	-0.143604	0.615031	-1.12007	2.68e-09
PDE_00169	0.0195149	0.919825	-0.365224	3.34e-05
PDE_00170	0.782721	0.121177	0.517671	0.15023
PDE_00171	1.3946	0.0196428	1.49315	0.000162965
PDE_00172	0.415858	0.320238	0.631491	0.0663479
PDE_00173	0.117833	0.671767	0.526811	0.00393401
PDE_00174	0.387403	0.202368	-0.409749	0.133018
PDE_00175	0.0392895	0.982114	-0.549181	0.418173
PDE_00176	0.391899	0.372725	0.0622098	0.859569
PDE_00177	-0.47216	0.219701	-0.0120425	0.98149
PDE_00178	-0.681408	0.0188444	0.855048	0.000112992
PDE_00179
PDE_00180	-0.326155	0.0103468	0.154549	0.202387
PDE_00181	-0.124882	0.713229	-0.427862	0.0509713
PDE_00182	0.00839342	0.970909	-0.350857	0.00886598
PDE_00183	-0.0645689	0.771473	0.213266	0.0697891
PDE_00184	-0.353333	0.812005	0.0547019	0.965238
PDE_00185
PDE_00186	0.190888	0.815063
PDE_00187	0.348763	0.0185056	0.0456891	0.812611
PDE_00188
PDE_00189	0.233554	0.554472	0.08702	0.759481
PDE_00190	0.249281	0.0493542	-0.191609	0.0708033
PDE_00191	0.263841	0.32397	-0.0989488	0.72943
PDE_00192	0.507056	0.71497	0.599086	0.624221
PDE_00193	0.0778726	0.874426	1.86157	1.05e-26
PDE_00194	0.200234	0.216553	-0.0725358	0.704192
PDE_00195
PDE_00196	-1.97536	7.92e-06	-2.10003	4.73e-11
PDE_00197	-0.531073	0.19101	-0.172006	0.5908
PDE_00198	0.419421	0.320837	0.0976559	0.855578
PDE_00199	0.0758646	0.789873	0.777786	4.9e-08
PDE_00200	-1.12636	0.404048	-0.689864	0.595576
PDE_00201	0.200999	0.169454	-0.945743	3.69e-10
PDE_00202	0.332799	0.74409	0.26206	0.732109
PDE_00203	0.259616	0.607731	-0.552693	0.181134
PDE_00204	2.18035	8.59e-23	0.542769	0.0129927
PDE_00205	-0.0839993	0.848913	1.39543	0.00305325
PDE_00206	0.0246812	0.966033	-0.265235	0.442414
PDE_00207	-0.184669	0.484379	0.242028	0.19109
PDE_00208	0.165554	0.240024	-0.399196	8.59e-08
PDE_00209	-0.0891175	0.699773	0.0665476	0.735571
PDE_00210	-0.029524	0.896502	0.570226	0.00178236
PDE_00211	0.0151638	0.969659	0.118754	0.595576
PDE_00212	0.259678	0.854355	1.56768	0.0434788
PDE_00213	-0.719149	0.468391	4.49887	2.22e-13
PDE_00214	-0.00617493	0.986076	-1.52603	3.34e-38
PDE_00215
PDE_00216	-0.0619956	0.87806	0.822909	0.0734685
PDE_00217	-0.00245588	0.994618	0.268102	0.0371763
PDE_00218	-0.796533	0.088762	-1.46768	1.22e-05
PDE_00219	0.162305	0.922581	-0.190754	0.895751
PDE_00220	-0.133296	0.740859	-0.132505	0.680745
PDE_00221	-0.0417419	0.815063	-0.0476606	0.754889
PDE_00222	-0.162628	0.47659	-0.258158	0.0665188
PDE_00223	-0.426774	0.012078	-0.155204	0.405757
PDE_00224	1.05027	7.43e-20	-0.771151	0.0250259
PDE_00225	0.409839	0.122267	0.21376	0.336558
PDE_00226	1.47001	5.66e-12	-0.531222	0.268011
PDE_00227
PDE_00228	0.756292	0.454023	-0.722111	0.507177
PDE_00229			0.26206	0.732109
PDE_00230	-0.215356	0.754674	-0.146999	0.770686
PDE_00231	0.167479	0.546665	0.584531	0.000103581
PDE_00232	-0.0482921	0.842183	-0.448192	0.000921873
PDE_00233	0.014163	0.954621	-0.173739	0.331078
PDE_00234
PDE_00235
PDE_00236	1.63609	1.26e-05	-0.37206	0.0893435
PDE_00237	0.129498	0.711992	-0.468707	0.0205709
PDE_00238	-0.129578	0.500424	0.0866665	0.467562
PDE_00239	1.28917	0.0169863	2.45305	2.06e-11
PDE_00240	-0.0598669	0.836216	-0.510128	0.00185196
PDE_00241	-0.110756	0.839169	0.358105	0.241658
PDE_00242	0.0767197	0.815063	-0.0309429	0.860812
PDE_00243	-0.152432	0.748777	-0.115705	0.748887
PDE_00244	-0.131279	0.436329	0.0785228	0.506776
PDE_00245	-0.147805	0.199341	-0.276749	0.00986899
PDE_00246	0.126992	0.564615	-0.0656929	0.642559
PDE_00247	-0.558874	0.386921	0.983244	0.00956433
PDE_00248	0.552061	0.000161437	-2.51075	3.44e-28
PDE_00249	-0.782467	0.00170241	-0.46575	0.0737411
PDE_00250	-0.0550571	0.880878	0.356683	0.101626
PDE_00251	-0.163678	0.398041	-0.0838136	0.722884
PDE_00252	0.219345	0.213006	-0.310327	0.0582662
PDE_00253
PDE_00254	-0.214287	0.308822	-0.369077	0.0178973
PDE_00255	0.691148	0.270951	1.4553	0.00915554
PDE_00256	1.60099	2.36e-24	0.67704	0.0303334
PDE_00257	1.01482	0.402867	3.14907	0.00288742
PDE_00258	-0.0717521	0.815063	-0.0709275	0.779731
PDE_00259	0.254693	0.880077	0.438941	0.74961
PDE_00260	0.0197067	0.949312	-1.11965	1.64e-06
PDE_00261	-0.0397052	0.880995	0.133526	0.484847
PDE_00262	0.195165	0.359555	-0.0829331	0.391426
PDE_00263
PDE_00264	-0.210271	0.314665	-0.468391	0.000728896
PDE_00265	-0.321929	0.0943209	0.274513	0.0168773
PDE_00266	0.73326	0.526484	3.44484	0.0010505
PDE_00267	-0.0471404	0.784452	-0.0529445	0.657092
PDE_00268			0.26206	0.732109
PDE_00269	0.0142879	0.955077	-0.0217291	0.89338
PDE_00270	-0.169463	0.589394	-0.29603	0.168764
PDE_00271	-0.1593	0.305854	-0.143916	0.280754
PDE_00272
PDE_00273			1.5623	0.170517
PDE_00274	0.755046	0.034389	-0.0632721	0.886945
PDE_00275
PDE_00276	-0.894643	0.431123	0.424795	0.633007
PDE_00277
PDE_00278	-0.0535762	0.968396	0.87475	0.115232
PDE_00279	0.610709	0.13185	0.346192	0.238755
PDE_00280	0.22931	0.440397	-0.690561	0.0015853
PDE_00281	1.64084	4.5e-38	-0.239343	0.138118
PDE_00282	0.92761	2.2e-06	1.36719	3.28e-10
PDE_00283	-0.216286	0.595335	-0.256912	0.431111
PDE_00284	0.500147	0.24181	0.522042	0.154531
PDE_00285	1.505	0.0135582	0.924935	0.0571325
PDE_00286	-0.23324	0.528833	-0.302267	0.305461
PDE_00287	2.29888	0.0403427	0.616463	0.619672
PDE_00288	-0.227961	0.107301	0.102999	0.517885
PDE_00289	-0.101348	0.609748	-0.305008	0.0355751
PDE_00290	-0.209927	0.204775	-0.228108	0.104765
PDE_00291	0.54899	0.0461156	-0.203453	0.465812
PDE_00292	0.319614	0.185135	0.215103	0.304205
PDE_00293	-0.204131	0.128635	-0.251223	0.034334
PDE_00294	-0.0495774	0.860763	-0.232585	0.164871
PDE_00295	-1.43581	0.00696621	-2.61674	2.8e-08
PDE_00296
PDE_00297	-1.42913	0.0615546	-1.51872	0.0225509
PDE_00298	0.565752	0.0139907	2.45091	2.52e-41
PDE_00299	0.310617	0.36984	0.63549	0.00327257
PDE_00300	0.444896	0.0125738	0.185821	0.293174
PDE_00301	0.499111	0.119273	0.368207	0.21223
PDE_00302	0.360584	0.473246	0.332272	0.254256
PDE_00303	1.28743	0.000159839	0.825481	0.0010887
PDE_00304	-0.146922	0.788355	-0.620991	0.0701896
PDE_00305	-0.766915	0.00396464	0.607311	0.0125463
PDE_00306	-5.60305	6.13e-21	-2.15923	0.0036145
PDE_00307	0.187186	0.433035	0.179476	0.330976
PDE_00308
PDE_00309	-0.66789	2.12e-06	0.297445	0.043642
PDE_00310	-0.572302	0.717213	4.12812	3.26e-05
PDE_00311
PDE_00312			0.267796	0.7311
PDE_00313	-0.470794	0.0134494	0.0549344	0.81764
PDE_00314	-0.22628	0.0962826	0.43893	0.000269542
PDE_00315	-0.753446	0.00012058	0.787995	7.81e-06
PDE_00316
PDE_00317	1.50252	0.0731645	-0.442376	0.725826
PDE_00318	0.318168	0.131527	-0.704848	5.45e-06
PDE_00319	0.207218	0.205795	-0.626249	6.14e-12
PDE_00320	-0.349099	0.819589	-1.54055	0.193727
PDE_00321	0.267358	0.864372	-0.544329	0.628213
PDE_00322	-0.941583	0.0227074	0.075067	0.783578
PDE_00323	-0.676405	0.000324314	-0.443663	0.0127206
PDE_00324	1.04879	0.00652184	1.73329	1.73e-22
PDE_00325	0.292398	0.471437	-0.0588401	0.84066
PDE_00326	2.21541	5.9e-05	1.86834	0.010577
PDE_00327	0.726123	0.532066	0.348847	0.685621
PDE_00328	0.0691704	0.79587	-0.123934	0.443318
PDE_00329	0.134922	0.799401	-0.406676	0.140459
PDE_00330	0.15344	0.801231	-0.16402	0.7311
PDE_00331	0.607609	0.279231	0.909991	0.0346571
PDE_00332	0.492998	0.046101	0.734893	0.00793991
PDE_00333	-0.0559692	0.915467	1.95682	2.15e-10
PDE_00334	0.384431	0.122733	-0.546607	0.122941
PDE_00335	-0.422027	0.02554	-0.558849	0.00016694
PDE_00336	0.0232419	0.90121	-0.109328	0.423473
PDE_00337	-0.0588262	0.893983	-0.407624	0.122817
PDE_00338
PDE_00339	-0.124642	0.613327	0.37405	0.0107782
PDE_00340	-0.0979381	0.66842	-0.227587	0.137444
PDE_00341
PDE_00342
PDE_00343	0.998992	3.94e-20	-0.280277	0.0383178
PDE_00344	-0.281487	0.239561	0.405108	0.0544892
PDE_00345	0.646122	0.00072513	-0.966772	7.27e-06
PDE_00346
PDE_00347	-0.537995	0.121768	-0.786656	4.71e-05
PDE_00348	-0.328823	0.745837	4.94513	2.25e-08
PDE_00349	0.257552	0.362157	-0.146624	0.689045
PDE_00350	-4.8814	4.01e-16	-3.54881	1.17e-09
PDE_00351	0.00836756	0.997331	-0.0253719	0.986523
PDE_00352			1.20708	0.282179
PDE_00353
PDE_00354	-0.237062	0.311957	0.810383	0.037979
PDE_00355	-1.57954	0.00239249	-4.24172	2.38e-27
PDE_00356	-1.2753	0.0430485	-2.948	8.75e-10
PDE_00357	-0.147121	0.260928	0.198874	0.0842879
PDE_00358	0.143452	0.590676	0.681049	4.54e-05
PDE_00359	-0.0181656	0.926041	-0.430351	1.11e-05
PDE_00360	0.311842	0.220873	-1.14852	3.26e-09
PDE_00361	-0.0407271	0.912418	-0.375672	0.124369
PDE_00362	-0.0689164	0.815063	-0.179371	0.343862
PDE_00363	0.102768	0.443079	0.0759747	0.594087
PDE_00364	0.63695	0.00987884	-0.710602	0.000736334
PDE_00365	-0.0428295	0.87806	-0.175853	0.245781
PDE_00366	-0.000459421	0.999191	-0.941843	3.48e-25
PDE_00367	-0.316696	0.349502	-0.389124	0.0691068
PDE_00368	-0.0626277	0.815628	0.0886063	0.667515
PDE_00369	0.485491	0.000590345	0.530347	0.00289144
PDE_00370	0.326682	0.0211294	0.0543362	0.772509
PDE_00371	0.161801	0.70206	1.01623	1.02e-05
PDE_00372
PDE_00373	-0.735593	0.42475	0.573156	0.358695
PDE_00374	-0.0415661	0.93766	-0.48509	0.151012
PDE_00375	0.229063	0.545128	0.369226	0.152287
PDE_00376	0.0169891	0.95921	0.576736	0.000165884
PDE_00377	0.218092	0.100498	0.313614	0.00458193
PDE_00378	0.165422	0.363714	-0.13466	0.324075
PDE_00379
PDE_00380
PDE_00381
PDE_00382	0.287514	0.848913	-0.281893	0.726157
PDE_00383	-1.64921	8.27e-05	-0.833031	0.0127234
PDE_00384	-0.21984	0.896	0.606454	0.611052
PDE_00385	-0.318948	0.382516	-0.236248	0.104101
PDE_00386	-0.159228	0.899925	-0.243306	0.835354
PDE_00387	-0.0957624	0.873387	-0.125068	0.702479
PDE_00388	-0.30368	0.335919	-1.13004	7.82e-14
PDE_00389	-0.291588	0.0489845	-0.743362	3.23e-10
PDE_00390	-0.0750379	0.866336	-0.168831	0.625271
PDE_00391	-0.529344	0.0501174	-0.252349	0.454183
PDE_00392	-0.644387	0.578265	-0.362222	0.782623
PDE_00393	-0.462423	0.0536249	-0.223079	0.382336
PDE_00394	0.100431	0.908889	0.5173	0.193728
PDE_00395	-0.191434	0.492566	0.446261	0.0164556
PDE_00396	-0.0631519	0.89091	-0.124555	0.722884
PDE_00397	0.0611149	0.830057	-0.629931	9.07e-11
PDE_00398	-0.107844	0.808679	1.23662	1.06e-08
PDE_00399	-0.549415	0.518013	0.122767	0.860273
PDE_00400	0.308951	0.562078	0.684574	0.022298
PDE_00401	-0.916568	7.24e-05	0.37227	0.0908822
PDE_00402	-0.180195	0.526528	0.483428	0.004484
PDE_00403	0.430604	0.00787652	-0.191648	0.303106
PDE_00404	0.211034	0.574146	-0.504026	0.0898763
PDE_00405	0.603254	0.124466	1.24733	0.00012687
PDE_00406	-0.077864	0.8886	-0.623812	0.0706366
PDE_00407	-0.0769002	0.89275	0.554314	0.0989707
PDE_00408	-0.188424	0.501124	-0.644472	0.00281959
PDE_00409	1.12899	0.000642253	0.0807474	0.857597
PDE_00410
PDE_00411	-1.27432	0.0850792	-1.07671	0.110943
PDE_00412	-0.557337	0.228251	0.319993	0.268314
PDE_00413	0.907842	0.274887	0.834122	0.00298249
PDE_00414	-0.947677	0.000555681	0.855605	0.00179135
PDE_00415	0.0828574	0.759417	-0.989309	1.19e-11
PDE_00416	-0.154452	0.473214	0.142921	0.405757
PDE_00417	-0.114696	0.356244	-0.219392	0.0544531
PDE_00418	-0.0663238	0.915686	0.385587	0.31451
PDE_00419	-0.646401	1.22e-08	0.252539	0.149503
PDE_00420	-0.979336	4.92e-05	0.482269	0.0264844
PDE_00421	-0.748232	0.0633202	-2.75292	1.86e-33
PDE_00422	-0.498907	0.254618	-3.35369	1.21e-32
PDE_00423
PDE_00424	0.255333	0.243073	-1.00285	4.82e-05
PDE_00425	-0.251638	0.633325	-0.524411	0.114793
PDE_00426	0.160972	0.580195	-0.114574	0.653865
PDE_00427	-0.199544	0.223471	0.217034	0.0953604
PDE_00428	0.302233	0.334931	-0.593882	0.0252968
PDE_00429	-0.0012009	0.997066	0.13048	0.329268
PDE_00430	-0.46135	0.00221365	-0.792773	7.88e-09
PDE_00431	-0.644708	0.00674533	-0.276105	0.168813
PDE_00432	1.7885	0.050997	0.309959	0.637392
PDE_00433
PDE_00434
PDE_00435	-0.382393	0.815432	0.41951	0.732109
PDE_00436	-0.389578	0.142774	0.669235	0.000164287
PDE_00437	-0.240414	0.577413	3.23641	1.83e-41
PDE_00438
PDE_00439	0.374676	0.147798	-0.41735	0.0461415
PDE_00440	-0.807666	0.281203	-2.03963	0.000955119
PDE_00441			0.26206	0.732109
PDE_00442	1.01205	0.00133618	1.5218	1.76e-05
PDE_00443	0.184394	0.635067	-0.0664616	0.8351
PDE_00444	0.0613981	0.820841	-0.372666	0.0173253
PDE_00445	0.444002	0.361044	0.938062	0.00528955
PDE_00446	-0.173935	0.152733	0.0494201	0.672371
PDE_00447	-0.129709	0.886317	0.0134519	0.984354
PDE_00448	1.167	0.00954748	2.28943	6.92e-09
PDE_00449	-0.0488537	0.848913	0.204252	0.0646465
PDE_00450	-0.191234	0.815063	-0.294426	0.722884
PDE_00451	0.349383	0.012718	0.181808	0.0895196
PDE_00452	0.0401103	0.896502	0.623684	3.13e-05
PDE_00453	-0.0681396	0.965451	1.03958	0.164312
PDE_00454	-0.0210798	0.938301	-1.22462	2.53e-10
PDE_00455	-0.355737	0.0292126	-0.615635	2.94e-05
PDE_00456	-0.0349212	0.957747	-0.31641	0.465812
PDE_00457	-0.0982067	0.657655	0.229339	0.157037
PDE_00458
PDE_00459	-0.26798	0.528833	0.955626	0.000290917
PDE_00460	-0.0846364	0.805699	0.42645	0.0110799
PDE_00461	-0.166099	0.543395	-1.54891	2.98e-31
PDE_00462	0.144664	0.440947	-0.024114	0.871146
PDE_00463	-0.0785143	0.815628	1.02462	2.88e-09
PDE_00464	0.737806	0.0454845	1.22221	5.7e-07
PDE_00465	-0.452272	0.120541	0.610505	0.00331788
PDE_00466	0.0525379	0.815063	-0.151179	0.402596
PDE_00467
PDE_00468
PDE_00469	-7.1183	7.23e-23	0.133233	0.732109
PDE_00471	2.98907	0.00488359
PDE_00472	-0.568755	0.000336921	0.23043	0.215446
PDE_00473	0.236096	0.607731	0.107291	0.787768
PDE_00474	-0.351665	0.187676	0.535705	0.00056945
PDE_00475	-2.11581	7.1e-19	1.28533	8.45e-15
PDE_00476	1.18374	0.0263464	0.34493	0.524173
PDE_00477	1.04205	0.0468033	1.18704	0.0137117
PDE_00478	-0.129924	0.581574	-0.122364	0.372407
PDE_00479	0.0717685	0.926031	-0.279884	0.637506
PDE_00480	-0.29165	0.242414	-0.506188	0.00189586
PDE_00481	0.00193001	0.999191	-0.0205131	0.986523
PDE_00482	-5.24872	2.72e-10	-3.04325	0.0053558
PDE_00483	-0.796718	0.121451	-0.75057	0.108555
PDE_00484	-4.36761	5.18e-11	-3.88509	1.86e-10
PDE_00485	-3.18674	8.99e-10	-1.8187	4.35e-05
PDE_00486	-1.09434	3.22e-10	-0.798418	0.000446552
PDE_00487	-1.97968	1.12e-10	-1.69629	7.8e-10
PDE_00488	-1.65425	1.41e-06	0.718833	0.0130629
PDE_00489	-0.231651	0.389251	0.471128	0.0103732
PDE_00490	-0.0719529	0.801295	0.998341	2.95e-09
PDE_00491	-0.0888873	0.851626	-0.673363	0.0221247
PDE_00492	0.109429	0.660595	0.411824	0.0103069
PDE_00493	-0.750852	0.00392005	-0.171445	0.527286
PDE_00494	-0.0959293	0.706849	-0.711765	6.27e-06
PDE_00495
PDE_00496	-0.422728	0.0182431	0.667322	1.12e-06
PDE_00497	-0.250341	0.467036	-0.433801	0.0459672
PDE_00498	0.516202	0.0260762	0.930455	3.09e-07
PDE_00499	-0.401219	0.815063	-0.617695	0.649336
PDE_00500	1.73042	6.15e-19	3.53206	7.68e-23
PDE_00501	0.0274926	0.947886	-0.0439971	0.878642
PDE_00502	0.800054	0.0183444	1.21175	4.58e-10
PDE_00503	-1.05134	0.0489076	0.566196	0.240221
PDE_00504	0.435765	0.682832	0.267796	0.7311
PDE_00505	-1.39039	7.57e-21	-1.56946	6.23e-26
PDE_00506	-0.059209	0.751027	-0.170037	0.15809
PDE_00507	0.13855	0.819267	0.122452	0.772073
PDE_00508	0.450512	0.440947	1.06331	0.034405
PDE_00509	-0.0842015	0.909363	1.51358	0.00309037
PDE_00510	-3.24148	4.77e-19	-3.75558	6.59e-19
PDE_00511	-0.582201	0.695905	-0.762475	0.5576
PDE_00512
PDE_00513	-1.29969	0.287298	-1.59143	0.174691
PDE_00514	-0.187603	0.815063	-0.287294	0.725383
PDE_00515	0.0126394	0.968763	-0.484452	0.00614782
PDE_00516
PDE_00517	-0.420815	0.2063	-0.568959	0.0327263
PDE_00518	-0.569981	0.179039	-0.867818	0.0297233
PDE_00519	0.303332	0.0502437	0.400475	0.00697661
PDE_00520	-0.0790428	0.609715	0.00855917	0.952869
PDE_00521	1.84421	2.54e-08	2.26418	4.73e-11
PDE_00522	0.0640062	0.815063	0.0271119	0.918098
PDE_00523	0.735053	0.00206794	0.612829	0.000402615
PDE_00524	-0.661422	0.665054	0.287902	0.827775
PDE_00525	0.821145	7.86e-10	-0.165248	0.257453
PDE_00526	0.211604	0.036575	-0.266826	0.0107955
PDE_00527	2.32264	0.037564
PDE_00528
PDE_00529	0.297501	0.195189	-0.153071	0.544574
PDE_00530
PDE_00531	0.599103	0.0268837	0.477817	0.0481684
PDE_00532	-0.097936	0.762577	-0.0229533	0.929495
PDE_00533	-0.915151	0.00968757	0.839364	0.000813321
PDE_00534	0.326734	0.0112539	0.330718	0.00118097
PDE_00535	0.141794	0.451029	0.121848	0.50488
PDE_00536	-0.446761	0.00316555	0.194744	0.230375
PDE_00537	-0.0697987	0.807125	0.501911	0.00441438
PDE_00538	-2.86949	3.09e-84	-2.20845	1.73e-46
PDE_00539	-0.816905	0.008754	-1.31789	3.3e-06
PDE_00540	0.346313	0.134353	-0.154837	0.516673
PDE_00541	-0.920356	0.00775616	0.144744	0.662249
PDE_00542	-0.179118	0.314552	-1.45539	1.1e-40
PDE_00543	-0.733964	0.00202741	-2.78397	7.62e-58
PDE_00544	0.00200459	0.997671	1.70962	7.92e-18
PDE_00545	0.169378	0.588106	-0.218468	0.440336
PDE_00546	-0.0745554	0.888989	-0.277332	0.435166
PDE_00547
PDE_00548	-0.0402182	0.892721	-0.766094	7.09e-06
PDE_00549	0.510644	0.00184741	-0.103703	0.62507
PDE_00550	1.0485	3.84e-09	-0.495408	0.00060321
PDE_00551	1.15979	5.22e-15	-0.133459	0.584479
PDE_00552	-3.97399	1.25e-12	2.72029	4.86e-09
PDE_00553
PDE_00554	0.0838203	0.724878	0.05997	0.738573
PDE_00555	2.26602	5.77e-64	-0.0789763	0.630066
PDE_00556	0.169119	0.895442	-0.287294	0.725383
PDE_00557	0.952593	0.449387	-0.972278	0.450665
PDE_00558	3.45456	3.3e-56	-1.61442	5.04e-05
PDE_00559	0.873862	0.000903346	-0.135186	0.444664
PDE_00560	0.329269	0.745837
PDE_00561	0.371041	0.186083	-1.86277	7.6e-11
PDE_00562	0.558111	0.0159357	-0.22541	0.216901
PDE_00563	-0.0120857	0.986736	-0.987089	0.000458799
PDE_00564	0.284982	0.0703046	0.178235	0.175205
PDE_00565	0.334706	0.173018	0.974307	5.74e-09
PDE_00566	-1.00799	4.12e-08	0.432054	0.0556803
PDE_00567
PDE_00568	-0.117747	0.512077	-0.223996	0.0595914
PDE_00569	0.263533	0.0333583	0.364967	0.00565745
PDE_00570
PDE_00571	-1.87009	0.111313	-1.64716	0.15976
PDE_00572	1.34053	0.0405537	0.461225	0.178089
PDE_00573	0.193438	0.815063
PDE_00574	-0.212121	0.176155	-0.905187	1.66e-11
PDE_00575
PDE_00576	-0.107498	0.630096	0.269864	0.0933015
PDE_00577	-0.220783	0.256806	0.56303	1.07e-06
PDE_00578	0.0289735	0.934288	0.0194696	0.934752
PDE_00579	0.10845	0.753418	0.27051	0.189241
PDE_00580	0.0322687	0.90885	-0.00306003	0.988632
PDE_00581	-0.208291	0.224622	0.257849	0.0748281
PDE_00582	-0.0671002	0.686708	0.165229	0.3126
PDE_00583	0.531271	0.0631007	-0.587158	4.42e-05
PDE_00584	0.531033	0.0885624	0.201403	0.466644
PDE_00585	0.277955	0.0937933	-0.0434326	0.782671
PDE_00586	-0.055919	0.777175	0.179815	0.0981493
PDE_00587	0.0853529	0.736667	0.0870871	0.630066
PDE_00588	0.454857	0.424117	2.0186	1.61e-07
PDE_00589	-0.0379749	0.946674	0.681478	0.0593797
PDE_00590	0.182207	0.399112	0.357526	0.022038
PDE_00591	1.5402	0.109723	4.10788	7.38e-09
PDE_00592	-0.966872	0.020351	-3.85903	4.99e-68
PDE_00593
PDE_00594	0.0401794	0.980169	-1.46898	0.0465145
PDE_00595	1.39809	0.00101587	1.4095	0.00131525
PDE_00596	-0.449701	0.0300382	0.153734	0.388361
PDE_00597	0.274428	0.0581493	0.119393	0.478561
PDE_00598	-0.834855	0.425011	-1.48859	0.0875677
PDE_00599	-1.43521	0.00204751	-3.30873	1.14e-12
PDE_00600	-1.19104	0.365561	1.60944	0.141268
PDE_00601	-0.650736	0.676214	-0.345572	0.794021
PDE_00602	0.217698	0.677002	1.51847	0.000122595
PDE_00603	-0.121975	0.845692	-0.620984	0.0603977
PDE_00604	-2.33138	5.81e-06	-1.96962	1.11e-06
PDE_00605
PDE_00606	-0.0232509	0.98724	0.0265688	0.975111
PDE_00607	-0.1544	0.883146	0.33003	0.682552
PDE_00608	0.0695383	0.686338	-0.287441	0.0224569
PDE_00609	0.185173	0.199044	0.0502662	0.73921
PDE_00610	1.62267	3.84e-08	-0.758167	0.0335183
PDE_00611	0.0778886	0.908957	0.691027	0.0477545
PDE_00612	-0.0217836	0.948652	-1.65458	7.28e-09
PDE_00613	0.0583341	0.825071	0.272848	0.0204183
PDE_00614	0.421847	0.000748417	0.27072	0.0850817
PDE_00615	0.561414	0.00043249	0.68407	6.4e-08
PDE_00616	-0.127847	0.533487	0.462078	0.000588086
PDE_00617			0.26206	0.732109
PDE_00618
PDE_00619	0.0391317	0.797772	0.463374	1.79e-06
PDE_00620	0.780296	0.138515	0.898882	1.3e-29
PDE_00621	0.950907	0.0517415	1.14279	3.19e-18
PDE_00622	0.0894443	0.761001	-0.373382	0.038939
PDE_00623	-0.068841	0.841546	-0.246189	0.327547
PDE_00624	-0.698783	0.0185109	-0.68093	0.0300681
PDE_00625	-0.0361815	0.969229	1.3631	0.000249304
PDE_00626	0.0792751	0.900154	0.14136	0.756287
PDE_00627	0.247685	0.106826	0.647866	3.01e-07
PDE_00628	-0.0605534	0.887674	0.607941	0.0364201
PDE_00629	-0.0450126	0.925315	-0.690431	0.0153717
PDE_00630	-0.430597	0.636646	-0.696677	0.27093
PDE_00631	-0.196643	0.118513	0.207175	0.055214
PDE_00632	0.185269	0.57358	-0.693622	0.00270627
PDE_00633	1.11165	0.00978043	2.7714	2.53e-09
PDE_00634	-0.0829694	0.825149	0.135966	0.523543
PDE_00635	0.316409	0.0168712	0.173477	0.164344
PDE_00636	-0.187603	0.815063	-0.0136848	0.990662
PDE_00637	0.358771	0.0299838	-1.06952	7.74e-07
PDE_00638	0.47655	0.0982156	-1.96968	6.88e-20
PDE_00639	0.205813	0.172917	-0.711288	7.47e-08
PDE_00640	0.664824	1.12e-05	-0.0803779	0.670389
PDE_00641	0.656751	0.570907
PDE_00642	0.392308	0.0681202	0.214521	0.242557
PDE_00643	0.0618531	0.824395	1.22864	1.45e-18
PDE_00644
PDE_00645	0.236759	0.0900738	0.307548	0.0667507
PDE_00646	6.55403	6.79e-18	6.25332	2.71e-13
PDE_00647	0.027861	0.934797	-0.0425238	0.893445
PDE_00648	-0.0363198	0.860763	-0.135742	0.320717
PDE_00649	-0.173327	0.912577	-0.0823441	0.944615
PDE_00650	0.444553	0.111577	0.405903	0.11722
PDE_00651	0.405594	0.151282	1.74481	8.07e-13
PDE_00652	-1.06832	0.0139418	-1.71522	0.00011184
PDE_00654	-0.819674	0.495249	0.737914	0.558524
PDE_00655	-0.953449	0.498244	0.0455432	0.976805
PDE_00657
PDE_00658	-0.352599	0.000109806	-0.225422	0.0237838
PDE_00659	0.0211289	0.892107	-0.0638974	0.702359
PDE_00660	0.0109444	0.975773	-0.623185	0.00244418
PDE_00661	-0.1759	0.53423	-1.08334	5.96e-13
PDE_00662
PDE_00663	-0.0637282	0.824272	-1.38045	2.48e-11
PDE_00664	0.026034	0.993288	0.181276	0.899862
PDE_00665
PDE_00666	-0.198863	0.642755	-0.405464	0.0656496
PDE_00667	-1.70268	0.137691	2.1989	2.47e-05
PDE_00668	0.445975	0.0850792	-0.208847	0.33531
PDE_00669	-0.210071	0.51792	0.0744683	0.754756
PDE_00670	-0.17726	0.0622654	-0.290223	0.0297233
PDE_00671
PDE_00672	-0.348188	0.000368475	-0.261061	0.0954597
PDE_00673	-0.717268	0.00661237	-0.0227559	0.896778
PDE_00674	0.162098	0.565642	-0.732649	0.00218432
PDE_00675	-1.23235	0.0127384	-0.153986	0.772509
PDE_00676	-0.38304	0.00386517	1.09659	8.71e-32
PDE_00677	0.2369	0.295094	0.0042574	0.986744
PDE_00678
PDE_00679	0.39744	0.00369722	-1.05763	8.75e-11
PDE_00680	0.0902908	0.579266	0.695125	2.47e-09
PDE_00681			0.44915	0.634124
PDE_00682	0.294079	0.0774122	-0.275509	0.0030643
PDE_00683	-0.0781013	0.790638	-0.140226	0.428028
PDE_00684
PDE_00685	-0.290679	0.629981	-0.353077	0.449275
PDE_00686	-1.52906	1.94e-06	-0.670507	0.00460841
PDE_00687
PDE_00688	0.310465	4.97e-05	-0.137757	0.137447
PDE_00689	-0.707614	0.00995994	-0.636999	0.00883714
PDE_00690	0.338579	0.478559	2.12765	6.33e-26
PDE_00691	0.475464	0.75816	0.530978	0.695189
PDE_00692	0.167472	0.37233	0.940524	4.31e-13
PDE_00693	-0.393924	0.748777	1.77633	3.73e-05
PDE_00694			0.801295	0.467562
PDE_00695	0.192006	0.902482	-0.252702	0.829443
PDE_00696
PDE_00697
PDE_00698	-0.497765	0.365561	0.134604	0.792333
PDE_00699	-0.090055	0.582244	-0.302871	0.0040898
PDE_00700	0.939901	0.00470567	0.425471	0.298111
PDE_00701	0.127509	0.815063	-0.317146	0.399334
PDE_00702	-0.292033	0.853873	0.0664161	0.961719
PDE_00703	-0.0961303	0.765151	0.00107182	0.995988
PDE_00704	-0.16823	0.51792	1.1124	9.85e-10
PDE_00705	-0.753242	0.0361985	-0.506969	0.0992933
PDE_00706	0.230361	0.516581	0.553227	7.14e-07
PDE_00707	0.468114	0.0120021	0.811936	1.84e-08
PDE_00708	0.0259961	0.91659	0.160897	0.326418
PDE_00709	1.13516	0.159596	0.951165	0.162349
PDE_00710	-0.171711	0.45261	-1.00404	1e-05
PDE_00711	-0.252128	0.215056	-0.527077	3.83e-10
PDE_00712	-0.0545843	0.970909	0.431903	0.615869
PDE_00713	0.118151	0.710416	0.231783	0.252457
PDE_00714	0.587585	0.178301	0.723329	0.0451625
PDE_00715	0.44577	0.0265696	-0.491319	0.0166149
PDE_00716	-0.629292	0.0180465	-2.34359	1.53e-24
PDE_00717	-0.155607	0.186249	-0.328571	0.000591052
PDE_00718	-0.678759	0.00164656	-0.705156	0.000813416
PDE_00719	0.537752	0.745837	-0.069192	0.965238
PDE_00720	1.25457	0.000230575	0.239891	0.502448
PDE_00721	-0.00827825	0.971897	-0.0527178	0.813694
PDE_00722
PDE_00723	0.0880237	0.713657	-0.27527	0.000468311
PDE_00724	-0.126807	0.380868	-0.373296	0.00207558
PDE_00725	-0.188265	0.21749	0.245976	0.0152043
PDE_00726	0.0201009	0.994365	0.146882	0.919309
PDE_00727	2.36845	5.9e-13	0.262586	0.562608
PDE_00728	-0.109535	0.917087	0.29344	0.695789
PDE_00729	-0.00729221	0.985816	-0.0987407	0.601819
PDE_00730	0.0456414	0.919825	0.0967334	0.725383
PDE_00731	0.225243	0.221674	-0.0868831	0.596351
PDE_00732	0.133062	0.66161	0.12646	0.505716
PDE_00733	0.18838	0.38483	-0.395022	0.016627
PDE_00734	-0.018338	0.950775	-0.296719	0.12049
PDE_00735	0.257549	0.253254	-0.415622	0.000846004
PDE_00736	0.268355	0.15043	-0.292085	0.0838213
PDE_00737	1.77715	1.89e-11	-1.39726	5.55e-12
PDE_00738
PDE_00739
PDE_00740	1.24017	0.292261	0.775733	0.491375
PDE_00741	-1.1071	1.18e-10	2.27944	3.64e-30
PDE_00742			0.267796	0.7311
PDE_00743	0.511065	0.0787675	1.94567	1.1e-14
PDE_00744	0.0729714	0.907015	0.349323	0.381296
PDE_00745	0.0138202	0.964548	0.0198834	0.916803
PDE_00746	0.248658	0.0124116	-0.203379	0.0877356
PDE_00747	0.249921	0.0935091	-0.312587	0.00761943
PDE_00748	-0.436883	0.00124979	0.425834	0.000353627
PDE_00749	0.0281974	0.868698	-0.103458	0.45713
PDE_00750	0.663125	0.568617
PDE_00751	-0.0369268	0.853409	-0.407552	0.00147879
PDE_00752	2.11254	0.0402718	1.51792	0.187036
PDE_00753	1.30218	7.83e-09	1.48393	2.52e-13
PDE_00754	0.190888	0.815063	1.01299	0.375254
PDE_00755	0.412393	0.585693	0.458939	0.380019
PDE_00756	0.83624	2.27e-17	0.38462	0.00130852
PDE_00757	-0.174924	0.267372	-0.2469	0.0807322
PDE_00758	0.246907	0.342867	0.113985	0.519827
PDE_00759	-0.455674	0.000120183	0.254818	0.0440605
PDE_00760	-2.95321	5.87e-05	-0.0746482	0.932167
PDE_00761	-0.960623	0.000350652	0.733255	0.00424821
PDE_00762	-0.763391	0.579926	0.483254	0.56516
PDE_00763	0.590438	6.95e-05	1.32835	1.14e-11
PDE_00764	-0.518308	0.645275	2.8238	1.32e-05
PDE_00765	-0.0177125	0.967265	-0.771226	1.17e-05
PDE_00766	-0.82939	1.81e-10	-0.336714	0.0330186
PDE_00767	-0.0808261	0.526586	-0.379602	2.34e-05
PDE_00768	0.0357956	0.850558	-0.251498	0.00793493
PDE_00769	-0.526901	0.0189383	-0.0822096	0.7311
PDE_00770	-1.67246	1.53e-05	1.12386	0.00137809
PDE_00771	1.07986	2.15e-05	-0.0553524	0.891616
PDE_00772	1.99574	0.0260089	0.440542	0.744502
PDE_00773	-0.373434	0.319909	-0.795697	0.0415127
PDE_00774	0.409131	0.132288	-0.0378924	0.895022
PDE_00775	-0.167793	0.896502	0.462636	0.567721
PDE_00776
PDE_00777	0.146713	0.258953	-0.457164	2.17e-08
PDE_00778	0.0586473	0.573563	-0.516172	1.56e-07
PDE_00779	0.301494	0.258766	0.700303	0.00175586
PDE_00780	-0.173134	0.652058	-0.688444	0.00781203
PDE_00781	0.117144	0.498534	-0.166049	0.273876
PDE_00782	0.191024	0.175279	0.822303	1.19e-06
PDE_00783	-0.592265	8.87e-05	0.14448	0.366355
PDE_00784	-0.268332	0.553325	-0.608251	0.0682489
PDE_00785	0.139965	0.640107	-0.0276981	0.893605
PDE_00786	-1.23883	0.00823622	3.74324	6.12e-21
PDE_00787	0.395271	0.367688	0.736382	8.74e-05
PDE_00788	-0.429844	0.180423	0.683144	0.000428929
PDE_00789	-4.90731	7.39e-18	2.13507	1.87e-22
PDE_00790	-4.87899	3.72e-19	1.76733	1.21e-07
PDE_00791	-5.17088	4.68e-23	2.22907	1.86e-09
PDE_00792	-2.40563	5.62e-15	1.9594	2.13e-10
PDE_00793	-1.72765	6.2e-08	2.24044	3.29e-15
PDE_00794	-4.30701	3e-11	2.34796	2.65e-12
PDE_00795	-4.95412	1.4e-21	2.75091	6.39e-14
PDE_00796	-5.02308	1.07e-13	2.29412	1.09e-17
PDE_00797	-3.68582	1.17e-14	2.4093	7.08e-23
PDE_00798	-3.65959	3.32e-13	2.10681	9.21e-16
PDE_00799	-3.23578	6.87e-10	2.17261	2.15e-17
PDE_00800	-4.21698	3.65e-11	1.91241	2.66e-06
PDE_00801	-4.26799	9.31e-13	2.15131	3.86e-08
PDE_00802	-2.11061	6.01e-10	1.45415	7.22e-10
PDE_00803	-4.15349	6.66e-15	2.47454	3.29e-22
PDE_00804	-4.7229	1.65e-16	2.53309	8.39e-13
PDE_00805	-4.23384	7.01e-15	2.38746	1.07e-13
PDE_00806	-4.96767	9.78e-22	2.8691	1.48e-15
PDE_00807	-4.56167	7.36e-12	2.47675	1.24e-11
PDE_00808	-4.6894	6.12e-17	2.49063	4.13e-11
PDE_00809	-5.32414	7.22e-20	2.65197	7.62e-15
PDE_00810	-4.84591	4.92e-31	3.25689	1.92e-33
PDE_00811	-2.80332	1.81e-07	2.11206	9.65e-10
PDE_00812
PDE_00813	-0.34955	0.326154	1.47197	2.97e-15
PDE_00814	0.261423	0.570155	0.714601	0.0432772
PDE_00815	-1.85014	6.03e-12	-1.40828	1.11e-15
PDE_00816	-0.205872	0.416534	-0.276246	0.183412
PDE_00817	-0.243358	0.499287	-0.769907	0.0036145
PDE_00818	-0.197982	0.341507	0.374132	0.00930541
PDE_00819	0.130088	0.907311	0.390071	0.587403
PDE_00820	-1.17303	3.1e-14	0.00656623	0.966215
PDE_00821	0.190888	0.815063
PDE_00822	0.60063	5.03e-06	0.395315	0.0406871
PDE_00823	-0.643	0.680918	0.235556	0.645057
PDE_00824	0.0973555	0.881545	0.0809723	0.863617
PDE_00825	0.00373489	0.993288	-0.336997	0.0108997
PDE_00826	0.487349	0.0556566	0.432741	0.0524817
PDE_00827
PDE_00828	0.422539	0.544363	1.04088	0.0125443
PDE_00829	-0.566511	0.708809	0.167743	0.872829
PDE_00830	-1.02126	0.226447	0.234621	0.828664
PDE_00831	0.254144	0.704171	0.465642	0.211189
PDE_00832	1.65551	0.0534721	-0.331018	0.787756
PDE_00833	2.4512	8.36e-08	1.19337	3.31e-06
PDE_00834	-1.90212	0.0545752	-0.227171	0.793714
PDE_00835
PDE_00836	-7.52411	1.36e-25	-7.91447	4.24e-25
PDE_00837	-0.184319	0.815063	-0.281893	0.726157
PDE_00838	-0.160709	0.168269	-0.527881	2.23e-07
PDE_00839	-1.30163	3.98e-09	-1.3374	1.74e-11
PDE_00840	0.987039	0.0333583	1.50452	2.05e-06
PDE_00841	-0.132041	0.545128	0.107131	0.554609
PDE_00842	-0.0567129	0.797183	-0.0837843	0.637506
PDE_00843	-0.442974	5.82e-05	0.589436	1.22e-08
PDE_00844	0.068987	0.825071	-0.39573	0.0252539
PDE_00845	-2.23371	0.000107294	-1.29274	0.00243128
PDE_00846
PDE_00847	-0.221954	0.895172	-0.739318	0.580088
PDE_00848	0.0889735	0.71831	-0.272722	0.193136
PDE_00849	0.0966804	0.569376	0.0878069	0.506068
PDE_00850	0.286456	0.169793	-0.0850941	0.689105
PDE_00851	0.428207	0.000272259	0.334786	0.00477133
PDE_00852	0.323517	0.044577	0.16162	0.300958
PDE_00853	0.00948181	0.958278	-0.000497812	0.997361
PDE_00854	-0.340429	0.490376	-0.245959	0.542067
PDE_00855	0.309994	0.0781154	-0.282443	0.0592048
PDE_00856	0.15904	0.423442	0.442323	0.00127539
PDE_00857	-0.168456	0.233564	0.339347	0.0491713
PDE_00858	0.229942	0.146355	-0.115751	0.454506
PDE_00859	0.138808	0.353673	0.187097	0.0960313
PDE_00860	-0.277234	0.161889	-0.712156	3.74e-10
PDE_00861	-0.875877	1.74e-07	-0.878616	5.51e-10
PDE_00862	-0.176204	0.479575	-0.254704	0.182602
PDE_00863
PDE_00864	-0.0785767	0.760632	-0.0779081	0.671299
PDE_00865	0.0229445	0.976506	-0.716373	1.24e-05
PDE_00866	0.193177	0.212636	-0.38255	0.00347037
PDE_00867	-0.557367	0.0622654	0.461533	0.0427696
PDE_00868	-0.262191	0.571644	-0.338726	0.300958
PDE_00869	0.802104	0.0116935	-0.807345	0.014303
PDE_00870	0.222059	0.892232	0.875167	0.404647
PDE_00871	-0.049058	0.942804	1.07165	0.0170788
PDE_00872	-0.266687	0.582132	1.56774	3.31e-06
PDE_00873	-0.419574	0.334942	1.43681	3.41e-05
PDE_00874	0.00127064	0.997406	-0.627448	5.61e-06
PDE_00875	-0.279015	0.0913057	0.590396	7.9e-07
PDE_00876	0.60237	0.706584	0.627959	0.646686
PDE_00877			0.267796	0.7311
PDE_00878	-0.341773	0.0694865	1.56082	1.15e-13
PDE_00879	0.441182	0.147046	-0.293604	0.270283
PDE_00880			2.33025	0.0399493
PDE_00881	1.28567	2.29e-06	0.853283	0.000179951
PDE_00882
PDE_00883	-0.936988	0.000503848	0.0231311	0.947687
PDE_00884	-0.147601	0.409066	0.0226326	0.895994
PDE_00885	-0.673818	0.553686	-0.804316	0.449757
PDE_00886	0.495512	0.00564118	0.454376	0.020326
PDE_00887	-0.691578	0.598472	-0.391846	0.7311
PDE_00888	-0.385811	0.134083	1.84348	4.78e-10
PDE_00889	-0.0572732	0.835945	-0.27614	0.0325815
PDE_00890	-0.819674	0.495249	-0.0419477	0.980926
PDE_00891	0.326858	0.0185193	0.052902	0.773676
PDE_00892	-0.0294093	0.897119	-0.686838	1.01e-11
PDE_00893	0.458674	0.0770121	-0.406126	0.0831725
PDE_00894	0.483832	0.232999	1.1751	4.49e-05
PDE_00895	-0.82691	0.0132373	-1.24379	1.07e-05
PDE_00896	-0.3771	0.815063	-1.13326	0.327019
PDE_00897	2.24643	8.57e-83	-0.129178	0.659471
PDE_00898	-0.340396	0.0194768	-0.216717	0.0373006
PDE_00899	-0.0605637	0.828856	-0.243397	0.127582
PDE_00900	1.34684	0.00211947	-0.0757126	0.837277
PDE_00901	-0.0312719	0.896636	-0.283961	0.0748281
PDE_00902	-0.032976	0.8776	-0.0944196	0.557086
PDE_00903	0.304368	0.0983434	0.297565	0.0185739
PDE_00904
PDE_00905	-0.24364	0.272233	0.333567	0.0724757
PDE_00906
PDE_00907
PDE_00908			0.79834	0.467967
PDE_00909	-1.19942	0.249829	5.29124	3.98e-19
PDE_00910	-2.07615	0.0705994	4.65499	2.12e-11
PDE_00911	0.365415	0.823715	0.960414	0.400412
PDE_00912	0.713735	0.0176521	0.054503	0.734918
PDE_00913	0.364965	0.0133685	0.235383	0.159137
PDE_00914	-0.0814605	0.624258	-0.201256	0.0981493
PDE_00915	-0.0340277	0.907874	-0.668828	6.18e-06
PDE_00916	0.001686	0.997019	-0.50601	0.000732932
PDE_00917	-0.471865	0.0254287	-0.140177	0.528841
PDE_00918	-0.284197	0.34688	-1.14183	5.51e-07
PDE_00919	0.0109371	0.959048	0.0707848	0.586507
PDE_00920	-0.0230395	0.898089	-0.377304	0.000341174
PDE_00921	-0.207336	0.666065	0.262909	0.44181
PDE_00922	0.269881	0.450247	0.0754188	0.796259
PDE_00923	0.210609	0.800238	-1.45151	0.00251197
PDE_00924	-3.65865	3.17e-22	2.74311	1.93e-18
PDE_00925	-0.0496999	0.91531	-1.7418	4.75e-18
PDE_00926	-0.0749423	0.614263	0.0845939	0.539996
PDE_00927	-0.367197	0.582444	-0.466611	0.359031
PDE_00928	-1.36586	1.01e-11	-0.493714	0.0400404
PDE_00929	0.241569	0.861679	4.30358	3.12e-33
PDE_00930	0.508789	0.0125133	1.62933	1.07e-12
PDE_00931	0.979875	0.417754	0.673093	0.517895
PDE_00932	-1.4389	0.0937305	-2.40248	0.000916166
PDE_00933	0.447854	0.036843	-1.32604	0.000242092
PDE_00934	-0.465294	0.167223	-0.181016	0.606228
PDE_00935	0.164504	0.126677	-0.376855	0.000212828
PDE_00936	0.635669	0.00449905	0.314122	0.140009
PDE_00937	0.0778622	0.728998	0.121753	0.446694
PDE_00938	-0.355658	0.30646	2.25557	2.55e-16
PDE_00939	-0.120954	0.859309	-1.00708	0.00425306
PDE_00940
PDE_00941	-0.0301111	0.862689	-0.0192936	0.881987
PDE_00942	0.0113542	0.969023	0.1025	0.595647
PDE_00943	-0.186383	0.327543	0.134416	0.38149
PDE_00944	-0.349686	0.0564354	0.327604	0.0742651
PDE_00945	0.235701	0.41095	0.12356	0.625885
PDE_00946	-0.0158321	0.979196	-0.148548	0.677901
PDE_00947	-2.43493	3.18e-10	1.61649	2.17e-05
PDE_00948	-1.90995	2.43e-09	-1.91524	8.13e-11
PDE_00949	0.0162083	0.952653	0.267941	0.0521742
PDE_00950	0.220596	0.510456	0.368569	0.121549
PDE_00951	0.0182189	0.96031	-0.814462	0.00030381
PDE_00952	-0.227779	0.891626	0.490537	0.648427
PDE_00953	-0.0959735	0.594532	0.0817689	0.628152
PDE_00954	-0.180766	0.466253	0.00124608	0.994565
PDE_00955	0.861582	0.0426665	2.60451	2.69e-20
PDE_00956	-0.192925	0.459906	0.467903	0.00494954
PDE_00957	0.190888	0.815063	1.17032	0.311401
PDE_00958	2.26272	5.06e-06	1.1933	0.0150952
PDE_00959	2.02541	2.78e-10	1.29357	2.21e-06
PDE_00960
PDE_00961	5.15893	3.85e-33	-0.126936	0.847592
PDE_00962
PDE_00963	-1.16689	0.0544168	2.21628	3.66e-07
PDE_00964	-1.16073	0.000128925	1.01812	0.000141458
PDE_00965	-1.18142	0.000982798	-0.913828	0.0207702
PDE_00966	0.909937	2.84e-19	-0.242551	0.13784
PDE_00967	0.728216	0.623446	1.73219	0.0990104
PDE_00968	-0.422276	0.00215417	-0.522151	1.03e-06
PDE_00969	-1.12293	0.1454	1.84032	4.19e-05
PDE_00970	-0.44239	6.77e-05	0.86136	2.18e-21
PDE_00971
PDE_00972	1.29213	0.00195076	0.950671	0.0133969
PDE_00973	1.6906	3.52e-31	1.6542	1.02e-36
PDE_00974	-0.427397	6.27e-07	0.378597	0.00233603
PDE_00975	-0.00319336	0.995964	0.305562	0.033328
PDE_00976	-0.182379	0.791533	0.377874	0.328226
PDE_00977	-0.353372	0.160101	0.295712	0.0619791
PDE_00978	0.195766	0.395425	-0.24494	0.118858
PDE_00979	0.346473	0.075046	1.01197	5.62e-13
PDE_00980	-0.0170385	0.931847	0.00343059	0.985438
PDE_00981	-0.180902	0.303425	-0.859405	6.78e-09
PDE_00982	-1.18594	0.261327	0.480936	0.541297
PDE_00983	0.135973	0.496387	-0.434158	0.000115742
PDE_00984	-1.12391	0.0248019	0.240006	0.611521
PDE_00985	-0.0522371	0.805699	-0.331106	0.00409879
PDE_00986	-0.108044	0.573366	-0.0879602	0.621426
PDE_00987	0.0761014	0.886317	-0.0945754	0.819671
PDE_00988	0.0808393	0.619581	-0.233266	0.0343951
PDE_00989	-0.0499803	0.884481	-0.349087	0.117246
PDE_00990	-0.291259	0.0272288	0.00977515	0.966215
PDE_00991	-0.167697	0.77297	-0.779784	0.001663
PDE_00992	-0.0810703	0.487834	0.0339946	0.726242
PDE_00993	0.423951	3.2e-05	0.146618	0.390874
PDE_00994	-0.0383143	0.917407	0.131077	0.597773
PDE_00995	-0.124612	0.564615	-0.143205	0.41496
PDE_00996	-0.411929	0.0122124	-0.163031	0.362195
PDE_00997
PDE_00998
PDE_00999	-0.830181	0.567429	-0.899348	0.486424
PDE_01000
PDE_01001	-0.247925	0.481689	-1.01091	1.22e-05
PDE_01002	-0.675198	0.117456	-1.55065	1.73e-06
PDE_01003
PDE_01004	-0.0111788	0.943325	-0.327285	0.000458799
PDE_01005	0.0425252	0.855722	-0.0668099	0.619292
PDE_01006	0.386296	0.138878	0.116016	0.670024
PDE_01007	-0.209154	0.594736	-0.696537	0.00920046
PDE_01008	-0.0455244	0.883146	-0.403813	0.0138361
PDE_01009	0.458631	0.00374581	0.232799	0.072055
PDE_01010	0.0826212	0.648472	0.10471	0.443543
PDE_01011	-0.705059	0.586323	0.45603	0.738573
PDE_01012	0.0620415	0.815063	-0.209639	0.0575529
PDE_01013	-0.247901	0.775157	0.0162064	0.98149
PDE_01014	0.142398	0.934288	-0.0564967	0.973642
PDE_01015	0.0264803	0.891626	0.222793	0.0789683
PDE_01016	0.0722435	0.752336	-0.53109	0.00016865
PDE_01017	-0.0541817	0.914999	-0.377119	0.339639
PDE_01018	0.251532	0.547861	-0.100198	0.789248
PDE_01019	0.0466295	0.855535	-0.159212	0.393278
PDE_01020	0.133751	0.569376	-0.529575	0.000456319
PDE_01021	0.690461	0.0348248	-0.15286	0.718104
PDE_01022	0.386791	0.0596995	0.259473	0.227093
PDE_01023	0.156677	0.815063	-1.94553	7.85e-14
PDE_01024	-0.094852	0.718256	-0.397583	0.0109076
PDE_01025	-0.0888868	0.820391	-1.13211	0.00408149
PDE_01026	-0.1537	0.188674	0.151039	0.21225
PDE_01027	-0.163433	0.454597	-0.0821082	0.711345
PDE_01028	0.249453	0.418147	-0.223969	0.403618
PDE_01029	-0.276762	0.212971	-0.0334435	0.852119
PDE_01030	0.034431	0.86152	-0.115125	0.430115
PDE_01031	0.302693	0.210867	-0.0140466	0.965788
PDE_01032	0.172761	0.893918	0.534467	0.692966
PDE_01033	-1.17766	3.28e-09	-0.580483	0.000434796
PDE_01034	-0.16549	0.727131	-0.294387	0.393857
PDE_01035	-0.27553	0.0723841	0.246871	0.0580406
PDE_01036	-0.0834765	0.774608	0.65074	0.00019532
PDE_01037	-0.0142982	0.936578	-0.329987	0.00609659
PDE_01038	0.985031	0.114185	-0.183683	0.828664
PDE_01039	0.409175	0.657373	1.65575	0.00279667
PDE_01040	-0.360708	0.0203145	-0.0243769	0.870701
PDE_01041	-1.58504	0.000100424	1.85013	3.96e-08
PDE_01042	-0.229385	0.490525	0.210119	0.403273
PDE_01043	0.225163	0.336825	-0.101063	0.690417
PDE_01044	0.0612999	0.730959	-0.82428	4.59e-11
PDE_01045	0.320172	0.218596	-0.11283	0.686746
PDE_01046	0.550556	0.441282	0.822246	0.140366
PDE_01047	0.319609	0.132122	-0.141517	0.567584
PDE_01048	-0.611713	0.0377705	-2.55841	9.68e-84
PDE_01049	-0.38124	0.093441	-0.102334	0.689045
PDE_01050	-0.309292	0.0119852	-0.508805	9.4e-06
PDE_01051	-0.164327	0.564615	-0.4306	0.0224379
PDE_01052	0.0926646	0.518887	-0.261751	0.00503866
PDE_01053	-0.497548	0.02585	0.530858	0.0141348
PDE_01054	1.00194	1.96e-26	-0.59826	3.05e-08
PDE_01055	-1.93188	0.060217	-1.29164	0.199349
PDE_01056	0.0515666	0.86152	0.353392	0.0148691
PDE_01057	-1.29479	0.0652882	0.845182	0.0322834
PDE_01058	0.297691	0.619073	2.42939	7.67e-15
PDE_01059	-0.179778	0.407081	-0.55794	0.000120857
PDE_01060	-0.828027	0.570155	0.322559	0.782702
PDE_01061	-0.553372	0.0241194	-0.298741	0.167276
PDE_01062
PDE_01063	-1.16246	0.227823	1.73865	0.000499381
PDE_01064	-3.54681	6.07e-08	2.71401	1.08e-11
PDE_01065	-3.23752	2.5e-06	2.44458	8.69e-10
PDE_01066	-1.37559	0.0474642	2.37837	5.46e-09
PDE_01067	-1.33163	0.00876381	2.37434	6.99e-14
PDE_01068	-2.8089	5.62e-09	2.58812	5.89e-11
PDE_01069	-4.68706	7.05e-15	2.42205	4.4e-10
PDE_01070	-4.90931	3.17e-21	3.06329	7.56e-16
PDE_01071	-4.35874	2.33e-16	3.9603	9.83e-22
PDE_01072
PDE_01073	-5.32996	4.27e-17	0.537484	0.347282
PDE_01074	-3.46779	1.32e-14	2.14839	1.11e-10
PDE_01075	-3.0098	0.00383427	0.964726	0.219077
PDE_01076	-4.85328	5.12e-13	1.65162	0.00010341
PDE_01077	-0.107013	0.932181	1.09152	0.0904259
PDE_01078	0.615026	0.673773	0.189095	0.873626
PDE_01079
PDE_01080	0.659021	0.00102818	3.90085	7.58e-33
PDE_01081	-0.61248	0.0908027	-0.059302	0.849874
PDE_01082	0.0533831	0.812094	-0.345232	0.0166847
PDE_01083	-0.0216775	0.912069	0.0908035	0.489717
PDE_01084	0.0380457	0.851449	-0.0393965	0.828313
PDE_01085	-0.0653281	0.791922	0.0246321	0.905988
PDE_01086	-0.0752832	0.69527	-0.043394	0.778502
PDE_01087	0.109208	0.664483	-0.804577	5.29e-09
PDE_01088
PDE_01089	-0.395761	0.100272	-0.710911	0.000363205
PDE_01090	-0.18176	0.473695	-0.0991011	0.353403
PDE_01091	0.227546	0.747602	0.840547	0.113853
PDE_01092	-0.138572	0.42331	-0.150531	0.300754
PDE_01093	0.420072	0.253255	-0.35994	0.292383
PDE_01094	-0.167686	0.329562	-0.215863	0.126814
PDE_01095	-4.2736	5.31e-10	-3.09063	1.38e-06
PDE_01096	0.252873	0.531793	1.25411	4.71e-07
PDE_01097	0.892824	1.62e-12	-0.0282703	0.897861
PDE_01098	-0.0493103	0.87891	0.557167	0.00142544
PDE_01099	-0.346144	0.0266061	0.21746	0.170251
PDE_01100
PDE_01101	-0.633664	0.000932534	0.214183	0.191052
PDE_01102
PDE_01103
PDE_01104	-0.316894	0.530678	0.0588611	0.88394
PDE_01105	-0.295592	0.43722	-0.949929	0.00027738
PDE_01106	0.162883	0.592682	0.108532	0.67017
PDE_01107	-0.631154	4.06e-05	0.598383	3.65e-06
PDE_01108	-0.23363	0.556736	-0.229343	0.453299
PDE_01109	0.138959	0.582132	-0.321984	0.127596
PDE_01110	-1.04564	0.00893541	-2.04126	9.96e-07
PDE_01111	-0.591921	0.688607	-0.765784	0.555679
PDE_01112	-0.297729	0.635067	0.316202	0.493592
PDE_01113	0.00193001	0.999191	2.62621	0.0149241
PDE_01114	-3.03139	0.000112814	3.56636	1.48e-15
PDE_01115	-0.251846	0.40772	-0.492361	0.0689434
PDE_01116
PDE_01117
PDE_01118	-1.88009	3.56e-07	-3.0077	1.09e-11
PDE_01119	-2.4292	3.88e-06	-3.48339	6.06e-10
PDE_01120	0.112951	0.753895	0.088101	0.7311
PDE_01121
PDE_01122	1.47852	0.000541743	-0.634132	0.296851
PDE_01123
PDE_01124	0.223489	0.731243	-0.142739	0.768698
PDE_01125	0.480032	0.433199	-0.731206	0.230338
PDE_01126	0.234441	0.815063	-1.53007	0.0203701
PDE_01127	0.982203	0.0577405	-3.25122	1.05e-05
PDE_01128
PDE_01129
PDE_01130
PDE_01131			0.26206	0.732109
PDE_01132	-0.191234	0.815063	-0.0242838	0.985476
PDE_01133
PDE_01134
PDE_01135	-0.0155675	0.983008	-0.26989	0.496308
PDE_01136	0.23139	0.5702	0.688605	0.0160188
PDE_01137
PDE_01138	0.318358	0.745366	-0.0178333	0.983625
PDE_01139	-0.0199678	0.97936	-1.4316	9.47e-06
PDE_01140	-0.841073	3.23e-05	-1.52355	3.43e-14
PDE_01141	1.02753	0.0780872	-0.0807175	0.903692
PDE_01142
PDE_01143	-0.591335	0.367868	-2.18835	6.88e-05
PDE_01144	0.0440667	0.944349	-1.57444	2.01e-10
PDE_01145	0.582659	0.369662	-0.966502	0.0598392
PDE_01146
PDE_01147	0.661709	0.324271	-1.25037	0.00718395
PDE_01148	0.0225733	0.994197	0.589608	0.60961
PDE_01149	0.649949	0.00529052	-0.243394	0.360143
PDE_01150	0.660917	0.569548
PDE_01151	-0.152178	0.911702	-0.392254	0.714095
PDE_01152	0.301964	0.0826754	-0.0467809	0.812896
PDE_01153	-0.161259	0.781242	-0.174357	0.669579
PDE_01154	-0.299568	0.0564795	-0.25063	0.125714
PDE_01155	0.023834	0.949845	0.213786	0.437859
PDE_01156	0.00499171	0.986034	-0.495543	7.76e-07
PDE_01157	-4.63506	5.16e-21	1.71997	3.05e-07
PDE_01158
PDE_01159	-0.349823	0.00171262	-0.328261	0.00236681
PDE_01160	0.123106	0.498244	-0.53868	0.000175751
PDE_01161			0.441445	0.637703
PDE_01162	-0.112025	0.759251	0.249385	0.343862
PDE_01163	-0.498045	0.00121313	-0.394579	0.00743881
PDE_01164	-1.27168	0.10859	0.404454	0.5345
PDE_01165	0.340107	0.153119	1.36851	2.15e-15
PDE_01166	-0.396493	0.226439	-1.02004	3.88e-07
PDE_01167	-0.0125881	0.969659	-0.28016	0.181885
PDE_01168	0.377312	0.797183	-1.21356	0.310647
PDE_01169	-1.1329	0.400105	3.37045	2.11e-07
PDE_01170	-0.211905	0.264015	-0.0419839	0.820765
PDE_01171	-0.238253	0.815063	-0.954617	0.296133
PDE_01172	0.485093	0.232953	-0.630903	0.0945551
PDE_01173	-0.0921477	0.647346	0.222357	0.113999
PDE_01174	-0.118788	0.706681	1.4305	6.98e-09
PDE_01175	0.121531	0.423557	0.209119	0.296284
PDE_01176	-0.570695	0.428264	-2.09653	0.00129497
PDE_01177	-0.0109298	0.992459	-1.51016	2.15e-08
PDE_01178	0.109434	0.836216	-1.16532	0.00029186
PDE_01179
PDE_01180	0.285913	0.229528	-0.454851	0.0292194
PDE_01181
PDE_01182	-0.968182	0.000283401	-1.21629	1.22e-06
PDE_01183
PDE_01184	-0.371258	0.789542	3.90317	0.000172106
PDE_01185	-0.323802	0.74851	4.31047	1.11e-06
PDE_01186	0.0458677	0.906027	0.564283	0.0156518
PDE_01187	-1.35337	2.98e-05	1.24662	0.157479
PDE_01188	-4.71168	6.48e-14	0.243885	0.847514
PDE_01189	-5.39378	6.28e-14	-0.243199	0.822706
PDE_01190	0.284132	0.00716333	-0.33238	0.00777815
PDE_01191	-0.176635	0.379799	1.13755	0.0560039
PDE_01192	-0.149988	0.741376	0.0724573	0.915231
PDE_01193	-1.81261	0.018578	0.971725	0.159218
PDE_01194	-3.28781	9.13e-17	-0.0146135	0.991616
PDE_01195	-3.89397	1.3e-14	0.306826	0.788681
PDE_01196	-1.39331	0.0154905	0.841712	0.130019
PDE_01197
PDE_01198	3.32489	9.35e-12	-0.629293	0.194459
PDE_01199	3.05328	7.65e-11	-1.43789	0.0412689
PDE_01200	0.0359113	0.978592	0.914008	0.160747
PDE_01201	-1.36425	0.00207928	2.34894	3.25e-14
PDE_01202	-0.321709	0.745837	-1.8029	0.00121651
PDE_01203	0.190888	0.815063
PDE_01204	-0.187603	0.815063	-0.0136848	0.990662
PDE_01205	0.338059	0.838887	2.77555	0.000982537
PDE_01206	0.101394	0.888989	0.613133	0.203382
PDE_01207	1.52519	1.64e-05	3.04765	2.96e-33
PDE_01208	1.22537	0.0179758	3.41438	7.34e-23
PDE_01209	-2.32745	4.82e-06	-2.96494	3.96e-17
PDE_01210	-0.218385	0.888662	-1.2711	0.295725
PDE_01211	-0.489094	0.108365	-0.64921	0.014149
PDE_01212	0.71785	0.356214	-1.73937	0.00357799
PDE_01213	0.525725	0.709599	-3.37831	0.000248795
PDE_01214	1.23678	0.0487935	-2.01819	0.00036388
PDE_01215	1.37673	0.0591527	-2.41557	0.000124132
PDE_01216	1.1588	0.239556	-2.62737	6.64e-05
PDE_01217	0.629359	0.632078	-3.37357	0.000158704
PDE_01218	0.00368067	0.999162	-2.66499	2.43e-05
PDE_01219	1.06973	0.170081	-2.49854	0.00025037
PDE_01220	-0.501909	0.425251	-1.09577	0.0213801
PDE_01221	-0.164168	0.827317	-1.85722	2.82e-05
PDE_01222	-0.748707	0.165892	-2.46572	2.05e-08
PDE_01223	-0.328704	0.815063	-3.04597	0.00466367
PDE_01224	0.198154	0.815063
PDE_01225	0.302446	0.379792	0.186962	0.536801
PDE_01226	0.00916275	0.996906	-0.281893	0.726157
PDE_01227	0.401418	0.617004	0.892684	0.101755
PDE_01228	1.22458	0.020883	-1.29583	0.0150219
PDE_01229	0.84004	0.484131	0.26206	0.732109
PDE_01230	1.9786	5.25e-10	0.0375997	0.943487
PDE_01231	1.53027	6.07e-08	0.0844243	0.830832
PDE_01232	2.23814	2.4e-06	-1.1027	0.0688236
PDE_01233	2.2266	0.00148081	-2.33114	0.00360613
PDE_01234	1.78602	0.000139254	-2.54978	6.66e-07
PDE_01235	0.224297	0.798682	2.67867	1.93e-17
PDE_01236	1.18799	0.347618	0.16075	0.9138
PDE_01237	1.35394	0.128384	1.01987	0.199049
PDE_01238	1.42295	6.78e-07	0.940629	0.00132624
PDE_01239	-0.000600615	0.999348	0.19099	0.72348
PDE_01240	-0.00359719	0.994365	0.111909	0.560114
PDE_01241	-0.259774	0.815063	1.13719	0.0141512
PDE_01242
PDE_01243
PDE_01244
PDE_01245
PDE_01246			0.267796	0.7311
PDE_01247	1.15438	0.339137	2.79962	0.0105437
PDE_01248
PDE_01249	0.683605	0.143344	-1.3407	0.000179082
PDE_01250	-1.26526	0.169489	-1.74168	0.0278431
PDE_01251	-0.166713	0.352808	0.384205	0.00124574
PDE_01252	0.9876	0.188413	1.37842	0.0219201
PDE_01253	0.28521	0.696249	-0.529452	0.388656
PDE_01254	0.917268	1.52e-07	-0.514225	0.052138
PDE_01255	1.38348	0.228251	-0.465655	0.733499
PDE_01256	1.97816	0.00833303	4.40255	2.16e-16
PDE_01257	0.181989	0.573563	0.0960993	0.764522
PDE_01258	-0.617163	0.0399485	-0.0975904	0.73506
PDE_01259	-0.179533	0.851399	0.498918	0.344634
PDE_01260	-1.37501	0.279676	2.63732	0.000190968
PDE_01261	-1.28836	0.320647	-0.909932	0.48282
PDE_01262	-0.26218	0.861679	0.223043	0.876376
PDE_01263
PDE_01264	3.7422	1.17e-12	1.23414	0.143794
PDE_01265	-1.24815	0.00254192	0.112898	0.817587
PDE_01266
PDE_01267	-1.34515	0.219799	-0.960501	0.325158
PDE_01268	0.318491	0.667966	-0.276754	0.560327
PDE_01269	0.0428258	0.977342	1.44539	0.0137625
PDE_01270	0.363546	0.0212906	1.08589	2.55e-31
PDE_01271	0.747803	1.75e-26	-0.265176	0.000352926
PDE_01272	-0.0676838	0.760632	0.0643222	0.703078
PDE_01273	0.00965185	0.986669	0.230994	0.283809
PDE_01274			1.53678	0.176149
PDE_01275	-0.91341	1.3e-08	-0.913685	0.000901633
PDE_01276	0.103585	0.502871	0.0794752	0.549923
PDE_01277	-0.458715	0.0316563	-0.0780283	0.704192
PDE_01278	-0.198424	0.895954	-0.317989	0.788681
PDE_01279	-0.0316721	0.963885	3.13716	1.88e-11
PDE_01280	-1.35491	2.65e-05	-2.61368	1.55e-19
PDE_01281	0.217221	0.589518	-0.408305	0.262449
PDE_01282	1.58853	4.75e-05	1.69379	5.96e-06
PDE_01283
PDE_01284	0.12947	0.895172	1.65942	5.26e-06
PDE_01285	1.11106	0.0113827	1.1259	3.3e-06
PDE_01286	-0.950405	0.194396	2.08361	3.66e-05
PDE_01287	1.0837	0.0518508	1.68391	8.32e-05
PDE_01288	-1.94311	0.0193198	-4.19211	8.51e-09
PDE_01289	0.0599262	0.873306	0.00293068	0.992809
PDE_01290	0.353562	0.04015	-0.284012	0.0165767
PDE_01291	0.527834	0.13395	-0.308684	0.261127
PDE_01292
PDE_01293	0.317572	0.00534356	0.334852	0.0458431
PDE_01294
PDE_01295	0.395029	0.235709	-0.940436	1.03e-05
PDE_01296	0.682862	0.0191095	-0.87516	0.000913701
PDE_01297	-0.212723	0.286626	-0.376844	0.0019804
PDE_01298	-0.517382	0.000409393	-0.776683	1.37e-09
PDE_01299	-1.66755	3.37e-08	-1.39334	1.29e-06
PDE_01300	-0.211054	0.881545	0.0371311	0.981232
PDE_01301	-0.347808	0.177087	-1.04404	1.39e-07
PDE_01302	0.690555	0.237863	-0.436627	0.609911
PDE_01303	1.10832	0.218596	-1.00797	0.221354
PDE_01304	-0.0800343	0.609748	0.198231	0.0992708
PDE_01305	-0.10126	0.951549	-0.383191	0.745109
PDE_01306	0.0448775	0.982642	0.98436	0.350966
PDE_01307	-0.191234	0.815063	-0.0205131	0.986523
PDE_01308	0.0890193	0.582132	-0.00498683	0.978815
PDE_01309	-0.113264	0.544763	-0.555665	0.000319069
PDE_01310	-2.19108	3.19e-09	-1.40789	0.000331256
PDE_01311	0.190888	0.815063	0.26206	0.732109
PDE_01312	-1.22115	0.00115258	-1.29261	6.79e-05
PDE_01313	-0.442607	0.0070003	0.18164	0.109129
PDE_01314	0.0516806	0.71007	0.144117	0.148964
PDE_01315	3.59054	6.19e-12	-0.235487	0.478275
PDE_01316	0.883626	0.00444459	0.722103	0.0275348
PDE_01317
PDE_01318	0.391874	0.156158	-0.992446	8.61e-07
PDE_01319	-0.0210689	0.966528	-1.39422	3.35e-07
PDE_01320	0.261459	0.169898	-0.649054	6.32e-05
PDE_01321	-1.31705	1.04e-10	1.82874	7.19e-07
PDE_01322	1.07649	0.0856645	2.0546	1.4e-06
PDE_01323	-0.964558	0.337128	2.57424	4.87e-05
PDE_01324	0.541121	5.4e-07	-0.466827	2.18e-06
PDE_01325	-0.160199	0.475734	0.7093	1.13e-06
PDE_01326	-0.0429656	0.87891	-0.476637	0.00232562
PDE_01327	-0.292669	0.520023	-0.656475	0.0899565
PDE_01328	0.00026702	0.999191	-0.378578	7.4e-06
PDE_01329	-0.341328	0.0194734	-0.252994	0.0612799
PDE_01330	0.528332	0.147577	3.35813	7.81e-92
PDE_01331	0.327341	0.22964	-0.201291	0.51367
PDE_01332	-1.15389	0.00258798	-0.50825	0.189704
PDE_01333	1.2702	1.02e-06	0.6198	0.0312683
PDE_01334	1.63551	4.25e-06	0.707768	0.00306014
PDE_01335	-0.406607	0.535523	-1.1012	0.040361
PDE_01336	-1.56877	0.0125082	2.73262	4.44e-13
PDE_01337	-3.53502	1.79e-08	2.46417	5.79e-25
PDE_01338	-4.82175	7.46e-18	3.48657	3.23e-17
PDE_01339	-2.61282	0.0136884	4.08232	2.13e-09
PDE_01340
PDE_01341	-1.64963	0.0330585	1.58573	0.00529195
PDE_01342	0.850864	0.00574445	0.367055	0.311024
PDE_01343	-0.361181	0.290847	-0.624832	0.0129513
PDE_01344	-0.191234	0.815063	-0.0299865	0.98149
PDE_01345	-0.463739	0.196762	-1.21318	2.95e-05
PDE_01346	0.677439	0.184077	0.157369	0.579971
PDE_01347	0.663125	0.568617
PDE_01348	0.492371	0.0932171	-1.42347	9.17e-22
PDE_01349	-1.4423	0.13417	-0.973613	0.33929
PDE_01350	0.656551	0.0133901	1.2501	4.45e-08
PDE_01351	-1.10141	0.371214	-1.36229	0.246034
PDE_01352
PDE_01353	-1.89794	1.16e-21	2.01152	3.06e-15
PDE_01354	-0.60767	0.109498	1.22383	9.47e-06
PDE_01355	-0.157232	0.900728	1.59886	0.153703
PDE_01356	1.92314	0.0433454	2.05265	0.00264015
PDE_01357	0.454698	0.0109979	1.03338	3.17e-13
PDE_01358	-2.12321	2.33e-16	2.51499	2.43e-42
PDE_01359	-0.255594	0.881189	2.64912	0.00163562
PDE_01360			0.26206	0.732109
PDE_01361	-0.269074	0.294413	1.30061	3.04e-21
PDE_01362	0.0576051	0.901846	2.98846	8.38e-17
PDE_01364	-1.03797	8.39e-06	-0.510637	0.00780803
PDE_01365	-0.128768	0.848913	0.139725	0.782671
PDE_01366	0.0175885	0.986736	-0.0438325	0.942262
PDE_01367	0.265109	0.387844	-0.48055	3.65e-05
PDE_01368	0.663183	0.0290418	-0.191345	0.306251
PDE_01369	0.715935	0.636897	1.01983	0.41084
PDE_01370	1.22281	0.138465	-0.986143	0.292609
PDE_01371	1.17909	0.000122055	-0.882341	1.89e-06
PDE_01372	0.225981	0.518282	1.51499	8.76e-11
PDE_01373	-0.986505	0.00835675	-1.67412	3.15e-09
PDE_01374	-0.21394	0.109723	0.662538	1.3e-07
PDE_01375	-0.34971	0.168056	-0.442904	0.1333
PDE_01376	-0.465948	0.214994	-0.897312	0.00331306
PDE_01377	0.0472785	0.966528	-0.484414	0.47683
PDE_01378			0.26206	0.732109
PDE_01379	-0.0829793	0.896306	-0.265097	0.619471
PDE_01380	-0.176619	0.825149	-0.248274	0.695934
PDE_01381	0.0903014	0.896502	-0.563137	0.189207
PDE_01382
PDE_01383	0.352383	0.250979	0.156016	0.621207
PDE_01384	0.537803	0.292396	-0.590209	0.199049
PDE_01385	-0.56286	0.202212	1.40508	1.09e-07
PDE_01386			0.271598	0.7311
PDE_01387	-3.05548	0.000153513	-0.35206	0.58271
PDE_01388	-3.65894	1.06e-27	-3.13621	6.98e-18
PDE_01389	-0.734722	4.41e-06	-0.427379	0.00112459
PDE_01390	0.825034	0.226508	1.38973	0.0010352
PDE_01391	0.601513	0.00130105	-0.107544	0.725383
PDE_01392	-0.473611	0.475436	-0.0382422	0.955543
PDE_01393	0.158514	0.915686	0.170876	0.886945
PDE_01394
PDE_01395	6.89889	1.49e-21	3.01479	0.00603456
PDE_01396	0.187383	0.361246	-0.388229	0.00952072
PDE_01397	0.381023	0.298318	0.352024	0.339595
PDE_01398	-0.268243	0.169454	-0.372294	0.0154803
PDE_01399	-0.396276	0.00502056	-1.06568	4.94e-14
PDE_01400	0.177224	0.234005	0.0253837	0.872027
PDE_01401	-2.64919	0.0137128	-3.04338	0.00446198
PDE_01402
PDE_01403	-0.154773	0.61375	0.285132	0.0233783
PDE_01404	-0.485585	0.0405902	2.76404	2.78e-49
PDE_01405	-1.40492	0.00115512	1.94307	1.75e-28
PDE_01406	0.0348778	0.925436	0.349094	0.110097
PDE_01407	0.451445	0.00392433	0.397548	0.00445433
PDE_01408	-0.324131	0.843404	2.74935	0.000133042
PDE_01409	0.738134	0.111846	-0.62688	0.0773935
PDE_01410
PDE_01411	0.0419344	0.967692	-0.430144	0.223022
PDE_01412	1.24843	0.340802	0.182265	0.897621
PDE_01413	0.378385	0.671208	2.07892	0.000527342
PDE_01414
PDE_01415	-0.644387	0.578265	3.50461	6.76e-05
PDE_01416			0.79834	0.467967
PDE_01417	-2.42954	1.15e-06	3.35907	4e-28
PDE_01418	-2.18533	1.13e-14	1.92204	9.28e-22
PDE_01419	-1.06269	6.42e-05	-0.0753386	0.768698
PDE_01420	-0.386041	0.131692	0.36419	0.105061
PDE_01421	-0.312662	0.241146	-0.821118	7.63e-05
PDE_01422	-0.440114	0.536172	1.32703	0.000234576
PDE_01423
PDE_01424	1.09326	1.78e-05	0.497012	0.0720398
PDE_01425	0.376618	0.13637	-1.21774	1.28e-06
PDE_01426	0.912395	0.00227781	1.39442	1.05e-14
PDE_01427	-0.182096	0.653331	0.79791	0.000364855
PDE_01428	-0.267615	0.821669	0.711651	0.306251
PDE_01429	-4.78271	8.93e-21	2.42209	2.65e-20
PDE_01430	-6.4876	1.9e-44	1.89574	6.43e-18
PDE_01431	-4.2128	6.66e-15	0.88618	0.00721946
PDE_01432	-4.30275	2e-26	2.17925	2.57e-13
PDE_01433	-4.69545	5.67e-13	2.76068	1.19e-21
PDE_01434	-0.98164	5.97e-06	-1.8775	1.64e-19
PDE_01435
PDE_01436	-0.0720674	0.815063	0.571525	0.0523258
PDE_01437	0.301203	0.851828	0.226855	0.866107
PDE_01438
PDE_01439	-0.456911	0.768881	-0.0545924	0.97507
PDE_01440	-0.715487	0.274682	0.0828874	0.890155
PDE_01441	0.0375395	0.935102	-0.186144	0.583931
PDE_01442	-0.170967	0.418081	0.0923451	0.594427
PDE_01443	0.151775	0.307116	-0.0193742	0.902814
PDE_01444	0.158775	0.239524	-0.904327	6.86e-13
PDE_01445	0.103147	0.719036	-0.0215847	0.919981
PDE_01446	0.0120809	0.971625	-0.795723	9.82e-12
PDE_01447	-0.204501	0.430942	0.467648	0.0169051
PDE_01448	0.151266	0.747376	0.534653	0.0552363
PDE_01449	0.0519675	0.926572	0.188253	0.633483
PDE_01450
PDE_01451	-0.27525	0.347618	-1.24064	3.45e-09
PDE_01452	0.278365	0.853409	-0.0231532	0.985551
PDE_01453	-0.52372	0.0905638	-1.46099	4.95e-12
PDE_01454	-0.00857376	0.978038	-0.267609	0.083728
PDE_01455	-0.505557	0.00338489	-0.0397224	0.863147
PDE_01456	-0.0405425	0.954965	-0.0392821	0.945399
PDE_01457	0.305289	0.419826	0.00752549	0.979913
PDE_01458	-0.269613	0.358882	-0.654898	9.91e-05
PDE_01459	-0.808316	0.00373677	-1.27514	6.46e-08
PDE_01460	-0.682371	5.35e-07	0.111816	0.501116
PDE_01461	-0.853239	0.0110965	-0.858856	0.00139732
PDE_01462	-1.01492	0.0195776	-0.209275	0.619176
PDE_01463	-0.609106	0.143624	-0.135591	0.713155
PDE_01464	-1.83952	5.44e-05	-2.58154	4.71e-08
PDE_01465	0.952282	0.278622	-2.48115	0.00401304
PDE_01466	0.190888	0.815063
PDE_01467	-0.903955	0.517641	1.75607	0.0170132
PDE_01468	-1.04845	0.386135	-0.688213	0.612049
PDE_01469
PDE_01470	-0.000696132	0.999348	-0.0299865	0.98149
PDE_01471	0.498574	0.745837	-0.068718	0.96334
PDE_01472	0.265306	0.796011	-1.41684	0.0540497
PDE_01473
PDE_01474
PDE_01475			0.271598	0.7311
PDE_01476
PDE_01477
PDE_01478	0.777686	0.458536	-0.774078	0.424152
PDE_01479	0.619265	0.261968	-0.46544	0.168764
PDE_01480	-0.189646	0.763892	-0.292659	0.26996
PDE_01481	0.637813	0.216509	0.124806	0.77747
PDE_01482	0.449803	0.573891	-0.956975	2.51e-07
PDE_01483	-0.601773	0.025343	-0.0213332	0.938657
PDE_01484	0.0870046	0.800872	-0.37252	0.0488649
PDE_01485	0.290297	0.225717	-0.465072	0.0142259
PDE_01486	0.12237	0.393024	-0.038143	0.80867
PDE_01487
PDE_01488	0.190484	0.267863	0.679806	4.24e-10
PDE_01489	-0.196642	0.02585	-0.338853	2.58e-06
PDE_01490	0.0261707	0.919825	-0.414134	0.00399841
PDE_01491	0.0916294	0.638078	-0.535958	1.04e-05
PDE_01492	0.352733	0.0013809	-0.00652981	0.965788
PDE_01493	0.489821	0.181037	0.273351	0.199349
PDE_01494	0.790411	0.07554	-0.109948	0.75843
PDE_01495	-0.514672	0.216768	0.0657455	0.847328
PDE_01496	0.180621	0.503675	-0.140933	0.375506
PDE_01497	0.197513	0.231658	-0.790731	5.7e-08
PDE_01498	-0.0462474	0.827464	0.0448082	0.813694
PDE_01499	-0.174953	0.266598	-0.142038	0.282259
PDE_01500	0.61535	0.0128008	0.455582	0.0388206
PDE_01501	0.247226	0.508738	0.344719	0.223218
PDE_01502	0.394498	0.275242	0.435152	0.154597
PDE_01503	-0.270553	0.247422	-0.842021	1.67e-05
PDE_01504	0.0200901	0.969659	0.0543874	0.876097
PDE_01505	-0.160067	0.388902	0.137022	0.324965
PDE_01506	-0.0604559	0.876967	0.275432	0.391426
PDE_01507	0.551787	8.11e-05	0.477726	0.00238306
PDE_01508	0.14789	0.918716	0.49761	0.659681
PDE_01509	-0.498915	0.0591527	-0.016853	0.966215
PDE_01510	-0.0826154	0.762187	0.404718	0.0119052
PDE_01511	-0.475799	0.119273	0.133925	0.614167
PDE_01512	-0.0985213	0.532806	-0.150228	0.344645
PDE_01513	0.247433	0.220025	-0.103424	0.608809
PDE_01514	-0.345329	0.102141	-0.415526	0.0253217
PDE_01515	0.325686	0.36984	-0.297672	0.354948
PDE_01516	-0.690498	0.00609672	0.133316	0.56413
PDE_01517	-0.0635774	0.89702	-0.696738	0.0214395
PDE_01518	0.0682519	0.83182	-0.477188	0.0252863
PDE_01519	0.0817323	0.717772	0.612379	0.000282743
PDE_01520	0.0942661	0.797949	-0.222579	0.214978
PDE_01521	0.108548	0.557695	0.293644	0.0533478
PDE_01522	-1.29315	0.271259	-0.796018	0.45381
PDE_01523	-0.00813788	0.989249	-0.175438	0.540714
PDE_01524	-0.476249	0.020262	-0.129285	0.587
PDE_01525	0.209394	0.274623	0.867316	3.78e-10
PDE_01526
PDE_01527	-0.153667	0.441632	0.11546	0.609457
PDE_01528	0.258313	0.433544	-0.185486	0.55131
PDE_01529	3.68805	1.07e-06	0.537944	0.544786
PDE_01530	-0.205446	0.111788	-0.108224	0.572319
PDE_01531	0.189699	0.305854	0.453063	6.66e-06
PDE_01532	0.197212	0.683567	0.427153	0.185038
PDE_01533
PDE_01534	-1.10141	0.371214	-0.739318	0.580088
PDE_01535	-0.152533	0.863758	-2.0906	0.000111688
PDE_01536	0.200573	0.794468	-2.25986	2.52e-08
PDE_01537
PDE_01538	-2.20007	0.0438717	-3.09372	0.0037265
PDE_01540	-0.107142	0.815432	-0.953277	4.82e-05
PDE_01542	-0.176754	0.25737	0.810233	9.6e-16
PDE_01543	0.0795859	0.66161	0.84213	8.08e-24
PDE_01544	-0.143365	0.832193	0.0531641	0.919168
PDE_01545	0.162218	0.349087	0.444563	0.000127816
PDE_01546	-0.18652	0.363714	-0.528036	0.00540067
PDE_01547	0.537993	0.00445847	0.506131	0.00629307
PDE_01548	-0.296416	0.137959	-0.763577	1.88e-11
PDE_01549	0.00194004	0.996906	-0.0293273	0.868876
PDE_01550	0.164129	0.412637	0.139472	0.333415
PDE_01551	-0.285409	0.61231	-0.315691	0.457214
PDE_01552	0.522192	0.000361474	0.55978	4.4e-05
PDE_01553	-0.64443	0.000131324	0.123982	0.505889
PDE_01554	-0.264352	0.300797	0.163492	0.467967
PDE_01555	0.270687	0.0690015	-0.315936	0.297668
PDE_01556	-1.17144	0.0071265	2.32364	9.08e-12
PDE_01557	-0.346223	0.00799138	0.00770678	0.977757
PDE_01558	0.432775	0.803049	1.74588	0.0966482
PDE_01559	0.154788	0.38493	0.789404	8.98e-14
PDE_01560	0.218584	0.118563	0.134274	0.264127
PDE_01561	0.95784	0.283095	1.73565	0.008505
PDE_01562	0.273203	0.389422	0.254408	0.342572
PDE_01563	-1.46464	0.0537825	0.19108	0.886945
PDE_01564	1.72548	3.92e-05	0.700144	0.143544
PDE_01565	1.63734	0.00228396	0.92264	0.122817
PDE_01566	0.168477	0.781234	-0.546037	0.140777
PDE_01567	0.0976936	0.815063	0.162659	0.620339
PDE_01568	-0.155993	0.294341	-0.500435	1.24e-06
PDE_01569
PDE_01570	0.500101	0.0168413	-0.149302	0.368917
PDE_01571	-0.197953	0.47659	-0.318726	0.159428
PDE_01572	0.619633	0.00653814	-0.536999	0.0140837
PDE_01573	5.19231	1.46e-94	-0.71559	0.0121454
PDE_01574	0.296812	0.0921415	-0.0895761	0.629726
PDE_01575	-0.19756	0.169273	-0.220104	0.109585
PDE_01576	0.46611	0.0698012	-0.288735	0.263094
PDE_01577	1.63945	3.59e-35	-0.705281	0.000113227
PDE_01578	1.08332	9.96e-24	-0.422305	0.0156454
PDE_01579	-5.04941	1.37e-09	0.364621	0.333415
PDE_01580	-0.0136628	0.943846	-0.2075	0.0876345
PDE_01581	0.203183	0.338556	0.253803	0.138035
PDE_01582	0.176544	0.361465	-0.0394735	0.759358
PDE_01583	0.209846	0.214777	-0.970811	1.2e-15
PDE_01584	0.0114903	0.968396	0.155906	0.346375
PDE_01585	0.124204	0.497381	-0.261213	0.0185217
PDE_01586	-0.296911	0.275216	-0.260057	0.244216
PDE_01587	-0.110289	0.668893	-0.306185	0.103822
PDE_01588	-0.519218	0.250452	-0.997439	0.000152508
PDE_01589	0.0371419	0.953758	-1.87801	3.67e-10
PDE_01590	0.0736004	0.830158	-0.665403	0.000755138
PDE_01591	-0.59395	0.0702218	-0.524414	0.0598493
PDE_01592	-0.0929846	0.732176	-0.299325	0.0859952
PDE_01593	-0.00373247	0.9967	-0.0930908	0.734446
PDE_01594	-0.17787	0.356244	-0.223359	0.121282
PDE_01595	-0.174679	0.283143	-0.0963794	0.459104
PDE_01596	0.0477139	0.951934	-0.647189	0.14358
PDE_01597	-0.187285	0.798605	-0.446004	0.339202
PDE_01598	0.381079	0.00241521	0.105331	0.471963
PDE_01599	0.355465	0.508635	-0.591448	0.184844
PDE_01600	0.0875808	0.745688	-0.188934	0.257395
PDE_01601	0.117079	0.633325	-0.446923	0.00246502
PDE_01602	0.13883	0.510159	-0.13145	0.514708
PDE_01603	0.260813	0.85953	1.76671	0.108743
PDE_01604	-0.231066	0.0804547	-0.324207	0.0149733
PDE_01605	0.287058	0.366608	0.181988	0.573816
PDE_01606	-0.902578	0.367609	0.487108	0.421994
PDE_01607	-0.0576025	0.891422	-0.69932	6.08e-05
PDE_01608	0.0380177	0.932125	-0.752173	0.00304603
PDE_01609	-0.247978	0.114889	0.514572	1.14e-05
PDE_01610	0.34497	0.011793	-0.567416	6.27e-10
PDE_01611	0.197146	0.382683	0.679668	6.41e-06
PDE_01612
PDE_01613	-2.0137	4.17e-08	-2.71503	3.42e-12
PDE_01614	-0.0720783	0.815063	-0.455019	0.00437842
PDE_01615	0.0823711	0.597936	0.52036	2.79e-07
PDE_01616	-0.075896	0.753895	-0.481966	9.82e-05
PDE_01617
PDE_01618	-0.168552	0.104675	0.113597	0.257246
PDE_01619	-0.152311	0.705806	0.0599866	0.865036
PDE_01620	0.0445543	0.831991	0.149298	0.227155
PDE_01621	-0.888998	0.000989719	-1.1633	4.04e-08
PDE_01622	0.154889	0.564615	0.794603	8.94e-05
PDE_01623	0.193678	0.206083	-0.896587	9.76e-16
PDE_01624	0.121214	0.508603	-1.01379	1.1e-15
PDE_01625	-0.921898	0.00189372	-1.17144	9.72e-06
PDE_01626	0.177997	0.492695	-0.697653	0.000224841
PDE_01627	-0.724576	0.621129	-0.84684	0.518296
PDE_01628	-0.343909	0.00695097	-0.223282	0.100981
PDE_01629	0.391297	0.610098	-0.18674	0.772198
PDE_01630	0.325433	0.562704	-0.160329	0.73913
PDE_01631	-3.51841	1.24e-52	1.36375	1.14e-05
PDE_01632
PDE_01633	-0.0638275	0.97129	0.125239	0.923885
PDE_01634	-0.179139	0.388902	-0.447844	0.0258187
PDE_01635	0.435344	0.239226	0.629136	0.0763047
PDE_01636	0.13549	0.33884	-0.454892	0.000236027
PDE_01637	-0.9401	0.440494	-1.68297	0.0249519
PDE_01638	-0.483439	0.526528	-0.911009	0.131812
PDE_01639	-0.149256	0.770958	0.0427883	0.916858
PDE_01640	0.502653	0.764613	-0.238374	0.862552
PDE_01641	0.223215	0.737328	-1.02283	0.0147065
PDE_01642	-0.187603	0.815063	-0.287294	0.725383
PDE_01643	0.384275	0.627833	-0.961947	0.0722518
PDE_01644	-0.272823	0.169898	0.0602218	0.739534
PDE_01645	0.531111	0.102499	0.741945	0.00118418
PDE_01646	0.0223206	0.960387	0.0486051	0.877253
PDE_01647	0.0657759	0.717772	0.225956	0.00635569
PDE_01648	0.88582	0.166924	1.56285	0.00288707
PDE_01649
PDE_01650	-0.209965	0.565536	-0.425706	0.10668
PDE_01651	-1.25888	3.67e-05	-0.363909	0.211201
PDE_01652	-4.29266	1.94e-108	1.71563	3.38e-14
PDE_01653	-4.28651	2.65e-22	-1.47572	0.000843046
PDE_01654	-3.64338	8.22e-05	3.67608	1.24e-12
PDE_01655	-1.96538	0.0900843	2.96133	8.63e-06
PDE_01656	0.575426	0.00970331	1.32942	1.27e-32
PDE_01657	-0.0640724	0.91659	-0.545665	0.139122
PDE_01658	-0.0974753	0.589412	0.30987	0.0218344
PDE_01659	-0.784175	0.278059	-0.0616148	0.927016
PDE_01660	0.100918	0.815438	-0.179649	0.587403
PDE_01661	-0.0002116	0.999348	-0.44253	0.00301076
PDE_01662	0.87866	0.347707	-0.0791829	0.950201
PDE_01663	-0.26459	0.14469	-0.790339	4.45e-09
PDE_01664	0.638992	0.0449848	0.0351945	0.932867
PDE_01665	-0.188572	0.535109	0.251116	0.301859
PDE_01666	0.471198	0.760632	-0.294426	0.722884
PDE_01667	-0.801379	0.185715	-0.324873	0.54758
PDE_01668
PDE_01669
PDE_01670	0.974642	0.474038	-1.0879	0.341097
PDE_01671	0.394915	0.159758	-1.16022	1.97e-06
PDE_01673	-0.547425	0.177521	-1.92808	6.58e-08
PDE_01674	0.382462	0.0168559	-1.07673	8.7e-15
PDE_01675	-0.0569914	0.93249	0.734549	0.0293163
PDE_01676
PDE_01677	0.362203	0.0680544	0.0150306	0.951424
PDE_01678	-0.0291211	0.933838	-0.762652	0.000383581
PDE_01679	-0.213741	0.409327	0.126815	0.600416
PDE_01680
PDE_01681	-3.43839	6.94e-07	-1.83064	0.00201188
PDE_01682	-2.50495	3.04e-09	-1.22784	0.0104415
PDE_01683
PDE_01684	-1.85054	1.32e-07	-0.750852	0.0547253
PDE_01685	1.19747	0.365764	0.772213	0.561888
PDE_01686
PDE_01687
PDE_01688	-0.487633	0.658288	1.34428	0.0570743
PDE_01689	-0.421087	0.00239423	-0.284552	0.00713205
PDE_01690	1.70419	8.63e-20	1.19434	6.93e-10
PDE_01691
PDE_01692	-0.152702	0.324075	-0.0517292	0.708509
PDE_01693	0.0495454	0.805699	-0.215341	0.0615621
PDE_01694	-0.0297272	0.877092	0.896557	9.51e-14
PDE_01695	-0.15057	0.740859	-0.852549	0.00200627
PDE_01696	-0.443565	0.00267624	-0.282176	0.0305621
PDE_01697
PDE_01698	0.41362	0.00278458	-0.0474612	0.725383
PDE_01699	-3.92489	4.4e-07	-4.2293	7.57e-09
PDE_01700	-0.0390276	0.880586	-0.276409	0.00115441
PDE_01701	-2.61301	0.000186457	-1.98892	0.000650372
PDE_01702	0.0104308	0.992516	0.801225	0.00845416
PDE_01703	0.198154	0.815063	0.26206	0.732109
PDE_01704	0.380289	0.342519	0.882369	0.000839073
PDE_01705	-0.431623	0.469919	-1.02447	0.0268922
PDE_01706	-0.937058	0.0212592	-1.41312	7.06e-10
PDE_01707
PDE_01708	-1.58992	4.57e-09	-1.64966	1.68e-17
PDE_01709	-0.231229	0.282043	-0.260642	0.0363243
PDE_01710
PDE_01711	0.0196501	0.940179	-0.677655	0.000860307
PDE_01712	1.25969	0.000601653	0.92976	0.00145616
PDE_01713	0.223765	0.404316	0.680959	0.00482028
PDE_01714	0.0804243	0.877233	-1.48529	0.00028923
PDE_01715	0.310902	0.286626	-0.349005	0.0735322
PDE_01716	-3.19643	3.57e-06	1.47455	0.000271128
PDE_01717	-2.9626	3.87e-05	1.54942	0.00017936
PDE_01718	-2.45554	3.39e-05	2.20327	6.84e-10
PDE_01719	-0.0949015	0.827948	1.2803	8.01e-07
PDE_01720	0.0186929	0.970909	-0.559866	0.068078
PDE_01721	-0.132679	0.760632	0.044032	0.899562
PDE_01722	-0.186868	0.155957	-0.320633	0.00316179
PDE_01723	-0.191234	0.815063	1.05375	0.408465
PDE_01724	0.188269	0.846753	0.71809	0.187812
PDE_01725	0.0615224	0.831991	-0.452322	0.00180946
PDE_01726	-0.121148	0.8886	-0.31684	0.608395
PDE_01727	-0.367438	0.00708646	0.261659	0.0686651
PDE_01728	0.0448702	0.87806	-0.71426	1.21e-05
PDE_01729
PDE_01730	-0.406215	0.0397259	-0.847605	7.78e-06
PDE_01731
PDE_01732
PDE_01733	0.0548903	0.77496	-0.211317	0.0222963
PDE_01734	0.0720806	0.935988	-8.29618	4.04e-26
PDE_01735	0.0620385	0.796647	-1.63524	3.81e-39
PDE_01736	-0.230867	0.554472	0.971035	0.00283859
PDE_01737	0.0881113	0.951618	3.06501	0.00220536
PDE_01738	-0.36548	0.052808	0.00120668	0.994902
PDE_01739	0.213902	0.0254352	0.314088	0.000125319
PDE_01740	-0.196689	0.638078	-0.249972	0.466644
PDE_01741	-0.253213	0.16266	1.15658	8.63e-15
PDE_01742	-0.163667	0.581918	0.194353	0.473707
PDE_01743	-0.207656	0.414174	0.144783	0.52255
PDE_01744	-0.036451	0.923799	0.42056	0.0570743
PDE_01745	-0.611876	0.0263255	0.196915	0.443318
PDE_01746	-0.713376	0.29857	-0.0817683	0.914907
PDE_01747	-0.0567769	0.856632	-0.710167	0.000471619
PDE_01748
PDE_01749	0.0891383	0.614	-0.44836	3.1e-05
PDE_01750	0.828672	0.000165367	-0.696594	0.0213806
PDE_01751	-0.656037	0.070596	-1.20324	0.000302173
PDE_01752	-0.103081	0.891044	0.544583	0.17566
PDE_01753	-0.301816	0.371498	-0.045979	0.903512
PDE_01754	-0.078525	0.881189	-0.372041	0.281574
PDE_01755	0.254593	0.440159	-1.0572	3.54e-16
PDE_01756	0.40346	0.0958789	0.926664	0.000130012
PDE_01757	0.0681855	0.794501	0.331145	0.0544852
PDE_01758	-0.0286885	0.895287	-0.836936	5.72e-12
PDE_01759	0.282369	0.0868131	0.867796	6.76e-17
PDE_01760	0.32	0.146649	0.0781358	0.725152
PDE_01761	0.265966	0.321904	-0.329419	0.0659395
PDE_01762	0.212913	0.281616	1.08086	2.16e-15
PDE_01763	-1.21904	1.5e-07	2.75665	7.98e-45
PDE_01764	-0.156504	0.838701	-0.795943	0.111074
PDE_01765	1.11985	0.0005843	-0.442953	0.0349184
PDE_01766	0.699262	0.0630782	-2.12573	4.07e-17
PDE_01767	2.26885	5.94e-16	-0.0922709	0.812611
PDE_01768	-0.41691	0.226458	0.709857	0.000938862
PDE_01769	-0.438251	0.175322	-0.097092	0.689045
PDE_01770	0.207463	0.336129	0.299739	0.210795
PDE_01771	0.769833	1.93e-06	0.150034	0.435495
PDE_01772	0.138977	0.565536	-0.009692	0.964855
PDE_01773	0.309052	0.225865	-0.529572	0.0017818
PDE_01774	0.143979	0.484756	1.29285	1.09e-11
PDE_01775	0.00309584	0.999191	1.78537	0.122941
PDE_01776	-0.641504	0.579266	0.185168	0.895165
PDE_01777	0.288533	0.496368	-0.116572	0.597223
PDE_01778	0.552338	0.0212592	-7.98065	1.04e-26
PDE_01779	-0.52152	0.00743715	2.69054	1.71e-13
PDE_01780	0.522281	0.0320172	0.406178	0.0834255
PDE_01781
PDE_01782	1.62815	0.0688579	-2.66554	0.00410384
PDE_01783	1.29195	0.0293817	-2.13877	7.59e-16
PDE_01784	-1.24238	0.112542	-0.633379	0.329056
PDE_01785	-0.125607	0.740432	-0.0510805	0.839466
PDE_01786	2.03119	1.72e-09	-0.405655	0.338346
PDE_01787	-1.4936	0.209406	-0.191587	0.895546
PDE_01789	0.57678	0.000747248	0.303323	0.0706366
PDE_01790	1.01355	0.030167	-3.69563	3.37e-21
PDE_01791	-0.456141	0.334912	-2.77782	5.36e-16
PDE_01792	-0.07188	0.830158	-0.150473	0.56314
PDE_01793	-0.628336	0.000715026	1.5961	1.15e-14
PDE_01794	-0.110626	0.474646	0.415221	0.000249685
PDE_01795	-0.0935321	0.736667	-0.186149	0.317137
PDE_01796	-0.919226	0.0259149	-1.50537	2.24e-06
PDE_01797	0.267915	0.209896	0.745393	2.73e-09
PDE_01798	-1.92771	1.84e-08	2.50216	2.6e-15
PDE_01799
PDE_01800	-1.16834	7.98e-07	0.407634	0.0915747
PDE_01801	0.503467	0.0158166	-2.55378	3.4e-17
PDE_01802	-0.231441	0.705806	-0.736907	0.07657
PDE_01803	-3.72798	1.73e-06	-2.96769	5.12e-10
PDE_01804	-0.354683	0.216553	-0.348465	0.237201
PDE_01805	0.0279141	0.914999	-0.405169	0.00932025
PDE_01806	-0.164255	0.731243	-0.618755	0.0492635
PDE_01807	-0.165993	0.68126	-0.55761	0.0429697
PDE_01808	0.645992	0.0105151	-0.554206	5.04e-07
PDE_01809	-0.200876	0.343726	-0.129979	0.511023
PDE_01810	-0.166361	0.499287	-0.22979	0.0580187
PDE_01811	0.588129	0.0105924	1.06804	1.19e-06
PDE_01812	0.0244954	0.951712	-1.3588	1.02e-09
PDE_01813	0.103614	0.497381	-0.253548	0.0224569
PDE_01814	-0.0579603	0.815063	-0.135569	0.44181
PDE_01815	1.08935	0.20269	0.804276	0.35409
PDE_01816
PDE_01817	-0.0919504	0.842183	-0.542652	0.061657
PDE_01818	-0.248489	0.868698	-0.849556	0.443318
PDE_01819	0.374497	0.27795	0.583186	0.0667097
PDE_01820	-0.0698054	0.832193	0.512158	0.00646542
PDE_01821	-0.299044	0.851449	0.483301	0.649307
PDE_01822	-1.10951	2.05e-07	-0.0733251	0.75843
PDE_01823	0.0719998	0.755342	-0.152479	0.324291
PDE_01824	-0.104493	0.828089	-0.737163	0.0156937
PDE_01825	-0.2118	0.542384	-0.357847	0.175161
PDE_01826	0.224783	0.0430116	-0.449934	8.48e-05
PDE_01827	-0.0217827	0.946674	-0.781805	1.48e-05
PDE_01828	0.487308	0.00035351	-0.0177933	0.957136
PDE_01829	-0.0437191	0.815063	0.214009	0.0285255
PDE_01830	-0.0168138	0.969002	-0.794856	5.84e-05
PDE_01831	0.109578	0.668486	0.221675	0.20239
PDE_01832	-0.0965681	0.860746	-0.483013	0.186201
PDE_01833	0.435765	0.682832
PDE_01834	-0.106687	0.738365	-0.405816	0.0446012
PDE_01835	-0.92626	0.515627	0.17872	0.881376
PDE_01836
PDE_01837	-0.181191	0.564615	-0.759852	6.06e-06
PDE_01838	0.118762	0.726666	-0.282337	0.191503
PDE_01839	-0.190077	0.516085	0.234427	0.400091
PDE_01840	-0.0395681	0.86826	0.0874907	0.586481
PDE_01841
PDE_01842	-0.49335	0.157179	0.67384	0.0189563
PDE_01843
PDE_01844	0.00086092	0.999191	0.515237	0.000596725
PDE_01845
PDE_01846	0.193438	0.815063	0.267796	0.7311
PDE_01847
PDE_01848	0.563666	0.000548458	0.241998	0.214019
PDE_01849	-0.455623	0.775157	0.506504	0.666834
PDE_01850	-0.0596245	0.742411	-0.174745	0.204051
PDE_01851	0.24999	0.024711	1.19715	1.95e-16
PDE_01852	-1.61546	2.49e-22	-2.15574	4.94e-28
PDE_01853	-0.0339137	0.952653	0.916456	0.00039722
PDE_01854	-1.06487	0.224336	0.219302	0.767888
PDE_01855	0.0941917	0.815063	0.263599	0.21596
PDE_01856	-0.789923	0.0105647	-0.0124536	0.978144
PDE_01857	-0.769484	0.0631007	-0.502719	0.156405
PDE_01858	0.802571	0.104124	-0.112115	0.808906
PDE_01859	-0.980238	0.00650893	-2.06719	1.89e-24
PDE_01860	-1.09773	6.46e-08	-1.36066	4.52e-13
PDE_01861	-0.574378	0.000305014	0.318872	0.0504974
PDE_01862	-0.418625	0.15043	0.431517	0.0473824
PDE_01863	-1.46247	0.0213824	-0.875853	0.157773
PDE_01864	0.318622	0.458429	1.15563	4.86e-06
PDE_01865	0.605171	0.00256371	0.251437	0.00635397
PDE_01866	-0.690294	0.651803	1.31674	0.188422
PDE_01867	-0.264846	0.0339104	0.00200811	0.988632
PDE_01868	-0.437505	0.0462883	-0.610989	0.000869587
PDE_01869	-0.017326	0.984376	0.122326	0.773676
PDE_01870	-0.0758513	0.815063	-0.28411	0.1961
PDE_01871	-0.168459	0.710084	0.695516	5.68e-05
PDE_01872	-0.326096	0.0078205	0.171718	0.153745
PDE_01873	-0.0679959	0.729367	0.715115	2.63e-13
PDE_01874	0.254141	0.0204284	0.156094	0.438125
PDE_01875	0.0965906	0.548007	-0.346095	0.000869274
PDE_01876	-0.437596	0.13397	-0.620354	0.0109001
PDE_01877	-0.529695	3.44e-07	0.412039	7.92e-05
PDE_01878	-0.372892	0.568617	0.778611	0.0649205
PDE_01879			0.271598	0.7311
PDE_01880
PDE_01881
PDE_01882
PDE_01883	-1.18664	0.189232	-4.30432	1.05e-05
PDE_01884	-1.63462	0.172082	0.601966	0.589568
PDE_01885	-0.176814	0.766312	0.866494	0.000958717
PDE_01886	-1.40842	0.00432077	-0.0406081	0.954236
PDE_01887	0.0317057	0.891033	0.00643642	0.977617
PDE_01888	-1.29788	0.184852	1.61659	0.0220371
PDE_01889	-4.73898	1.08e-07	-4.75963	8.33e-08
PDE_01890	-3.83917	1.53e-71	-3.1037	1.14e-52
PDE_01891
PDE_01892	-0.290387	0.13395	-0.481159	0.00149642
PDE_01893	-0.181632	0.462096	-0.341373	0.0288061
PDE_01894	0.678684	0.0185143	-1.06972	0.00159939
PDE_01895	0.206015	0.604611	-0.671222	0.0333722
PDE_01896	0.988608	0.0489076	0.83436	0.16088
PDE_01897	1.90461	3.04e-06	1.99537	5.53e-13
PDE_01898	-2.50125	5.76e-05	-1.67892	0.0136448
PDE_01899	-0.149649	0.522772	-1.37413	6.4e-16
PDE_01900	-0.644387	0.578265	0.21817	0.879155
PDE_01901	0.407469	0.211598	-0.539773	0.0545195
PDE_01902	-0.0859768	0.817449	0.0506751	0.868979
PDE_01903	-0.678857	2.56e-07	-0.235014	0.181134
PDE_01904	-1.41222	0.00284279	0.257741	0.379206
PDE_01905	-0.825632	0.00283626	0.664795	1.25e-05
PDE_01906
PDE_01907	1.31012	1.19e-07	-0.351608	0.184355
PDE_01908	-0.11329	0.720413	0.0748581	0.761202
PDE_01909	-0.157203	0.606878	-0.168247	0.434693
PDE_01910	-0.412458	0.243716	-0.693398	0.0329123
PDE_01911	0.181885	0.0923983	-0.551246	0.000465894
PDE_01912	-0.5215	0.000221814	-0.494817	0.00121014
PDE_01913	0.280027	0.178537	-0.324995	0.128319
PDE_01914	0.0131897	0.969659	0.562895	0.000217779
PDE_01915			3.15984	0.00372148
PDE_01916	0.507164	0.0707683	1.89856	5.98e-15
PDE_01917	1.00191	5.74e-05	-0.267564	0.262328
PDE_01918	0.612166	0.00174148	0.639673	0.0371763
PDE_01919
PDE_01920
PDE_01921	-0.116683	0.635004	-0.278443	0.164852
PDE_01922	0.572499	0.0113827	1.81403	5.81e-12
PDE_01923	0.232257	0.353416	0.698769	6.37e-05
PDE_01924	-0.245731	0.0080166	-0.351207	0.00115416
PDE_01925	-0.27377	0.496474	-0.834903	0.00449928
PDE_01926
PDE_01928	0.0941173	0.770527	-0.149262	0.473317
PDE_01929	-0.805674	4.85e-05	-1.72047	3.45e-18
PDE_01930	-0.79063	1.89e-05	-1.56721	3.08e-15
PDE_01931	-0.184091	0.403579	-0.717334	1.44e-06
PDE_01932	0.564326	0.324075	-0.0295313	0.965238
PDE_01933	-0.228927	0.524363	0.5792	0.0234163
PDE_01934	0.0541558	0.835958	-0.264366	0.111052
PDE_01935	0.208392	0.313843	-1.124	4.61e-15
PDE_01936	-0.0831137	0.720907	-0.458484	0.00072772
PDE_01937	-0.2838	0.086778	-0.0700844	0.725808
PDE_01938	-0.609836	2.7e-06	0.231593	0.0633742
PDE_01939	-0.451539	0.654225	0.151547	0.841109
PDE_01940	-0.20816	0.54202	0.264865	0.272829
PDE_01941	0.0333176	0.935021	0.238329	0.481459
PDE_01942	0.366417	0.149904	-0.144727	0.539555
PDE_01943	-0.0878266	0.815891	0.41081	0.057438
PDE_01944	0.479924	0.777925	0.113966	0.939651
PDE_01945	0.0295829	0.907874	0.715134	6.49e-05
PDE_01946	0.0016034	0.997331	-0.840997	3.9e-12
PDE_01947	0.0880699	0.679559	-0.675593	9.96e-09
PDE_01948	-0.575066	1.21e-06	1.04825	3.64e-21
PDE_01949
PDE_01950
PDE_01951	-1.11388	0.00227781	2.20162	7.3e-17
PDE_01952	0.193537	0.228251	-0.332135	0.0316509
PDE_01953	0.559453	5.71e-05	0.740214	0.00746101
PDE_01954	-0.257441	0.880077	1.35306	0.241739
PDE_01955	-0.324121	0.0752	-0.584027	1.31e-05
PDE_01956	-0.381946	0.22964	-0.0647879	0.827555
PDE_01957	-1.75862	8.89e-10	1.10841	8.08e-05
PDE_01958	-0.47974	0.675394	2.52371	5.57e-10
PDE_01959	0.419747	0.0697733	0.46774	0.00149702
PDE_01960	-0.411971	0.0724383	-1.01237	5.4e-09
PDE_01961	0.105698	0.654576	0.256839	0.106974
PDE_01962	0.113985	0.848913	-0.652022	0.0758657
PDE_01963	0.181977	0.663552	-0.15304	0.674174
PDE_01964	-1.16032	0.322625	-1.03522	0.294438
PDE_01965	-0.558014	0.441385	0.472835	0.409204
PDE_01966	0.864331	0.459277	-0.342305	0.777661
PDE_01967	0.103602	0.899927	2.17483	6.94e-18
PDE_01968	1.14928	0.022801	0.935801	0.0178253
PDE_01969	-0.0106625	0.964368	0.252369	0.0481262
PDE_01970	-0.515747	0.433199	-0.174154	0.74692
PDE_01971	1.46359	3.96e-07	-3.97157	6.06e-68
PDE_01972
PDE_01973	-0.046613	0.928328	-1.59113	3.96e-22
PDE_01974
PDE_01975	0.0967121	0.758721	-0.0203678	0.929495
PDE_01976	-0.0224279	0.933838	0.139313	0.491349
PDE_01977	-0.173169	0.301413	-0.272722	0.0221948
PDE_01978
PDE_01979	0.518393	7.6e-08	-0.360333	0.00738878
PDE_01980	0.227625	0.359246	-1.69738	5.6e-15
PDE_01981	0.0744871	0.831088	-0.515429	0.0274665
PDE_01982	-0.133499	0.664034	-0.252106	0.334376
PDE_01983	-0.137962	0.877748	-1.64872	0.00157393
PDE_01984	-0.211724	0.229409	0.102832	0.586507
PDE_01985	-0.198811	0.61231	-0.446488	0.0965631
PDE_01986	-0.418044	0.811899	0.747505	0.535259
PDE_01987	-1.14256	0.389422	-0.651793	0.631695
PDE_01988	-0.524262	0.0651394	-0.553946	0.0295815
PDE_01989	0.170454	0.336993	-0.151528	0.364244
PDE_01990
[truncated: 7,990 more rows]

## Sheet: Sheet2 Cellulose condition
Gene ID	log2(DFbx23-C/WT-C)	Qvalue(WT-C-vs-DFbx23-C)	log2(ReFbx23-C/WT-C)	Qvalue(WT-C-vs-ReFbx23-C)
PDE_04731	-0.84261	6.32126e-18	-0.865491	5.41367e-41
PDE_04611	0.247676	0.203811	0.342103	0.026092
PDE_01353	-0.621677	1.06754e-08	-0.865641	1.12975e-21
PDE_01018	-0.31762	0.0140059	-0.377456	0.000530821
PDE_02131	0.0827233	0.69886	0.203847	0.109035
PDE_00311
PDE_01771	-0.549015	4.30459e-05	-0.80613	1.4081e-12
PDE_04233	0.0308491	0.88482	-0.0813809	0.667438
PDE_05693	0.43229	0.100649	0.205427	0.45664
PDE_09206	0.983186	3.57579e-08	0.612574	2.51673e-09
PDE_03563	-0.417354	0.0812832	-0.209305	0.35439
PDE_00145	0.199102	0.236433	-0.313634	0.00980616
PDE_05919	-0.00861817	0.966454	-0.0934315	0.423137
PDE_07460
PDE_00513	-0.207235	0.718804	0.546581	0.524495
PDE_06044	0.207428	0.718804	0.420369	0.506818
PDE_02120
PDE_08724	1.36268	0.0358044	1.07699	0.0725391
PDE_06860	0.326987	0.210465	0.237116	0.242726
PDE_03625
PDE_06845	-0.320734	0.119234	-0.385821	0.0227758
PDE_08767	0.364996	0.510952	1.14493	0.00189046
PDE_01934	0.152232	0.523663	0.229199	0.228866
PDE_03144
PDE_08750	-0.324905	0.00833056	-0.40511	3.06556e-06
PDE_07594	-0.244115	0.240196	0.0717809	0.706101
PDE_01645	0.0565712	0.841923	0.137903	0.552604
PDE_01706	-1.0079	6.09691e-13	-0.698084	1.50427e-08
PDE_02587	0.277497	0.00826634	0.195834	0.0328596
PDE_07214	0.129344	0.267328	0.0508551	0.630012
PDE_01778
PDE_00443	-0.520581	0.00178605	-0.626001	5.17568e-07
PDE_06133	0.275006	0.0693661	0.00473423	0.985005
PDE_00832	0.37069	0.528314	0.414697	0.425445
PDE_08413	-0.319561	0.00169101	-0.260127	0.00140639
PDE_07405	0.34825	0.0814267	0.391555	0.024275
PDE_09646	-0.0286026	0.892066	-0.12011	0.440186
PDE_06110	-0.0633782	0.718804	-0.0930705	0.51664
PDE_02856	-0.188269	0.8709	0.650689	0.484331
PDE_06768	-1.50706	0.00260247	-0.823524	0.0569826
PDE_01829	0.382672	3.05043e-05	0.395966	1.03345e-07
PDE_09064	0.272849	0.0613196	0.536496	1.72008e-06
PDE_00191	0.434295	2.40946e-05	0.482954	3.71662e-07
PDE_02129
PDE_08097	0.54411	0.60119	0.833899	0.328524
PDE_08275
PDE_07752	0.370782	0.0240784	0.428193	0.000172179
PDE_02796	-0.410706	0.00756828	-0.498153	0.000263006
PDE_08940	0.259748	0.0229239	0.191571	0.0572548
PDE_08771	0.116454	0.527887	-0.0844093	0.60212
PDE_05265	0.931655	1.04756e-19	0.575594	5.81002e-10
PDE_03040	-0.450134	7.19068e-05	-0.343157	0.000354858
PDE_03707	0.417538	0.000123339	0.646409	1.52164e-13
PDE_04142	1.01455	1.52994e-13	1.08165	8.21932e-45
PDE_04459	1.42501	0.00586639	0.905209	0.0903961
PDE_08274	0.908854	0.000740667	1.70422	1.33232e-55
PDE_04548	0.725852	0.00420968	0.421787	0.125561
PDE_04171	-0.152853	0.335025	0.00870203	0.960577
PDE_07274	0.441775	0.0102713	0.370575	0.0110932
PDE_00577	0.900039	2.43151e-15	0.625639	1.51557e-10
PDE_04608	-0.332012	0.241354	-0.48812	0.0525422
PDE_03316	0.238029	0.122687	0.168821	0.0866861
PDE_04348
PDE_09235	5.07047	3.16868e-44	5.99307	0
PDE_03552	0.0659789	0.630698	0.199945	0.0509412
PDE_02528	0.0233091	0.858094	0.124106	0.164557
PDE_08237	-1.42683	8.27413e-11	-1.10377	1.7223e-09
PDE_06655	-0.188252	0.118833	-0.271941	0.00170586
PDE_08439	-1.91282	6.57159e-36	-1.75857	3.07516e-47
PDE_03058			0.200482	0.679807
PDE_00411	-0.486193	0.519519	-0.753656	0.246883
PDE_00604	-1.55063	1.69871e-11	-1.30971	4.41731e-36
PDE_09443	0.648105	1.42825e-06	0.725675	6.11143e-11
PDE_09078	0.0296888	0.910168	-0.0139898	0.954723
PDE_07437	-0.429866	0.0147823	-0.586251	6.00706e-05
PDE_04032	0.0365032	0.965702	0.514566	0.330558
PDE_02192	0.303118	0.000915438	0.410231	9.27338e-08
PDE_08404	-0.406654	0.0875403	-0.288856	0.184294
PDE_08049	0.170722	0.556453	-0.055168	0.835877
PDE_03320	0.207428	0.718804
PDE_05207	0.0354212	0.824302	0.204304	0.031476
PDE_07394	0.0984917	0.551384	0.205923	0.0863495
PDE_00438
PDE_05641	0.387706	0.00284175	0.46477	8.51545e-05
PDE_00610	1.1939	1.92787e-11	0.951818	4.4398e-08
PDE_05112	0.0599075	0.681584	0.151518	0.172486
PDE_07803	0.817327	1.41525e-09	-0.0655933	0.728873
PDE_03107	0.495643	0.00259804	0.485756	0.00039828
PDE_01128
PDE_05189	-0.0903326	0.610439	-0.143805	0.284837
PDE_09622
PDE_05829	0.737478	0.00129162	0.66539	0.000423506
PDE_06966	0.187618	0.158431	0.0289167	0.827724
PDE_01978
PDE_03984	-0.825463	8.50804e-13	-0.967466	1.5539e-32
BGI_novel_G000004	-1.58187	4.1305e-07	0.106783	0.723844
PDE_04585	-0.870047	1.30458e-21	-0.47074	1.99844e-09
PDE_04596	-0.277734	0.180656	-0.383992	0.0360873
PDE_07159	0.0829642	0.885404	0.0526534	0.926375
PDE_08051	-0.304666	0.000668636	-0.27582	6.50106e-05
PDE_01630	0.148258	0.821956	0.178277	0.728873
PDE_02584	0.314718	0.0373962	0.227591	0.109285
PDE_06732	-0.296757	0.0915819	-0.0415943	0.817931
PDE_09872	-0.30068	0.796921	-0.0140405	0.99672
PDE_05423	0.232487	0.0215871	0.216616	0.013955
PDE_07224	0.119469	0.518893	0.203408	0.188824
PDE_07832
PDE_08241	0.394226	0.0013281	0.405314	8.61497e-05
PDE_04436	-0.792523	0.449933	-0.144564	0.886184
PDE_08794	-0.510591	0.000703684	-0.403858	0.00120858
PDE_03640	0.276847	0.0568169	0.167139	0.181802
PDE_06923	0.000861293	0.999976	-0.0963346	0.360545
PDE_04036	0.117396	0.632531	0.287965	0.106736
PDE_03285	-0.912439	0.297434	-0.800448	0.302437
PDE_04803	-0.864057	0.00309106	-0.995625	0.000259801
PDE_04622	0.206475	0.115249	0.183401	0.0640282
PDE_09413	-0.356499	0.00261325	-0.615778	2.29117e-12
PDE_00646	0.299188	0.456921	0.424688	0.0308103
PDE_05910	-0.337713	0.154106	-0.288524	0.148239
PDE_05132	-0.244764	0.152372	-0.597691	3.24114e-09
PDE_03914	0.150833	0.832696	0.596001	0.252438
PDE_02769	-0.223691	0.110024	-0.405535	0.000189962
PDE_07445	-0.025905	0.911574	-0.204842	0.215919
PDE_02056	0.171909	0.405569	-0.252688	0.0908336
PDE_09757	-0.936207	8.07341e-14	-1.25448	6.93442e-44
PDE_02363
PDE_04690	-0.0785875	0.694081	0.0137402	0.94088
PDE_03436	0.856246	1.04806e-06	0.729671	5.96557e-07
PDE_08658	-0.611545	0.120268	-0.539447	0.133709
PDE_05626	-0.148713	0.400735	-0.320433	0.00922833
PDE_03100
PDE_01399	0.162663	0.517919	-0.0509024	0.833859
PDE_01121
PDE_05385	-0.242979	0.141797	-0.470206	0.000964021
PDE_07682	-0.90915	0.00387642	-0.968064	0.00056489
PDE_01957	-0.0284418	0.913674	0.232138	0.1437
PDE_03979	-0.450651	0.675571	-0.0072993	0.997142
PDE_02333
PDE_09923	0.411659	0.718804	0.225759	0.816931
PDE_08116	-0.107731	0.39456	-0.0724761	0.395173
PDE_01195	0.224951	0.331392	1.30817	3.16968e-18
PDE_07418	0.298071	0.547586	0.302696	0.359624
PDE_00606	-0.92492	0.0205784	-0.898555	0.0155032
PDE_05040	-1.08583	7.55761e-15	-0.850749	7.08411e-13
PDE_00627	-0.530247	4.99412e-05	-0.590832	2.79234e-07
PDE_03533	0.228681	0.0722671	0.0790113	0.538479
PDE_08581	-0.28593	0.0714233	-0.317185	0.00985054
PDE_05703	-0.0884998	0.597002	-0.246781	0.021641
PDE_00084	-0.0796511	0.626412	-0.0777065	0.553265
PDE_01009	-0.276416	0.0163792	-0.447516	5.57638e-07
PDE_09125	-0.381933	0.00737409	-0.467933	5.07293e-05
PDE_02762	-0.949323	0.00274562	-0.912124	0.000690967
PDE_02065	-1.29042	0.134509	-0.587817	0.453829
PDE_01486	-0.404682	0.000492757	-0.462244	1.581e-06
PDE_08423	-0.718317	1.06873e-06	-0.945762	1.07011e-19
PDE_07615	-0.0129164	0.934596	-0.335001	4.01384e-05
PDE_00514			0.349806	0.558167
PDE_00535	-0.508257	7.65463e-07	-0.503575	1.41871e-07
PDE_09308	-0.0902942	0.639981	-0.0263524	0.877872
PDE_07485	0.214567	0.12586	0.575257	1.22807e-06
PDE_02014	0.179499	0.173711	0.2056	0.0492443
PDE_04371	-0.104951	0.449435	-0.0474761	0.695608
PDE_06424	-0.000353239	0.999976	2.02711	0.0107747
PDE_06776	-0.0159142	0.987843	-0.063486	0.91551
PDE_02375	-0.288089	0.0867659	-0.383831	0.000694801
PDE_09538	-0.391543	0.00716269	-0.447481	0.000155437
PDE_06468	-0.406381	0.722814	-0.961877	0.256034
PDE_04004	-0.0842481	0.794435	-0.438147	0.0771475
PDE_01659	0.405605	0.695658	0.669022	0.400347
PDE_05047
PDE_03794	0.167219	0.379747	0.097367	0.574296
PDE_03581	0.11225	0.367263	0.0309571	0.807353
PDE_08434	-0.154512	0.20809	-0.194891	0.0202621
PDE_01134	0.207428	0.718804	1.00463	0.192286
PDE_07021	-0.116645	0.55326	-0.0279864	0.879258
PDE_06098
PDE_06588
PDE_02824	-0.845912	1.88462e-10	-0.604163	2.15612e-12
PDE_02546	0.546256	1.56357e-07	0.662151	5.45481e-15
PDE_01762	0.275357	0.0149203	0.421509	1.4237e-06
PDE_03309	1.01595	5.67251e-07	0.525256	0.012298
PDE_07729	-0.000996861	0.999976	-0.166127	0.170477
PDE_09591
PDE_08660	3.35156	1.20742e-188	0.792002	1.4773e-14
PDE_05452	-0.245943	0.822703	-0.545563	0.540723
PDE_02530
PDE_07054	1.80395	1.37817e-21	1.00368	8.4151e-23
PDE_02674	0.24423	0.0621882	0.743659	6.18055e-23
PDE_02708
PDE_05164	-0.789446	0.017645	-0.69731	0.0207748
PDE_05123	0.098205	0.783135	0.308384	0.303971
PDE_05574	0.882899	8.54161e-08	0.383058	0.00878393
PDE_06489	-1.25817	1.11513e-18	-1.01755	6.89019e-17
PDE_05070	0.464021	7.00609e-08	0.500668	1.77723e-11
PDE_09639	0.272189	0.626708	0.491355	0.256979
PDE_07152	0.215649	0.83044	-0.00663519	0.997142
PDE_01341	-0.561727	0.00921278	0.128241	0.29223
PDE_07946	-0.113714	0.718804	0.13772	0.566019
PDE_08892	-0.153984	0.700875	-0.437457	0.103358
PDE_03609	0.643773	0.000367729	0.523248	0.00264619
PDE_02516	-0.306632	0.0253331	-0.298339	0.00711539
PDE_02776	-0.32421	0.00321242	-0.321874	0.000207648
PDE_03229
PDE_05903	-0.351367	0.558973	-0.473361	0.359306
PDE_05614	-0.461719	0.338306	-0.36259	0.577437
PDE_01637	1.28868	0.107603	1.59253	3.56336e-16
PDE_06704	0.421029	0.0301179	0.82553	7.66024e-08
PDE_03812	0.353779	0.0903277	0.0997016	0.662695
PDE_00984	0.672712	0.0683159	0.205265	0.628663
PDE_04003	0.377055	0.0157826	0.186304	0.132926
PDE_05957
PDE_00815	1.02002	6.07022e-09	0.907511	1.16726e-08
PDE_07236	0.260331	0.39569	0.700692	1.89913e-09
PDE_04385	-1.05991	0.143725	-0.655405	0.31903
PDE_03848	-0.425094	9.17427e-05	0.051363	0.701813
PDE_09263
PDE_03124	-0.123605	0.416209	-0.0462474	0.723927
PDE_03615	-0.428152	0.0923639	-0.967126	1.28718e-06
PDE_00732	-0.18374	0.125777	-0.305102	0.00120561
PDE_08881	0.251867	0.635888	0.418436	0.102132
PDE_03051	-0.536719	0.0108075	-0.208336	0.261343
PDE_02235	-0.37396	0.0186163	-0.509349	0.000204475
PDE_02814	-0.577356	0.0925268	-0.629685	0.0439294
PDE_05583	0.0100106	0.956287	0.235069	0.0118297
PDE_08373	0.35068	0.754161	-0.0113197	0.996931
PDE_08687	0.558406	1.3563e-06	0.504043	1.72586e-07
PDE_04648	0.188313	0.135901	0.279513	0.0018916
PDE_08599	-0.603082	0.529157	-0.670426	0.418081
PDE_01696	-0.0428469	0.819591	0.0814616	0.589036
PDE_07759
PDE_09211
PDE_03033
PDE_00979	0.562306	2.32874e-05	0.501013	8.16107e-12
PDE_03301	-0.194291	0.212461	-0.155554	0.218644
PDE_00742	-0.207848	0.718804	0.190424	0.811082
PDE_02042	-0.107349	0.5103	-0.0857257	0.534163
PDE_07182	-0.550114	0.0026817	-0.2658	0.0963549
PDE_02533	-0.288829	0.135657	0.224693	0.134238
PDE_00153	-0.253945	0.0885812	-0.525985	2.0597e-07
PDE_01685	-0.422162	0.674626	-1.66368	0.0243312
PDE_07723	0.227941	0.067412	0.300539	0.00216451
PDE_07346	-0.089667	0.649525	-0.146839	0.256034
PDE_00982	-0.59086	0.49871	-0.59653	0.428746
PDE_01789	-0.381675	0.00985592	-0.495755	2.97003e-05
PDE_05584	-0.528772	0.00145329	-0.21903	0.129062
PDE_08725	0.160874	0.498766	0.506539	0.00317177
PDE_03467	-0.655291	3.30539e-07	-0.634299	3.48261e-08
PDE_06676	-0.49295	0.54002	-0.434021	0.498215
PDE_03586	0.314062	0.0369375	0.442987	0.00032791
PDE_01915
PDE_00209	-0.0914715	0.53787	-0.00814227	0.962895
PDE_07322	-0.261477	0.141063	-0.106533	0.499777
PDE_06741	0.126955	0.90096	-0.215125	0.807293
PDE_04997	0.161747	0.396636	0.550969	0.000249331
PDE_03840
PDE_08345	0.0220845	0.959223	-0.266606	0.379268
PDE_01482	0.247363	0.77701	0.188476	0.802084
PDE_07881	0.0313686	0.846415	-0.062911	0.577437
PDE_06318	0.0353072	0.823907	0.0245878	0.851307
PDE_05084	-0.0862917	0.584912	-0.00240348	0.994944
PDE_04952	-0.184589	0.648193	-0.0424637	0.905838
PDE_02396	-0.773384	0.46078	-0.312547	0.742664
PDE_01258	-0.579526	0.00455747	-0.398823	0.0302336
PDE_06071	2.50801	5.75225e-32	1.37221	4.26459e-11
PDE_04844	-0.0643971	0.905087	-0.463099	0.287058
PDE_02631	-0.440388	0.178268	-0.791332	0.00716874
PDE_04722	0.0922111	0.405206	-0.213244	0.0147198
PDE_03219	-0.000195433	0.999976	0.188412	0.812993
PDE_08359	0.178886	0.126554	0.193125	0.0596287
PDE_04336	-0.676075	0.435338	-0.358916	0.666427
PDE_03493	-0.375977	0.000444848	-0.331746	4.93646e-05
PDE_02431	-0.208162	0.127586	-0.271256	0.00219676
PDE_06794	-0.404595	3.01331e-06	-0.342422	2.52457e-06
PDE_07357	-0.740741	2.19191e-07	-0.597668	1.67324e-06
PDE_09582	-0.328909	0.00191312	-0.282682	0.00189868
PDE_09342	-0.110577	0.258663	-0.0207348	0.823551
PDE_07785	-0.254053	0.125072	-0.424879	0.000121008
PDE_00120	-0.108354	0.434485	-0.0233571	0.829406
PDE_00135	-0.523072	0.564364	-0.766063	0.364524
PDE_08634	-0.428343	8.7319e-07	-0.391385	3.1478e-08
PDE_08388
PDE_06974	0.525315	0.000608626	0.266962	0.000383361
PDE_05059	-1.74669	0.0180957	-1.89751	0.00594638
PDE_03216	-0.468276	0.0338435	-0.589489	0.00428135
PDE_05655	-1.12712	1.65978e-11	-1.0124	9.20545e-38
PDE_06783	0.399539	0.00600941	0.692516	8.45378e-12
PDE_00378	-0.535697	8.11793e-06	-0.401897	3.32715e-05
PDE_00233	0.25704	0.023905	0.186908	0.0486649
PDE_01373	-0.988688	3.40072e-08	-0.867046	1.29986e-08
PDE_00177	-0.169892	0.630151	-0.0853517	0.795963
PDE_08449	0.837013	9.77356e-05	0.997555	7.95114e-09
PDE_08829
PDE_02464	-1.08597	8.30633e-07	-0.560357	0.00483593
PDE_07563	1.52094	3.49473e-21	1.13623	8.14063e-55
PDE_02877	0.265688	0.532169	0.674294	0.0295347
PDE_07609	0.249323	0.278126	-0.0667242	0.753105
PDE_07502	0.262428	0.0541757	0.112381	0.351031
PDE_00888	-0.653254	1.78082e-09	-1.23134	1.66869e-26
PDE_07300	-0.141985	0.269056	-0.229927	0.0113429
PDE_08160	2.01122	3.84724e-109	1.39439	3.02234e-51
PDE_00895	-0.0542211	0.690793	0.00474685	0.971057
PDE_05598	-0.198905	0.225802	-0.20554	0.173933
PDE_01062
PDE_01448	0.0888692	0.610439	0.335727	0.00567822
PDE_08591	4.9632	4.21667e-11	4.97517	2.21753e-14
PDE_09498	-0.171777	0.158814	-0.185679	0.0514747
PDE_08615	0.114597	0.347225	0.0926377	0.400269
PDE_06466	-1.14078	4.02987e-17	-1.48507	7.78545e-36
PDE_08263			0.673519	0.33411
PDE_03329	0.215733	0.394755	0.288494	0.184142
PDE_05373	-0.382304	0.60859	0.312372	0.72928
PDE_03925	0.153172	0.396798	0.183512	0.217031
PDE_03596	-0.207848	0.718804	-0.194603	0.679807
PDE_00851	-0.102075	0.509779	-0.155576	0.196236
PDE_09512
PDE_07252	-0.3988	0.00745007	-0.338074	0.0248568
PDE_06998	0.145416	0.335699	0.347796	0.00101404
PDE_09987
PDE_03672	-0.0377985	0.817922	0.0310605	0.817991
PDE_07732
PDE_08935	-0.899395	0.298834	-0.924817	0.242412
PDE_08913
PDE_03516	0.147133	0.306985	0.128734	0.292536
PDE_03080	0.0906003	0.66515	0.04572	0.803174
PDE_00593
PDE_08162	0.221693	0.105917	0.37216	0.00012263
PDE_04295	1.51856	8.5787e-34	1.30964	9.94384e-38
PDE_05717	0.114479	0.572051	0.384202	0.00461841
PDE_03483	-1.29389	2.15415e-35	-1.00959	1.44627e-31
PDE_04056	0.445042	0.155683	0.63271	0.0143903
PDE_08393	-0.578897	4.79101e-06	-0.45952	3.83328e-05
PDE_04077	-0.17667	0.214638	0.0662802	0.56463
PDE_04060	0.710622	1.21979e-09	0.674724	2.19361e-11
PDE_04766	0.95925	2.58497e-14	0.683357	9.36491e-09
PDE_02184
PDE_06365	0.0303269	0.944858	-0.0157299	0.973132
PDE_04463			0.188843	0.683093
PDE_02411
PDE_06108	-0.433101	0.664691	-0.414149	0.609916
PDE_04675	0.375371	0.392535	0.164547	0.713612
PDE_00381
PDE_03679	-0.112494	0.440333	0.00138155	0.997142
PDE_01261	-0.193277	0.320551	-1.88855	4.03806e-96
PDE_08062	-0.191606	0.376136	-0.2256	0.200685
PDE_01293	-0.0756178	0.672582	-0.0518509	0.715448
PDE_05332	-0.845917	1.59315e-14	-0.709514	3.46276e-13
PDE_01466	-0.212883	0.831247	0.174653	0.849601
PDE_01158
PDE_05339	0.636338	9.44457e-07	0.631892	1.61984e-09
PDE_06125	1.41283	1.38106e-18	1.83144	1.65943e-53
PDE_02089	-0.265331	0.168164	-0.361459	0.0223941
PDE_02054	-0.565034	1.31445e-08	-0.524358	3.15988e-11
PDE_06292	-0.327285	0.779338	-0.465117	0.614911
PDE_09641	-0.47293	0.688972	-0.286268	0.770671
PDE_00620	0.493697	6.94808e-05	0.249513	0.00188698
PDE_04149
PDE_04274	-2.46739	4.31383e-05	-2.43141	1.0692e-05
PDE_09043	0.0780955	0.596252	0.077327	0.460561
PDE_07386	-0.381775	0.00463363	-0.308007	0.00526505
PDE_03636	1.20985	1.32366e-10	0.97081	5.1829e-12
PDE_03072	-0.30116	0.242223	-0.445707	0.0311245
PDE_05365	-0.114944	0.519884	-0.14731	0.281667
PDE_08889	-0.105505	0.411331	-0.0420755	0.689843
PDE_01629	-0.853055	0.0990913	0.217016	0.647161
PDE_02612	0.322329	0.77701	0.105337	0.921596
PDE_05562	-0.208394	0.718804	-0.195684	0.679807
PDE_08621	0.28221	0.729476	0.541508	0.40555
PDE_01669
PDE_07599	-0.0141562	0.954859	0.262846	0.106167
PDE_03791	0.744245	1.38414e-08	0.478315	6.13904e-10
PDE_03900	0.00499498	0.999976	0.0251173	0.981432
PDE_09679	-0.761664	9.78467e-05	-0.568824	5.55122e-05
PDE_05093	0.0801706	0.718804	-0.071729	0.583723
PDE_05412	0.294066	0.234778	0.395705	0.0370611
PDE_09654	-0.354596	0.00318157	-0.403093	5.59695e-06
PDE_01664	-0.200996	0.301975	-0.413714	0.0117336
PDE_00993	-0.281975	0.00938029	-0.339401	7.97095e-05
PDE_04697	-0.183759	0.137421	-0.136352	0.186986
PDE_07122	-1.00269	0.0431461	-0.885606	0.053392
PDE_06565	1.14034	3.16568e-08	1.46676	6.18684e-19
PDE_08541	0.0024344	0.999976	0.831948	0.348191
PDE_08682	-0.619078	0.572733	-0.42	0.653763
PDE_07343	-0.873924	6.35133e-10	-1.2282	7.44803e-28
PDE_08960	0.053446	0.718804	-0.041039	0.694312
PDE_09061	-0.967573	8.15427e-10	-0.814207	1.71803e-10
PDE_02113	1.33134	0.183442	-0.00577688	0.997142
PDE_02209	-0.357251	0.120229	-0.397453	0.0939448
PDE_09299	0.875656	2.0864e-15	0.207068	0.00508857
PDE_07201
PDE_08986
PDE_02714	-0.15444	0.44537	-0.329799	0.0543854
PDE_06199
PDE_08506	-0.813468	0.436764	4.60315	3.24086e-34
PDE_04988	0.0650846	0.718804	0.0498559	0.703127
PDE_06221	0.598357	0.0421575	0.72019	0.000956553
PDE_09454	0.359268	0.039189	-0.156972	0.196004
PDE_09669	-0.678156	0.000282148	-0.744869	8.9098e-08
PDE_05027	-0.251988	0.59798	0.351534	0.329278
PDE_05748	0.00263807	0.999976	-0.239663	0.338358
PDE_08543	-0.660284	0.0129337	-0.0974012	0.679807
PDE_05725
PDE_04906	-0.398896	0.000614585	-0.337808	6.79083e-05
PDE_08584
PDE_08729	-0.188193	0.183918	-0.0854134	0.539039
PDE_09787	-0.199151	0.268557	-0.163449	0.273286
PDE_04702	-0.785761	7.71913e-21	-0.798832	1.0456e-25
PDE_09297	-0.0816413	0.541239	-0.0971178	0.253109
PDE_08748	-0.14355	0.682965	-0.141645	0.631272
PDE_02285	0.321593	0.0138992	0.398438	0.000163593
PDE_06086	0.549365	0.000735412	0.467957	3.15314e-06
PDE_08444	-1.45419	3.38405e-24	-0.855656	1.85569e-17
PDE_05326	0.21239	0.065026	0.165995	0.0950771
PDE_07071	0.721014	6.25617e-10	0.794502	1.0669e-16
PDE_08943
PDE_05724	-0.887888	3.31614e-16	-1.09067	1.32097e-33
PDE_00414	-0.234225	0.219675	-0.610099	0.000217337
PDE_05874
PDE_09765
PDE_00198	0.627177	0.000231319	-0.0942423	0.602874
PDE_00717	-0.0785259	0.528314	-0.0680465	0.498608
PDE_00958	-0.979901	1.04162e-05	-1.48678	1.04441e-12
BGI_novel_G000014	-1.13887	0.000725319	-1.72875	9.74692e-08
PDE_08249	-0.437214	0.00100274	-0.359843	0.00113739
PDE_04901	-0.0379863	0.94919	-0.367765	0.683093
PDE_06236
PDE_01204
PDE_00330	0.00118671	0.999976	0.494323	0.0460313
PDE_06638	-1.62809	0.000840769	-0.259529	0.545807
PDE_02264	-1.5119	0.124107	-1.39225	0.0941792
PDE_07014	-0.325789	0.780178	-0.0107446	0.997142
PDE_04629	-0.00460523	0.991086	-0.0993042	0.553612
PDE_04736	0.0418208	0.793786	0.108489	0.357977
PDE_00520	0.294067	0.0155703	0.351402	0.000118751
PDE_02326	1.2945	0.198082	0.866355	0.325568
PDE_04204	-0.133124	0.651798	0.0592886	0.808229
PDE_09786
PDE_02901	-0.092937	0.58823	-0.0837195	0.580623
PDE_03177	0.0370978	0.846159	-0.0156393	0.915156
PDE_01151	-0.201251	0.850517	-0.135334	0.883539
PDE_01506	0.340576	0.139647	0.350747	0.098261
PDE_09393	0.838292	0.00677751	0.90596	0.000253755
PDE_02515	-0.958941	2.55097e-11	-0.95809	1.481e-16
PDE_03514	0.0337283	0.848924	-0.0536478	0.680896
PDE_06299	-0.912273	0.279875	-0.516772	0.510594
PDE_00280	-0.22157	0.390407	-0.168283	0.486268
PDE_00072	0.380282	0.0307606	0.524246	2.14852e-08
PDE_01307	-1.1166	0.263456	-1.85733	0.0214641
PDE_07527	0.346299	0.0790094	0.269931	0.106618
PDE_09244	3.30821	1.07219e-102	2.81395	9.25696e-214
PDE_09349	-0.594282	2.15356e-09	-0.672586	3.60405e-17
PDE_04090	-0.30349	0.00337339	-0.367586	2.54062e-05
PDE_09465	-0.0457901	0.754936	-0.0930014	0.405605
PDE_00256	-0.823677	0.00015157	-0.351751	0.0403255
PDE_00665	-0.208394	0.718804	-0.195684	0.679807
PDE_07610	0.272479	0.731043	0.464404	0.482313
PDE_09780	-0.858994	2.12297e-23	-0.818877	4.20212e-35
PDE_01839	0.225928	0.492574	0.0592201	0.83606
PDE_05603	-0.240461	0.696015	-0.316659	0.500604
PDE_01142
PDE_09567	-0.0283365	0.831361	-0.0846144	0.378416
PDE_03295	1.54996	1.03241e-29	0.298979	0.000859873
PDE_05853	0.000767706	0.999976	0.180404	0.81933
PDE_00544	-0.0559044	0.807198	-0.0396823	0.822899
PDE_01618	0.220927	0.0139898	0.281781	0.000526075
PDE_02033
PDE_01421	0.905235	2.80689e-05	1.17825	2.32331e-10
PDE_04424
PDE_01588	0.478516	0.0446661	0.283215	0.225028
PDE_01893	-0.154909	0.448335	-0.0801911	0.683093
PDE_04824	-0.4931	0.581153	-0.783451	0.295911
PDE_00916	0.212437	0.265386	0.132038	0.503911
PDE_04130
PDE_03299	0.82036	1.27978e-05	0.81216	2.40948e-05
PDE_02783	-0.182853	0.148325	-0.199313	0.0411265
PDE_07456	0.686468	0.535993	0.503255	0.583723
PDE_03251	-0.239223	0.129043	-0.245987	0.0287752
PDE_05611	0.515845	5.4888e-06	0.724433	7.93481e-15
PDE_07145	-0.675595	0.435498	0.145616	0.883205
PDE_07129
PDE_04444	0.00343254	0.999976	0.771012	0.126914
PDE_09573	-0.452178	3.36219e-08	-0.140556	0.0563463
PDE_03772
PDE_05513	0.443645	0.00399297	0.259905	0.0148471
PDE_06477
PDE_04392	0.130965	0.449239	0.108702	0.487298
PDE_05940	2.0973	7.28834e-05	0.784477	0.209799
PDE_00728	0.278581	0.583982	0.0675491	0.902248
PDE_09744	0.879392	0.0348277	1.40571	0.000142853
PDE_03265	-0.0881888	0.524892	-0.204063	0.0481706
PDE_05030	-0.281181	0.00279362	-0.484085	1.91561e-11
PDE_08963	0.0819079	0.726823	0.361678	0.0084123
PDE_00918	0.284588	0.484553	0.196546	0.612259
PDE_01904	0.79713	0.000213267	0.691159	1.67621e-06
PDE_09075	-0.0959296	0.751598	-0.0981747	0.700535
PDE_06353	-0.816503	0.0663923	-0.334903	0.431777
PDE_02200	2.94723	7.08776e-30	2.36624	4.4605e-29
PDE_02521	2.01186	0.00254684	0.554496	0.507322
PDE_04515	-0.627089	0.579342	-0.117594	0.912283
PDE_02896	-0.0787374	0.802163	-0.123071	0.65339
PDE_06509	-0.529784	0.00451811	-0.369251	0.017233
PDE_05356	0.295366	0.335685	0.78856	0.00069403
PDE_02552	0.191814	0.185332	0.0170775	0.911146
PDE_06575	1.0155	1.26513e-05	0.866356	0.000108585
PDE_09718	0.0765567	0.600278	0.0168519	0.883305
PDE_01886	-0.582417	0.259099	-0.388527	0.430452
PDE_04556			0.187398	0.683093
PDE_06677	2.85119	1.55217e-40	1.71523	5.8079e-15
PDE_03809
PDE_00565	-1.00783	5.54073e-17	-0.799916	9.21547e-17
PDE_02304	0.326004	0.415748	0.523173	0.106567
PDE_07243	-2.05508	0.0172743	-0.708904	0.342064
PDE_08981	-0.847744	0.133017	-0.779798	0.066569
PDE_03246	-0.683759	9.707e-10	-0.555559	4.00624e-13
PDE_01106	-0.139585	0.249118	-0.266025	0.00256145
PDE_03779			0.188843	0.683093
PDE_07675	-0.000135162	0.999976	-0.0166993	0.912019
PDE_06823	0.217283	0.325526	0.0739345	0.735817
PDE_07770	-0.262436	0.00474739	-0.101129	0.237427
PDE_06144	-0.338787	0.0966278	-0.126481	0.518945
PDE_00970	-0.439713	1.92162e-05	-0.358026	3.5497e-05
PDE_05591	0.552722	0.000109994	0.546355	4.5446e-07
PDE_03765	0.0779617	0.461347	0.190668	0.00961701
PDE_01750	0.717618	4.27721e-06	0.663673	2.79234e-07
PDE_01628	-0.381263	0.00390285	-0.500877	2.36545e-05
PDE_03894	-0.492378	0.540082	0.613824	0.50344
PDE_01694	0.0904461	0.466654	0.0395641	0.691387
PDE_08147	-0.413379	0.0227958	-0.42034	0.00270604
PDE_05438	-0.780995	1.52248e-09	-0.70477	7.08539e-12
PDE_02451	0.160324	0.384143	0.0976966	0.618114
PDE_01832	0.361874	0.417218	0.776062	0.158465
PDE_07173
PDE_04197	0.282663	0.285307	0.207564	0.35439
PDE_03735	0.306586	0.124885	0.18331	0.272563
PDE_06834	-0.238045	0.0263699	-0.557519	8.22477e-09
PDE_01759	0.186958	0.225802	0.00105897	0.997142
PDE_09477	-0.00299896	0.992216	-0.0401504	0.755869
PDE_06959	0.387463	0.149832	0.0724944	0.794304
PDE_01273	-0.748259	6.58758e-09	-0.311008	0.00656509
PDE_07813	-0.305817	0.0193018	-0.198133	0.0789372
PDE_08507	0.170569	0.322812	0.26568	0.0690295
PDE_07862	0.293575	0.0718029	0.225912	0.0672796
PDE_09379	-0.580891	0.140487	0.31967	0.281466
PDE_06231	-0.29616	0.0141458	-0.183594	0.049467
PDE_04046	-0.36891	0.0883936	-0.239238	0.0945714
PDE_07869	-0.208394	0.718804	-0.195684	0.679807
PDE_07960	-0.0986225	0.581373	0.0140736	0.936782
PDE_08306	-0.516433	0.0514331	-0.674581	0.00395066
PDE_09161	0.599403	0.0012102	0.576932	0.000281053
PDE_02409	-0.676982	0.435192	-0.602532	0.386793
PDE_09275	-0.134827	0.867493	0.129217	0.835877
PDE_02342	-0.514875	0.000154852	-0.990033	1.59841e-31
PDE_05666	-0.560462	0.598952	-0.548953	0.540659
PDE_06256	-0.733416	0.206826	-0.322724	0.562034
PDE_04279	0.392166	0.708348	0.15438	0.835929
PDE_01127	0.762605	0.469923	-0.120183	0.910595
PDE_01677	-0.243217	0.0842891	-0.382889	0.000175556
PDE_00636	0.000767706	0.999976	-0.194646	0.679807
PDE_05143	-0.23604	0.0398241	-0.342848	0.000847107
PDE_09656	0.1742	0.283291	0.114685	0.363351
PDE_01716	2.94057	3.97388e-77	2.58758	2.85482e-94
PDE_04136	0.0865537	0.680337	-0.0623423	0.705062
PDE_04837	0.133575	0.349803	-0.230397	0.0183378
PDE_07439	-0.210415	0.0990777	-0.196698	0.0632078
PDE_00429	-0.400069	2.89347e-05	-0.60878	1.75258e-15
PDE_02833	0.151567	0.384329	-0.0381018	0.814373
PDE_08988	-0.283129	0.00489845	-0.159939	0.0560866
PDE_02441
PDE_09997	-0.207848	0.718804	-0.194603	0.679807
PDE_07108	-0.104673	0.912415	0.253848	0.666666
PDE_01100
PDE_05333	-0.749176	0.0630682	-0.822004	0.0316647
PDE_09686	0.662366	0.330589	-0.276256	0.713706
PDE_02977	0.430513	2.03022e-05	0.534928	1.11901e-10
PDE_01858	-0.240489	0.608224	-0.203704	0.640295
PDE_01631	1.39497	3.42388e-15	0.623293	3.09604e-10
PDE_01145	-2.37578	3.42373e-11	-1.25935	1.07003e-05
PDE_06035	3.09626	2.67329e-43	6.04073	0
PDE_09684	0.0811951	0.509598	0.128711	0.156155
PDE_09333	-0.30786	0.353651	-0.57545	0.0353725
PDE_05397	-0.947463	0.367723	-0.328238	0.727614
PDE_02940	0.372377	0.0106512	0.353904	0.000208302
PDE_09866	-0.0292573	0.864875	0.360936	0.000194071
PDE_06205	0.00302606	0.999976	0.436194	0.639707
PDE_01544	0.504692	0.023827	0.859678	2.22691e-06
PDE_05244	0.936217	4.94549e-05	1.08061	1.75133e-16
PDE_08292	0.617957	0.0457076	0.029577	0.942364
PDE_05479	-0.123016	0.379535	-0.255948	0.00824988
PDE_07837	-0.645035	0.159891	-0.998249	0.0180974
PDE_00390	0.165655	0.277464	0.713383	5.8656e-11
PDE_05213
PDE_09820	0.0733441	0.805797	-0.213353	0.417465
PDE_02633	-0.73278	0.000131917	-0.713014	1.55229e-05
PDE_05534	0.463794	0.356594	1.59017	2.19644e-65
PDE_07202	1.00183	8.28624e-07	1.31759	3.28999e-46
PDE_07907	0.468471	0.188394	0.446689	0.164349
PDE_08758	0.0417737	0.843812	0.255942	0.0757394
PDE_01964	0.0040892	0.999976	0.123031	0.898776
PDE_09367	0.207466	0.652315	0.249911	0.538497
PDE_00995	-0.122681	0.352574	-0.0711429	0.522028
PDE_01851	0.218032	0.100712	0.349411	1.63477e-05
PDE_05784	-0.0608683	0.801494	0.0245963	0.912283
PDE_09428
PDE_08842	0.386552	0.000348727	0.3249	0.000781104
PDE_03856	-0.1123	0.343031	-0.0678211	0.441875
PDE_08360	0.262001	0.0966391	0.491462	0.000135491
PDE_03360	-0.405553	0.00747857	-0.0959185	0.408962
PDE_01193	0.269758	0.741477	1.36749	0.00830248
PDE_09168	0.351067	0.0179062	-0.108785	0.534482
PDE_06003	0.18452	0.24913	0.151659	0.289563
PDE_07627	0.244515	0.139888	0.0826348	0.633397
PDE_06407	-0.266792	0.194911	-0.223222	0.22194
PDE_09695	0.26113	0.179769	0.0405245	0.837037
PDE_01824	0.575957	5.40958e-08	0.639382	1.39579e-13
PDE_05180	-0.160542	0.193722	-0.126474	0.237704
PDE_01514	-0.780473	1.90556e-14	-0.570152	2.53337e-09
PDE_00344	-0.118768	0.44508	-0.0525255	0.705323
PDE_09463	-0.750068	0.496968	-0.697662	0.447951
PDE_02983	0.156761	0.477867	0.0762114	0.66512
PDE_05838	-0.132094	0.405485	-0.222613	0.0753368
PDE_08859	0.337031	0.000201983	0.483979	1.37247e-11
PDE_03374	5.28701	8.31989e-13	0.422934	0.498215
PDE_03028	0.704168	0.00898225	1.01248	3.84423e-12
PDE_00503	-0.892516	2.31438e-08	-0.839513	8.61428e-10
PDE_04195	0.0570242	0.831974	-0.414036	0.0235846
PDE_01722	-0.225441	0.100565	-0.134766	0.223943
PDE_09268	0.393759	0.0402975	0.405563	0.0131482
PDE_04206	0.546312	0.500351	0.422496	0.498245
PDE_06544	0.215582	0.83044	-0.194603	0.679807
PDE_02214	-0.292562	0.00275667	-0.179239	0.020109
PDE_00069	-0.822496	3.8655e-13	-0.68617	2.41361e-11
PDE_05842	-0.447772	0.678192	-0.403311	0.638644
PDE_06906
PDE_05249	0.715827	0.242825	1.12758	0.0203611
PDE_01644	-0.287177	0.0153515	-0.385797	4.13867e-05
PDE_06553	-0.402046	0.695658	0.324601	0.686338
PDE_08709	-0.62261	0.162563	-0.639554	0.111675
PDE_04215
PDE_09731	-0.100379	0.413511	-0.178832	0.0536849
PDE_08365	-0.253347	0.0178269	-0.296944	0.000927956
PDE_07891	0.140746	0.392174	0.201624	0.134156
PDE_08909	-1.40888	1.5014e-15	-1.48422	3.58716e-21
PDE_04070	-0.992039	5.97584e-24	-1.06436	1.86879e-35
PDE_01224
PDE_00777	0.170179	0.108443	0.141529	0.0812039
PDE_00169	0.566175	2.21891e-09	0.441297	1.67643e-07
PDE_00274	-0.418681	0.205376	-0.332271	0.263023
PDE_05436	-0.527184	1.34639e-05	-0.543614	8.12947e-08
PDE_01218	1.21965	2.64276e-10	1.17884	1.94441e-28
PDE_06393	-0.0331666	0.839049	-0.424749	1.54611e-07
PDE_00759	-0.385869	0.00437546	-0.279726	0.0142805
PDE_08824	0.20647	0.118649	0.165254	0.119239
PDE_09411	-0.207235	0.718804	-0.194646	0.679807
PDE_09580	0.401933	0.684448	-0.304849	0.742912
PDE_02606	-0.230587	0.149002	-0.2984	0.01846
PDE_00553	-0.944789	0.289393	-0.738422	0.298542
PDE_02246	-0.802988	0.0345474	-0.517409	0.178886
PDE_03714	-0.963672	0.293426	-0.128939	0.901293
PDE_09385	-0.984007	3.55171e-15	-0.748771	1.92086e-12
PDE_08350	-0.225709	0.0455152	-0.325064	0.00039659
PDE_05471	0.587712	0.00014563	0.866872	9.98616e-18
PDE_08357	-0.045103	0.807165	-0.115566	0.253996
PDE_07090	-0.364665	0.000119085	-0.494884	2.4576e-10
PDE_05986	-0.798962	4.09514e-11	-0.5609	7.90488e-17
PDE_06596	0.51624	0.0239208	0.0652391	0.846947
PDE_04323	0.34134	0.107141	0.920943	2.1302e-09
PDE_00160	-0.648938	0.000769127	-0.206453	0.285036
PDE_01314	-0.0459967	0.719878	-0.139081	0.104357
PDE_03702	-0.828009	5.99627e-05	-0.237202	0.0869495
PDE_03000	-0.0696597	0.72657	-0.171909	0.204552
PDE_06501	-0.268802	0.0132478	-0.150301	0.0940815
PDE_06331	0.220125	0.111614	0.0912574	0.48555
PDE_00924	1.19233	4.89564e-40	0.712621	2.10568e-20
PDE_08971	-0.16245	0.80375	-0.541231	0.330241
PDE_05272
PDE_04240	-0.641162	0.17128	-0.230998	0.620755
PDE_09261	2.75034	8.31355e-117	2.99001	1.51161e-232
PDE_01188	0.845748	0.076166	2.04712	1.91327e-10
PDE_07099	0.031656	0.954835	0.129938	0.77612
PDE_00353	-1.14057	0.225688	-0.996605	0.196873
PDE_07359	-1.81018	1.72988e-08	-1.15453	4.2535e-05
PDE_07857	0.16333	0.450111	0.312786	0.0578202
PDE_02240
PDE_03113	0.0856244	0.702491	0.277644	0.079128
PDE_02921	0.00877608	0.969241	-0.00117492	0.997142
PDE_07722	-0.797799	2.3601e-16	-0.0395134	0.70517
PDE_03091
PDE_05813
PDE_05209	0.821483	0.000628774	0.767877	0.000305726
PDE_07985	0.325642	0.0295574	0.247186	0.0346381
PDE_07066	0.500569	0.266867	0.809598	0.0245471
PDE_03666	0.396168	4.56782e-05	0.366013	0.000245358
PDE_05166	-0.0752452	0.679212	-0.00642112	0.97275
PDE_04897	0.736875	4.57266e-08	0.797029	1.67152e-13
PDE_07701	-0.103754	0.525528	-0.109025	0.425822
PDE_09193	-0.49295	0.54002	-0.186792	0.814373
PDE_05484	-1.03119	5.19849e-06	-0.702468	0.000162874
PDE_09136	0.0475644	0.800167	0.0149201	0.929143
PDE_07646	0.0723941	0.661087	-0.0585505	0.679807
PDE_02691	0.236895	0.0138456	0.307525	2.70575e-05
PDE_05316	-0.174467	0.434159	-0.474744	0.00760115
PDE_08854	-0.149531	0.652888	0.00775966	0.98624
PDE_07765	-0.242897	0.226707	-0.327005	0.0631981
PDE_07302	0.461557	3.58996e-06	0.568699	1.21117e-13
PDE_00850	0.0638394	0.773421	0.0332121	0.86403
PDE_01231	0.108646	0.433757	0.0909677	0.425822
PDE_00098	0.600003	0.273248	1.11655	7.18198e-15
PDE_08465	-0.271428	0.137949	-0.322406	0.000100768
PDE_07738	0.189706	0.199495	0.595642	9.81759e-07
PDE_08523	0.488005	0.000841824	0.477143	4.43183e-05
PDE_07352	0.430285	0.0314195	0.495493	0.00263623
PDE_05057	0.168587	0.278355	0.245379	0.0562946
PDE_09104
PDE_02815	0.0476538	0.84653	0.23703	0.0620204
PDE_07689	-0.0649617	0.800484	-0.0609116	0.759697
PDE_04105	-0.169858	0.400036	0.0615944	0.629412
PDE_06197	-0.064725	0.864264	0.162425	0.599958
PDE_06272
PDE_05798	0.139373	0.59597	-0.0434954	0.867198
PDE_03867	3.08614	8.10148e-08	1.0784	0.148459
PDE_05833	-0.212452	0.831247	-0.000465379	0.999812
PDE_02698	-0.0915828	0.614676	-0.129612	0.352886
PDE_02889	0.281354	0.0488572	-0.17934	0.194297
PDE_03915	-0.212073	0.0400859	-0.355606	3.24523e-06
PDE_08522	0.453279	0.0824625	0.443557	0.0425176
PDE_03226
PDE_01867	0.297948	0.00275667	0.305899	0.000413563
PDE_01395	2.81276	1.06697e-14	0.605852	0.183614
PDE_06817	-0.464373	0.000431689	-0.501598	2.94991e-06
PDE_02545	0.193725	0.0996305	0.0299848	0.78761
PDE_07443	-0.186078	0.610434	-0.532868	0.0510349
PDE_06105	0.708348	4.68372e-07	0.369322	0.00279946
PDE_08501	0.0978239	0.477534	0.0990602	0.340717
PDE_03488	0.0223671	0.920314	0.0375803	0.834045
PDE_05187	0.0894471	0.593471	-0.146847	0.248756
PDE_06981
PDE_05752	0.332395	0.0396407	0.12326	0.482893
PDE_08632	0.076314	0.66726	0.20296	0.046558
PDE_06809	-0.192993	0.793098	-0.050702	0.945014
PDE_07031
PDE_08463
PDE_09869	0.336156	0.11775	0.304665	0.123698
PDE_02807	0.150823	0.35937	-0.00497443	0.98169
PDE_06028	0.500326	0.215102	-0.208936	0.66173
PDE_05137	-0.407215	0.392027	-0.769487	0.0627425
PDE_06057	-0.640744	1.86036e-08	-0.742232	2.28478e-17
PDE_04088	1.08812	6.35277e-15	0.8864	7.16476e-17
PDE_05390	0.147738	0.494816	0.353761	0.0295173
PDE_09727	0.281352	0.0308215	0.468884	2.27353e-07
PDE_05859	-1.83916	0.000654865	-0.590976	0.196689
PDE_07105	0.207428	0.718804	0.188843	0.683093
PDE_02287	0.43157	0.0135085	0.445589	3.00642e-05
PDE_04904	0.192616	0.197873	0.228559	0.142563
PDE_01616	0.547045	0.010778	0.850992	1.04199e-06
PDE_04508	-0.00225298	0.999976	0.0679767	0.721661
PDE_09380	2.99659	4.64746e-36	1.87304	1.25658e-11
PDE_09816	-0.0456208	0.827694	-0.0635921	0.692979
PDE_01320	0.150806	0.588086	0.444689	0.0188754
PDE_04272
PDE_02082
PDE_03367	-0.0326961	0.880595	-0.432885	0.000469277
PDE_06930
PDE_07877	0.405951	0.018379	0.641869	1.1081e-06
PDE_00086	-0.207848	0.718804	-0.194603	0.679807
PDE_03200	0.248775	0.735078	0.110974	0.866661
PDE_05938
PDE_04656
PDE_06613
PDE_06430	0.149678	0.525528	-0.210006	0.326446
PDE_04502	-0.456942	0.00611577	-0.625222	2.49221e-05
PDE_08018	-0.477012	0.0371074	-0.486188	0.0182125
PDE_00335	0.298967	0.0272784	0.270972	0.0208157
PDE_06093	-0.676075	0.435338	0.1304	0.897244
PDE_07662	-0.180145	0.178452	-0.185125	0.0526427
PDE_01819	0.962489	1.0912e-09	0.662983	1.33081e-05
PDE_05995	-1.16035	1.28081e-19	-1.23084	2.74305e-28
PDE_07967	0.58326	5.10213e-06	1.04285	3.24862e-34
PDE_09438	-0.202507	0.0707604	-0.16974	0.0626272
PDE_09490	0.201865	0.176223	0.0386956	0.798539
PDE_04948	-0.0788153	0.772619	0.00117743	0.997142
PDE_07976	0.198607	0.0473566	0.352424	2.01118e-06
PDE_01161
PDE_02961	0.132175	0.610434	0.520616	0.000483539
PDE_04510	-0.850203	1.36558e-12	-0.734329	9.6817e-17
PDE_04805	0.446582	0.00143144	1.00232	1.43808e-18
PDE_03335
PDE_06016	-0.534813	0.00411407	-0.490949	0.00384184
PDE_01115	0.625745	0.0109064	0.790691	0.000250069
PDE_01295	0.166441	0.712822	0.344477	0.322627
PDE_06691	-0.207235	0.718804	-0.00465344	0.997142
PDE_07556	-0.203459	0.217757	-0.24713	0.0721941
PDE_08092	-0.818489	2.29361e-08	-0.771616	4.76703e-12
PDE_00907
PDE_02685	-0.072377	0.714767	-0.068656	0.683093
PDE_06684	0.76021	0.479066	0.926948	0.28977
PDE_02508	0.146443	0.625464	0.0874166	0.722217
PDE_02951	0.0772613	0.584817	-0.128414	0.225141
PDE_08138	-0.127297	0.743754	0.225864	0.469945
PDE_08088	-1.5917	0.0954938	-0.49968	0.604379
PDE_08213	0.271362	0.155834	0.0105583	0.967893
PDE_03876
PDE_02385	-0.921292	0.277326	-0.32405	0.679807
PDE_08562	0.126156	0.456935	0.0463206	0.76444
PDE_07314
PDE_07080	-1.29811	0.000559787	-1.23112	0.000232964
PDE_06689	-0.164939	0.25257	-0.198923	0.107984
PDE_08023	-0.483998	0.032657	-0.616344	0.00227129
PDE_06328
PDE_05991	-0.132611	0.882528	0.0635957	0.938839
PDE_09159	-0.00796407	0.959223	0.16639	0.0691995
PDE_03238	-0.214259	0.250362	0.0161446	0.931667
PDE_04871	0.0169128	0.941914	-0.141903	0.390182
PDE_02269	0.141571	0.843634	0.262991	0.658771
PDE_05931	1.66688	2.36884e-13	0.521065	0.057227
PDE_08002	0.0957654	0.683519	-0.196276	0.315962
PDE_03638	0.535741	0.000196369	0.477106	0.000374121
PDE_07826	0.294375	0.0114148	0.224721	0.0363035
PDE_04573	-0.610685	0.00266971	0.138267	0.449683
PDE_04941
PDE_06190	-0.0119103	0.959037	-0.318046	0.0276749
PDE_06294	0.163205	0.561436	0.564674	0.00467577
PDE_01556	-0.119871	0.358615	-0.194927	0.048115
PDE_09870	-0.0401817	0.80177	-0.212177	0.027771
PDE_06178	-0.831936	0.355058	0.258613	0.794821
PDE_06382	0.0834804	0.461237	0.0785062	0.413239
PDE_08830	0.159202	0.670718	0.416093	0.128359
PDE_03381	-1.09026	3.43446e-06	-0.859036	5.01319e-09
PDE_08998	-0.0171203	0.924361	-0.221968	0.0689645
PDE_05037	-0.740429	3.43636e-08	-1.0374	1.02106e-16
PDE_01997	-0.332408	0.208143	-0.274457	0.251372
PDE_04635	0.0061897	0.980409	0.0269196	0.856369
PDE_07708	1.21387	1.90638e-28	0.342229	0.000793219
PDE_07471	0.154427	0.290862	0.316927	0.000216596
PDE_03885	-1.4573	0.000367495	-0.827266	0.0345439
PDE_00680	-0.363312	0.010492	-0.211745	0.111143
PDE_02134	1.90001	0.0223812	0.0477445	0.969863
PDE_05525
PDE_06073	-0.537561	0.619097	-0.899027	0.296811
PDE_06170
PDE_08390	-1.33045	8.09445e-12	-1.26514	2.10336e-12
PDE_02366	0.413929	6.375e-05	0.303207	0.000239232
PDE_07808	-0.924691	7.07236e-06	-1.15718	2.28821e-17
PDE_06665	-0.996842	9.1869e-11	-0.853438	7.93645e-11
PDE_08498	0.513273	0.0965063	0.277062	0.366519
PDE_07696	0.643955	2.12548e-07	0.312917	0.00283578
PDE_08421
PDE_01738	0.801187	2.25976e-05	0.622834	4.11294e-06
PDE_07041	0.0513061	0.910171	-0.0955461	0.807765
PDE_02932	-1.75903	0.000136348	-2.28107	4.42448e-29
PDE_09751	-0.708787	0.000244752	-0.642323	0.00034589
PDE_05909	-0.0433755	0.787984	-0.0606899	0.667438
PDE_01575	-0.0486607	0.77629	-0.0511435	0.726673
PDE_03787	-0.911749	0.000401692	-0.84443	8.51545e-05
PDE_04999	-0.0941492	0.550502	-0.0356022	0.784828
PDE_03458	0.387552	0.000572294	0.533821	5.14817e-13
PDE_08105	-0.33045	0.0756597	0.299068	0.0400516
PDE_09007	0.0426567	0.846782	-0.0753383	0.676899
PDE_07330	0.316575	0.00385463	0.22488	0.022761
PDE_07117
PDE_05259
PDE_03789	-0.0894686	0.547586	-0.18014	0.0853565
PDE_04584	-0.245085	0.119249	0.0558755	0.683093
PDE_04157	1.11465	5.59786e-17	0.813782	1.54091e-12
PDE_01371	0.0274957	0.928252	0.192458	0.428435
PDE_03960	-0.390972	0.000846588	-0.339231	1.48059e-06
PDE_07087	-0.894962	2.34944e-07	-1.0006	4.74841e-09
PDE_02153	0.289	0.0399743	0.439492	2.54748e-05
PDE_09772	0.847722	0.347684	0.188843	0.683093
PDE_02058	0.810025	9.44648e-05	0.374152	0.0194348
PDE_08924	-0.567816	8.02887e-08	-0.546841	4.92926e-14
PDE_08181	0.0393723	0.79518	0.137023	0.199668
PDE_08314	-0.671928	0.00307345	-0.698743	0.000819736
PDE_01783	-0.123572	0.664887	0.125981	0.516524
PDE_06602	0.94118	1.45206e-10	3.22556	1.26939e-207
PDE_08955
PDE_06811	0.322011	0.137823	0.318521	0.106618
PDE_07290
PDE_05101	-0.072998	0.735729	-0.195674	0.241902
PDE_01876	0.180556	0.432871	0.247367	0.203927
PDE_08076
PDE_08230	-0.187932	0.101128	-0.124897	0.216554
PDE_06162	-0.421244	0.149427	-0.0324416	0.921755
PDE_02498	-0.2868	0.0445401	-0.184109	0.0998844
PDE_03442	-0.278823	0.169479	-0.25781	0.157102
PDE_01929
PDE_02079	-0.883312	0.118669	-1.11727	0.0199438
PDE_08047	-1.39179	0.149623	-2.65878	7.05314e-06
PDE_02400	-0.362537	0.056231	-0.306682	0.0555315
PDE_09082	1.076	3.84887e-11	1.2915	1.11386e-32
PDE_01176	-0.895371	0.402153	-0.881264	0.318574
PDE_01843			0.188843	0.683093
PDE_05446	-0.296618	0.145331	-0.020979	0.926099
PDE_03531
PDE_04289	-0.560515	1.62583e-10	-0.497468	3.04606e-12
PDE_00702	-0.345371	0.718804	-0.358259	0.661569
PDE_02738	-0.457553	0.115288	-0.601145	0.0100864
PDE_04914	0.0382775	0.876352	0.106068	0.599234
PDE_09738	0.496025	0.539022	0.420369	0.506818
PDE_00508	4.5612	0	4.78034	0
PDE_04717	-0.144826	0.244088	-0.263557	0.00207899
PDE_05866	0.16616	0.387409	0.305074	0.0194079
PDE_03780	0.662938	9.29204e-10	0.690591	3.66345e-16
PDE_08711	0.422444	0.0111853	0.781211	1.54007e-08
PDE_08774	-1.13968	1.33186e-08	-1.38882	6.80091e-15
PDE_06688	-0.10023	0.666795	-0.0223849	0.898575
PDE_07039	0.300391	0.0386174	0.25742	0.0648926
PDE_08837	0.379898	0.0015213	0.294231	0.0017253
PDE_05149	0.902136	0.000563999	0.277204	0.342609
PDE_07113	-1.18684	0.0281346	-1.63531	0.00160494
PDE_01347			0.187398	0.683093
PDE_05542
PDE_05295	-0.662623	2.68976e-05	-0.630392	2.04394e-06
PDE_07495	-0.0627239	0.847322	-0.133562	0.54184
PDE_08079	0.119581	0.882801	0.322471	0.622503
PDE_05967	0.0619522	0.632399	-0.0122336	0.913837
PDE_06698	1.64573	1.54229e-16	2.82876	1.26744e-104
PDE_07529	0.149593	0.329221	0.491311	2.32479e-07
PDE_09222	-0.309792	0.00947912	-0.325772	0.00053149
PDE_04329	-0.63423	2.29361e-08	-0.706207	3.65142e-13
PDE_02917	-0.170034	0.183406	-0.2104	0.0264769
PDE_04613	0.210995	0.718804	0.200482	0.679807
PDE_05544	-0.123509	0.430891	-0.0637537	0.64561
PDE_08533	0.120059	0.500112	-0.0271074	0.883293
PDE_02470	-1.30298	0.165059	-0.938809	0.254594
PDE_04286	0.690237	0.506292	0.00462499	0.997142
PDE_06907	0.285303	0.0163676	0.350797	1.55486e-05
PDE_08303	-0.461261	7.43942e-05	-0.611088	1.17133e-08
PDE_06269	0.376844	0.0116288	0.4029	0.0014868
PDE_01248
PDE_03846	-0.0168709	0.964498	0.30877	0.185208
PDE_06944	0.566076	2.78108e-05	0.747107	8.60247e-11
PDE_00823	0.219705	0.850467	0.280266	0.772111
PDE_07885	0.0833941	0.498973	0.105551	0.28906
PDE_07504	-0.694201	0.353651	-0.260771	0.688132
PDE_00360	0.325874	0.159367	0.162689	0.395604
PDE_05236	0.0820295	0.779744	-0.00816455	0.981664
PDE_06810	0.261241	0.290234	0.197556	0.395172
PDE_06672	0.220734	0.0449784	0.213498	0.0157336
PDE_03444	-0.623187	0.000205415	-0.68038	1.52645e-06
PDE_06514
PDE_03741	0.226398	0.363492	0.0661385	0.788914
PDE_02847	-0.0387312	0.806728	-0.077744	0.559374
PDE_04919	0.704777	4.09113e-05	0.308736	0.0217875
PDE_05329	-0.0994365	0.666795	0.0207895	0.926011
PDE_02740	-0.542622	2.79032e-06	-0.59658	2.74495e-11
PDE_00260	0.548717	0.00112001	0.571043	0.000104188
PDE_03950	1.28364	0.000346154	2.27218	1.20272e-42
PDE_00687
PDE_05252	0.147221	0.185831	0.280152	0.000835292
PDE_09170	0.0910535	0.527681	0.0543788	0.656759
PDE_06456
PDE_01083	0.127812	0.520357	0.0976434	0.56387
PDE_05289	0.0122777	0.94488	-0.0967561	0.438057
PDE_08379	-0.770859	1.92834e-06	-0.70752	1.33935e-07
PDE_03645	0.147281	0.256073	0.211571	0.0348345
PDE_04754	-0.566184	7.68674e-06	-0.447946	0.000105658
PDE_01792	-0.00991743	0.960015	-0.144888	0.268786
PDE_09938
PDE_05378	-0.293975	0.00478545	-0.0723581	0.429901
PDE_02746	-0.0454647	0.826436	-0.0151726	0.935257
PDE_08223	-0.235666	0.012443	-0.207559	0.00426847
PDE_06343	-0.701987	0.510626	0.591592	0.468186
PDE_07514	0.292201	0.0246508	0.37179	0.000144546
PDE_02835	-0.902696	2.74923e-11	-0.907059	1.05198e-17
PDE_03688	0.114464	0.567334	0.237741	0.0925754
PDE_08655	-0.69699	3.91842e-11	-0.530774	6.73426e-11
PDE_06752	-2.53093	1.69267e-32	-1.27716	3.36663e-16
PDE_00813	-0.0615151	0.795348	-0.402058	0.00676795
PDE_02627
PDE_01266
PDE_02258	0.16431	0.172178	0.0361852	0.766427
PDE_09815			0.188843	0.683093
PDE_07246	0.229719	0.750164	-0.13648	0.847623
PDE_06142
PDE_02399	2.61286	5.16362e-21	1.82153	2.90937e-10
PDE_07852	0.232791	0.0788844	0.276694	0.0186107
PDE_05196	-0.0300309	0.885067	-0.00415282	0.986854
PDE_03095	0.320062	0.0795737	0.495536	0.000713212
PDE_09283	-2.31992	6.47123e-37	-2.23588	6.41689e-37
PDE_04526	0.0740611	0.676508	-0.0429026	0.760048
PDE_05804	-0.382114	0.00255815	-0.30301	0.00622883
PDE_08473
PDE_05551	-0.493516	0.000278631	-0.251668	0.0150417
PDE_00868	0.190726	0.722552	0.323763	0.480153
PDE_07267	0.283562	0.114702	-0.000933455	0.997142
PDE_06163	0.0533942	0.803286	0.304108	0.0246098
PDE_07654
PDE_06350	1.6522	2.08865e-09	1.33846	1.99243e-07
PDE_02433	-0.660978	0.140043	-0.488302	0.236951
PDE_07299	0.101318	0.587307	0.01659	0.911984
PDE_08392	0.785619	0.254556	1.00401	0.0607003
PDE_08519	-0.316114	0.116695	-0.570687	0.000773472
PDE_07217	-0.496207	2.29815e-05	-0.558753	7.49509e-08
PDE_07135	-0.015271	0.955762	-0.0380519	0.846947
PDE_01317
PDE_07184	0.0277084	0.851305	0.0727991	0.493634
PDE_01432	-0.33763	0.125205	-0.0648785	0.713499
PDE_03351	0.291159	0.0295707	0.179318	0.122332
PDE_04878	-0.175605	0.350748	0.431232	0.00109524
PDE_04627	0.00786706	0.971264	-0.084929	0.430026
PDE_04356	0.684563	1.0044e-07	0.877485	2.38558e-13
PDE_00772	1.20811	0.233162	1.28603	0.126913
PDE_06727	-0.302718	0.7809	-0.748264	0.306051
PDE_09612	0.545747	1.46285e-06	0.403976	0.000138072
PDE_01480	0.49259	0.463304	0.294619	0.595754
PDE_09117	0.323133	0.032243	0.168084	0.236857
PDE_09313	-1.0524	0.24425	-0.370043	0.692087
PDE_08677	-0.240496	0.0662798	-0.405441	6.51762e-05
PDE_03273	-0.0194842	0.863739	-0.125469	0.0939593
PDE_05320	0.404377	0.0001524	0.368411	3.64031e-05
PDE_09859
PDE_02701	0.112337	0.452157	0.162009	0.186409
PDE_00241	0.15279	0.494312	0.720135	9.05003e-07
PDE_03822	-0.26975	0.242233	-0.712245	5.91335e-05
PDE_07423	0.173571	0.800177	-0.0129276	0.992834
PDE_01671	-0.879929	1.16965e-08	-0.548179	8.79472e-05
PDE_06521	0.0385531	0.880371	0.0716987	0.739831
PDE_04817
PDE_02611	-0.594929	0.300328	-0.182611	0.74022
PDE_02782	0.148661	0.653773	0.126122	0.663187
PDE_05106	-0.314562	0.000394871	-0.300172	6.39999e-05
PDE_02840	0.112158	0.468807	0.151006	0.204456
PDE_09942	1.08959	0.00258536	0.669032	0.0599541
PDE_09576
PDE_02296	-0.092733	0.7062	0.00277594	0.996931
PDE_03893	-1.08519	0.147986	-0.92929	0.163631
PDE_00205	-1.32606	1.72983e-06	-0.691676	8.83715e-05
PDE_08007	0.12257	0.581373	0.218703	0.214453
PDE_09256	0.0697798	0.718804	-0.00425315	0.988496
PDE_05652	0.0808253	0.579845	0.370246	2.29696e-06
PDE_05497	0.333455	0.00300284	0.328738	0.000327801
PDE_09605	-0.0437678	0.87513	-0.37052	0.0451073
PDE_03314
PDE_01593	-0.113323	0.506292	-0.139465	0.181395
PDE_02453	0.180711	0.471147	-0.0634175	0.795959
PDE_04561	0.820619	0.0450117	-0.27216	0.597192
PDE_09779	0.768704	0.480615	0.454821	0.624276
PDE_00301	-0.320342	0.23423	-0.278685	0.137192
PDE_07337	0.161847	0.28118	0.188358	0.111298
PDE_01459	-0.0628083	0.801751	-0.10421	0.636697
PDE_02421	-0.356029	0.170895	-0.475889	0.0421117
PDE_06618
PDE_06759	0.0653865	0.614676	-0.0215704	0.843491
PDE_08219	0.451845	0.000110897	0.602004	9.01042e-12
PDE_05684			0.188843	0.683093
PDE_09931	-0.275917	0.0618494	-0.296451	0.0235052
PDE_02861	0.904477	0.307843
PDE_00848	0.179437	0.348243	0.126284	0.423137
PDE_02480	-0.286637	0.00854091	-0.18037	0.0579786
PDE_09773	-0.361425	0.00326318	-0.419433	1.62727e-05
PDE_07272	0.503844	0.0103817	0.364735	0.0303155
PDE_00934	0.304503	0.239267	0.125977	0.640424
PDE_08670	-0.207848	0.718804	-0.194603	0.679807
PDE_00385	0.0439837	0.847072	0.47705	0.00319832
PDE_08340	0.176325	0.592701	-0.0217184	0.949678
PDE_07868	2.82557	4.94471e-05	2.21993	0.000469261
PDE_02858	0.246896	0.0867688	0.516303	3.20044e-06
PDE_08154	0.802636	1.73459e-11	0.78982	2.70854e-22
PDE_05403	0.208163	0.718804	0.420369	0.506818
PDE_00436	0.0925041	0.775203	-0.107563	0.679787
PDE_09833	-0.207848	0.718804	-0.194603	0.679807
PDE_02763	0.208675	0.0494347	0.171599	0.044958
PDE_09057
PDE_08142	0.586338	6.7164e-06	0.685892	4.83622e-10
PDE_00936	0.49976	9.8716e-06	0.0959289	0.370084
PDE_09281	0.284519	0.0197429	0.434563	1.41344e-05
PDE_08286	1.43922	2.03055e-09	1.08722	3.19127e-08
PDE_04468	0.185093	0.253307	0.303344	0.0114867
PDE_09844	0.333823	0.00986319	0.364471	0.000284457
PDE_08574	-0.207848	0.718804	-0.194603	0.679807
PDE_05847	0.190982	0.0611891	0.101505	0.242412
PDE_06119	1.02138	0.082702	0.487324	0.406611
PDE_07670	0.132345	0.614863	0.154788	0.314664
PDE_06877
PDE_01305	0.280979	0.802268	0.0780692	0.94327
PDE_00730	0.276215	0.382551	0.404183	0.118181
PDE_03860	0.093022	0.510552	0.0145146	0.903219
PDE_06262	-1.06774	1.45377e-07	-1.39447	3.183e-13
PDE_04313	0.477247	0.260767	0.434982	0.175856
PDE_02643	-0.273766	0.165681	-0.309257	0.0982563
PDE_07073	0.137473	0.346183	0.0284543	0.83606
PDE_06245	-0.00895471	0.985717	-0.537023	0.0169964
PDE_07480	0.0306198	0.885566	0.0421064	0.829449
PDE_03102	0.524062	0.00590113	0.668425	1.94873e-13
PDE_01030	0.332034	0.00584001	0.577028	2.36109e-09
PDE_01339	-0.196015	0.514528	-0.58787	1.60935e-05
PDE_05519	0.115265	0.299227	0.0254137	0.814373
PDE_07575	0.100552	0.646027	-0.254998	0.116989
PDE_02882	-0.460059	0.00396498	-0.461149	0.00072555
PDE_09336	-0.216911	0.190134	0.0792802	0.613842
PDE_02560	-0.314707	0.00518717	-0.295833	0.00236953
PDE_07872	0.677304	0.435026	0.420369	0.506818
PDE_00254	-0.0906951	0.684536	-0.119196	0.503589
PDE_04182	-0.620631	2.65676e-08	-1.17879	1.64984e-33
PDE_05762	0.252124	0.103062	0.378112	0.00110685
PDE_05016	-0.455533	1.61962e-05	-0.586205	9.32937e-15
PDE_09352	0.0308541	0.824653	-0.106957	0.303172
PDE_06134	0.0907332	0.90158	0.274466	0.641075
PDE_01731
PDE_07009	0.0641361	0.735021	0.270533	0.0293242
PDE_05343
PDE_05448	-1.29316	0.000291753	-0.535153	0.0923027
PDE_00875	0.205535	0.262378	0.121049	0.459323
PDE_06204	0.396826	0.547586	0.160944	0.804262
PDE_03109	0.208163	0.718804	0.420369	0.506818
PDE_00143	-0.649029	2.47293e-06	-0.385149	8.88251e-05
PDE_01340
PDE_06281	0.227448	0.390036	-0.832139	3.36173e-19
PDE_01526
PDE_02593	-0.597744	0.00888326	-0.563899	0.00330336
PDE_07392	-0.280917	0.145974	0.381452	0.0125341
PDE_09829	-0.708431	4.38562e-09	-0.867131	8.96546e-17
PDE_05504	-0.17377	0.851034	-0.169765	0.819645
PDE_01857	0.263063	0.454336	-0.208229	0.61023
PDE_07565
PDE_07376	-1.76183	6.22304e-09	-1.51915	1.56894e-09
PDE_01607	0.43735	0.0361344	0.578869	0.000967227
PDE_06642	-0.0232694	0.921563	0.0891744	0.345436
PDE_00325	-0.443344	0.00230253	-0.431694	0.000794991
PDE_01601	0.178826	0.25525	0.247648	0.0602001
PDE_04421	-0.0521547	0.822027	-0.0858163	0.672731
PDE_01860	-0.122576	0.456145	0.0240701	0.854507
PDE_01566	-0.211851	0.588919	-0.199721	0.56463
PDE_02028	0.11508	0.926325	0.504922	0.579796
PDE_00672	0.0753424	0.601322	0.191572	0.0350577
PDE_02569	-0.0868771	0.371099	-0.276857	6.13046e-05
PDE_05550	1.61551	1.53521e-22	2.05994	6.52609e-71
PDE_08783
PDE_02756	0.361783	4.8841e-05	0.29532	4.03634e-05
PDE_05510	0.562147	0.419567	-0.222082	0.761015
PDE_01680	-4.14048	2.60346e-07	-3.8923	4.36217e-08
PDE_05280	0.113214	0.306838	0.0256767	0.773263
PDE_03205	0.202068	0.130514	0.49723	5.67498e-09
PDE_03995
PDE_05050	-0.302123	0.0449037	-0.296639	0.0235436
PDE_08648	0.174294	0.298541	0.110625	0.356937
PDE_00053	0.254768	0.0395777	0.20739	0.0335845
PDE_09896	0.430456	0.00363034	0.416639	0.000114157
PDE_08870	0.254082	0.0135427	0.0229398	0.840347
PDE_03957	-1.00877	0.322979	-0.946712	0.274467
PDE_08786	-0.389305	0.7095	-0.601718	0.387146
PDE_04491	0.444785	0.00930013	0.564383	3.7372e-05
PDE_00904
PDE_01895	0.440455	0.0422412	0.327455	0.104357
PDE_03179	0.0162823	0.931883	0.00106561	0.997142
PDE_07487	-0.350898	0.00287261	-0.475929	8.95559e-11
PDE_05396	-0.104867	0.544235	-0.139865	0.238918
PDE_03070	0.269342	0.0440896	0.27907	0.0138563
PDE_07792	-0.328921	0.0341628	-0.156922	0.199836
PDE_07727	0.0195633	0.936584	0.883471	5.17189e-20
PDE_01760	-0.674194	3.49679e-09	-0.667653	1.14615e-11
PDE_02377	0.436064	0.0446056	0.700452	0.0272922
PDE_04093	1.04656	2.22552e-07	0.619975	0.000172675
PDE_02676	-0.0832987	0.58418	-0.180898	0.121865
PDE_01950
PDE_06238	0.305238	0.0242495	0.443715	1.77107e-05
PDE_06311	-0.422564	0.468489	-0.196983	0.702747
PDE_07525	-1.07188	9.94512e-19	-1.17062	1.63619e-38
PDE_04115	0.609962	0.000944659	0.576838	0.000123878
PDE_05588	0.0544701	0.796692	0.350304	0.0160771
PDE_09733	-0.11184	0.638205	-0.158776	0.454072
PDE_05264	0.545166	0.00251892	0.379179	0.0403149
PDE_07777	0.377422	0.259738	1.07088	5.80328e-06
PDE_01092	0.4494	0.000113143	0.490675	8.78812e-09
PDE_02872	0.0294574	0.82736	-0.00194856	0.99312
PDE_09840	0.104034	0.438129	0.209421	0.0357172
PDE_08115	-1.90054	9.12912e-43	-0.994766	2.23759e-18
PDE_08038	-0.5054	0.261864	-0.587394	0.1382
PDE_08432	-0.988233	0.28635	-0.85549	0.256034
PDE_08409	-0.691378	8.76703e-11	-0.805051	2.37321e-18
PDE_08454	-0.467223	0.00215549	-0.555129	4.27594e-06
PDE_06426	-0.207848	0.718804	-0.194603	0.679807
PDE_03106	-0.345602	0.0175582	-0.500746	4.16113e-05
PDE_05570	0.776614	0.0662798	0.611858	0.0913367
PDE_00516	-1.64333	0.0809936	-6.05787	1.64262e-19
PDE_01988	-0.243583	0.0437096	0.0417615	0.693356
PDE_04021	-0.203383	0.0577494	-0.215191	0.00962221
PDE_04580	0.0811489	0.841125	-0.21631	0.512724
PDE_02548	0.0743288	0.611932	0.01995	0.879851
PDE_08375	-0.383155	0.0152276	-0.785148	5.81813e-09
PDE_08919	0.717724	1.24596e-08	0.755997	1.5502e-13
PDE_08216	0.400505	0.000689812	0.521355	1.9148e-07
PDE_02147
PDE_07999	0.0386138	0.795247	-0.229856	0.018106
PDE_03607	-0.0805775	0.597722	0.0280787	0.832992
PDE_08894	-0.0196255	0.902325	-0.132558	0.222109
PDE_03057	0.379796	0.0103305	0.594609	1.84628e-08
PDE_01206	0.39278	0.016751	0.356051	0.00406324
PDE_02244	0.131939	0.332909	0.0907446	0.453693
PDE_02237	0.000560845	0.999976	0.291048	0.739358
PDE_06960
PDE_00956	0.561631	0.000571476	0.501005	0.000231377
PDE_05042	-0.529435	0.163833	-0.418476	0.2094
PDE_08645	0.748738	0.00456399	1.02888	1.28145e-08
PDE_05577	-1.14422	2.08126e-14	-0.254408	0.039994
PDE_05125	0.0106908	0.952807	0.0945435	0.459323
PDE_03227	-0.624422	1.51797e-07	-0.666804	8.16107e-12
PDE_03793	0.604583	2.0821e-06	0.610105	4.26087e-09
PDE_09012	1.4953	1.31075e-24	0.81156	3.74641e-34
PDE_02194			0.188843	0.683093
PDE_03910	0.80286	0.0287514	0.0196423	0.974299
PDE_00187	-0.112625	0.541805	0.195891	0.0887956
PDE_02600	1.16438	5.41624e-25	0.90687	8.59123e-27
PDE_08347	0.404273	0.11172	0.515676	0.0167659
PDE_06480	1.17578	0.198559	2.59921	0.000892423
PDE_04333	0.0930279	0.846748	-0.0789324	0.849752
PDE_00602	0.0122456	0.954028	-0.364363	0.0200574
PDE_03613	-2.41527	2.06533e-10	-0.99537	1.68442e-07
PDE_02026	0.513503	0.652888	0.457843	0.622888
PDE_00091	0.948608	2.55632e-17	0.268212	0.0135289
PDE_00556	-0.207848	0.718804	-0.194603	0.679807
PDE_07324	0.382018	0.00795914	0.379628	0.000936209
PDE_06401	1.0153	5.42501e-07	0.764346	8.65575e-05
PDE_05257	-0.558944	0.00398075	-0.679437	2.47371e-05
PDE_02571	0.00836233	0.965683	-0.0485792	0.747018
PDE_05715	-0.125967	0.518591	0.0180434	0.928183
PDE_09643	-0.290453	0.184788	-0.321963	0.067655
PDE_07168	0.887327	4.1221e-10	0.700255	1.61701e-08
PDE_05891	0.813243	0.00483618	0.836318	0.00134608
PDE_02898	-0.38555	1.28427e-05	-0.527126	6.16487e-14
PDE_00222	0.0939366	0.464658	0.173664	0.0609407
PDE_07894	-0.642626	0.000687883	-0.631859	0.000106186
PDE_04101	0.663645	0.007049	0.223304	0.188269
PDE_01057	2.54626	2.24134e-62	2.30251	3.76029e-76
PDE_08128	0.00215312	0.999976	-0.195684	0.679807
PDE_06077	-0.199931	0.262366	-0.43711	0.000761061
PDE_03767	-0.344537	0.0714724	-0.272567	0.0583967
PDE_06146	0.127667	0.222238	0.199546	0.0187268
PDE_05019	-1.26924	0.00386018	-0.584698	0.137281
PDE_05701	-0.207848	0.718804	0.152288	0.837638
PDE_07753
PDE_02664	0.320239	0.0162437	0.248179	0.0280776
PDE_03307
PDE_08778
PDE_04066	-0.231616	0.266726	-0.518478	0.001549
PDE_06841
PDE_05586	-1.48107	3.0725e-13	-0.872939	1.24925e-06
PDE_04373	-1.2569	1.81622e-34	-0.997711	3.11207e-32
PDE_08796
PDE_02539	0.126509	0.761413	-0.48131	0.137281
PDE_02518
PDE_01275	-1.73324	9.67917e-30	-1.32192	6.65515e-29
PDE_01007	0.488797	0.00368485	0.756514	7.69998e-09
PDE_01698	0.0570734	0.687577	0.137444	0.148505
PDE_00151	-2.14347	5.8695e-05	-0.768709	0.0648184
PDE_04682	0.254554	0.0736986	0.419615	5.09828e-05
PDE_06034	3.00026	1.06711e-45	6.0574	0
PDE_01773	0.110465	0.547864	0.0161793	0.935488
PDE_05375	-0.0597024	0.772018	0.360599	0.00753915
PDE_00660	-0.134483	0.561532	-0.111537	0.576598
PDE_05079	-0.716235	0.0739643	-0.784321	0.0265591
PDE_06493	0.00409576	0.999976	0.278518	0.681083
PDE_06408	-0.590106	0.000331762	-0.480491	0.000761423
PDE_05176
PDE_03089	0.502811	0.659501	-0.000465379	0.999812
PDE_03966	0.961261	2.38509e-14	1.67844	1.4989e-67
PDE_07161	0.22659	0.23728	0.558439	2.52977e-05
PDE_00114	-0.117727	0.423498	-0.238117	0.0149005
PDE_09674	-0.64544	1.3053e-05	-0.572187	1.26208e-05
PDE_08765			0.36921	0.543798
PDE_09973	-0.0649427	0.666795	-0.26955	0.00251944
PDE_05885	3.55634	5.30704e-73	3.28011	8.57179e-210
PDE_05739	-0.474697	0.624943	-0.471725	0.575328
PDE_09924	-0.458104	0.00130175	-0.248909	0.0647948
PDE_07830	-0.146567	0.321597	-0.111559	0.323929
PDE_05130	0.147789	0.416246	-0.199189	0.188824
PDE_04309	-0.345068	0.0129337	-0.426443	0.000226012
PDE_09948	0.757445	1.28053e-06	0.893067	2.57828e-14
PDE_09013	1.33388	0.000600933	0.984098	0.0133162
PDE_06734	0.478046	0.0642166	0.405417	0.00180794
PDE_00762	0.545798	0.337088	-0.0474764	0.94623
PDE_08411	0.0182003	0.952201	0.0375272	0.876569
PDE_00585	-0.5884	3.34663e-10	-0.497619	4.44557e-11
PDE_06399	-0.407348	4.61986e-05	-0.408064	1.33935e-07
PDE_02924	-0.111113	0.592106	-0.0616018	0.719617
PDE_09597	-1.06579	2.49944e-18	-1.01653	5.47737e-30
PDE_09254	0.45508	0.0115971	0.47512	0.00113052
PDE_05141			0.36921	0.543798
PDE_08603	0.21367	0.0917561	0.108862	0.355386
PDE_00948	-1.48517	8.71779e-11	-1.6067	1.07369e-15
PDE_08272	0.393076	0.00369925	0.510505	6.32609e-06
PDE_02103
PDE_09208	0.359846	0.0163159	0.433994	0.000749953
PDE_07411	0.190038	0.119249	0.417035	2.05078e-06
PDE_00313	0.230268	0.0693422	-0.141729	0.2197
PDE_08662	0.198652	0.0549739	0.0744567	0.431986
PDE_03429	0.210995	0.718804
PDE_02798	0.227174	0.6637	-0.250658	0.563033
PDE_09449	0.390192	0.00622164	0.331811	0.00936502
PDE_06936	0.303641	0.0273007	0.344918	0.00316304
PDE_02526	0.285757	0.278013	0.406617	0.0346381
PDE_00166	0.516113	0.409434	0.243826	0.679807
PDE_05738	-1.68311	1.65993e-34	-1.5895	2.73924e-51
PDE_08478	-0.352072	0.446577	-0.435744	0.272654
PDE_09648	0.0839021	0.718804	0.159049	0.360545
PDE_04856	-0.172206	0.263516	-0.149375	0.217146
PDE_00172	-0.369241	0.00196373	-0.549467	6.33339e-08
PDE_02179
PDE_05421	-0.0860085	0.800722	-0.198438	0.481972
PDE_04231	0.0578847	0.94919	-0.808614	0.326446
PDE_08235	0.331119	0.102627	0.413965	0.0209495
PDE_00723	0.0668561	0.642439	0.234435	0.0169018
PDE_04489	-0.940429	0.376016	0.0920748	0.931234
PDE_09860	0.283883	0.00309106	0.17357	0.0381814
PDE_03046	0.423982	0.000174755	0.343589	0.000665041
PDE_03556	0.2533	0.107577	0.182586	0.211323
PDE_06706	0.915153	6.31097e-16	2.76844	0
PDE_04135	0.0317941	0.897631	-0.0394437	0.841414
PDE_07465	-0.172458	0.783018	0.210864	0.68904
PDE_06653	-0.26014	0.113015	-0.290791	0.0120132
PDE_01827	-0.219799	0.11431	-0.191825	0.0712289
BGI_novel_G000011	0.350421	0.0719725	0.524723	2.67427e-06
PDE_00932	-1.48724	0.00083559	-1.26061	0.00148538
PDE_09483
PDE_00612	-1.34201	5.31262e-05	-1.13568	0.00019001
PDE_02582
PDE_00491	0.531436	6.80916e-05	0.709284	6.72916e-11
PDE_08067	-1.15969	5.79371e-07	-0.665959	0.000111758
PDE_03396
PDE_05049	-0.518279	4.56403e-07	-0.319041	0.000221011
PDE_04598	-0.139442	0.529972	-0.1549	0.23778
PDE_03327
BGI_novel_G000006	-0.836476	0.0310106	-0.886921	0.0151488
PDE_09620	0.0162189	0.939992	0.24355	0.0545673
PDE_05746	0.337751	0.253864	0.282578	0.317498
PDE_01072
PDE_03434	1.61134	0.023905	1.06789	0.118133
PDE_05949	0.868336	1.60595e-13	0.772907	5.31133e-14
PDE_05879	0.331303	0.0570091	0.732599	2.13913e-08
PDE_09879	0.079367	0.639018	0.371556	0.000762088
PDE_09857	-0.771967	9.75627e-06	-0.695048	9.31387e-06
PDE_09629	-2.46203	5.40602e-10	-1.80742	2.59341e-08
PDE_05643	-0.918271	2.28504e-11	-0.875991	9.32248e-15
PDE_02115	2.13135	6.63304e-37	2.31091	1.23183e-85
PDE_05596	0.182892	0.28638	0.107979	0.510239
PDE_08031
PDE_08669	-0.584851	0.000342574	-0.529945	0.000193395
PDE_04996	0.285861	0.00196667	0.485678	1.40384e-09
PDE_06847	-0.956092	1.53181e-05	-0.949292	2.63206e-07
PDE_03981	-0.966916	3.25733e-29	-0.889064	2.33404e-36
PDE_07362
PDE_06839	0.442777	0.0846216	0.147331	0.576716
PDE_07018	-0.103062	0.707359	0.0281147	0.90616
PDE_02908	-0.416848	0.709963	-1.05988	0.20964
PDE_02072
PDE_07478	-0.253486	0.0256621	-0.177399	0.0251128
PDE_00243	0.204208	0.146494	0.714647	2.11621e-11
PDE_03546	-0.0444307	0.789533	0.110396	0.378856
PDE_04034	-0.898437	1.83592e-06	-0.764664	5.73246e-08
PDE_05628	0.366759	0.00237124	0.591412	9.60451e-09
PDE_03579	0.310171	0.00425795	0.335432	0.000319935
PDE_05776
PDE_08243	0.454156	0.70068	0.850464	0.336192
PDE_02759	0.155246	0.229144	-0.101776	0.300924
PDE_08149	-1.00888	0.00540469	-0.588719	0.0678223
PDE_06748	-0.130254	0.782693	-0.574284	0.132899
PDE_08704	0.11723	0.924538	-0.0731	0.927473
PDE_04764	0.35136	0.000980853	0.369946	7.85248e-05
PDE_07544	-0.194858	0.656971	-0.247584	0.523928
PDE_06867	-0.489905	0.133056	-0.0840885	0.789296
PDE_03800	-0.105899	0.423498	-0.241835	0.015057
PDE_01397	0.271865	0.817051	0.520558	0.581983
PDE_02122	1.20899	0.220344	1.16416	0.162631
PDE_02822
PDE_06840	0.215531	0.0630682	-0.0786595	0.456076
PDE_03835
PDE_06463	0.142098	0.283687	-0.0754641	0.53137
PDE_02638	-0.181659	0.0729764	-0.170114	0.0382093
PDE_04446	-0.987865	0.28638	-0.854748	0.256197
PDE_07745	-0.222992	0.0549739	-0.0750112	0.501886
PDE_04826	0.0701053	0.718804	-0.0268565	0.884355
PDE_04409	0.622781	0.000214462	0.287226	0.0768568
PDE_08177	0.136553	0.555951	0.335898	0.0349286
PDE_03602	-0.749643	0.031135	-0.801809	0.00922212
PDE_00537	-0.897736	2.05821e-15	-1.00846	4.23202e-20
PDE_00292	0.379594	0.0498304	0.293123	0.0462564
PDE_01642	0.173663	0.851034	-0.194603	0.679807
PDE_05004	0.0457098	0.843814	-0.0444502	0.825436
PDE_06953
PDE_05068	0.121158	0.368881	0.0406084	0.750515
PDE_04734	-1.12258	0.0305763	-1.19808	0.00207183
PDE_04374	0.396881	0.61777	0.0198508	0.987426
PDE_09746	-0.492378	0.540082	0.618809	0.499777
PDE_07874	-0.243447	0.658949	-0.101126	0.83365
PDE_09990	0.15902	0.439265	0.0304672	0.840347
PDE_02202	-0.116097	0.426456	-0.118647	0.205444
PDE_09782	-0.831752	1.06445e-09	-0.805164	3.52056e-11
PDE_00074	-0.558834	0.625499	-0.00492224	0.997142
PDE_09759	3.24804	1.18469e-118	3.10503	2.87631e-157
PDE_05119	-0.75026	0.0640901	-0.447838	0.222865
PDE_08333	-1.12537	3.35966e-07	-0.955331	3.11107e-07
PDE_06586	0.46536	0.000983635	0.884122	4.58317e-23
PDE_09036	-0.987452	0.286498	-0.564051	0.509978
PDE_09073	0.462139	0.00624297	0.520629	0.000207719
PDE_01046	0.30381	0.0400288	0.625513	8.63085e-10
PDE_03896
PDE_01757	0.48988	0.00159139	0.493644	0.000255975
PDE_07532	-1.09328	0.14365	-1.28474	0.00868843
PDE_03297	-1.01957	1.78082e-09	-0.874495	7.71566e-10
PDE_00212	-0.975874	0.214723	-0.676006	0.341109
PDE_06516
PDE_05454	0.139583	0.389803	-0.724189	1.63702e-19
PDE_05635	0.511731	1.42574e-06	0.636759	1.24848e-14
PDE_04689	-0.0727156	0.775461	-0.1699	0.271635
PDE_06938	0.442744	0.00333235	0.390703	0.00194611
PDE_07143	0.231312	0.0753445	0.132146	0.272622
PDE_02345	-0.571368	1.45713e-09	-0.31511	1.21593e-05
PDE_09908	0.189835	0.203811	-0.0528629	0.714748
PDE_09290	0.183329	0.355193	0.366045	0.0142746
PDE_03799	0.268802	0.542405	-0.235057	0.623364
PDE_00744	-1.25583	4.74787e-10	-1.38168	1.02209e-12
PDE_04390	0.394108	0.632294	0.0729555	0.929685
PDE_09707	0.290092	0.00589487	0.23603	0.00174545
PDE_07305	-0.000553943	0.999976	0.120764	0.624531
PDE_08253	-0.174312	0.510625	-0.29228	0.0491926
PDE_00282	0.824544	3.43352e-11	0.419466	0.000169466
PDE_09763	-0.342511	0.330367	0.305094	0.272796
PDE_07369	0.677304	0.435026
PDE_01461	0.27687	0.0681452	0.615898	1.50828e-06
PDE_09123	-0.841884	0.33782	-0.657565	0.342937
PDE_02329	0.0652885	0.693907	-0.0677581	0.662941
PDE_01140	-1.0416	3.23156e-07	-1.21871	3.34533e-19
PDE_06858	0.221813	0.0409981	0.157051	0.0470396
PDE_05601	0.932145	0.228443	1.1849	0.0509809
PDE_01451	0.259654	0.0971558	0.729045	2.50476e-15
PDE_03117	1.14139	0.258248	4.54169	1.45881e-15
PDE_00667	-3.30634	1.29071e-30	-0.309249	0.0914476
PDE_01906			0.347302	0.560076
PDE_08810	-0.0101202	0.973648	0.375584	0.0336792
PDE_00986	0.0614932	0.788911	0.231677	0.12853
PDE_04603	-0.20367	0.194415	-0.199687	0.122573
PDE_07064	-0.824107	0.435338	-0.469722	0.609659
PDE_03325	-0.527276	0.518253	-0.501597	0.449683
PDE_03255	-2.38504	1.05925e-81	-1.76145	2.34518e-59
PDE_08197	0.00294775	0.999235	0.270472	0.126161
PDE_02870	-0.0540371	0.872411	0.295654	0.21015
PDE_01165	0.866954	6.51177e-05	1.00014	3.0313e-12
PDE_02044	0.423257	5.65692e-05	0.505627	2.31357e-09
PDE_06101	0.222138	0.744933	0.00943114	0.99542
PDE_06507	-0.183053	0.416336	-0.369272	0.0174592
PDE_06479	-0.675595	0.435498	-0.601751	0.387146
PDE_09472	-0.538221	0.00159139	-0.754328	9.1972e-07
PDE_06390	0.00025777	0.999976	-0.00461908	0.997142
PDE_00857	0.220533	0.0669496	0.435562	2.4337e-06
PDE_03153	-1.06328	0.240046	-0.31974	0.635135
PDE_05569	-0.872446	1.63678e-14	-0.821427	6.25074e-17
PDE_07171	-0.0986975	0.817505	0.20563	0.550444
PDE_04260	0.395296	0.00281023	0.0413149	0.740587
PDE_08877
PDE_02031			0.188843	0.683093
PDE_07154	0.677304	0.435026
PDE_08282	1.64265	3.80963e-07	1.28357	4.49441e-05
PDE_02339	-0.170636	0.853862	-0.00949336	0.997142
PDE_01326	-0.00436969	0.989021	-0.106975	0.510989
PDE_00619	0.122267	0.247092	0.257324	0.000148102
PDE_01041	-0.406019	0.00122794	-0.516203	3.20696e-06
PDE_02645	0.168858	0.341125	0.121125	0.44935
PDE_03561	0.482038	2.17679e-06	0.582024	2.33335e-14
PDE_08593	-0.10727	0.574731	-0.177853	0.228587
PDE_06853
PDE_02140	-1.77757	1.18241e-09	-1.24706	3.10953e-08
PDE_08211	1.00193	0.264439	0.768283	0.283006
PDE_01443	0.340736	0.030422	0.489993	0.00012026
PDE_00691	0.502811	0.659501	-0.197042	0.803697
PDE_04546	0.175307	0.154191	0.0542138	0.636697
PDE_03803	0.413999	0.000272679	0.59151	2.79376e-10
PDE_05700	0.939315	0.125074	0.982437	0.0593677
PDE_05054	0.193081	0.199069	0.0125985	0.91432
PDE_07673	-0.491867	0.540174	-0.197042	0.803697
PDE_07490	-0.193563	0.103062	-0.173384	0.0823873
PDE_08685	-0.977407	1.6406e-19	-0.748337	1.2416e-18
PDE_00719	-0.464363	0.693795	-0.580277	0.538627
PDE_03501	-0.0314536	0.883487	0.0357932	0.785876
PDE_01020	0.110897	0.629527	0.123576	0.536012
PDE_02225
PDE_00228	-1.16654	0.115026	-0.901378	0.15728
PDE_03974	-0.181372	0.175711	-0.299003	0.00261486
PDE_08911	0.522762	0.353964	0.80075	0.0675115
PDE_00258	-0.850677	1.1774e-06	-0.742651	5.90571e-08
PDE_03670	0.203215	0.826436	0.179094	0.823683
PDE_07811
PDE_07978	0.578649	1.55474e-05	0.332509	0.017263
PDE_07208	2.90157	4.05665e-37	1.81624	5.68067e-13
PDE_09355	0.177469	0.400167	0.199285	0.175131
PDE_05368	-0.62816	0.554284	-0.562693	0.510989
PDE_02785	0.698964	2.19989e-08	0.730207	1.70796e-12
PDE_06832	-0.538768	0.605246	-0.498906	0.551018
PDE_04398	0.363446	0.0226478	0.236319	0.0978393
PDE_02590	0.698505	8.10862e-07	0.683138	9.47375e-09
PDE_07500	0.313436	0.0116545	0.327238	0.00160069
PDE_01733	0.0683575	0.572536	0.0491428	0.580207
PDE_05086	-1.07332	4.24542e-21	-0.758175	3.2916e-13
PDE_01558	0.462978	0.69526	-0.120531	0.907964
PDE_07120	-0.947812	0.296578	-1.37331	0.0841401
PDE_01581	0.313988	0.043984	0.209371	0.0753368
PDE_07883	0.141348	0.232673	0.109517	0.247496
PDE_06290	-0.207235	0.718804	-0.00465344	0.997142
PDE_03214	0.734521	0.0255903	1.01952	0.000336034
PDE_08950
PDE_09618	-0.215394	0.610405	0.33898	0.285094
PDE_04601	-0.210234	0.832696	-0.196635	0.804262
PDE_07388	-1.49392	5.8695e-05	0.680578	0.00878795
PDE_00179
PDE_03722	0.0265651	0.867368	-0.0616198	0.61029
PDE_09401	0.843672	5.30735e-13	0.768453	1.14324e-17
PDE_02354	0.257734	0.0631209	0.210306	0.0737222
PDE_03049	0.409253	0.00888326	0.227891	0.117615
PDE_08402	-0.102115	0.628318	-0.137748	0.432117
PDE_07799	-0.00661513	0.971242	-0.143031	0.21652
PDE_03002	-0.0879669	0.727478	0.138447	0.542027
PDE_08386	-0.838296	3.54435e-12	-0.910604	2.85e-18
PDE_09584	-0.178525	0.881306	-0.769872	0.393242
PDE_04807	1.10791	0.260644	0.235464	0.795148
PDE_01375	-0.917097	1.84587e-05	-0.951937	5.34995e-06
PDE_03845	0.0501458	0.900546	-0.020007	0.959537
PDE_04744	0.148612	0.29682	0.183258	0.127774
PDE_02446	0.260201	0.181536	0.527333	0.000423615
PDE_02953
PDE_04615	1.06005	0.0481068	1.61704	0.000127346
PDE_07194	0.417603	0.0194228	0.234247	0.115695
PDE_02282	-0.182011	0.257806	-0.249774	0.0649283
PDE_00427	0.0476532	0.801847	-0.0991713	0.526088
PDE_05094	-0.163454	0.896798	0.342184	0.721792
PDE_03403	0.731465	0.000517595	0.604115	0.00241302
PDE_03465	0.509718	0.000454437	0.356723	0.0236882
PDE_05488	-0.0192235	0.95969	0.0621259	0.833705
PDE_07519	0.365949	0.0915819	0.311283	0.101677
PDE_06976	-0.19759	0.441748	0.603897	0.000279398
PDE_07325	0.0762562	0.678529	-0.0683336	0.678611
PDE_07254	-0.402028	0.0464927	-0.418467	0.0114135
PDE_06766	0.376926	0.00131231	0.683061	5.11865e-12
PDE_01804	-0.175124	0.429563	-0.420333	0.0159727
PDE_00131	0.360222	0.217178	0.676883	0.000632656
PDE_07730	0.305849	0.0822357	0.509171	0.000503838
PDE_03935
PDE_02182	0.421355	4.47944e-05	0.206565	0.0120036
PDE_00337	-0.0589194	0.832053	-0.116715	0.60944
PDE_06796	0.121421	0.547586	0.148329	0.280204
PDE_00138	0.395529	0.0106604	0.446782	0.0011516
PDE_01036	-0.314938	0.00295734	-0.50254	7.79725e-11
PDE_04054	-0.306587	0.443298	-0.145657	0.670244
PDE_02168	-0.42497	0.525955	0.100497	0.866661
PDE_02369	-0.297345	0.0120691	-0.282932	0.00475935
PDE_07355	-1.51205	1.80211e-05	-0.969035	0.00138844
PDE_06180	-0.74266	1.41261e-06	-0.831449	5.72895e-09
PDE_00235
PDE_05299	0.126003	0.454244	-0.222772	0.0310485
PDE_07900	-0.516375	0.000143053	-0.421154	0.000186747
PDE_01407	0.0593986	0.768065	-0.396386	0.00382186
PDE_03031	-0.014805	0.947658	0.00405028	0.989039
PDE_06679	0.148724	0.271538	0.361616	0.000268442
PDE_03481	-0.556715	9.09088e-06	-0.665646	8.55162e-10
PDE_03694	0.0247734	0.885067	-0.00893109	0.95673
PDE_04774	-0.992685	0.324271	-1.13039	0.186674
PDE_06157	-0.510097	0.38707	-0.646373	0.211323
PDE_08568	0.213925	0.830837	0.345972	0.679713
PDE_00041	0.0744108	0.751229	0.265191	0.128359
PDE_00193	0.263536	0.0650487	0.478879	1.28811e-05
PDE_04334	-0.900777	1.2075e-09	-0.695161	2.0876e-07
PDE_02009	0.636999	5.36666e-07	0.325842	0.00162645
PDE_01879
PDE_08448	0.106071	0.335952	0.257919	0.0014256
PDE_06187	-1.02639	7.35014e-27	0.896772	4.28284e-31
PDE_09634	-0.813408	1.74959e-12	-1.02553	7.82306e-27
PDE_05722	-0.207235	0.718804	-0.194646	0.679807
PDE_06212
PDE_05431	-0.391739	0.129427	-0.299065	0.18989
PDE_01662	-1.59669	0.0154573	-0.647248	0.274056
PDE_08579	-0.177025	0.214102	-0.299932	0.00881397
PDE_02778	-0.00219445	0.999235	-0.12128	0.488123
PDE_07879	0.239019	0.694185	-0.0346809	0.954505
PDE_02015	-1.08757	0.277986	-1.15346	0.175514
PDE_04899	3.15942	2.11249e-16	3.34866	1.96099e-28
PDE_07056	6.98824	8.51296e-27	6.49717	1.0605e-28
PDE_05414	-1.03573	3.4556e-10	-0.846739	1.45178e-21
PDE_00137	0.0201717	0.910201	-0.0126277	0.939504
PDE_04477	-0.706899	0.00667182	-0.547393	0.021912
PDE_07923	-0.823104	0.446577	-0.723744	0.426596
PDE_01011	0.0219611	0.971038	0.452566	0.172338
PDE_09230	3.25113	2.95546e-58	3.22152	0
PDE_09496	-0.314942	0.17292	-0.486478	0.0169392
PDE_09327	1.06545	3.26747e-13	1.022	2.20465e-25
PDE_09789	-0.111178	0.570933	0.145864	0.28425
PDE_09528
PDE_01208	0.0969701	0.74293	-0.365556	0.11554
PDE_09637	0.337811	0.0185534	0.707721	5.91713e-13
PDE_06880	-0.506575	5.81859e-05	-0.432579	1.27454e-05
PDE_06213	-0.285827	0.0145703	-0.470706	1.48884e-07
PDE_07127	0.215391	0.152529	0.781238	4.35772e-13
PDE_02739	0.154629	0.243168	0.0444763	0.712137
PDE_05290	-0.212507	0.174681	-0.391796	0.00270296
PDE_05872	0.0254023	0.94488	0.319259	0.191778
PDE_05205
PDE_05330	-0.302297	0.0707365	-0.242934	0.0660836
PDE_02312	-0.137541	0.456147	0.0815482	0.604782
PDE_08164	-0.56326	0.444866	-0.0487552	0.948614
PDE_04484	0.120982	0.768167	-0.412305	0.245903
PDE_05029	0.733962	4.07992e-09	1.05248	7.87307e-20
PDE_01840	-0.00742769	0.979889	-0.0329193	0.856087
PDE_00774	-0.119522	0.560534	-0.127876	0.359306
PDE_04276	3.12871	9.3617e-14	1.37572	0.00211243
PDE_04560	0.437983	0.248587	0.328765	0.312038
PDE_04224	-0.0784297	0.760867	-0.189309	0.341643
PDE_05337	-0.579955	0.516801	-0.402646	0.579803
PDE_03064	-0.129418	0.539759	-0.186874	0.0226003
PDE_03902
PDE_06563	-0.651561	0.559372	-0.818752	0.359424
PDE_08586	-0.265718	0.195382	-0.351151	0.0222656
PDE_00629	0.753511	8.15967e-13	0.871749	1.74759e-25
PDE_02067	0.26211	0.517836	-0.352017	0.357598
PDE_04663	-0.465827	1.37483e-05	-0.709996	6.84915e-19
PDE_08746	-0.82339	2.04742e-08	-0.290045	0.018493
PDE_08979	-0.133371	0.320675	-0.136137	0.127852
PDE_07783	-1.24442	0.182627	-0.0317947	0.974299
PDE_03677	-0.0946688	0.54409	0.286624	0.0134863
PDE_00706	-0.456177	0.000842745	-0.523876	3.085e-12
PDE_06084	0.411081	0.667993	0.427507	0.603764
PDE_00897	-0.673216	9.99728e-17	-0.759402	6.80578e-32
PDE_02467	-0.207848	0.718804	-0.194603	0.679807
PDE_08623	-0.112437	0.718804	-0.0473495	0.866661
PDE_09452	0.502649	4.88762e-08	-0.143278	0.0929325
PDE_07763	0.342818	0.00110996	0.243059	0.00862338
PDE_07245	-0.154839	0.671111	-0.0082594	0.98624
PDE_05110	0.0701088	0.737094	0.154973	0.367633
PDE_07341	0.421493	0.00175064	0.498629	2.20472e-05
PDE_00549	0.111981	0.58603	-0.277078	0.057989
PDE_00466	-0.034728	0.863951	-0.133036	0.414137
PDE_09533
PDE_01246
PDE_09246	3.02855	6.18567e-20	2.50157	3.65588e-21
PDE_06270	0.062337	0.718804	0.00706139	0.963176
PDE_09348
PDE_08887	0.468149	0.000135878	0.574773	2.4172e-09
PDE_08722	0.149096	0.387331	0.443812	0.000606104
PDE_08156	3.27945	4.30031e-292	2.60428	3.29793e-240
PDE_08613	-1.01103	5.72797e-45	-1.02624	7.54967e-62
PDE_05657	-2.3033	0.0132101	-1.74644	0.0315605
PDE_06223	-0.511452	3.47043e-06	-0.545674	2.45149e-11
PDE_08131	0.134736	0.661087	0.47482	0.00249789
PDE_07567	-0.00749772	0.98652	0.04101	0.863851
PDE_07987	-0.330348	0.296856	-0.749705	0.00175345
PDE_09102
PDE_03009
PDE_03093	0.210995	0.718804	0.188843	0.683093
PDE_06658	0.258787	0.00612265	0.381381	6.51617e-07
PDE_04790	-0.39913	0.0049553	-0.30059	0.0143794
PDE_08056	-0.0986338	0.437771	-0.167072	0.0818875
PDE_07912	0.396714	0.0510496	0.189638	0.278783
PDE_05199	0.192695	0.202727	0.292569	0.0274024
PDE_00264	-0.153793	0.385037	-0.255445	0.0442273
PDE_07669	0.35498	0.107273	0.392005	0.0411918
PDE_00079	-0.210718	0.832696	0.174686	0.849601
PDE_06225	0.562122	0.623308	0.1651	0.857544
PDE_07925	0.684452	0.000385426	0.593002	0.000618599
PDE_08559	-0.249776	0.274888	-0.361592	0.0662525
PDE_02501	0.585356	7.14597e-09	0.422889	1.6875e-06
PDE_08664	-0.198924	0.0910419	-0.190274	0.0715152
PDE_07711
PDE_09569	1.40268	6.99988e-16	1.56271	7.79706e-31
PDE_03631	0.209185	0.100649	0.222577	0.0384056
PDE_07652
PDE_06918	-0.29704	0.0294604	-0.284286	0.0175493
PDE_01727	0.344318	0.00066227	0.395509	1.17264e-07
PDE_03427	0.138251	0.431476	-0.24445	0.101922
PDE_03318	0.340318	0.0397854	-0.142581	0.418081
PDE_02947	-0.525688	5.82605e-05	-0.285716	0.0115245
PDE_04977
PDE_03770	0.21507	0.830685	-0.195684	0.679807
PDE_03333
PDE_07617	0.113741	0.305259	0.00214121	0.99066
PDE_04752
PDE_05539	0.194445	0.250495	0.431575	0.000431483
PDE_02256	-0.000195433	0.999976	-0.195684	0.679807
PDE_04190			0.200482	0.679807
PDE_02625	0.47167	1.98171e-06	0.439711	2.54588e-07
PDE_08675	-0.339935	0.00569783	-0.386331	0.000199793
PDE_09181	-1.30256	8.75856e-09	-0.897788	6.2971e-09
PDE_00486	1.26433	5.7452e-20	1.35257	4.30993e-41
PDE_00032	-0.149208	0.461787	-0.116871	0.528486
PDE_09928	-0.207848	0.718804	-0.194603	0.679807
PDE_08527	1.14097	0.261581	0.936838	0.281845
PDE_04947	0.202466	0.296004	0.579291	4.16989e-05
PDE_06445	-0.0389927	0.765133	-0.0967359	0.28974
PDE_05857	-0.0792382	0.584798	-0.0427506	0.678151
PDE_07937	-0.689415	4.61986e-05	-0.692169	1.73581e-07
PDE_03696	-0.202926	0.15177	-0.293524	0.0136682
PDE_07726	-0.866078	0.00459874	-0.219553	0.505503
PDE_01705	-0.0693452	0.93915	0.121126	0.870722
PDE_06182
PDE_02181	0.730613	0.0324848	0.657608	0.0357745
PDE_05314	0.387426	0.000389515	0.397404	1.08949e-07
PDE_00475	0.432517	0.0261128	0.241805	0.104171
PDE_03224	-0.0443321	0.822703	-0.207781	0.0914773
PDE_04797	0.0182893	0.885691	-0.0216838	0.812993
PDE_03348
PDE_02659	0.835656	8.02744e-12	0.209981	0.0494664
PDE_01050	0.195696	0.227211	0.286624	0.0190805
PDE_09818	0.55529	3.0313e-05	0.685624	1.18911e-11
PDE_02810	-0.207848	0.718804	-0.194603	0.679807
PDE_05993	-0.220986	0.040122	-0.278235	0.00159456
PDE_01785	-0.889407	0.000311685	-0.329942	0.122748
PDE_06192	0.358519	0.0196548	0.490564	0.00120359
PDE_05135	-1.35491	3.13062e-28	-1.12277	8.45184e-33
PDE_01013	-0.220497	0.731043	-0.0608372	0.921922
PDE_07553
PDE_03720	0.0250045	0.901998	-0.227291	0.0477721
PDE_08708	0.343723	0.106242	0.408408	0.0209521
PDE_00546	0.0986809	0.646712	0.492638	0.000196288
PDE_04164
PDE_06682	0.663314	1.62471e-06	0.782432	6.51499e-12
PDE_03236	-0.220644	0.852781	0.53715	0.542526
PDE_08325	-0.00167834	0.999976	0.0872428	0.573923
PDE_05870	0.00340776	0.999976	0.492427	0.583723
PDE_01524	0.122546	0.536456	0.209076	0.139008
PDE_08832	0.422602	3.0313e-05	0.265867	0.00197997
PDE_09080	0.285602	0.0549423	0.0374405	0.810647
PDE_04506	1.10219	2.4317e-19	0.0274932	0.835276
PDE_06615	-0.207235	0.718804	-0.194646	0.679807
PDE_00780	0.496159	2.05325e-05	0.548847	1.38663e-09
PDE_08804	1.83995	1.00283e-13	1.38185	1.14891e-22
PDE_06922	0.0866268	0.867493	1.31621	9.39351e-07
PDE_05179	0.202259	0.370294	0.199626	0.340717
PDE_08000	0.0630223	0.669581	0.0100077	0.941459
PDE_08320	-0.333578	0.0320389	-0.132091	0.368911
PDE_07793	0.378983	0.00610019	0.302789	0.00660283
PDE_03119	-0.310054	0.771643	-0.175077	0.849601
PDE_05495	-0.188871	0.870444	0.383003	0.683093
PDE_02979	-0.0849911	0.639854	-0.170009	0.159175
PDE_06528	1.4786	6.59776e-28	0.806506	3.37933e-13
PDE_05345
PDE_06278
PDE_07075	0.0130951	0.950699	0.249783	0.0585433
PDE_00021	1.15669	3.45506e-20	0.757025	2.48179e-13
PDE_08437	0.0641414	0.718804	0.632585	2.21339e-09
PDE_05076	0.465959	7.04442e-05	0.042438	0.729875
PDE_01488	-0.885432	1.40175e-19	-0.86897	1.16958e-36
PDE_09157	0.0510203	0.780685	0.0896027	0.463377
PDE_03681	0.439497	3.31282e-06	0.426436	2.20711e-09
PDE_00397	0.457538	0.000598459	0.674609	1.01353e-09
PDE_06838	-0.7751	2.10746e-09	-0.973705	1.0356e-24
PDE_07558	-0.384751	0.37358	-0.134441	0.729875
PDE_08560	-1.0723	9.88536e-17	-0.739541	2.65436e-11
PDE_01946	0.522038	4.31406e-05	0.489249	9.03681e-06
PDE_08299
PDE_09960	0.359674	0.0996727	0.395647	0.0329563
PDE_09134	0.0552897	0.743754	-0.0340902	0.785344
PDE_06577
PDE_04974	0.0819814	0.644201	0.194979	0.128344
PDE_09712	0.0656497	0.732917	0.373811	0.00521979
PDE_05595	-0.19161	0.432091	-0.231981	0.234262
PDE_04658	-0.0977278	0.500824	-0.155815	0.155676
PDE_02084	0.166432	0.528505	0.0920905	0.690308
PDE_04226	-0.247019	0.136346	0.32178	0.0117447
PDE_05729
PDE_00156	0.427924	0.000317908	0.432621	6.72882e-05
PDE_02758	-0.432747	0.0458276	-0.130268	0.499618
PDE_06778	-0.161685	0.212461	-0.146162	0.180828
PDE_02320
PDE_03874	-8.58086	1.83823e-47	-0.552038	1.99701e-05
PDE_08086	-0.227574	0.105542	-0.341152	0.000885571
PDE_04387
PDE_03619	0.310297	0.112397	0.349036	0.0455141
PDE_09346	-0.280184	0.00368697	-0.312779	1.94176e-05
PDE_04895	0.122506	0.768477	0.000176299	0.999812
PDE_01112	-0.647793	0.0125138	-0.18938	0.383782
PDE_03419	-0.00503645	0.987313	0.012914	0.947575
PDE_03737	0.0621958	0.664777	0.0423784	0.714434
PDE_01309	0.574697	0.00325576	0.37434	0.0264769
PDE_03828	0.670802	0.00192438	0.346808	0.0779971
PDE_00096	0.0461545	0.803563	-0.418701	2.82882e-06
PDE_04535	0.531476	2.67868e-05	0.842593	4.87834e-16
PDE_06001	-0.0904083	0.642051	-0.101953	0.478222
PDE_00272
PDE_01096	-0.70178	4.18515e-10	-0.427039	6.10537e-06
PDE_01603	-0.140382	0.887331	0.272494	0.683093
PDE_05211	1.59895	0.0938574	0.678741	0.345889
PDE_03376	0.384019	0.00293184	0.406886	0.000297252
PDE_08977	-1.23888	0.0374388	-1.18007	0.0301154
PDE_04643	-1.09618	8.33425e-16	-0.984009	2.69473e-24
PDE_02987	-0.836834	1.21129e-11	-0.952321	3.83055e-19
PDE_09877	0.254519	0.135398	0.286231	0.0106932
PDE_03121	-0.547359	0.634566	0.27123	0.777378
PDE_01966			0.188843	0.683093
PDE_08788	3.6247	1.15594e-164	4.13129	0
PDE_02911	-0.119996	0.634566	-0.101759	0.655892
PDE_06781	-0.0690706	0.720997	0.122104	0.436224
PDE_05782	0.31628	0.29381	0.314972	0.0248328
PDE_02414	-0.314656	0.241448	-0.2851	0.221897
PDE_03439	0.00707368	0.983516	0.235057	0.161927
PDE_00290	0.118613	0.393623	0.116899	0.28459
PDE_03176
PDE_09183	0.440221	2.29598e-05	0.241412	0.00547668
PDE_01437	0.198623	0.868415	-0.201398	0.840965
PDE_04835	-0.072404	0.655827	-0.757932	4.05411e-12
PDE_00677	0.695973	8.86365e-12	0.716793	9.50059e-20
PDE_02683	-0.189765	0.642439	-0.0538767	0.889996
PDE_04245	0.0258499	0.923099	-0.163851	0.408962
PDE_07620
PDE_04571	0.196671	0.115714	0.187655	0.0649324
PDE_06629	-0.846169	0.348609	-0.758892	0.301142
PDE_00997
PDE_04300	0.545601	0.00757805	0.5256	0.00271102
PDE_02260	-1.15028	0.0110038	-0.861853	0.0384259
PDE_04651	0.204245	0.121365	0.103733	0.363182
PDE_04929
PDE_03241	0.301891	0.150633	0.502544	0.00238134
PDE_03193
PDE_02614	-1.2039	2.51278e-09	-1.14404	2.42978e-11
PDE_09506	0.0859768	0.53688	0.11613	0.273505
PDE_08064	-1.16434	0.0402559	-0.269202	0.622961
PDE_08857	-0.342653	0.00995365	-0.220686	0.0501346
PDE_07277
PDE_06189	0.115853	0.406454	0.19824	0.0375573
PDE_00416	0.73889	4.54958e-10	0.572731	3.85504e-10
PDE_07371	-0.326614	0.05369	-0.464624	0.000333811
PDE_09164	-0.40348	0.612115	-0.281546	0.654349
PDE_09705	0.232718	0.322515	0.237319	0.342937
PDE_07350	0.307587	0.123069	0.58397	3.16517e-05
PDE_07694	0.285082	0.00414062	0.342514	8.42611e-07
PDE_08839	0.364035	0.000676938	0.118355	0.229947
PDE_03919	0.109591	0.52012	-0.0946485	0.537162
PDE_01102
PDE_08570	0.842201	3.75801e-05	0.72083	0.000129099
PDE_00441			0.678741	0.345889
PDE_00922	-0.207735	0.229852	-0.315069	0.0134727
PDE_00990	0.706383	7.63959e-07	0.790839	5.01126e-14
PDE_07307	0.153964	0.479066	0.108703	0.58244
PDE_00122	-0.00832541	0.961815	0.146654	0.084542
PDE_07530	0.437664	1.61413e-05	0.474839	1.00908e-08
PDE_01675	-0.444188	0.0104317	-0.392376	0.00952301
PDE_07848	0.327975	0.00322889	0.175852	0.0663411
PDE_06551	0.768589	0.469923	1.21494	0.1325
PDE_08575	-0.389747	0.709347	-0.360359	0.66512
PDE_09354	0.176433	0.781713	1.20296	0.00203454
PDE_04882
PDE_02831	0.292722	0.21701	0.244723	0.241933
PDE_07644
PDE_03268	-0.178946	0.124491	-0.0311418	0.776326
PDE_03769	0.519583	3.15045e-06	0.275383	0.00910916
PDE_09115	-0.359782	0.0174005	-0.421441	3.77287e-05
PDE_04668	-0.306396	0.0101631	-0.416767	4.46237e-05
PDE_04475	-0.467508	0.000481476	-0.587958	1.1839e-07
PDE_05759
PDE_02841	0.37894	0.000108479	0.376497	3.78124e-06
PDE_00129	-0.341381	0.195713	-0.63297	0.000451682
PDE_06136	0.491484	0.000823293	0.561263	8.69349e-06
PDE_03271	-0.018589	0.919061	-0.0573001	0.657299
PDE_04217	-0.108578	0.650237	0.0271916	0.902248
PDE_06558	-0.0261908	0.885016	-0.620137	1.56149e-09
PDE_05849	-0.147407	0.256769	-0.0623477	0.598709
PDE_01497	0.444788	0.000623329	0.24315	0.0464938
PDE_03821	0.814715	1.2879e-12	0.572756	1.71319e-11
PDE_00954	0.00636012	0.978131	-0.0682766	0.573006
PDE_07805	0.234918	0.125682	0.159298	0.272878
PDE_04107	-0.0321872	0.863928	-0.0958979	0.303324
PDE_07441	0.601573	1.2257e-05	0.500027	1.69807e-05
PDE_07111	-0.143388	0.39456	-0.184276	0.104775
PDE_04368	-0.142442	0.832696	-0.348693	0.580207
PDE_00757	0.351629	0.0682698	0.518982	0.000387948
PDE_01822	-0.357406	0.0507331	0.162813	0.309474
PDE_01216	0.629142	0.147038	0.220804	0.0790646
PDE_05246	-0.0597514	0.700833	-0.168807	0.0784717
PDE_04529	-1.66351	0.0185421	-1.04597	0.0705036
PDE_05052	-0.0655133	0.69596	-0.0502544	0.742139
PDE_09088	0.142887	0.258478	-0.0901094	0.418235
PDE_02069
PDE_00752	1.45331	2.66988e-07	1.90515	9.98797e-31
PDE_05486	0.0116319	0.955456	0.508613	4.32561e-09
PDE_07629	0.0158399	0.939992	-0.239315	0.0726973
PDE_03716	-0.0310925	0.96319	-0.364693	0.480451
PDE_01423
PDE_05645	-0.126031	0.341376	-0.0929462	0.420344
PDE_06542	-1.21695	3.12784e-15	-0.323225	0.0221446
PDE_05668	0.118261	0.458353	0.137159	0.264758
PDE_02696	-0.615517	0.0082752	-0.626369	0.000115155
PDE_09179	-0.562013	5.0252e-06	-0.759989	4.96871e-17
PDE_08861	-0.189584	0.310842	-0.299004	0.0301869
PDE_03155	0.54831	0.000234074	0.413082	0.000874939
PDE_08352	-0.416899	0.000179125	-0.353274	0.000240683
PDE_00501	0.350051	0.318046	0.239826	0.408598
PDE_09266	0.243749	0.105737	0.0876999	0.549095
PDE_09365	-0.0861776	0.825402	-0.121496	0.715426
PDE_08308	0.533781	0.00792129	0.325023	0.0635565
PDE_02002	-0.0227841	0.897631	-0.115376	0.342453
PDE_03729	0.18203	0.346183	0.24224	0.148239
PDE_01441	0.370481	0.000761381	0.499165	4.16119e-08
PDE_03704
PDE_03253	1.36475	4.29823e-29	1.09441	1.10635e-44
PDE_02211
PDE_01222	0.453908	0.00195723	0.44676	2.85304e-06
PDE_02308	-0.666502	1.01998e-05	-0.460368	1.60897e-05
PDE_01724	-0.364292	0.60859	-0.0194027	0.983609
PDE_07637	0.228266	0.440333	0.352647	0.146318
PDE_09770	0.229283	0.0293034	0.00886081	0.937372
PDE_00019	-0.137736	0.469453	-0.10443	0.437736
PDE_01519	0.117691	0.531341	0.184694	0.216363
PDE_06598	-0.793313	6.69604e-06	-0.850573	2.8734e-10
PDE_08480
PDE_00065	-0.943217	8.23336e-06	-0.871081	5.87287e-06
PDE_05274	0.210995	0.718804
PDE_07425	-0.225388	0.0514069	-0.57285	9.12151e-11
PDE_00779	-0.461974	0.0233566	-0.237894	0.206752
PDE_02985	-0.176447	0.171903	-0.220709	0.0104479
PDE_08367	0.471676	0.00122794	0.774452	3.81562e-11
PDE_05473	-0.376448	0.152114	-0.135198	0.604343
PDE_05318	0.149321	0.60721	0.119631	0.60215
PDE_02161	0.216373	0.107614	0.325851	0.000643733
PDE_01285	-0.100543	0.708348	-0.195832	0.319976
PDE_08014	0.731349	0.000267362	0.185794	0.408434
PDE_07097	0.543878	0.000258913	0.679596	7.73761e-08
PDE_09846	-0.806223	2.50121e-08	-0.594233	3.14692e-09
PDE_09831	0.118689	0.523663	-0.172447	0.0897963
PDE_09975	0.352042	0.0051437	0.326748	1.85661e-05
PDE_00116	-0.308048	0.778621	-0.507223	0.546387
PDE_09195	0.21246	0.149347	0.261583	0.00596698
PDE_03719	-0.137016	0.859973	-0.311038	0.647342
PDE_03521	0.199269	0.141372	-0.320918	0.00089993
PDE_01414
PDE_09392	0.0245733	0.897247	-0.0377068	0.771113
PDE_00141	0.275745	0.00939532	0.411423	1.95347e-06
PDE_02863	0.439873	0.0619652	0.454317	0.0146741
PDE_05988	-1.01855	2.08215e-09	-1.08715	8.83658e-25
PDE_07687	-0.57854	0.0147879	-0.571399	0.00503303
PDE_05682	0.0506275	0.96152	-0.219786	0.786599
PDE_09311	-0.0254705	0.877263	-0.0930892	0.463445
PDE_00164	0.0290403	0.831974	0.032643	0.760334
PDE_07866	0.210995	0.718804	0.200482	0.679807
PDE_03997	-0.491867	0.540174	-0.43307	0.498245
PDE_00434
PDE_04009	0.482873	0.000575457	0.554626	1.58588e-13
PDE_00846
PDE_00634	0.0292028	0.913705	-0.187771	0.358497
PDE_01512	0.20992	0.138438	0.365538	0.00122714
PDE_03432	-0.491648	0.00502159	-0.0411123	0.751616
PDE_06378	-0.413125	0.180007	-0.628543	1.31771e-06
PDE_01457	0.512033	0.00541473	0.552192	0.000845224
PDE_00082	1.34413	1.61328e-32	1.43179	1.97315e-62
PDE_02298	0.250207	0.0589009	0.518922	2.0697e-07
PDE_07590
PDE_05039	-0.835611	2.17286e-06	-1.16791	1.23584e-16
PDE_03686	0.133769	0.338098	0.127732	0.270958
PDE_09777	0.256656	0.0911712	0.310344	0.0123796
PDE_00226	1.66383	1.32691e-27	1.14504	1.99558e-13
PDE_06050	-1.44231	3.71482e-05	-0.721311	0.0250404
PDE_08144	0.27911	0.355193	0.633997	0.0045192
PDE_05158	0.141264	0.387382	0.214142	0.0898414
PDE_09574	-0.692292	8.14636e-05	-0.725867	1.80052e-06
PDE_08485	-0.0577635	0.87487	-0.390921	0.167204
PDE_06757	-0.235282	0.660931	-0.487074	0.212932
PDE_09059	0.442262	1.38324e-05	0.493525	5.18478e-09
PDE_05964	-0.175411	0.302214	-0.16457	0.212632
PDE_02765	0.361934	0.0583386	0.388439	0.00987187
PDE_04810	-0.229116	0.794577	-0.193266	0.800637
PDE_09693	-1.29938	6.06859e-09	-0.785561	7.82081e-05
PDE_06051	-0.279243	0.763868	-0.489833	0.540723
PDE_09224	0.667035	6.47375e-06	0.542799	1.46799e-06
PDE_00383	0.731681	1.47716e-08	0.805265	5.64548e-16
PDE_06232	-1.19421	5.68016e-07	-0.626585	0.00431547
PDE_00406	0.673199	8.77928e-12	0.742153	3.78241e-22
PDE_03202	-0.439019	0.000219396	-0.646475	1.33117e-12
PDE_00877			0.188843	0.683093
PDE_00331	-0.126978	0.544235	-0.101008	0.554373
PDE_07133	-0.887594	0.000515184	-0.758477	0.000655138
PDE_00595	-2.2027	2.7761e-20	-1.46692	1.92821e-28
PDE_08059	0.264219	0.0570091	0.0848226	0.56027
PDE_09338	0.18311	0.163359	0.0349048	0.793791
PDE_05712	0.381458	0.0550312	0.382803	0.0315605
PDE_05220	-0.76939	1.98469e-09	-0.643462	5.83984e-10
PDE_07994	0.216719	0.257313	-0.0381235	0.827241
PDE_05409	0.744022	1.92813e-06	0.544612	1.53226e-05
PDE_09447
PDE_04677	-0.278257	0.0790836	-0.046979	0.759778
PDE_00230	0.506042	0.000898933	1.02003	3.14158e-17
PDE_01874	0.223835	0.0601598	0.320708	0.00209866
PDE_09466	-0.142697	0.692057	-0.0469376	0.884757
PDE_07312
PDE_06875	0.0208415	0.93524	-0.0136017	0.949376
PDE_07601	0.105794	0.493153	0.0645922	0.642085
PDE_06414	-0.385463	0.431063	1.59721	5.61104e-09
PDE_02721	1.28452	1.3877e-15	0.839469	6.13429e-12
PDE_03027	0.733635	6.76939e-06	0.623818	4.43384e-05
PDE_01932	-0.0387785	0.959016	0.0650517	0.915758
PDE_06260	-0.368302	0.036418	-0.375739	0.0134727
PDE_05018	0.00482206	0.999976	-0.43406	0.498215
PDE_06112	-0.0562174	0.807771	-0.138046	0.372507
PDE_09598	-0.313896	0.0858025	-0.18526	0.0537678
PDE_06006	-0.369688	0.0363724	-0.354854	0.0155478
PDE_03472	0.0049177	0.999976	-0.119184	0.910367
PDE_09926			0.43242	0.499201
PDE_07335	0.169467	0.234414	0.140054	0.255816
PDE_02387	0.582063	0.0232262	0.618582	0.00633368
PDE_01855	0.357673	0.0678665	0.206798	0.30794
PDE_04311	-0.192531	0.212534	-0.547665	1.0518e-06
PDE_03248	0.586101	9.33376e-06	0.929231	6.38008e-32
PDE_09485	-0.193922	0.292792	-0.240334	0.0119607
PDE_00670	0.14339	0.243327	0.053981	0.638928
PDE_04786	0.94998	0.044006	2.03577	3.32299e-13
PDE_04173	-0.209803	0.832696	0.162234	0.85512
PDE_06128	0.449707	0.0019889	0.4292	0.000517092
PDE_09237	3.00722	6.33542e-12	3.21704	0
[truncated: 7,990 more rows]

## Sheet: Sheet3 QValue<0.05 regulated >2
Gene ID	log2(DFbx23/WT)-VMMC	Qvalue
PDE_03475	-10.5881	0
PDE_08467	-10.2089	1.85781e-76
PDE_06899	-10.1856	3.89255e-113
PDE_08440	-9.86827	1.62337e-68
PDE_00836	-9.72117	8.40224e-67
PDE_05036	-8.65613	4.24749e-60
PDE_03874	-8.58086	1.83823e-47
PDE_03478	-7.53253	6.00221e-226
PDE_01522	-7.45829	1.19858e-32
PDE_03608	-7.3269	8.05625e-31
PDE_08226	-7.30203	8.17775e-31
PDE_00845	-6.62132	6.05267e-304
PDE_00306	-6.56874	7.63993e-23
PDE_03056	-6.42219	1.29312e-21
PDE_04352	-6.21151	1.31702e-265
PDE_06161	-5.7948	7.47481e-16
PDE_08753	-5.75012	4.59352e-43
PDE_02146	-5.51072	0
PDE_03497	-5.24908	3.79164e-88
PDE_03477	-5.17149	4.39694e-58
PDE_08904	-4.90671	0
PDE_06015	-4.81252	2.30021e-13
PDE_03492	-4.681	4.72648e-20
PDE_03172	-4.65045	4.22001e-134
PDE_01267	-4.48025	1.30828e-41
PDE_07475	-4.30711	1.28479e-133
PDE_08905	-4.21356	6.8782e-125
PDE_05640	-4.20161	1.29765e-170
PDE_06622	-4.19867	1.19647e-65
PDE_01680	-4.14048	2.60346e-07
PDE_04265	-4.0484	0
PDE_08908	-4.02443	9.77261e-53
PDE_02706	-4.01628	3.4848e-16
PDE_04733	-3.9845	1.14626e-06
PDE_07139	-3.98253	9.99471e-284
PDE_08258	-3.97228	1.82685e-06
PDE_04820	-3.93607	9.5977e-16
PDE_05600	-3.85087	3.51583e-121
PDE_07833	-3.83248	8.50199e-40
PDE_03498	-3.81576	3.07916e-29
PDE_01265	-3.79806	9.09441e-205
PDE_01944	-3.68484	5.79609e-12
PDE_08419	-3.67239	3.11258e-63
PDE_00051	-3.63641	4.18875e-59
PDE_06621	-3.62008	1.41409e-10
PDE_07834	-3.60574	4.06594e-08
PDE_00320	-3.60379	2.01777e-17
PDE_03897	-3.58967	4.4425e-62
PDE_04614	-3.57958	1.26035e-23
PDE_09011	-3.56541	1.8322e-21
PDE_05907	-3.55788	5.88386e-116
PDE_03097	-3.53655	1.66781e-33
BGI_novel_G000012	-3.32449	8.92022e-11
PDE_00667	-3.30634	1.29071e-30
PDE_06410	-3.29358	4.6333e-18
PDE_08756	-3.22619	3.18524e-09
PDE_08880	-3.18512	1.37701e-149
PDE_07956	-3.15868	1.84201e-37
PDE_08050	-3.15807	0.000426724
PDE_00571	-3.14046	3.58028e-40
PDE_07533	-3.13284	4.70397e-110
PDE_08731	-3.13101	0.000333193
PDE_02667	-3.09862	1.30143e-47
PDE_05843	-3.08747	3.46074e-06
PDE_06091	-3.07605	3.57323e-09
PDE_05653	-3.06932	6.1759e-05
PDE_02801	-3.04725	3.64291e-51
PDE_08250	-3.03637	8.43327e-15
PDE_03578	-3.03315	5.99717e-23
PDE_03315	-3.02651	6.86626e-64
PDE_06957	-3.02114	4.78671e-69
PDE_08329	-3.01238	6.99277e-28
PDE_07051	-3.00751	4.37668e-18
PDE_06411	-2.97807	7.01413e-06
PDE_06247	-2.96175	0.000851765
PDE_08992	-2.94457	1.45629e-09
PDE_04432	-2.92693	1.2898e-14
PDE_00572	-2.91831	1.85146e-50
PDE_06195	-2.89217	0.00130593
PDE_04304	-2.87051	1.81285e-25
PDE_09885	-2.85128	1.09574e-23
PDE_01383	-2.83281	1.4485e-101
PDE_02730	-2.8181	4.77113e-11
PDE_05224	-2.78778	3.03733e-20
PDE_05515	-2.7727	3.59402e-08
PDE_09325	-2.76741	3.33707e-15
PDE_04867	-2.76193	9.56226e-25
PDE_01889	-2.76116	0.00141794
PDE_05150	-2.74721	7.71077e-41
PDE_05929	-2.73901	6.36683e-12
PDE_07639	-2.71345	3.15379e-75
PDE_00103	-2.70704	2.34914e-18
PDE_07169	-2.66831	6.06585e-50
PDE_06898	-2.66398	1.89124e-11
PDE_03605	-2.64167	1.33727e-40
PDE_04069	-2.63791	7.72382e-21
PDE_04505	-2.63762	1.22526e-25
PDE_03502	-2.63467	0.0025674
PDE_01210	-2.61799	5.33205e-14
PDE_08035	-2.60049	2.73411e-96
PDE_09284	-2.59226	6.42786e-41
PDE_06210	-2.59176	4.88491e-14
PDE_04527	-2.58399	1.70875e-69
PDE_06996	-2.58198	0.0014025
PDE_09285	-2.58156	9.06516e-50
PDE_05286	-2.58094	4.58429e-44
PDE_07835	-2.57911	9.04658e-32
PDE_00625	-2.56387	6.06984e-29
PDE_06690	-2.56335	2.19936e-46
PDE_02170	-2.55566	2.17793e-09
PDE_03182	-2.54925	1.31597e-05
PDE_06752	-2.53093	1.69267e-32
PDE_03776	-2.52873	1.20444e-33
PDE_02668	-2.52074	5.51818e-26
PDE_02158	-2.50552	4.3276e-36
PDE_03819	-2.50483	1.83529e-61
PDE_05192	-2.50281	7.85003e-17
PDE_02595	-2.49866	6.12057e-37
PDE_03090	-2.49757	0.00107138
PDE_02203	-2.49507	5.8039e-09
PDE_09248	-2.49218	4.47445e-09
PDE_03656	-2.4874	7.78644e-20
PDE_04457	-2.48406	5.55163e-92
PDE_04274	-2.46739	4.31383e-05
PDE_06890	-2.46421	0.00735066
PDE_09629	-2.46203	5.40602e-10
PDE_02652	-2.45403	5.05427e-24
PDE_09893	-2.45244	1.85803e-40
PDE_06011	-2.44646	2.6404e-44
PDE_06961	-2.42918	4.7879e-34
PDE_04228	-2.4257	9.19027e-67
PDE_01262	-2.42114	2.1851e-10
PDE_03613	-2.41527	2.06533e-10
PDE_05925	-2.38689	3.79854e-42
PDE_03255	-2.38504	1.05925e-81
PDE_06715	-2.38198	2.10443e-50
PDE_08495	-2.38103	1.40384e-46
PDE_01145	-2.37578	3.42373e-11
PDE_02997	-2.37185	3.03758e-13
PDE_02415	-2.34976	4.92838e-08
PDE_09320	-2.34517	3.37489e-26
PDE_02862	-2.34436	1.03484e-34
PDE_00839	-2.34071	3.53512e-65
PDE_00538	-2.3399	1.18932e-55
PDE_02574	-2.33497	4.69519e-64
PDE_03365	-2.32976	2.3151e-77
PDE_02990	-2.32322	1.78943e-39
PDE_09283	-2.31992	6.47123e-37
PDE_01350	-2.31506	1.48677e-83
PDE_08933	-2.30804	1.45598e-58
PDE_05657	-2.3033	0.0132101
PDE_09541	-2.30114	5.42555e-30
PDE_03228	-2.29986	6.9704e-11
PDE_06176	-2.274	3.91484e-12
PDE_00923	-2.2722	9.25419e-42
PDE_05041	-2.27051	3.67345e-08
PDE_06171	-2.2699	1.80588e-45
PDE_01393	-2.2659	6.58953e-07
PDE_00869	-2.26167	9.15745e-08
PDE_05585	-2.26093	3.27067e-07
PDE_09563	-2.25905	2.26221e-25
PDE_00487	-2.25699	5.56583e-41
PDE_01681	-2.25193	0.000157269
PDE_03198	-2.24216	4.1625e-06
PDE_00963	-2.2418	2.55136e-21
PDE_00295	-2.22224	1.60246e-82
PDE_01075	-2.21737	4.5828e-08
PDE_09063	-2.21258	9.90021e-32
PDE_08571	-2.21024	0.000447023
PDE_00595	-2.2027	2.7761e-20
PDE_04456	-2.20195	1.44753e-48
PDE_08318	-2.19438	0.00959366
PDE_08316	-2.18473	2.89685e-57
PDE_08414	-2.18136	1.05331e-35
PDE_06967	-2.1718	5.202e-13
PDE_04513	-2.17017	1.59237e-20
PDE_05468	-2.14633	7.33185e-54
PDE_00151	-2.14347	5.8695e-05
PDE_00600	-2.14335	0.000924184
PDE_01954	-2.13989	4.96237e-17
PDE_08799	-2.1397	3.56001e-18
PDE_04616	-2.13845	5.06816e-20
PDE_05163	-2.13112	9.76355e-29
PDE_03576	-2.12715	0.0210922
PDE_00027	-2.11724	1.45887e-40
PDE_01898	-2.11414	5.41811e-07
BGI_novel_G000018	-2.11352	6.85442e-06
PDE_01916	-2.11151	8.09496e-92
PDE_03313	-2.08744	8.91967e-44
PDE_05445	-2.07241	1.89053e-46
PDE_08491	-2.07037	1.56846e-65
PDE_08037	-2.0631	1.78069e-20
PDE_08415	-2.06295	9.51856e-23
PDE_01111	-2.05778	0.00176118
PDE_07243	-2.05508	0.0172743
PDE_07645	-2.04147	2.35077e-14
PDE_04270	-2.04056	0.000727234
PDE_06580	-2.04036	1.34431e-15
PDE_04925	-2.03862	4.63163e-28
PDE_04462	-2.03822	1.02615e-55
PDE_04291	-2.03365	1.32036e-51
PDE_01278	-2.0326	2.13937e-09
PDE_02078	-2.03208	8.97858e-10
PDE_02800	-2.0257	6.67583e-49
PDE_03282	-2.02505	8.64843e-18
PDE_05235	-2.02192	0.0146175
PDE_02393	-2.02077	7.76025e-64
PDE_04620	-2.01726	9.36749e-06
PDE_01322	-2.0116	5.07619e-09
PDE_03476	-2.00809	1.83753e-05
PDE_00348	-2.00266	0.000842038
PDE_01211	-1.99889	1.65149e-59
PDE_02210	-1.99707	4.15842e-17
PDE_02274	-1.98617	0.0360195
PDE_06891	-1.98384	9.71308e-09
PDE_03934	-1.98313	5.91961e-07
PDE_02681	-1.97917	0.0189361
PDE_04128	-1.97632	3.76046e-11
PDE_03982	-1.97594	1.64699e-63
PDE_02413	-1.97534	0.0120147
PDE_01835	-1.95905	0.0155036
PDE_08576	-1.95336	2.47996e-44
PDE_04453	-1.95137	3.28573e-80
PDE_03491	-1.94346	6.8009e-22
PDE_07936	-1.93955	0.00189102
PDE_09388	-1.93445	1.04264e-06
PDE_00100	-1.93379	0.0350586
PDE_00760	-1.9328	4.34468e-23
PDE_02149	-1.93129	0.0132478
PDE_01182	-1.9308	3.46541e-28
PDE_03889	-1.919	4.14387e-08
PDE_06018	-1.91688	6.93233e-42
PDE_10000	-1.91688	0.0014903
PDE_03321	-1.91648	0.00904931
PDE_06409	-1.91456	0.000267451
PDE_08439	-1.91282	6.57159e-36
PDE_03761	-1.90877	0.043984
PDE_00011	-1.90832	1.32841e-34
PDE_05422	-1.9078	1.66781e-33
PDE_06913	-1.90756	9.88322e-24
PDE_04264	-1.90086	1.08304e-57
PDE_08115	-1.90054	9.12912e-43
PDE_00589	-1.89412	4.28495e-38
PDE_01114	-1.8932	1.79939e-05
PDE_09044	-1.89182	2.40544e-10
PDE_04641	-1.88656	1.52099e-06
PDE_08503	-1.87555	6.9287e-23
PDE_07584	-1.8679	0.0209851
PDE_05946	-1.86578	9.40083e-61
PDE_01986	-1.86496	0.00833056
PDE_00034	-1.86281	0.0441515
PDE_06017	-1.8628	2.52136e-75
PDE_06956	-1.86058	0.0221476
PDE_02875	-1.86002	2.9993e-42
PDE_02378	-1.85691	0.0494903
PDE_02265	-1.85408	2.69416e-06
PDE_04266	-1.85296	6.31721e-57
PDE_06109	-1.85233	0.0444818
PDE_08907	-1.84957	4.74322e-55
PDE_08072	-1.84716	2.00896e-07
PDE_08170	-1.84245	3.20969e-07
PDE_04306	-1.84129	2.99663e-05
PDE_05859	-1.83916	0.000654865
PDE_06574	-1.83893	3.33335e-70
PDE_02855	-1.83836	1.98502e-27
PDE_03891	-1.83635	7.19482e-36
PDE_02466	-1.8331	5.501e-39
PDE_09807	-1.8309	1.03082e-34
PDE_03244	-1.8301	6.38499e-71
PDE_03698	-1.8191	9.76581e-08
PDE_07707	-1.81326	2.96001e-14
PDE_08801	-1.81109	1.3724e-17
PDE_07359	-1.81018	1.72988e-08
PDE_01863	-1.80846	8.96055e-37
PDE_00400	-1.80822	7.03375e-39
PDE_05926	-1.80752	5.03073e-21
PDE_08395	-1.80669	8.5116e-24
PDE_02110	-1.80513	4.92417e-08
PDE_05222	-1.79867	1.15525e-70
PDE_02250	-1.78983	2.13071e-39
PDE_05680	-1.78791	3.00044e-35
PDE_04634	-1.78766	9.80154e-41
PDE_02468	-1.78666	2.83663e-05
PDE_01723	-1.78467	0.0160223
PDE_09387	-1.77784	1.93348e-11
PDE_02140	-1.77757	1.18241e-09
PDE_02340	-1.77495	5.47379e-39
PDE_02218	-1.77145	6.57658e-13
PDE_06469	-1.76886	0.0139322
PDE_00531	-1.7638	5.79584e-22
PDE_08738	-1.7624	9.4422e-15
PDE_07376	-1.76183	6.22304e-09
PDE_02932	-1.75903	0.000136348
PDE_07691	-1.75356	1.66689e-19
PDE_07400	-1.75323	7.78919e-54
PDE_08813	-1.74742	1.23548e-50
PDE_07821	-1.74711	4.85935e-07
PDE_05865	-1.74676	0.00241816
PDE_05059	-1.74669	0.0180957
PDE_01884	-1.74573	3.85876e-08
PDE_04528	-1.74464	5.07302e-32
PDE_04131	-1.74411	5.04938e-19
PDE_02171	-1.74357	0.0140429
PDE_06021	-1.74132	1.00525e-26
PDE_01853	-1.7392	1.52902e-23
PDE_08906	-1.73815	8.82173e-27
PDE_06122	-1.73726	8.6772e-09
PDE_01275	-1.73324	9.67917e-30
PDE_08139	-1.73233	0.000143817
PDE_07948	-1.73197	1.22905e-11
PDE_09806	-1.73121	1.03903e-24
PDE_05239	-1.73081	1.45791e-26
PDE_07089	-1.72953	8.05431e-36
PDE_06633	-1.72826	4.1603e-19
PDE_07718	-1.72534	1.28936e-55
PDE_05828	-1.72071	1.56023e-27
PDE_02766	-1.71408	0.00285497
PDE_09147	-1.7122	9.05982e-06
PDE_03940	-1.7053	2.6906e-21
PDE_05738	-1.68311	1.65993e-34
PDE_06511	-1.68042	1.75243e-44
PDE_02789	-1.68016	1.13754e-44
PDE_01135	-1.67946	5.48179e-39
PDE_06181	-1.6758	1.31657e-40
PDE_05091	-1.67407	2.06955e-14
PDE_07266	-1.66777	0.0358703
PDE_04545	-1.66427	2.19989e-08
PDE_00649	-1.66375	0.0150753
PDE_04529	-1.66351	0.0185421
PDE_04540	-1.65661	6.25014e-51
PDE_01998	-1.65415	0.00133022
PDE_01784	-1.65239	0.000645176
PDE_03713	-1.64009	2.35658e-35
PDE_06722	-1.63999	4.56465e-31
PDE_02204	-1.63878	0.0473566
PDE_05942	-1.63779	5.00867e-21
PDE_02988	-1.63721	2.05863e-05
PDE_08099	-1.6338	0.00184629
PDE_00761	-1.63254	3.76266e-24
PDE_09403	-1.63246	2.48247e-11
PDE_06638	-1.62809	0.000840769
PDE_05489	-1.62223	0.043856
PDE_06504	-1.62192	6.44631e-37
PDE_09098	-1.61983	2.3477e-34
PDE_01149	-1.61509	2.47026e-19
PDE_01144	-1.61498	1.4229e-05
PDE_01332	-1.61172	1.13277e-58
PDE_09408	-1.61081	0.0399391
PDE_06636	-1.6105	3.44255e-32
PDE_09740	-1.60773	6.99065e-07
PDE_03243	-1.60474	7.13516e-23
PDE_00399	-1.60129	4.82862e-18
PDE_06177	-1.6011	3.67246e-08
PDE_01995	-1.60038	2.54859e-19
PDE_01284	-1.59927	3.50224e-05
PDE_01662	-1.59669	0.0154573
PDE_06380	-1.59423	2.65208e-59
PDE_08129	-1.59394	3.88257e-06
PDE_01980	-1.59147	2.11704e-12
PDE_07048	-1.59093	6.65268e-24
PDE_06291	-1.59063	1.18772e-44
PDE_03463	-1.5904	3.56851e-08
PDE_09439	-1.59015	0.00219204
PDE_09319	-1.58879	0.000989705
BGI_novel_G000004	-1.58187	4.1305e-07
PDE_06304	-1.57745	2.41882e-18
PDE_03939	-1.57567	1.85416e-45
PDE_00865	-1.57311	8.38842e-06
PDE_09534	-1.57187	2.32446e-05
PDE_01431	-1.56957	3.23789e-08
PDE_07893	-1.56544	3.26542e-22
PDE_07426	-1.56497	2.02983e-51
PDE_09395	-1.56403	2.63927e-45
PDE_05726	-1.56393	7.34154e-30
PDE_02620	-1.56261	0.000267618
PDE_01291	-1.55936	3.25117e-27
PDE_07399	-1.55735	5.62012e-27
PDE_04163	-1.55626	1.7195e-16
PDE_07643	-1.55443	0.000325051
PDE_04305	-1.55274	4.23198e-31
PDE_00604	-1.55063	1.69871e-11
PDE_08195	-1.54906	4.85405e-14
PDE_07005	-1.54579	1.31309e-20
PDE_07847	-1.5457	8.02752e-17
PDE_04080	-1.54565	2.60321e-10
PDE_05254	-1.54421	1.84571e-07
PDE_03042	-1.53933	3.4517e-17
PDE_05309	-1.5385	2.08888e-31
PDE_02965	-1.53435	0.000297098
PDE_04460	-1.52295	4.43977e-14
PDE_02937	-1.52279	0.0352263
PDE_06519	-1.51989	3.03325e-23
PDE_07355	-1.51205	1.80211e-05
PDE_03788	-1.51198	2.57787e-15
PDE_09855	-1.5107	1.69871e-11
PDE_03699	-1.50913	0.0102376
PDE_08754	-1.50899	2.51528e-07
PDE_00058	-1.50809	1.56899e-21
PDE_06768	-1.50706	0.00260247
PDE_02104	-1.50542	7.57614e-34
PDE_06277	-1.49782	3.64039e-10
PDE_09475	-1.49771	1.59935e-22
PDE_07388	-1.49392	5.8695e-05
PDE_08011	-1.48875	2.88446e-20
PDE_00932	-1.48724	0.00083559
PDE_03101	-1.4857	0.00041588
PDE_00948	-1.48517	8.71779e-11
PDE_05586	-1.48107	3.0725e-13
PDE_09375	-1.4806	0.0111836
PDE_05463	-1.47961	6.49509e-17
PDE_06452	-1.47696	1.12149e-06
BGI_novel_G000016	-1.47157	2.20183e-18
PDE_08968	-1.47095	1.91139e-19
PDE_02226	-1.47016	2.40485e-07
PDE_04811	-1.4699	1.77237e-16
PDE_00388	-1.46982	2.20789e-22
PDE_00551	-1.46957	3.91051e-23
PDE_09918	-1.46891	0.000207111
PDE_06447	-1.46866	0.0147861
PDE_07363	-1.46733	0.0179127
PDE_07052	-1.46603	1.22331e-24
PDE_07354	-1.46227	2.55035e-62
PDE_01356	-1.46202	1.64663e-08
PDE_08773	-1.46177	1.70161e-33
PDE_04725	-1.45967	1.35168e-22
PDE_02575	-1.45937	4.14158e-16
PDE_06568	-1.45937	0.0361059
PDE_03885	-1.4573	0.000367495
PDE_04454	-1.45657	1.04546e-25
PDE_00447	-1.45444	4.47802e-07
PDE_08444	-1.45419	3.38405e-24
PDE_03999	-1.45281	3.87569e-13
PDE_09347	-1.45187	1.94106e-18
PDE_07023	-1.44875	1.67441e-06
PDE_03753	-1.44532	5.42013e-22
PDE_07123	-1.44273	1.45265e-12
PDE_02640	-1.44249	0.0370279
PDE_06050	-1.44231	3.71482e-05
PDE_06610	-1.4409	2.24399e-19
PDE_09628	-1.4406	6.78177e-18
PDE_08408	-1.44051	1.06477e-26
PDE_02174	-1.4395	4.91195e-29
PDE_05251	-1.43925	7.40514e-39
PDE_04165	-1.43728	1.37055e-38
PDE_09894	-1.4361	0.00320477
PDE_02657	-1.43459	8.4061e-20
PDE_02145	-1.43454	3.20277e-17
PDE_00879	-1.43425	6.38153e-16
PDE_07892	-1.43116	2.76096e-27
PDE_00384	-1.43103	0.0371948
PDE_00652	-1.43073	7.18251e-33
PDE_02948	-1.42985	2.75751e-46
PDE_02397	-1.42904	0.00107172
PDE_08237	-1.42683	8.27413e-11
PDE_07740	-1.42509	3.65592e-34
PDE_06648	-1.4247	2.12197e-12
PDE_02335	-1.42027	8.75547e-10
PDE_07706	-1.42009	2.72836e-25
PDE_07196	-1.41635	4.32377e-19
PDE_03096	-1.41614	2.40725e-41
PDE_04318	-1.41535	3.03011e-46
PDE_00349	-1.41437	3.0606e-29
PDE_08909	-1.40888	1.5014e-15
PDE_05566	-1.40493	3.21501e-18
BGI_novel_G000005	-1.40156	1.61032e-05
PDE_06083	-1.39934	0.000256097
PDE_00969	-1.39923	3.80792e-48
PDE_05043	-1.39895	1.96129e-40
PDE_09271	-1.39816	2.75622e-19
PDE_08122	-1.39685	7.77395e-12
PDE_02705	-1.39289	4.9118e-17
PDE_04981	-1.39067	1.12767e-25
PDE_09664	-1.38807	1.02414e-07
PDE_09932	-1.38581	8.43715e-20
PDE_06107	-1.38456	7.8422e-25
PDE_00929	-1.3804	0.000442912
PDE_05943	-1.37924	1.0848e-17
PDE_09223	-1.3779	0.0133646
PDE_03446	-1.37776	0.0358044
PDE_09436	-1.37741	2.03712e-12
PDE_06305	-1.37556	2.24283e-28
PDE_05656	-1.37484	0.00197321
PDE_01014	-1.37423	0.0162405
PDE_00784	-1.37402	1.80406e-10
PDE_07121	-1.37351	0.00019621
PDE_09099	-1.37084	9.775e-25
PDE_00036	-1.37063	1.81105e-12
PDE_02867	-1.36782	9.42152e-17
PDE_07606	-1.3671	4.27736e-23
PDE_04511	-1.36695	3.34663e-10
PDE_08470	-1.36581	1.43719e-17
PDE_04120	-1.36353	6.74136e-30
PDE_07453	-1.36067	7.73008e-19
PDE_00269	-1.35534	1.24824e-39
PDE_05135	-1.35491	3.13062e-28
PDE_00721	-1.35142	4.1067e-23
PDE_04911	-1.34939	7.24289e-51
PDE_04121	-1.34576	0.0453424
PDE_07271	-1.34294	6.44559e-14
PDE_02053	-1.34289	6.00323e-26
PDE_04619	-1.34221	9.14347e-14
PDE_00612	-1.34201	5.31262e-05
PDE_04984	-1.34173	6.51761e-10
PDE_05231	-1.33978	8.27312e-09
PDE_07935	-1.33721	6.6957e-07
PDE_09667	-1.33707	1.12216e-15
PDE_08077	-1.33592	5.15441e-13
PDE_01180	-1.33464	3.1545e-30
PDE_05233	-1.33374	1.71655e-34
PDE_06004	-1.3326	4.0374e-19
PDE_01413	-1.33144	5.00813e-22
PDE_08390	-1.33045	8.09445e-12
PDE_08875	-1.33011	7.71042e-07
PDE_07650	-1.33007	8.60598e-06
PDE_00205	-1.32606	1.72983e-06
PDE_09508	-1.32599	8.24213e-16
PDE_07053	-1.32539	1.75644e-09
PDE_04857	-1.32518	1.89806e-25
PDE_06894	-1.32399	1.98807e-14
PDE_00930	-1.31996	6.67842e-10
PDE_01268	-1.31983	3.37826e-30
PDE_01321	-1.31888	4.01957e-22
PDE_05075	-1.31742	2.83347e-23
PDE_06645	-1.31644	0.0421095
PDE_01885	-1.31547	1.27793e-14
PDE_03805	-1.31509	1.24617e-21
PDE_03103	-1.31487	3.78715e-06
PDE_08876	-1.31215	3.15371e-08
PDE_07442	-1.30935	0.00712035
PDE_02215	-1.30879	2.5646e-23
PDE_05532	-1.30824	8.59517e-20
PDE_03169	-1.30559	2.62399e-18
PDE_01042	-1.30509	6.83966e-17
PDE_02963	-1.30301	0.000193626
PDE_09181	-1.30256	8.75856e-09
PDE_02097	-1.30094	0.0193013
PDE_03480	-1.30074	1.81521e-17
PDE_06436	-1.30019	6.09461e-13
PDE_08899	-1.30013	1.00006e-08
PDE_09693	-1.29938	6.06859e-09
PDE_00773	-1.29837	2.30925e-10
PDE_08539	-1.29834	6.79761e-18
PDE_07080	-1.29811	0.000559787
PDE_03245	-1.29741	1.14734e-12
PDE_02077	-1.294	1.7511e-08
PDE_03483	-1.29389	2.15415e-35
PDE_05448	-1.29316	0.000291753
PDE_02166	-1.29212	9.97103e-19
PDE_00965	-1.2913	2.03849e-21
PDE_06576	-1.29076	8.86366e-45
PDE_05659	-1.29055	1.50828e-28
PDE_07884	-1.28973	4.62353e-15
PDE_02099	-1.28619	1.46412e-06
PDE_00064	-1.28605	0.0275411
PDE_00704	-1.28312	7.05246e-32
PDE_05563	-1.28013	2.84155e-08
PDE_05461	-1.27731	5.59776e-07
PDE_05665	-1.27386	1.13219e-12
PDE_07257	-1.27382	1.10623e-10
PDE_08150	-1.27361	6.40214e-32
PDE_05877	-1.27358	1.68057e-09
PDE_06751	-1.27266	1.27635e-12
PDE_05019	-1.26924	0.00386018
PDE_03595	-1.26135	0.0127214
PDE_04912	-1.26115	7.50868e-23
PDE_06489	-1.25817	1.11513e-18
PDE_02417	-1.25773	1.4181e-42
PDE_06765	-1.25758	3.72888e-05
PDE_08284	-1.2573	0.000193443
PDE_04373	-1.2569	1.81622e-34
PDE_07958	-1.25674	0.00599857
PDE_00819	-1.25594	0.00212752
PDE_00744	-1.25583	4.74787e-10
PDE_06369	-1.25423	1.26474e-11
PDE_02748	-1.2526	2.40485e-07
PDE_04089	-1.25129	7.3405e-23
PDE_02160	-1.24983	1.44806e-16
PDE_09635	-1.2447	1.9961e-05
PDE_04450	-1.24353	0.00447387
PDE_06965	-1.24346	1.39594e-16
PDE_01139	-1.24326	5.30955e-05
PDE_03571	-1.24152	1.28229e-21
PDE_08772	-1.24147	9.10755e-06
PDE_01708	-1.24047	7.12738e-13
PDE_07262	-1.24036	7.73585e-29
PDE_01119	-1.23993	2.0677e-07
PDE_03965	-1.23938	1.19626e-13
PDE_08977	-1.23888	0.0374388
PDE_07164	-1.23832	9.28718e-12
PDE_05208	-1.2353	4.92807e-05
PDE_06554	-1.2337	0.000481476
PDE_06623	-1.23362	4.1441e-07
PDE_00972	-1.23182	1.38736e-05
PDE_06341	-1.23092	0.0371948
PDE_02981	-1.22725	0.000308314
PDE_07772	-1.22193	3.37469e-16
PDE_05650	-1.22129	3.22568e-20
PDE_02729	-1.22042	0.0369757
PDE_06542	-1.21695	3.12784e-15
PDE_04127	-1.21488	6.26232e-09
PDE_07674	-1.21164	1.83324e-25
PDE_08680	-1.20862	0.0372229
PDE_07106	-1.20674	1.12965e-12
PDE_02614	-1.2039	2.51278e-09
PDE_01281	-1.20067	2.98169e-09
PDE_07534	-1.19951	9.1671e-30
PDE_04669	-1.19753	3.70323e-30
PDE_05496	-1.19586	0.0152542
PDE_01077	-1.19496	0.00610387
PDE_00716	-1.19483	3.24915e-18
PDE_06232	-1.19421	5.68016e-07
PDE_06743	-1.19334	0.00037186
PDE_06512	-1.19256	3.88605e-08
PDE_09154	-1.19166	8.22155e-05
PDE_09524	-1.18975	3.91735e-09
PDE_07390	-1.18909	0.0258955
PDE_05090	-1.18848	3.5223e-30
PDE_09450	-1.18778	0.0144542
PDE_07113	-1.18684	0.0281346
PDE_01798	-1.18225	5.11748e-08
PDE_01076	-1.1822	0.000664527
PDE_07259	-1.18144	0.00144658
PDE_03115	-1.18053	0.0476142
PDE_00693	-1.17929	0.0142582
PDE_08878	-1.17673	5.40917e-08
PDE_02894	-1.1761	4.99577e-06
PDE_09065	-1.17478	0.0397854
PDE_00727	-1.17466	8.74792e-08
PDE_02728	-1.17422	0.00021713
PDE_08039	-1.1707	0.0271659
PDE_03499	-1.16955	6.48296e-15
PDE_09963	-1.1674	3.30812e-29
PDE_08064	-1.16434	0.0402559
PDE_06639	-1.16331	0.00194798
PDE_07225	-1.16101	5.33682e-10
PDE_05995	-1.16035	1.28081e-19
PDE_08067	-1.15969	5.79371e-07
PDE_02866	-1.15781	4.97727e-10
PDE_01910	-1.15707	1.32492e-16
PDE_02019	-1.15617	5.39283e-14
PDE_07829	-1.15612	0.000815574
PDE_09994	-1.1553	7.26204e-25
PDE_03495	-1.15469	1.96574e-17
PDE_08949	-1.15293	7.51255e-17
PDE_05383	-1.15106	0.00418865
PDE_04538	-1.15104	7.05686e-12
PDE_02260	-1.15028	0.0110038
PDE_03390	-1.14984	0.00595842
PDE_05962	-1.1495	2.23685e-14
PDE_09529	-1.14855	0.0248662
PDE_07132	-1.14817	1.93808e-14
PDE_00247	-1.14593	0.00393183
PDE_05577	-1.14422	2.08126e-14
PDE_09864	-1.14232	6.72777e-07
PDE_09437	-1.14216	1.21333e-23
PDE_06466	-1.14078	4.02987e-17
PDE_01141	-1.13975	1.16075e-08
PDE_08774	-1.13968	1.33186e-08
PDE_05955	-1.13967	0.00130133
BGI_novel_G000014	-1.13887	0.000725319
PDE_06222	-1.13764	2.23381e-17
PDE_00305	-1.13515	6.81938e-11
PDE_00599	-1.13404	2.96883e-07
PDE_01323	-1.13324	0.00354348
PDE_04625	-1.12952	8.65982e-07
PDE_05655	-1.12712	1.65978e-11
PDE_05237	-1.12554	3.21602e-10
PDE_09324	-1.12538	1.00722e-17
PDE_08333	-1.12537	3.35966e-07
PDE_04986	-1.12418	5.12843e-06
PDE_04078	-1.12374	3.40098e-17
PDE_04734	-1.12258	0.0305763
PDE_05476	-1.12128	4.61865e-10
PDE_03926	-1.1205	0.0382669
PDE_06495	-1.11864	0.00625021
PDE_02261	-1.1174	1.29192e-05
PDE_05221	-1.1172	7.80396e-17
PDE_09350	-1.11595	1.84378e-12
PDE_01434	-1.1105	3.46867e-06
PDE_09421	-1.11001	3.26973e-07
PDE_05904	-1.10987	3.77824e-08
PDE_02885	-1.10969	3.73116e-05
PDE_00239	-1.10793	0.00506533
PDE_06276	-1.10705	9.09262e-13
PDE_09571	-1.10469	8.43226e-17
PDE_03283	-1.10096	4.26609e-09
PDE_00134	-1.09919	2.39258e-12
PDE_02106	-1.09835	2.94384e-13
PDE_07110	-1.09712	0.00148916
PDE_04643	-1.09618	8.33425e-16
PDE_00536	-1.0956	3.88034e-33
PDE_02792	-1.0918	8.09332e-10
PDE_03381	-1.09026	3.43446e-06
PDE_06896	-1.089	4.24215e-12
PDE_02464	-1.08597	8.30633e-07
PDE_06914	-1.08592	0.00068179
PDE_05040	-1.08583	7.55761e-15
PDE_01048	-1.08298	1.98086e-11
PDE_01264	-1.07936	3.94312e-14
PDE_00213	-1.07681	6.76138e-10
PDE_05086	-1.07332	4.24542e-21
PDE_08560	-1.0723	9.88536e-17
PDE_07638	-1.07227	1.97895e-26
PDE_07525	-1.07188	9.94512e-19
PDE_03242	-1.07115	1.73636e-17
PDE_09144	-1.06938	3.25971e-17
PDE_06262	-1.06774	1.45377e-07
PDE_04523	-1.06637	0.00662273
PDE_09597	-1.06579	2.49944e-18
PDE_04187	-1.06527	0.0313544
PDE_04691	-1.06291	1.69871e-11
PDE_03289	-1.06242	0.000727675
PDE_01507	-1.06193	2.57164e-18
PDE_06289	-1.06189	9.09399e-16
PDE_07234	-1.06092	1.0278e-05
PDE_05757	-1.06069	2.07108e-15
PDE_05711	-1.06032	4.70141e-16
PDE_09828	-1.06002	3.54326e-17
PDE_03990	-1.05899	2.14407e-07
PDE_01287	-1.05404	3.79882e-09
PDE_01440	-1.05079	0.0209524
PDE_05824	-1.04889	1.98635e-10
PDE_08879	-1.04823	5.22931e-13
PDE_09435	-1.04676	4.56828e-06
PDE_01349	-1.04243	0.000529248
PDE_04365	-1.04208	2.5087e-15
PDE_00510	-1.04199	8.25663e-05
PDE_01140	-1.0416	3.23156e-07
PDE_03262	-1.03974	7.15109e-10
PDE_04147	-1.0396	0.0224881
PDE_02900	-1.03882	2.55649e-08
PDE_08385	-1.03819	1.15642e-15
PDE_01279	-1.03733	2.89393e-11
PDE_02712	-1.03702	8.82155e-24
PDE_05414	-1.03573	3.4556e-10
PDE_05958	-1.03537	4.07406e-05
PDE_05359	-1.03536	0.000851765
PDE_02735	-1.03334	2.33658e-11
PDE_02461	-1.03332	4.45594e-11
PDE_08732	-1.03295	1.08901e-15
PDE_06370	-1.03132	0.000952928
PDE_05484	-1.03119	5.19849e-06
PDE_07796	-1.02897	2.68787e-12
PDE_01952	-1.02848	2.03058e-11
PDE_06022	-1.02672	8.76135e-19
PDE_06187	-1.02639	7.35014e-27
PDE_08112	-1.02489	0.0407322
PDE_02107	-1.0236	4.75157e-07
PDE_09295	-1.02359	3.26747e-13
PDE_00197	-1.02162	1.42238e-06
PDE_00607	-1.02133	1.39089e-14
PDE_02656	-1.02097	2.96698e-18
PDE_03757	-1.02053	1.12598e-34
PDE_09047	-1.01996	1.5117e-11
PDE_03297	-1.01957	1.78082e-09
PDE_06790	-1.01928	6.77778e-07
PDE_05988	-1.01855	2.08215e-09
PDE_08060	-1.01845	5.81979e-18
PDE_01468	-1.01723	5.00328e-09
PDE_06420	-1.01686	4.99202e-15
PDE_08391	-1.01662	4.49055e-19
PDE_03294	-1.01633	2.7187e-08
PDE_06745	-1.01607	9.6723e-27
PDE_05250	-1.01432	1.25515e-14
PDE_02774	-1.01365	3.14847e-05
PDE_08613	-1.01103	5.72797e-45
PDE_08149	-1.00888	0.00540469
PDE_00158	-1.00847	8.84614e-08
PDE_01706	-1.0079	6.09691e-13
PDE_00565	-1.00783	5.54073e-17
PDE_04307	-1.00773	4.86513e-07
PDE_00459	-1.00721	6.09171e-11
PDE_01973	-1.00686	4.00424e-06
PDE_00611	-1.00665	4.65345e-10
PDE_08954	-1.00621	1.42967e-12
PDE_04621	-1.00503	2.23121e-05
PDE_09166	-1.00364	4.26123e-21
PDE_08178	-1.00299	0.00229363
PDE_07122	-1.00269	0.0431461
PDE_04162	-1.0011	1.0662e-24
PDE_08620	1.00077	9.88169e-08
PDE_08433	1.0018	2.94069e-11
PDE_07202	1.00183	8.28624e-07
PDE_07218	1.00553	2.53661e-09
PDE_07381	1.00575	4.03543e-06
PDE_04767	1.00815	2.09185e-23
PDE_08186	1.00892	0.000501498
PDE_06306	1.0093	0.00101031
PDE_04234	1.01103	0.00982467
PDE_03298	1.01114	1.00908e-20
PDE_04142	1.01455	1.52994e-13
PDE_05537	1.01463	4.5048e-24
PDE_06401	1.0153	5.42501e-07
PDE_06575	1.0155	1.26513e-05
PDE_03309	1.01595	5.67251e-07
PDE_00815	1.02002	6.07022e-09
PDE_00452	1.02219	8.76458e-18
PDE_00248	1.02259	1.16062e-07
PDE_02193	1.02443	1.75644e-09
PDE_08094	1.02514	0.017998
PDE_07230	1.0256	1.58488e-20
PDE_10007	1.02578	1.09649e-15
PDE_01786	1.02657	1.48239e-19
PDE_08550	1.02793	1.52158e-08
PDE_05336	1.03466	3.38273e-11
PDE_05081	1.03511	1.1023e-06
PDE_02918	1.03887	1.09812e-08
PDE_02136	1.03985	0.000134168
PDE_06285	1.04332	3.29026e-08
PDE_04093	1.04656	2.22552e-07
PDE_01746	1.04693	8.86933e-08
PDE_07368	1.05187	4.15239e-13
PDE_00841	1.05406	2.27164e-09
PDE_03875	1.05665	2.33827e-15
PDE_03749	1.05672	0.00139656
PDE_04922	1.05802	6.11941e-18
PDE_01187	1.05871	2.00785e-11
PDE_04615	1.06005	0.0481068
PDE_09327	1.06545	3.26747e-13
PDE_03580	1.07527	1.05755e-06
PDE_09082	1.076	3.84887e-11
PDE_01198	1.07702	2.35077e-14
PDE_07231	1.07751	0.000166368
PDE_04220	1.07822	1.76333e-12
PDE_09775	1.08269	2.17996e-12
PDE_06649	1.08803	2.33812e-09
PDE_04088	1.08812	6.35277e-15
PDE_09942	1.08959	0.00258536
PDE_04341	1.09857	2.36883e-18
PDE_02579	1.10018	8.43443e-15
PDE_04506	1.10219	2.4317e-19
PDE_01163	1.10254	7.07202e-06
PDE_05831	1.10416	4.69196e-34
PDE_05502	1.10745	3.21781e-06
PDE_04159	1.10894	2.28775e-09
PDE_06400	1.11069	6.83656e-13
PDE_01599	1.11409	5.34848e-07
PDE_09377	1.11449	1.34197e-27
PDE_04340	1.11454	2.15108e-15
PDE_04157	1.11465	5.59786e-17
PDE_04026	1.11493	0.0296646
PDE_09441	1.11725	6.18387e-14
PDE_06951	1.11793	2.15435e-13
PDE_09852	1.12117	6.94151e-17
PDE_05185	1.12124	8.01692e-18
PDE_01178	1.12167	2.12216e-12
PDE_00933	1.12747	4.35103e-14
PDE_03287	1.12891	3.97966e-10
PDE_08740	1.13051	4.14564e-11
PDE_03375	1.13316	1.06557e-14
PDE_06474	1.1341	6.00638e-15
PDE_02455	1.13476	1.3426e-35
PDE_07292	1.13646	0.0251332
PDE_03742	1.13711	0.00777447
PDE_06565	1.14034	3.16568e-08
PDE_09143	1.14485	4.93254e-07
PDE_08327	1.14551	0.0035133
PDE_04160	1.15599	1.44371e-21
PDE_05527	1.15657	1.16482e-27
PDE_00021	1.15669	3.45506e-20
PDE_09382	1.16108	3.67802e-07
PDE_02600	1.16438	5.41624e-25
PDE_01641	1.16485	0.001884
PDE_08572	1.16674	9.00298e-18
PDE_04389	1.16781	7.6574e-10
PDE_07648	1.17537	7.1705e-08
PDE_07153	1.17615	4.78908e-09
PDE_01345	1.17799	2.91255e-13
PDE_06076	1.18057	7.73603e-10
PDE_02797	1.18522	3.74784e-09
PDE_00924	1.19233	4.89564e-40
PDE_01751	1.19314	0.0374329
PDE_00610	1.1939	1.92787e-11
PDE_08300	1.19422	1.28884e-06
PDE_07927	1.19767	2.05402e-20
PDE_09845	1.19998	7.5311e-40
PDE_09762	1.20457	2.11317e-42
PDE_07176	1.20823	4.07609e-07
PDE_01424	1.2087	3.90593e-39
PDE_06685	1.20877	2.3821e-21
PDE_03636	1.20985	1.32366e-10
PDE_09700	1.21292	1.59993e-26
PDE_07708	1.21387	1.90638e-28
PDE_01218	1.21965	2.64276e-10
PDE_08111	1.22287	2.80342e-34
PDE_05573	1.22339	1.49516e-14
PDE_01639	1.22772	1.00543e-19
PDE_04740	1.23423	0.0151229
PDE_04161	1.23483	1.21948e-27
PDE_01756	1.23912	1.49924e-16
PDE_01021	1.23958	2.63943e-10
PDE_04989	1.24021	1.2815e-12
PDE_05947	1.24095	9.32498e-13
PDE_01576	1.24369	2.60343e-21
PDE_03278	1.24383	3.74588e-15
PDE_02100	1.24475	1.65953e-13
PDE_07124	1.24572	2.19013e-12
PDE_02505	1.24596	1.3288e-12
PDE_08042	1.24596	4.18486e-11
PDE_00583	1.24726	2.46703e-09
PDE_01418	1.25301	1.17299e-43
PDE_06103	1.25609	0.0234299
PDE_09165	1.2574	4.41883e-10
PDE_08044	1.26201	1.78946e-19
PDE_03152	1.26425	3.41598e-19
PDE_00486	1.26433	5.7452e-20
PDE_00015	1.26957	2.40272e-10
PDE_02517	1.27425	1.65452e-20
PDE_09901	1.27668	2.49569e-25
PDE_01652	1.27742	4.64671e-11
PDE_02648	1.28137	9.5621e-19
PDE_03950	1.28364	0.000346154
PDE_02721	1.28452	1.3877e-15
PDE_00792	1.28954	1.95514e-16
PDE_06364	1.2908	2.63794e-10
PDE_01573	1.29457	2.45603e-19
PDE_04628	1.29666	2.96144e-06
PDE_01894	1.30067	5.53942e-05
PDE_01633	1.30331	0.0224174
PDE_01348	1.30813	2.52898e-11
PDE_05469	1.31645	1.31868e-20
PDE_06770	1.31679	0.00650662
PDE_02553	1.31759	1.74863e-06
PDE_09678	1.31964	7.5083e-07
PDE_08075	1.31977	3.75323e-14
PDE_06861	1.31991	0.0094753
PDE_09521	1.32053	1.42318e-24
PDE_06631	1.32912	1.59153e-14
PDE_09013	1.33388	0.000600933
PDE_04023	1.33399	8.60994e-08
PDE_02257	1.34389	9.69363e-10
PDE_00082	1.34413	1.61328e-32
PDE_00676	1.34422	3.7375e-26
PDE_04498	1.35192	0.000419982
PDE_09141	1.35391	1.40926e-10
PDE_05951	1.35661	1.63404e-07
PDE_08724	1.36268	0.0358044
PDE_01260	1.36343	0.000851233
PDE_03253	1.36475	4.29823e-29
PDE_06814	1.37349	1.21809e-09
PDE_01635	1.3766	2.40125e-48
PDE_03032	1.37672	3.73295e-51
PDE_04842	1.37917	0.00010857
PDE_06023	1.37993	0.00103849
PDE_09969	1.38803	2.28114e-38
PDE_05340	1.39068	5.91849e-18
PDE_01828	1.39074	1.80828e-08
PDE_01631	1.39497	3.42388e-15
PDE_05175	1.40199	7.18185e-11
PDE_09569	1.40268	6.99988e-16
PDE_02386	1.40473	1.66167e-23
PDE_03401	1.40557	1.84895e-07
PDE_00961	1.40942	5.21803e-27
PDE_03519	1.41003	4.16006e-37
PDE_06125	1.41283	1.38106e-18
PDE_04459	1.42501	0.00586639
PDE_09226	1.42854	3.34893e-32
PDE_08346	1.43011	5.04302e-35
PDE_09988	1.43685	3.21781e-06
PDE_04267	1.43887	6.579e-21
PDE_08286	1.43922	2.03055e-09
PDE_02118	1.44218	4.8918e-52
PDE_02946	1.44466	0.000343079
PDE_02380	1.44518	1.39369e-09
PDE_07002	1.44571	0.00182638
PDE_02324	1.44609	5.21799e-14
PDE_04074	1.44899	2.36095e-16
PDE_01025	1.45044	6.55774e-58
PDE_00752	1.45331	2.66988e-07
PDE_00814	1.46479	8.02752e-17
PDE_06528	1.4786	6.59776e-28
PDE_09609	1.47953	9.59916e-43
PDE_04051	1.47955	1.37715e-18
PDE_09081	1.48199	2.52265e-07
PDE_05080	1.48531	2.36427e-06
PDE_05342	1.48861	8.61381e-11
PDE_01958	1.49049	1.46502e-07
PDE_09012	1.4953	1.31075e-24
PDE_07754	1.50093	0.0458158
PDE_00794	1.51033	6.30779e-37
PDE_02583	1.51095	6.62614e-22
PDE_01372	1.51256	9.09262e-13
PDE_00795	1.51266	8.27086e-22
PDE_02252	1.51612	1.479e-37
PDE_00288	1.51669	2.29575e-17
PDE_00881	1.51723	4.26665e-20
PDE_04295	1.51856	8.5787e-34
PDE_07563	1.52094	3.49473e-21
PDE_09939	1.522	6.94642e-36
PDE_06059	1.52233	2.2379e-36
PDE_01561	1.52831	9.24169e-07
PDE_03295	1.54996	1.03241e-29
PDE_00793	1.55241	9.93525e-41
PDE_06026	1.55546	0.00734873
PDE_09873	1.55649	2.46385e-05
PDE_09986	1.55856	9.83327e-15
PDE_09019	1.56046	2.45629e-29
PDE_06069	1.56679	7.63405e-32
PDE_06335	1.56755	1.06939e-30
PDE_02677	1.5688	6.78336e-20
PDE_02456	1.57604	9.23418e-33
PDE_00507	1.58049	6.31454e-05
PDE_03052	1.58109	1.96009e-37
PDE_02102	1.59596	8.12352e-72
PDE_05941	1.59674	1.95487e-36
PDE_07385	1.60374	2.33966e-14
PDE_02128	1.60703	2.92814e-47
PDE_06055	1.60926	2.2411e-09
PDE_04447	1.60927	9.01591e-08
PDE_03434	1.61134	0.023905
PDE_05550	1.61551	1.53521e-22
PDE_05633	1.61594	9.72362e-42
PDE_04563	1.62157	1.4203e-58
PDE_03629	1.62459	3.77392e-09
PDE_00080	1.62685	3.58339e-34
PDE_05440	1.63585	0.000195415
PDE_08282	1.64265	3.80963e-07
PDE_04921	1.64505	3.99534e-19
PDE_06698	1.64573	1.54229e-16
PDE_09697	1.64677	1.15009e-56
PDE_09245	1.64818	0.0143246
PDE_00810	1.64914	2.27602e-21
PDE_02003	1.65163	8.47575e-46
PDE_06350	1.6522	2.08865e-09
PDE_00796	1.65322	3.41028e-34
PDE_01214	1.65581	2.74578e-23
PDE_00226	1.66383	1.32691e-27
PDE_05931	1.66688	2.36884e-13
PDE_09745	1.66883	2.30361e-12
PDE_02823	1.67193	1.05992e-32
PDE_01404	1.67518	3.2661e-28
PDE_03654	1.68884	1.88331e-37
PDE_06338	1.69298	6.33045e-15
PDE_05760	1.69948	1.85415e-08
PDE_02119	1.70071	2.50259e-54
PDE_09315	1.70272	1.20821e-10
PDE_07871	1.70957	2.59595e-31
PDE_04284	1.72237	2.4704e-08
PDE_09581	1.72535	2.38748e-49
PDE_03118	1.73107	1.46578e-07
PDE_04015	1.73145	7.62372e-06
PDE_00488	1.73358	1.06178e-34
PDE_00808	1.73474	6.8105e-36
PDE_06915	1.73527	0.0364494
PDE_03331	1.74212	7.8637e-16
PDE_07929	1.74406	1.7206e-22
PDE_05374	1.74491	0.00128439
PDE_00081	1.75071	4.24736e-54
PDE_07679	1.75343	1.98919e-28
PDE_01405	1.76134	1.15316e-36
PDE_03382	1.78301	3.54382e-32
PDE_08225	1.78568	4.42108e-63
PDE_02469	1.79184	3.07267e-05
PDE_03277	1.8011	0.0412349
PDE_00809	1.8022	4.83108e-27
PDE_07054	1.80395	1.37817e-21
PDE_00811	1.80829	5.12762e-53
PDE_02448	1.80878	1.72798e-05
PDE_01191	1.8094	6.7339e-11
PDE_09767	1.81154	1.0925e-39
PDE_04393	1.81748	1.61706e-37
PDE_03520	1.82003	3.39688e-52
PDE_00485	1.82046	4.65628e-11
PDE_01256	1.8269	0.00481183
PDE_07928	1.82708	7.80755e-35
PDE_00310	1.82864	7.73926e-26
PDE_08804	1.83995	1.00283e-13
PDE_06097	1.84323	0.0133784
PDE_07011	1.84422	1.04455e-41
PDE_01034	1.84436	0.0106604
PDE_08305	1.85229	4.25194e-06
PDE_07118	1.85375	0.0460937
PDE_00218	1.85464	0.0333934
PDE_02130	1.85678	0.0102803
PDE_05945	1.87994	1.1463e-05
PDE_07251	1.88328	0.000311782
PDE_04830	1.88655	1.95493e-29
PDE_06567	1.88661	1.44136e-25
PDE_02637	1.89358	8.0914e-24
PDE_05181	1.89858	0.0458276
PDE_05323	1.89964	7.028e-19
PDE_02134	1.90001	0.0223812
PDE_09202	1.90287	0.0163159
PDE_09616	1.91345	1.79554e-22
PDE_06625	1.91731	2.75027e-08
PDE_09748	1.92896	2.64527e-06
PDE_02121	1.93305	6.69599e-48
PDE_06340	1.94054	0.000559238
PDE_09947	1.94249	6.09849e-36
PDE_03747	1.94271	2.20057e-20
PDE_06070	1.94857	3.13971e-05
PDE_06955	1.95307	1.39416e-16
PDE_08312	1.95533	4.60649e-07
BGI_novel_G000020	1.96509	5.54775e-12
PDE_05210	1.96708	8.94668e-06
PDE_09848	1.9814	3.46263e-28
PDE_07807	1.98373	0.0354
PDE_09742	1.98687	0.00171432
PDE_08160	2.01122	3.84724e-109
PDE_02521	2.01186	0.00254684
PDE_02093	2.01903	2.84364e-18
PDE_00801	2.01929	1.12578e-24
PDE_02891	2.02161	0.000321092
PDE_00092	2.02876	4.21157e-22
PDE_07240	2.04805	0.0293365
PDE_04024	2.05234	0.000146922
PDE_08005	2.05768	5.56789e-06
PDE_00807	2.06117	8.1551e-56
PDE_01333	2.06646	2.09285e-48
PDE_06972	2.07309	1.33172e-07
PDE_04859	2.07443	3.01524e-05
PDE_01269	2.09022	0.00321398
PDE_02514	2.0936	7.73242e-86
PDE_05940	2.0973	7.28834e-05
PDE_03518	2.10202	1.27199e-23
PDE_04283	2.10852	0.0247302
PDE_00805	2.11363	3.60127e-39
PDE_06096	2.12295	3.4546e-09
PDE_01346	2.12949	1.11567e-26
PDE_01767	2.13014	1.46549e-100
PDE_03635	2.1306	2.2308e-17
PDE_02115	2.13135	6.63304e-37
PDE_06889	2.13927	1.09829e-25
PDE_00804	2.14168	2.34919e-30
PDE_08710	2.15504	1.42234e-49
PDE_05379	2.16352	1.17583e-05
PDE_08214	2.16693	6.74069e-05
PDE_01330	2.17287	1.35037e-84
PDE_08763	2.17434	1.0347e-06
PDE_03923	2.18204	0.0196517
PDE_09799	2.18753	5.15312e-15
PDE_01234	2.18754	3.32051e-15
PDE_02111	2.19479	0.017216
PDE_05973	2.20015	0.000926497
PDE_06282	2.21193	0.000481032
PDE_06517	2.22968	3.5584e-25
PDE_05606	2.23212	0.0167154
PDE_03053	2.2537	7.44559e-62
PDE_07667	2.25829	1.07206e-87
PDE_00791	2.26118	3.32563e-42
PDE_01718	2.2671	1.33997e-40
PDE_01125	2.27371	2.00759e-10
PDE_07062	2.29856	0.00236029
PDE_08912	2.31307	2.25483e-54
PDE_02635	2.31402	3.80224e-27
PDE_02454	2.31789	5.17905e-106
PDE_06566	2.32475	4.73962e-28
PDE_04039	2.33436	1.85424e-61
PDE_00799	2.33816	9.56143e-58
PDE_04566	2.34777	2.83269e-73
PDE_05888	2.35022	3.42444e-43
PDE_09760	2.35094	5.23414e-47
PDE_09243	2.36565	6.60503e-72
PDE_03275	2.36783	2.45518e-07
PDE_07934	2.37262	6.4275e-07
PDE_09810	2.38099	1.69468e-39
PDE_00797	2.38755	1.68199e-70
PDE_07063	2.38904	4.24654e-09
PDE_01983	2.39101	4.6369e-21
PDE_08974	2.40054	1.42795e-16
PDE_01201	2.40993	1.66611e-27
PDE_09278	2.41813	2.68911e-49
PDE_04028	2.44784	0.00246475
PDE_02689	2.44953	7.73335e-10
PDE_02123	2.45174	4.2562e-121
PDE_04294	2.4534	2.49083e-64
PDE_00016	2.46494	4.6544e-33
PDE_02398	2.46839	1.91478e-23
PDE_07207	2.48187	1.83573e-47
PDE_08353	2.49955	0.000898141
PDE_01199	2.50041	2.41049e-20
PDE_06071	2.50801	5.75225e-32
PDE_06884	2.5162	6.73918e-26
PDE_07585	2.53749	5.1027e-44
PDE_01057	2.54626	2.24134e-62
PDE_00800	2.55547	3.9196e-40
PDE_09414	2.56126	6.33937e-08
PDE_09229	2.58516	4.33674e-33
PDE_09699	2.60366	8.91317e-65
PDE_02399	2.61286	5.16362e-21
PDE_03633	2.63531	1.00519e-59
PDE_06885	2.63564	3.53145e-19
PDE_00802	2.65735	1.01001e-57
PDE_06117	2.66274	5.49483e-08
PDE_00770	2.66778	1.22811e-86
PDE_00806	2.66932	1.41604e-59
PDE_01643	2.67059	5.01195e-41
PDE_00798	2.68139	6.77474e-90
PDE_08159	2.68204	2.10824e-86
PDE_00594	2.68834	7.55187e-08
PDE_09758	2.70195	1.25881e-166
PDE_07454	2.71085	1.16995e-82
PDE_04156	2.74545	1.65946e-38
PDE_09261	2.75034	8.31355e-117
PDE_03319	2.75065	1.92464e-115
PDE_09811	2.76628	1.2413e-08
PDE_01288	2.7664	3.69219e-08
PDE_01303	2.77017	0.00131042
PDE_00236	2.79233	1.61668e-17
PDE_04564	2.80016	0.00113713
PDE_02101	2.80629	0.00199401
PDE_01395	2.81276	1.06697e-14
PDE_08349	2.81714	0.00167375
PDE_01334	2.82098	5.50533e-25
PDE_03993	2.82477	5.86309e-50
PDE_07868	2.82557	4.94471e-05
PDE_00790	2.82983	1.86603e-76
PDE_02060	2.84615	3.17145e-07
PDE_05886	2.84787	1.21929e-71
PDE_06677	2.85119	1.55217e-40
PDE_04660	2.85132	2.90771e-38
PDE_08157	2.87731	1.0088e-169
PDE_06337	2.87833	8.93734e-19
PDE_08279	2.88931	1.50989e-28
PDE_06377	2.89165	1.35687e-46
PDE_05971	2.89242	4.02022e-54
PDE_09417	2.90136	1.27439e-56
PDE_07208	2.90157	4.05665e-37
PDE_09242	2.90469	1.11007e-39
PDE_08155	2.916	2.15132e-279
PDE_00698	2.92955	1.15079e-13
PDE_00789	2.93187	5.77776e-121
PDE_01716	2.94057	3.97388e-77
PDE_02200	2.94723	7.08776e-30
PDE_02117	2.98354	8.2172e-06
PDE_09380	2.99659	4.64746e-36
PDE_06389	3.00017	4.35131e-75
PDE_06034	3.00026	1.06711e-45
PDE_09237	3.00722	6.33542e-12
PDE_00828	3.02031	1.97358e-50
PDE_09246	3.02855	6.18567e-20
PDE_03279	3.03138	2.99168e-47
PDE_09231	3.03377	1.68137e-39
PDE_02886	3.05431	7.17421e-46
PDE_01335	3.0583	1.3536e-153
PDE_03867	3.08614	8.10148e-08
PDE_07656	3.08983	4.56973e-05
PDE_06035	3.09626	2.67329e-43
PDE_09236	3.10224	7.10617e-18
PDE_09232	3.10724	1.57658e-14
PDE_03290	3.11894	1.32992e-27
PDE_01717	3.12868	1.52997e-164
PDE_04276	3.12871	9.3617e-14
PDE_04899	3.15942	2.11249e-16
PDE_02559	3.16576	1.07315e-17
PDE_10012	3.18688	3.13975e-08
PDE_09241	3.20311	7.95287e-19
PDE_01302	3.21367	6.02473e-131
PDE_02114	3.22736	2.77853e-17
PDE_09759	3.24804	1.18469e-118
PDE_09230	3.25113	2.95546e-58
PDE_09238	3.26691	1.06766e-15
PDE_08156	3.27945	4.30031e-292
PDE_09244	3.30821	1.07219e-102
PDE_08500	3.31414	9.85481e-05
PDE_03587	3.31478	4.94708e-20
PDE_02126	3.32636	1.50104e-116
PDE_09234	3.33339	8.67705e-18
PDE_05433	3.33906	1.29443e-56
PDE_08660	3.35156	1.20742e-188
PDE_09771	3.35665	1.09829e-37
PDE_05889	3.37017	1.5003e-113
PDE_09240	3.37086	7.37012e-17
PDE_05193	3.37418	1.51591e-25
PDE_09239	3.40189	2.27155e-20
PDE_09233	3.42637	1.80987e-22
PDE_04016	3.44868	2.65298e-07
PDE_02513	3.4586	2.66482e-67
PDE_03296	3.49708	2.3964e-97
PDE_02125	3.50172	2.36937e-91
PDE_01701	3.53086	6.42556e-16
PDE_03924	3.53707	2.70853e-05
PDE_05885	3.55634	5.30704e-73
PDE_07258	3.5585	2.61183e-42
PDE_04029	3.58852	3.15528e-11
PDE_02004	3.60993	1.08338e-37
PDE_08788	3.6247	1.15594e-164
PDE_01274	3.64406	1.34117e-05
PDE_03291	3.6469	6.87147e-06
PDE_03304	3.70281	8.8972e-07
PDE_05082	3.76305	1.97127e-196
PDE_08784	3.77104	5.09945e-25
PDE_06349	3.81629	6.04794e-79
PDE_09761	3.82469	0
PDE_00947	3.90185	5.86908e-66
PDE_07205	3.99557	6.24752e-147
PDE_06439	4.03379	3.58302e-143
PDE_01229	4.04537	3.36505e-22
PDE_06438	4.06942	1.07477e-23
PDE_08849	4.10052	3.27067e-07
PDE_07661	4.11867	1.24046e-06
PDE_06303	4.20257	3.35704e-46
PDE_02682	4.21493	1.78555e-249
PDE_05721	4.24694	1.04567e-196
PDE_00803	4.29045	1.82436e-167
PDE_08382	4.33319	7.84168e-41
PDE_06929	4.39891	1.0707e-10
PDE_06154	4.49229	3.21136e-49
PDE_00508	4.5612	0
PDE_00509	4.62813	0
PDE_09279	4.64101	7.42198e-32
PDE_06155	4.65191	1.24519e-09
PDE_07104	4.69424	3.70498e-92
PDE_08497	4.83474	3.43037e-22
PDE_08591	4.9632	4.21667e-11
PDE_06802	5.06052	2.95286e-13
PDE_09235	5.07047	3.16868e-44
PDE_07933	5.22652	1.47271e-22
PDE_00287	5.23661	1.72715e-162
PDE_03374	5.28701	8.31989e-13
PDE_03922	5.35019	1.54643e-17
PDE_06031	5.41807	1.29818e-167
PDE_09228	5.53747	9.26864e-55
PDE_07206	5.58131	2.93746e-226
PDE_06527	5.59196	2.63903e-173
PDE_07344	5.73619	1.1103e-16
PDE_08706	6.03593	3.55399e-140
PDE_03292	6.06849	1.24113e-64
PDE_07148	6.17079	6.69737e-19
PDE_09216	6.39302	6.61699e-21
PDE_08874	6.39794	1.34087e-21
PDE_06214	6.41165	1.95071e-21
PDE_01039	6.46557	2.94321e-22
PDE_07980	6.50078	1.53132e-22
PDE_02070	6.84587	9.65578e-25
PDE_01219	6.93641	8.75478e-27
PDE_03634	6.97302	1.35255e-91
PDE_07056	6.98824	8.51296e-27
PDE_06813	7.22617	5.99151e-29
PDE_00014	7.51005	7.36602e-40
PDE_00473	7.87819	1.11873e-37
PDE_07655	8.2932	1.75243e-44
