# Supplementary material for: F-box protein Fbx23 acts as a transcriptional coactivator to recognize and activate transcription factor Ace1
Source: PLoS Genet. 2025 Jan 21;21(1):e1011539. doi: 10.1371/journal.pgen.1011539 (PMC11750091; doi:10.1371/journal.pgen.1011539)
Supplement: S3 Spreadsheet — (Sheet 1) Biological process (Sheet 2) Molecular function (Sheet 3) Cellular component. (XLSX) [file pgen.1011539.s012.xlsx]

## Sheet: Sheet1 Biological Process
Level	GO ID	GO Name	GO Type	Parents (ACC)	Parents (Name)	P-Value	FDR	#SeqTest	SeqTest	#SeqRef	SeqRef	OVER/UNDER
1	GO:0008150	biological_process	Biological Process
2	GO:0044550	secondary metabolite biosynthetic process	Biological Process	GO:0008150, GO:0019748, GO:0009058	biological_process, secondary metabolic process, biosynthetic process	6e-08	1.4e-05	54	PDE_09202, PDE_04274, PDE_06894, PDE_09243, PDE_07266, PDE_08112, PDE_04628, PDE_01718, PDE_02121, PDE_01076, PDE_01395, PDE_01198, PDE_02123, PDE_09238, PDE_02203, PDE_09239, PDE_04228, PDE_05886, PDE_02134, PDE_06972, PDE_03304, PDE_02656, PDE_09742, PDE_06155, PDE_00808, PDE_00800, PDE_02946, PDE_01418, PDE_04641, PDE_02102, PDE_05532, PDE_08968, PDE_08329, PDE_08660, PDE_09237, PDE_09230, PDE…	142	PDE_02092, PDE_08472, PDE_06332, PDE_05761, PDE_08994, PDE_09200, PDE_07265, PDE_01719, PDE_00224, PDE_00627, PDE_04388, PDE_04025, PDE_02122, PDE_03455, PDE_02883, PDE_01399, PDE_01433, PDE_06327, PDE_04281, PDE_07671, PDE_07670, PDE_03471, PDE_02141, PDE_07035, PDE_04441, PDE_01689, PDE_01205, PDE_06739, PDE_03620, PDE_07303, PDE_02135, PDE_02410, PDE_04436, PDE_02411, PDE_04438, PDE_03623, PDE…	OVER
2	GO:0055085	transmembrane transport	Biological Process	GO:0006810, GO:0008150, GO:0009987	transport, biological_process, cellular process	3.2e-15	2.2e-12	146	PDE_06575, PDE_02130, PDE_04276, PDE_09320, PDE_06176, PDE_06452, PDE_08992, PDE_07661, PDE_01042, PDE_08470, PDE_08591, PDE_04267, PDE_01275, PDE_05757, PDE_04304, PDE_04545, PDE_04820, PDE_04161, PDE_02380, PDE_04165, PDE_00236, PDE_03747, PDE_04318, PDE_01723, PDE_02417, PDE_07706, PDE_02937, PDE_00594, PDE_00197, PDE_04432, PDE_07821, PDE_09848, PDE_08756, PDE_03587, PDE_06576, PDE_01287, PDE…	442	PDE_03339, PDE_05517, PDE_00066, PDE_03453, PDE_04300, PDE_02484, PDE_03210, PDE_04544, PDE_03575, PDE_03454, PDE_02247, PDE_04303, PDE_04427, PDE_04680, PDE_03591, PDE_06740, PDE_03352, PDE_03351, PDE_04319, PDE_06619, PDE_03108, PDE_06859, PDE_01043, PDE_05523, PDE_03465, PDE_07940, PDE_02377, PDE_06736, PDE_05647, PDE_08915, PDE_05645, PDE_03121, PDE_03000, PDE_00096, PDE_00091, PDE_05418, PDE…	OVER
2	GO:1901575	organic substance catabolic process	Biological Process	GO:0008150, GO:0009056, GO:0071704	biological_process, catabolic process, organic substance metabolic process	3.1e-07	5.9e-05	82	PDE_08037, PDE_09761, PDE_05081, PDE_06171, PDE_02800, PDE_08907, PDE_01756, PDE_08906, PDE_02682, PDE_03375, PDE_05633, PDE_00507, PDE_07259, PDE_08226, PDE_03498, PDE_06566, PDE_08904, PDE_06649, PDE_01279, PDE_02886, PDE_06768, PDE_08122, PDE_07153, PDE_04162, PDE_04120, PDE_05210, PDE_08444, PDE_06023, PDE_01404, PDE_00595, PDE_05885, PDE_05445, PDE_05886, PDE_09969, PDE_02454, PDE_06813, PDE…	278	PDE_06295, PDE_09681, PDE_07268, PDE_02492, PDE_08598, PDE_02251, PDE_07024, PDE_02929, PDE_03218, PDE_07938, PDE_06963, PDE_03573, PDE_02485, PDE_00506, PDE_04666, PDE_02247, PDE_02249, PDE_00984, PDE_09214, PDE_03592, PDE_07158, PDE_09692, PDE_06068, PDE_04683, PDE_05890, PDE_04320, PDE_05098, PDE_02383, PDE_03230, PDE_06067, PDE_00878, PDE_01848, PDE_04310, PDE_08238, PDE_03466, PDE_07945, PDE…	OVER
2	GO:0009056	catabolic process	Biological Process	GO:0008150, GO:0008152	biological_process, metabolic process	1.2e-07	2.5e-05	89	PDE_08037, PDE_06575, PDE_09761, PDE_05081, PDE_06171, PDE_02800, PDE_08907, PDE_01756, PDE_08906, PDE_02682, PDE_03375, PDE_05633, PDE_00507, PDE_07259, PDE_08226, PDE_03498, PDE_06489, PDE_06566, PDE_08904, PDE_06649, PDE_01279, PDE_02886, PDE_06768, PDE_08122, PDE_07153, PDE_04162, PDE_04120, PDE_05210, PDE_08444, PDE_06023, PDE_01404, PDE_00595, PDE_05885, PDE_05445, PDE_05886, PDE_08954, PDE…	304	PDE_06295, PDE_09681, PDE_07268, PDE_02492, PDE_08598, PDE_02251, PDE_07024, PDE_04792, PDE_02929, PDE_03218, PDE_07938, PDE_06963, PDE_03573, PDE_02485, PDE_00506, PDE_04666, PDE_02247, PDE_02249, PDE_00984, PDE_09214, PDE_03592, PDE_07158, PDE_09692, PDE_06068, PDE_04683, PDE_05890, PDE_04320, PDE_05098, PDE_02383, PDE_03230, PDE_06067, PDE_00878, PDE_01848, PDE_04310, PDE_02375, PDE_08238, PDE…	OVER
2	GO:0071554	cell wall organization or biogenesis	Biological Process	GO:0008150, GO:0009987	biological_process, cellular process	8.3e-07	0.00015	24	PDE_09278, PDE_07153, PDE_04162, PDE_04120, PDE_09285, PDE_05210, PDE_08037, PDE_06891, PDE_03296, PDE_06023, PDE_08094, PDE_00016, PDE_00014, PDE_03244, PDE_02682, PDE_02101, PDE_06951, PDE_02862, PDE_06649, PDE_05931, PDE_00752, PDE_09988, PDE_04459, PDE_02689	40	PDE_08990, PDE_02291, PDE_04034, PDE_05263, PDE_00401, PDE_00049, PDE_03218, PDE_00004, PDE_07938, PDE_01856, PDE_00647, PDE_03573, PDE_03452, PDE_03199, PDE_07897, PDE_01675, PDE_06704, PDE_07659, PDE_01896, PDE_02722, PDE_04182, PDE_09399, PDE_09478, PDE_02083, PDE_07531, PDE_07498, PDE_03572, PDE_08046, PDE_06067, PDE_02418, PDE_01529, PDE_09407, PDE_08338, PDE_04431, PDE_05688, PDE_01385, PDE…	OVER
2	GO:0044036	cell wall macromolecule metabolic process	Biological Process	GO:0043170, GO:0071554, GO:0008150	macromolecule metabolic process, cell wall organization or biogenesis, biological_process	4e-06	0.00059	13	PDE_09278, PDE_05210, PDE_08037, PDE_03296, PDE_06023, PDE_08094, PDE_00016, PDE_00014, PDE_02682, PDE_02101, PDE_06649, PDE_00752, PDE_09988	12	PDE_04182, PDE_00049, PDE_09478, PDE_00647, PDE_02418, PDE_03572, PDE_06067, PDE_03573, PDE_03199, PDE_08238, PDE_04478, PDE_07897	OVER
2	GO:0009057	macromolecule catabolic process	Biological Process	GO:0043170, GO:0008150, GO:1901575	macromolecule metabolic process, biological_process, organic substance catabolic process	1.2e-05	0.0015	52	PDE_08037, PDE_05081, PDE_02800, PDE_02682, PDE_03375, PDE_05633, PDE_00507, PDE_07259, PDE_03498, PDE_06566, PDE_06649, PDE_02886, PDE_06768, PDE_08122, PDE_07153, PDE_04162, PDE_05210, PDE_06023, PDE_05445, PDE_09969, PDE_01201, PDE_05527, PDE_00752, PDE_02413, PDE_09226, PDE_07124, PDE_07080, PDE_08094, PDE_06743, PDE_02101, PDE_01573, PDE_06026, PDE_02862, PDE_09019, PDE_09417, PDE_09278, PDE…	166	PDE_05243, PDE_02492, PDE_07300, PDE_02251, PDE_07024, PDE_03218, PDE_07938, PDE_00586, PDE_06963, PDE_03573, PDE_02485, PDE_00506, PDE_07897, PDE_08501, PDE_02247, PDE_01675, PDE_09954, PDE_07659, PDE_02249, PDE_00984, PDE_09214, PDE_09692, PDE_06068, PDE_03195, PDE_05890, PDE_04320, PDE_02383, PDE_06067, PDE_01568, PDE_03869, PDE_02418, PDE_04310, PDE_08238, PDE_03466, PDE_01565, PDE_07945, PDE…	OVER
2	GO:0019748	secondary metabolic process	Biological Process	GO:0008150, GO:0008152	biological_process, metabolic process	2.2e-08	6.7e-06	56	PDE_09202, PDE_04274, PDE_06894, PDE_09243, PDE_07266, PDE_08112, PDE_04628, PDE_01718, PDE_02121, PDE_01076, PDE_01395, PDE_01198, PDE_02123, PDE_09238, PDE_02203, PDE_09239, PDE_04228, PDE_05886, PDE_02134, PDE_06972, PDE_03304, PDE_02656, PDE_09742, PDE_06155, PDE_00808, PDE_00800, PDE_02946, PDE_01418, PDE_04641, PDE_02102, PDE_05532, PDE_08968, PDE_08329, PDE_08660, PDE_09236, PDE_09237, PDE…	145	PDE_02092, PDE_08472, PDE_06332, PDE_05761, PDE_08994, PDE_09200, PDE_07265, PDE_01719, PDE_00224, PDE_00627, PDE_04388, PDE_04025, PDE_02122, PDE_03455, PDE_02883, PDE_01399, PDE_01433, PDE_06327, PDE_04281, PDE_07671, PDE_07670, PDE_03471, PDE_02141, PDE_07035, PDE_04441, PDE_01689, PDE_01205, PDE_06739, PDE_03620, PDE_07303, PDE_02135, PDE_02410, PDE_04436, PDE_02411, PDE_04438, PDE_03623, PDE…	OVER
2	GO:0009403	toxin biosynthetic process	Biological Process	GO:0044550, GO:0008150, GO:0009404, GO:0044249	secondary metabolite biosynthetic process, biological_process, toxin metabolic process, cellular biosynthetic process	4.6e-08	1.1e-05	31	PDE_09202, PDE_09742, PDE_04274, PDE_06894, PDE_09243, PDE_00808, PDE_01418, PDE_01718, PDE_02121, PDE_01076, PDE_01395, PDE_01198, PDE_04228, PDE_08660, PDE_09230, PDE_06083, PDE_03923, PDE_00932, PDE_00811, PDE_03924, PDE_03365, PDE_09748, PDE_07206, PDE_05886, PDE_07205, PDE_06972, PDE_04016, PDE_04015, PDE_02114, PDE_07207, PDE_02656	54	PDE_02092, PDE_08472, PDE_08031, PDE_08994, PDE_01719, PDE_00224, PDE_04025, PDE_02122, PDE_08821, PDE_01433, PDE_06327, PDE_02842, PDE_01236, PDE_01237, PDE_00149, PDE_06265, PDE_01689, PDE_02978, PDE_02410, PDE_02411, PDE_00558, PDE_03623, PDE_08956, PDE_07120, PDE_09984, PDE_02391, PDE_05980, PDE_10010, PDE_01064, PDE_01216, PDE_03956, PDE_02824, PDE_06706, PDE_01616, PDE_00409, PDE_08766, PDE…	OVER
2	GO:0005975	carbohydrate metabolic process	Biological Process	GO:0008150, GO:0071704, GO:0044238	biological_process, organic substance metabolic process, primary metabolic process	3e-17	2.9e-14	98	PDE_09285, PDE_05081, PDE_02800, PDE_02801, PDE_02648, PDE_05633, PDE_00507, PDE_07259, PDE_08226, PDE_06566, PDE_06967, PDE_01279, PDE_02886, PDE_01798, PDE_08122, PDE_07153, PDE_04162, PDE_08878, PDE_09969, PDE_03103, PDE_01201, PDE_05527, PDE_00752, PDE_02413, PDE_09226, PDE_03483, PDE_08094, PDE_00400, PDE_06743, PDE_01573, PDE_08804, PDE_05931, PDE_02712, PDE_00016, PDE_00015, PDE_06914, PDE…	216	PDE_01280, PDE_07268, PDE_01041, PDE_02929, PDE_03218, PDE_07938, PDE_01959, PDE_05875, PDE_03573, PDE_02485, PDE_01277, PDE_04548, PDE_05998, PDE_05097, PDE_03592, PDE_07158, PDE_06068, PDE_05651, PDE_07278, PDE_04683, PDE_05890, PDE_06067, PDE_07276, PDE_08481, PDE_00878, PDE_00638, PDE_00076, PDE_05522, PDE_04310, PDE_01286, PDE_08238, PDE_03466, PDE_06731, PDE_01168, PDE_07945, PDE_05782, PDE…	OVER
2	GO:0009404	toxin metabolic process	Biological Process	GO:0044237, GO:0008150, GO:0019748	cellular metabolic process, biological_process, secondary metabolic process	4.6e-08	1.1e-05	31	PDE_09202, PDE_09742, PDE_04274, PDE_06894, PDE_09243, PDE_00808, PDE_01418, PDE_01718, PDE_02121, PDE_01076, PDE_01395, PDE_01198, PDE_04228, PDE_08660, PDE_09230, PDE_06083, PDE_03923, PDE_00932, PDE_00811, PDE_03924, PDE_03365, PDE_09748, PDE_07206, PDE_05886, PDE_07205, PDE_06972, PDE_04016, PDE_04015, PDE_02114, PDE_07207, PDE_02656	54	PDE_02092, PDE_08472, PDE_08031, PDE_08994, PDE_01719, PDE_00224, PDE_04025, PDE_02122, PDE_08821, PDE_01433, PDE_06327, PDE_02842, PDE_01236, PDE_01237, PDE_00149, PDE_06265, PDE_01689, PDE_02978, PDE_02410, PDE_02411, PDE_00558, PDE_03623, PDE_08956, PDE_07120, PDE_09984, PDE_02391, PDE_05980, PDE_10010, PDE_01064, PDE_01216, PDE_03956, PDE_02824, PDE_06706, PDE_01616, PDE_00409, PDE_08766, PDE…	OVER
2	GO:0005976	polysaccharide metabolic process	Biological Process	GO:0043170, GO:0008150, GO:0005975	macromolecule metabolic process, biological_process, carbohydrate metabolic process	5.5e-14	2.4e-11	47	PDE_09226, PDE_07124, PDE_08037, PDE_07080, PDE_05081, PDE_08094, PDE_02800, PDE_06743, PDE_02682, PDE_05633, PDE_00507, PDE_02101, PDE_01573, PDE_06026, PDE_07259, PDE_06566, PDE_02862, PDE_09019, PDE_06649, PDE_02886, PDE_09417, PDE_06768, PDE_08122, PDE_09278, PDE_07153, PDE_04162, PDE_05193, PDE_05210, PDE_06023, PDE_07929, PDE_00016, PDE_07928, PDE_00014, PDE_03244, PDE_05445, PDE_09969, PDE…	66	PDE_02172, PDE_06497, PDE_04034, PDE_03218, PDE_07938, PDE_03573, PDE_07897, PDE_01750, PDE_01354, PDE_06769, PDE_01675, PDE_01873, PDE_07659, PDE_09014, PDE_09532, PDE_06068, PDE_07278, PDE_05890, PDE_06067, PDE_00282, PDE_02736, PDE_02418, PDE_00276, PDE_01529, PDE_04310, PDE_08238, PDE_03466, PDE_04478, PDE_01565, PDE_07945, PDE_09542, PDE_09267, PDE_07642, PDE_06156, PDE_04251, PDE_08972, PDE…	OVER
2	GO:0051179	localization	Biological Process	GO:0008150	biological_process	0.00069	0.056	158	PDE_06575, PDE_02130, PDE_04276, PDE_09320, PDE_06176, PDE_06452, PDE_08992, PDE_07661, PDE_01042, PDE_08470, PDE_08591, PDE_01958, PDE_04267, PDE_01275, PDE_05757, PDE_04304, PDE_04545, PDE_04820, PDE_04161, PDE_02380, PDE_04165, PDE_00236, PDE_03747, PDE_04318, PDE_01723, PDE_02417, PDE_07706, PDE_03629, PDE_02937, PDE_00594, PDE_00197, PDE_04432, PDE_07821, PDE_09848, PDE_08756, PDE_03587, PDE…	787	PDE_03583, PDE_03339, PDE_05517, PDE_00066, PDE_04421, PDE_02484, PDE_06840, PDE_05751, PDE_03575, PDE_02247, PDE_04427, PDE_04680, PDE_03591, PDE_03352, PDE_02020, PDE_03594, PDE_03110, PDE_03351, PDE_06619, PDE_03108, PDE_06859, PDE_02254, PDE_03584, PDE_05523, PDE_02497, PDE_02014, PDE_07940, PDE_02499, PDE_03349, PDE_02259, PDE_03360, PDE_04694, PDE_03121, PDE_06870, PDE_00096, PDE_00091, PDE…	OVER
3	GO:0016998	cell wall macromolecule catabolic process	Biological Process	GO:0009057, GO:0044036	macromolecule catabolic process, cell wall macromolecule metabolic process	4e-06	0.00059	13	PDE_09278, PDE_05210, PDE_08037, PDE_03296, PDE_06023, PDE_08094, PDE_00016, PDE_00014, PDE_02682, PDE_02101, PDE_06649, PDE_00752, PDE_09988	12	PDE_04182, PDE_00049, PDE_09478, PDE_00647, PDE_02418, PDE_03572, PDE_06067, PDE_03573, PDE_03199, PDE_08238, PDE_04478, PDE_07897	OVER
3	GO:0016052	carbohydrate catabolic process	Biological Process	GO:0005975, GO:1901575	carbohydrate metabolic process, organic substance catabolic process	6.9e-12	2.5e-09	52	PDE_08037, PDE_05081, PDE_02800, PDE_01756, PDE_02682, PDE_05633, PDE_00507, PDE_07259, PDE_08226, PDE_06566, PDE_06649, PDE_01279, PDE_02886, PDE_06768, PDE_08122, PDE_07153, PDE_04162, PDE_05210, PDE_06023, PDE_05445, PDE_09969, PDE_01201, PDE_05527, PDE_00752, PDE_02413, PDE_09226, PDE_07124, PDE_07080, PDE_00051, PDE_08094, PDE_06743, PDE_02101, PDE_01573, PDE_06026, PDE_02862, PDE_01256, PDE…	96	PDE_04151, PDE_06497, PDE_07268, PDE_08993, PDE_02929, PDE_03736, PDE_03218, PDE_07938, PDE_03738, PDE_03573, PDE_04588, PDE_07897, PDE_01750, PDE_01354, PDE_06769, PDE_04468, PDE_01675, PDE_01873, PDE_07659, PDE_09014, PDE_09532, PDE_04040, PDE_03592, PDE_07158, PDE_06068, PDE_03074, PDE_04683, PDE_05890, PDE_06782, PDE_06067, PDE_00282, PDE_02736, PDE_00878, PDE_02418, PDE_00276, PDE_01529, PDE…	OVER
3	GO:0043386	mycotoxin biosynthetic process	Biological Process	GO:0009403, GO:0043385	toxin biosynthetic process, mycotoxin metabolic process	4.6e-08	1.1e-05	31	PDE_09202, PDE_09742, PDE_04274, PDE_06894, PDE_09243, PDE_00808, PDE_01418, PDE_01718, PDE_02121, PDE_01076, PDE_01395, PDE_01198, PDE_04228, PDE_08660, PDE_09230, PDE_06083, PDE_03923, PDE_00932, PDE_00811, PDE_03924, PDE_03365, PDE_09748, PDE_07206, PDE_05886, PDE_07205, PDE_06972, PDE_04016, PDE_04015, PDE_02114, PDE_07207, PDE_02656	54	PDE_02092, PDE_08472, PDE_08031, PDE_08994, PDE_01719, PDE_00224, PDE_04025, PDE_02122, PDE_08821, PDE_01433, PDE_06327, PDE_02842, PDE_01236, PDE_01237, PDE_00149, PDE_06265, PDE_01689, PDE_02978, PDE_02410, PDE_02411, PDE_00558, PDE_03623, PDE_08956, PDE_07120, PDE_09984, PDE_02391, PDE_05980, PDE_10010, PDE_01064, PDE_01216, PDE_03956, PDE_02824, PDE_06706, PDE_01616, PDE_00409, PDE_08766, PDE…	OVER
3	GO:0043385	mycotoxin metabolic process	Biological Process	GO:0009404	toxin metabolic process	4.6e-08	1.1e-05	31	PDE_09202, PDE_09742, PDE_04274, PDE_06894, PDE_09243, PDE_00808, PDE_01418, PDE_01718, PDE_02121, PDE_01076, PDE_01395, PDE_01198, PDE_04228, PDE_08660, PDE_09230, PDE_06083, PDE_03923, PDE_00932, PDE_00811, PDE_03924, PDE_03365, PDE_09748, PDE_07206, PDE_05886, PDE_07205, PDE_06972, PDE_04016, PDE_04015, PDE_02114, PDE_07207, PDE_02656	54	PDE_02092, PDE_08472, PDE_08031, PDE_08994, PDE_01719, PDE_00224, PDE_04025, PDE_02122, PDE_08821, PDE_01433, PDE_06327, PDE_02842, PDE_01236, PDE_01237, PDE_00149, PDE_06265, PDE_01689, PDE_02978, PDE_02410, PDE_02411, PDE_00558, PDE_03623, PDE_08956, PDE_07120, PDE_09984, PDE_02391, PDE_05980, PDE_10010, PDE_01064, PDE_01216, PDE_03956, PDE_02824, PDE_06706, PDE_01616, PDE_00409, PDE_08766, PDE…	OVER
3	GO:0051234	establishment of localization	Biological Process	GO:0051179	localization	0.00025	0.022	158	PDE_06575, PDE_02130, PDE_04276, PDE_09320, PDE_06176, PDE_06452, PDE_08992, PDE_07661, PDE_01042, PDE_08470, PDE_08591, PDE_01958, PDE_04267, PDE_01275, PDE_05757, PDE_04304, PDE_04545, PDE_04820, PDE_04161, PDE_02380, PDE_04165, PDE_00236, PDE_03747, PDE_04318, PDE_01723, PDE_02417, PDE_07706, PDE_03629, PDE_02937, PDE_00594, PDE_00197, PDE_04432, PDE_07821, PDE_09848, PDE_08756, PDE_03587, PDE…	767	PDE_02371, PDE_03583, PDE_04792, PDE_03339, PDE_05517, PDE_05638, PDE_00066, PDE_03453, PDE_04421, PDE_04300, PDE_02484, PDE_03210, PDE_04544, PDE_06840, PDE_05751, PDE_03575, PDE_03454, PDE_03214, PDE_02247, PDE_04303, PDE_06968, PDE_01037, PDE_03459, PDE_04427, PDE_02369, PDE_03458, PDE_04680, PDE_05893, PDE_03591, PDE_06740, PDE_02382, PDE_03352, PDE_02020, PDE_03594, PDE_03110, PDE_01052, PDE…	OVER
3	GO:0044042	glucan metabolic process	Biological Process	GO:0005976	polysaccharide metabolic process	0.00035	0.03	11	PDE_09278, PDE_07929, PDE_07928, PDE_07124, PDE_05445, PDE_05633, PDE_09969, PDE_06439, PDE_09019, PDE_06768, PDE_00698	16	PDE_04182, PDE_04251, PDE_07278, PDE_09155, PDE_04034, PDE_01261, PDE_02108, PDE_02736, PDE_02905, PDE_08248, PDE_06769, PDE_04535, PDE_01410, PDE_01565, PDE_09899, PDE_07945	OVER
3	GO:0000272	polysaccharide catabolic process	Biological Process	GO:0009057, GO:0016052, GO:0005976	macromolecule catabolic process, carbohydrate catabolic process, polysaccharide metabolic process	1.5e-14	7.3e-12	46	PDE_09226, PDE_07124, PDE_08037, PDE_07080, PDE_05081, PDE_08094, PDE_02800, PDE_06743, PDE_02682, PDE_05633, PDE_00507, PDE_02101, PDE_01573, PDE_06026, PDE_07259, PDE_06566, PDE_02862, PDE_09019, PDE_06649, PDE_02886, PDE_09417, PDE_06768, PDE_08122, PDE_09278, PDE_07153, PDE_04162, PDE_05193, PDE_05210, PDE_06023, PDE_07929, PDE_00016, PDE_07928, PDE_00014, PDE_03244, PDE_05445, PDE_09969, PDE…	60	PDE_06497, PDE_03218, PDE_07938, PDE_03573, PDE_07897, PDE_01750, PDE_01354, PDE_06769, PDE_01675, PDE_01873, PDE_07659, PDE_09014, PDE_09532, PDE_06068, PDE_05890, PDE_06067, PDE_00282, PDE_02736, PDE_02418, PDE_00276, PDE_01529, PDE_04310, PDE_08238, PDE_03466, PDE_04478, PDE_01565, PDE_07945, PDE_09542, PDE_09267, PDE_07642, PDE_06156, PDE_04251, PDE_08972, PDE_01261, PDE_00049, PDE_02108, PDE…	OVER
3	GO:0010383	cell wall polysaccharide metabolic process	Biological Process	GO:0044036, GO:0005976	cell wall macromolecule metabolic process, polysaccharide metabolic process	1.6e-05	0.0019	12	PDE_09278, PDE_00016, PDE_00014, PDE_05210, PDE_08037, PDE_06023, PDE_02682, PDE_02101, PDE_06649, PDE_00752, PDE_08094, PDE_09988	12	PDE_04182, PDE_00049, PDE_09478, PDE_00647, PDE_02418, PDE_03572, PDE_06067, PDE_03573, PDE_03199, PDE_08238, PDE_04478, PDE_07897	OVER
4	GO:0044347	cell wall polysaccharide catabolic process	Biological Process	GO:0000272, GO:0010383, GO:0016998	polysaccharide catabolic process, cell wall polysaccharide metabolic process, cell wall macromolecule catabolic process	1.6e-05	0.0019	12	PDE_09278, PDE_00016, PDE_00014, PDE_05210, PDE_08037, PDE_06023, PDE_02682, PDE_02101, PDE_06649, PDE_00752, PDE_08094, PDE_09988	12	PDE_04182, PDE_00049, PDE_09478, PDE_00647, PDE_02418, PDE_03572, PDE_06067, PDE_03573, PDE_03199, PDE_08238, PDE_04478, PDE_07897	OVER
4	GO:0009251	glucan catabolic process	Biological Process	GO:0000272, GO:0044042	polysaccharide catabolic process, glucan metabolic process	0.00014	0.013	10	PDE_09278, PDE_07929, PDE_07928, PDE_07124, PDE_05445, PDE_05633, PDE_06439, PDE_09019, PDE_06768, PDE_00698	11	PDE_04182, PDE_02108, PDE_02736, PDE_04251, PDE_02905, PDE_01261, PDE_06769, PDE_04535, PDE_01410, PDE_01565, PDE_07945	OVER
4	GO:0051273	beta-glucan metabolic process	Biological Process	GO:0044042	glucan metabolic process	0.00023	0.02	10	PDE_09278, PDE_07929, PDE_07928, PDE_07124, PDE_05445, PDE_05633, PDE_06439, PDE_09019, PDE_06768, PDE_00698	12	PDE_04182, PDE_02108, PDE_02736, PDE_04251, PDE_02905, PDE_04034, PDE_01261, PDE_08248, PDE_06769, PDE_01410, PDE_01565, PDE_07945	OVER
4	GO:0010410	hemicellulose metabolic process	Biological Process	GO:0010383	cell wall polysaccharide metabolic process	3.6e-05	0.0039	11	PDE_09278, PDE_00016, PDE_00014, PDE_05210, PDE_08037, PDE_02682, PDE_02101, PDE_06649, PDE_00752, PDE_08094, PDE_09988	11	PDE_04182, PDE_00049, PDE_09478, PDE_00647, PDE_02418, PDE_03572, PDE_06067, PDE_03573, PDE_08238, PDE_04478, PDE_07897	OVER
4	GO:0006810	transport	Biological Process	GO:0051234	establishment of localization	4.9e-05	0.005	158	PDE_06575, PDE_02130, PDE_04276, PDE_09320, PDE_06176, PDE_06452, PDE_08992, PDE_07661, PDE_01042, PDE_08470, PDE_08591, PDE_01958, PDE_04267, PDE_01275, PDE_05757, PDE_04304, PDE_04545, PDE_04820, PDE_04161, PDE_02380, PDE_04165, PDE_00236, PDE_03747, PDE_04318, PDE_01723, PDE_02417, PDE_07706, PDE_03629, PDE_02937, PDE_00594, PDE_00197, PDE_04432, PDE_07821, PDE_09848, PDE_08756, PDE_03587, PDE…	738	PDE_02371, PDE_03583, PDE_04792, PDE_03339, PDE_05517, PDE_05638, PDE_00066, PDE_03453, PDE_04421, PDE_04300, PDE_02484, PDE_03210, PDE_04544, PDE_06840, PDE_05751, PDE_03575, PDE_03454, PDE_03214, PDE_02247, PDE_04303, PDE_06968, PDE_03459, PDE_04427, PDE_02369, PDE_03458, PDE_04680, PDE_05893, PDE_03591, PDE_06740, PDE_02382, PDE_03352, PDE_02020, PDE_03594, PDE_03110, PDE_01052, PDE_03351, PDE…	OVER
5	GO:0030001	metal ion transport	Biological Process	GO:0006812, GO:0006810	monoatomic cation transport, transport	0.0011	0.087	20	PDE_04093, PDE_07063, PDE_05150, PDE_04373, PDE_07884, PDE_06452, PDE_08591, PDE_06091, PDE_04318, PDE_02417, PDE_01119, PDE_03497, PDE_08756, PDE_01288, PDE_01332, PDE_04634, PDE_08408, PDE_03742, PDE_02875, PDE_06889	54	PDE_09322, PDE_07064, PDE_04395, PDE_03583, PDE_04396, PDE_07611, PDE_00549, PDE_07419, PDE_04427, PDE_06461, PDE_04680, PDE_08125, PDE_03352, PDE_05132, PDE_02416, PDE_04632, PDE_00517, PDE_08755, PDE_01761, PDE_06736, PDE_00673, PDE_05328, PDE_01961, PDE_00315, PDE_04118, PDE_00632, PDE_03986, PDE_03360, PDE_00096, PDE_03439, PDE_03438, PDE_02542, PDE_04645, PDE_03954, PDE_07371, PDE_04065, PDE…	OVER
5	GO:2000895	hemicellulose catabolic process	Biological Process	GO:0044347, GO:0010410	cell wall polysaccharide catabolic process, hemicellulose metabolic process	3.6e-05	0.0039	11	PDE_09278, PDE_00016, PDE_00014, PDE_05210, PDE_08037, PDE_02682, PDE_02101, PDE_06649, PDE_00752, PDE_08094, PDE_09988	11	PDE_04182, PDE_00049, PDE_09478, PDE_00647, PDE_02418, PDE_03572, PDE_06067, PDE_03573, PDE_08238, PDE_04478, PDE_07897	OVER
5	GO:0030243	cellulose metabolic process	Biological Process	GO:0051273	beta-glucan metabolic process	8.3e-05	0.0078	10	PDE_09278, PDE_07929, PDE_07928, PDE_07124, PDE_05445, PDE_05633, PDE_06439, PDE_09019, PDE_06768, PDE_00698	10	PDE_04182, PDE_02108, PDE_02736, PDE_04251, PDE_02905, PDE_01261, PDE_06769, PDE_01410, PDE_01565, PDE_07945	OVER
5	GO:0015711	organic anion transport	Biological Process	GO:0006810, GO:0071702	transport, organic substance transport	6.7e-06	0.00087	16	PDE_09143, PDE_06575, PDE_03242, PDE_09144, PDE_06022, PDE_01350, PDE_00828, PDE_04989, PDE_00845, PDE_04432, PDE_06018, PDE_02398, PDE_05757, PDE_03118, PDE_04811, PDE_02513	21	PDE_09851, PDE_06293, PDE_08511, PDE_04990, PDE_09673, PDE_07991, PDE_00829, PDE_09031, PDE_01623, PDE_01768, PDE_00321, PDE_00066, PDE_04640, PDE_05523, PDE_03465, PDE_05647, PDE_02785, PDE_04259, PDE_04229, PDE_06217, PDE_00830	OVER
5	GO:0045491	xylan metabolic process	Biological Process	GO:0010410	hemicellulose metabolic process	3.6e-05	0.0039	11	PDE_09278, PDE_00016, PDE_00014, PDE_05210, PDE_08037, PDE_02682, PDE_02101, PDE_06649, PDE_00752, PDE_08094, PDE_09988	11	PDE_04182, PDE_00049, PDE_09478, PDE_00647, PDE_02418, PDE_03572, PDE_06067, PDE_03573, PDE_08238, PDE_04478, PDE_07897	OVER
5	GO:0051275	beta-glucan catabolic process	Biological Process	GO:0009251, GO:0051273	glucan catabolic process, beta-glucan metabolic process	8.3e-05	0.0078	10	PDE_09278, PDE_07929, PDE_07928, PDE_07124, PDE_05445, PDE_05633, PDE_06439, PDE_09019, PDE_06768, PDE_00698	10	PDE_04182, PDE_02108, PDE_02736, PDE_04251, PDE_02905, PDE_01261, PDE_06769, PDE_01410, PDE_01565, PDE_07945	OVER
5	GO:0008643	carbohydrate transport	Biological Process	GO:0006810, GO:0071702	transport, organic substance transport	1.2e-07	2.5e-05	21	PDE_09377, PDE_02171, PDE_07257, PDE_07871, PDE_03571, PDE_01042, PDE_00611, PDE_04857, PDE_02900, PDE_03309, PDE_05309, PDE_03475, PDE_09628, PDE_06576, PDE_00881, PDE_01322, PDE_03313, PDE_00652, PDE_06768, PDE_01853, PDE_02513	26	PDE_07481, PDE_03140, PDE_02295, PDE_03121, PDE_06397, PDE_07081, PDE_02109, PDE_00900, PDE_03530, PDE_02781, PDE_02168, PDE_02345, PDE_02169, PDE_06769, PDE_01993, PDE_01850, PDE_03533, PDE_06968, PDE_02042, PDE_09193, PDE_06859, PDE_01923, PDE_00691, PDE_00771, PDE_01388, PDE_02216	OVER
5	GO:0015849	organic acid transport	Biological Process	GO:0006810, GO:0071702	transport, organic substance transport	6.1e-06	0.00082	15	PDE_09143, PDE_06575, PDE_03242, PDE_09144, PDE_06022, PDE_01350, PDE_00828, PDE_04989, PDE_00845, PDE_04432, PDE_06018, PDE_02398, PDE_05757, PDE_03118, PDE_04811	18	PDE_09851, PDE_06293, PDE_08511, PDE_04990, PDE_09673, PDE_07991, PDE_00829, PDE_09031, PDE_01623, PDE_00321, PDE_00066, PDE_04640, PDE_05523, PDE_03465, PDE_05647, PDE_04259, PDE_06217, PDE_00830	OVER
5	GO:0006865	amino acid transport	Biological Process	GO:0046942, GO:0071705, GO:0006810	carboxylic acid transport, nitrogen compound transport, transport	5.2e-06	0.00076	14	PDE_09143, PDE_06575, PDE_03242, PDE_09144, PDE_06022, PDE_01350, PDE_00828, PDE_04989, PDE_00845, PDE_04432, PDE_06018, PDE_02398, PDE_03118, PDE_04811	15	PDE_09851, PDE_08511, PDE_04990, PDE_09673, PDE_07991, PDE_00829, PDE_09031, PDE_01623, PDE_00321, PDE_00066, PDE_04640, PDE_05523, PDE_04259, PDE_06217, PDE_00830	OVER
6	GO:0046942	carboxylic acid transport	Biological Process	GO:0015711, GO:0015849	organic anion transport, organic acid transport	6.1e-06	0.00082	15	PDE_09143, PDE_06575, PDE_03242, PDE_09144, PDE_06022, PDE_01350, PDE_00828, PDE_04989, PDE_00845, PDE_04432, PDE_06018, PDE_02398, PDE_05757, PDE_03118, PDE_04811	18	PDE_09851, PDE_06293, PDE_08511, PDE_04990, PDE_09673, PDE_07991, PDE_00829, PDE_09031, PDE_01623, PDE_00321, PDE_00066, PDE_04640, PDE_05523, PDE_03465, PDE_05647, PDE_04259, PDE_06217, PDE_00830	OVER
6	GO:0030245	cellulose catabolic process	Biological Process	GO:0030243, GO:0051275	cellulose metabolic process, beta-glucan catabolic process	8.3e-05	0.0078	10	PDE_09278, PDE_07929, PDE_07928, PDE_07124, PDE_05445, PDE_05633, PDE_06439, PDE_09019, PDE_06768, PDE_00698	10	PDE_04182, PDE_02108, PDE_02736, PDE_04251, PDE_02905, PDE_01261, PDE_06769, PDE_01410, PDE_01565, PDE_07945	OVER
6	GO:0006814	sodium ion transport	Biological Process	GO:0030001	metal ion transport	0.00067	0.054	5	PDE_02417, PDE_07884, PDE_03497, PDE_04634, PDE_06889	2	PDE_09322, PDE_02416	OVER
6	GO:0045493	xylan catabolic process	Biological Process	GO:2000895, GO:0045491	hemicellulose catabolic process, xylan metabolic process	3.6e-05	0.0039	11	PDE_09278, PDE_00016, PDE_00014, PDE_05210, PDE_08037, PDE_02682, PDE_02101, PDE_06649, PDE_00752, PDE_08094, PDE_09988	11	PDE_04182, PDE_00049, PDE_09478, PDE_00647, PDE_02418, PDE_03572, PDE_06067, PDE_03573, PDE_08238, PDE_04478, PDE_07897	OVER

## Sheet: Sheet 2 Molecular Function
Level	GO ID	GO Name	GO Type	Parents (ACC)	Parents (Name)	P-Value	FDR	#SeqTest	SeqTest	#SeqRef	SeqRef	OVER/UNDER
1	GO:0003674	molecular_function	Molecular Function
2	GO:0046906	tetrapyrrole binding	Molecular Function	GO:0003674, GO:0097159	molecular_function, organic cyclic compound binding	3.6e-06	0.00058	32	PDE_09202, PDE_09742, PDE_04274, PDE_06894, PDE_04078, PDE_00808, PDE_01418, PDE_02121, PDE_01076, PDE_01395, PDE_01198, PDE_04228, PDE_08660, PDE_09230, PDE_01404, PDE_00932, PDE_00811, PDE_05907, PDE_03365, PDE_05885, PDE_09748, PDE_07206, PDE_05886, PDE_07667, PDE_06972, PDE_04016, PDE_04015, PDE_02454, PDE_02114, PDE_01345, PDE_07207, PDE_02656	74	PDE_02092, PDE_08472, PDE_08994, PDE_04474, PDE_01719, PDE_03615, PDE_00224, PDE_02802, PDE_02406, PDE_04025, PDE_02122, PDE_08701, PDE_08821, PDE_02641, PDE_01433, PDE_06327, PDE_02842, PDE_01236, PDE_02205, PDE_01237, PDE_08962, PDE_05494, PDE_06265, PDE_04638, PDE_01689, PDE_02695, PDE_00318, PDE_02410, PDE_02411, PDE_02137, PDE_00558, PDE_01324, PDE_03623, PDE_08956, PDE_07120, PDE_02071, PDE…	OVER
2	GO:0005215	transporter activity	Molecular Function	GO:0003674	molecular_function	1e-14	5.5e-12	137	PDE_06575, PDE_02130, PDE_04276, PDE_09320, PDE_06176, PDE_06452, PDE_08992, PDE_07661, PDE_01042, PDE_08470, PDE_08591, PDE_04267, PDE_01275, PDE_05757, PDE_04304, PDE_04545, PDE_04820, PDE_04161, PDE_02380, PDE_04165, PDE_00236, PDE_03747, PDE_04318, PDE_01723, PDE_02417, PDE_07706, PDE_02937, PDE_00594, PDE_00197, PDE_07821, PDE_09848, PDE_08756, PDE_03587, PDE_06576, PDE_01287, PDE_01288, PDE…	409	PDE_03339, PDE_05517, PDE_00066, PDE_03453, PDE_04300, PDE_02484, PDE_03210, PDE_04544, PDE_03575, PDE_03454, PDE_02247, PDE_04303, PDE_04427, PDE_04680, PDE_03591, PDE_06740, PDE_03352, PDE_02020, PDE_03351, PDE_06619, PDE_03108, PDE_01043, PDE_05523, PDE_04313, PDE_07940, PDE_02377, PDE_08915, PDE_03349, PDE_05645, PDE_03121, PDE_00096, PDE_00091, PDE_08809, PDE_05418, PDE_05534, PDE_01177, PDE…	OVER
2	GO:0050660	flavin adenine dinucleotide binding	Molecular Function	GO:0003674, GO:0043168, GO:0000166	molecular_function, anion binding, nucleotide binding	0.00086	0.068	31	PDE_04270, PDE_05585, PDE_06751, PDE_02393, PDE_01680, PDE_00809, PDE_01139, PDE_00027, PDE_00800, PDE_00801, PDE_05973, PDE_03056, PDE_02386, PDE_01751, PDE_06745, PDE_07956, PDE_09758, PDE_05019, PDE_01413, PDE_10000, PDE_06069, PDE_08763, PDE_04540, PDE_04264, PDE_02118, PDE_05566, PDE_01681, PDE_06015, PDE_07606, PDE_09229, PDE_05943	101	PDE_08199, PDE_06051, PDE_06052, PDE_07261, PDE_05880, PDE_09200, PDE_00104, PDE_04703, PDE_01712, PDE_07654, PDE_09212, PDE_08764, PDE_07795, PDE_09177, PDE_05098, PDE_02142, PDE_01569, PDE_00910, PDE_01207, PDE_08359, PDE_03586, PDE_03468, PDE_03621, PDE_03467, PDE_02412, PDE_03469, PDE_01567, PDE_06750, PDE_09342, PDE_09222, PDE_00370, PDE_04605, PDE_03119, PDE_08009, PDE_06501, PDE_06741, PDE…	OVER
2	GO:0030246	carbohydrate binding	Molecular Function	GO:0003674, GO:0005488	molecular_function, binding	2.2e-12	8.9e-10	34	PDE_09226, PDE_07124, PDE_08094, PDE_00400, PDE_02648, PDE_02682, PDE_05633, PDE_00507, PDE_02101, PDE_08226, PDE_02102, PDE_06649, PDE_09417, PDE_06768, PDE_09278, PDE_09279, PDE_06282, PDE_04120, PDE_07234, PDE_06023, PDE_07929, PDE_02514, PDE_00016, PDE_07928, PDE_00015, PDE_00014, PDE_09969, PDE_08710, PDE_01201, PDE_05527, PDE_05502, PDE_01302, PDE_00698, PDE_06438	38	PDE_06372, PDE_05164, PDE_01261, PDE_00591, PDE_00004, PDE_01959, PDE_01354, PDE_04689, PDE_03215, PDE_09139, PDE_06769, PDE_01410, PDE_07659, PDE_06944, PDE_07812, PDE_03711, PDE_05097, PDE_06043, PDE_03370, PDE_03592, PDE_04881, PDE_03010, PDE_06067, PDE_07276, PDE_00282, PDE_08085, PDE_01403, PDE_03526, PDE_03966, PDE_00878, PDE_05522, PDE_04179, PDE_01385, PDE_07688, PDE_01540, PDE_07945, PDE…	OVER
2	GO:0003824	catalytic activity	Molecular Function	GO:0003674	molecular_function	1.5e-05	0.0018	523	PDE_02250, PDE_02130, PDE_01163, PDE_08908, PDE_08907, PDE_08906, PDE_02121, PDE_01395, PDE_05633, PDE_02123, PDE_01034, PDE_02003, PDE_02004, PDE_05515, PDE_06967, PDE_08904, PDE_07936, PDE_01278, PDE_02126, PDE_01279, PDE_04306, PDE_02128, PDE_07933, PDE_01039, PDE_06861, PDE_00082, PDE_05885, PDE_05886, PDE_03463, PDE_02134, PDE_03103, PDE_06972, PDE_01288, PDE_05889, PDE_05527, PDE_01048, PDE…	2916	PDE_02490, PDE_02491, PDE_02492, PDE_01161, PDE_01162, PDE_02010, PDE_02494, PDE_05517, PDE_06849, PDE_02001, PDE_05512, PDE_06843, PDE_02485, PDE_05993, PDE_02002, PDE_01155, PDE_04664, PDE_05510, PDE_04666, PDE_02489, PDE_05997, PDE_05998, PDE_02007, PDE_01170, PDE_04681, PDE_05530, PDE_04683, PDE_01173, PDE_02021, PDE_01174, PDE_07709, PDE_05529, PDE_02011, PDE_05522, PDE_02496, PDE_04676, PDE…	OVER
2	GO:0005506	iron ion binding	Molecular Function	GO:0003674, GO:0046914	molecular_function, transition metal ion binding	2.4e-06	0.0004	33	PDE_09202, PDE_09742, PDE_04274, PDE_06894, PDE_00808, PDE_04527, PDE_01418, PDE_02121, PDE_01076, PDE_01395, PDE_07139, PDE_01198, PDE_02386, PDE_02620, PDE_04228, PDE_05239, PDE_08660, PDE_03491, PDE_09230, PDE_04616, PDE_00932, PDE_00811, PDE_03365, PDE_09748, PDE_07206, PDE_05886, PDE_03463, PDE_06972, PDE_04016, PDE_04015, PDE_02114, PDE_07207, PDE_02656	76	PDE_06372, PDE_06295, PDE_02092, PDE_08472, PDE_09402, PDE_08434, PDE_08994, PDE_05164, PDE_06133, PDE_01719, PDE_00224, PDE_00628, PDE_04025, PDE_02122, PDE_08821, PDE_01433, PDE_06327, PDE_02842, PDE_01236, PDE_01237, PDE_06265, PDE_04638, PDE_01689, PDE_02619, PDE_05808, PDE_03585, PDE_08435, PDE_02410, PDE_06736, PDE_02411, PDE_03787, PDE_02137, PDE_07946, PDE_00558, PDE_02897, PDE_06613, PDE…	OVER
3	GO:0030247	polysaccharide binding	Molecular Function	GO:0030246	carbohydrate binding	2.9e-17	2.9e-14	25	PDE_09226, PDE_07124, PDE_08094, PDE_02682, PDE_05633, PDE_00507, PDE_02101, PDE_02102, PDE_06649, PDE_09417, PDE_06768, PDE_09278, PDE_06023, PDE_07929, PDE_02514, PDE_00016, PDE_07928, PDE_00015, PDE_00014, PDE_09969, PDE_01201, PDE_05527, PDE_01302, PDE_00698, PDE_06438	6	PDE_01261, PDE_01354, PDE_06769, PDE_01410, PDE_07945, PDE_03711	OVER
3	GO:0016787	hydrolase activity	Molecular Function	GO:0003824	catalytic activity	1.1e-06	0.00019	228	PDE_08115, PDE_02130, PDE_06055, PDE_05081, PDE_06050, PDE_02800, PDE_08907, PDE_02801, PDE_05633, PDE_00507, PDE_01034, PDE_02004, PDE_09436, PDE_05515, PDE_06967, PDE_07936, PDE_01279, PDE_07933, PDE_01039, PDE_08122, PDE_07153, PDE_05527, PDE_00752, PDE_09226, PDE_03242, PDE_08250, PDE_00092, PDE_00400, PDE_06743, PDE_04566, PDE_02146, PDE_06621, PDE_05537, PDE_04447, PDE_08804, PDE_02149, PDE…	1071	PDE_02492, PDE_02251, PDE_04428, PDE_05517, PDE_07938, PDE_03574, PDE_02242, PDE_07932, PDE_03573, PDE_04420, PDE_02485, PDE_02002, PDE_07930, PDE_03575, PDE_04666, PDE_02247, PDE_05998, PDE_04681, PDE_07950, PDE_05772, PDE_04683, PDE_03593, PDE_01174, PDE_07949, PDE_00076, PDE_04431, PDE_07941, PDE_03347, PDE_03589, PDE_01168, PDE_06858, PDE_01169, PDE_03349, PDE_06855, PDE_05766, PDE_07945, PDE…	OVER
3	GO:0016491	oxidoreductase activity	Molecular Function	GO:0003824	catalytic activity	6.3e-11	2.2e-08	161	PDE_04270, PDE_09047, PDE_09202, PDE_04274, PDE_09441, PDE_01680, PDE_06171, PDE_08072, PDE_08906, PDE_02121, PDE_01395, PDE_07139, PDE_05633, PDE_03056, PDE_02003, PDE_08904, PDE_01278, PDE_02126, PDE_04028, PDE_02128, PDE_05239, PDE_09852, PDE_09693, PDE_06069, PDE_08763, PDE_05091, PDE_02417, PDE_01681, PDE_05886, PDE_03463, PDE_07667, PDE_02134, PDE_06972, PDE_07148, PDE_01288, PDE_02774, PDE…	590	PDE_05761, PDE_02372, PDE_02010, PDE_05880, PDE_02494, PDE_00193, PDE_02122, PDE_03455, PDE_05630, PDE_03697, PDE_01399, PDE_05997, PDE_03458, PDE_02141, PDE_04441, PDE_02142, PDE_04440, PDE_07709, PDE_08918, PDE_03585, PDE_02133, PDE_01044, PDE_01166, PDE_02135, PDE_05521, PDE_04799, PDE_03468, PDE_06736, PDE_03105, PDE_06615, PDE_02137, PDE_03467, PDE_07946, PDE_06616, PDE_02138, PDE_06613, PDE…	OVER
3	GO:0020037	heme binding	Molecular Function	GO:0046906	tetrapyrrole binding	2.3e-06	0.0004	32	PDE_09202, PDE_09742, PDE_04274, PDE_06894, PDE_04078, PDE_00808, PDE_01418, PDE_02121, PDE_01076, PDE_01395, PDE_01198, PDE_04228, PDE_08660, PDE_09230, PDE_01404, PDE_00932, PDE_00811, PDE_05907, PDE_03365, PDE_05885, PDE_09748, PDE_07206, PDE_05886, PDE_07667, PDE_06972, PDE_04016, PDE_04015, PDE_02454, PDE_02114, PDE_01345, PDE_07207, PDE_02656	72	PDE_02092, PDE_08472, PDE_08994, PDE_04474, PDE_01719, PDE_03615, PDE_00224, PDE_02802, PDE_02406, PDE_04025, PDE_02122, PDE_08701, PDE_08821, PDE_02641, PDE_01433, PDE_06327, PDE_02842, PDE_01236, PDE_02205, PDE_01237, PDE_08962, PDE_05494, PDE_06265, PDE_04638, PDE_01689, PDE_00318, PDE_02410, PDE_02411, PDE_02137, PDE_00558, PDE_01324, PDE_03623, PDE_08956, PDE_07120, PDE_02071, PDE_08098, PDE…	OVER
3	GO:0022857	transmembrane transporter activity	Molecular Function	GO:0005215	transporter activity	5.9e-15	3.5e-12	136	PDE_06575, PDE_02130, PDE_04276, PDE_09320, PDE_06176, PDE_06452, PDE_08992, PDE_07661, PDE_01042, PDE_08470, PDE_08591, PDE_04267, PDE_01275, PDE_05757, PDE_04304, PDE_04545, PDE_04820, PDE_04161, PDE_02380, PDE_04165, PDE_00236, PDE_03747, PDE_04318, PDE_01723, PDE_02417, PDE_07706, PDE_02937, PDE_00594, PDE_00197, PDE_07821, PDE_09848, PDE_08756, PDE_03587, PDE_06576, PDE_01287, PDE_01288, PDE…	401	PDE_03339, PDE_05517, PDE_00066, PDE_03453, PDE_04300, PDE_02484, PDE_03210, PDE_04544, PDE_03575, PDE_03454, PDE_02247, PDE_04303, PDE_04427, PDE_04680, PDE_03591, PDE_06740, PDE_03352, PDE_03351, PDE_06619, PDE_03108, PDE_01043, PDE_05523, PDE_04313, PDE_07940, PDE_02377, PDE_08915, PDE_05645, PDE_03121, PDE_00096, PDE_00091, PDE_08809, PDE_05418, PDE_05534, PDE_01177, PDE_03234, PDE_07836, PDE…	OVER
4	GO:0016705	oxidoreductase activity, acting on paired donors, with incorporation or reduction of molecular oxygen	Molecular Function	GO:0016491	oxidoreductase activity	4.3e-05	0.0045	30	PDE_09202, PDE_09742, PDE_04274, PDE_06894, PDE_00808, PDE_01418, PDE_02121, PDE_01076, PDE_01395, PDE_01198, PDE_02981, PDE_01751, PDE_02620, PDE_04228, PDE_08660, PDE_09230, PDE_04264, PDE_00932, PDE_00811, PDE_03365, PDE_09748, PDE_07206, PDE_05886, PDE_06972, PDE_04016, PDE_04015, PDE_02114, PDE_01345, PDE_07207, PDE_02656	78	PDE_08199, PDE_06372, PDE_02092, PDE_09489, PDE_08472, PDE_08994, PDE_05164, PDE_01719, PDE_00224, PDE_04025, PDE_02122, PDE_08821, PDE_02641, PDE_01433, PDE_06327, PDE_02842, PDE_01236, PDE_02205, PDE_01237, PDE_02142, PDE_06265, PDE_04638, PDE_01689, PDE_06936, PDE_02619, PDE_00717, PDE_09649, PDE_06897, PDE_08359, PDE_07226, PDE_02410, PDE_03468, PDE_02411, PDE_02137, PDE_03467, PDE_00558, PDE…	OVER
4	GO:0016701	oxidoreductase activity, acting on single donors with incorporation of molecular oxygen	Molecular Function	GO:0016491	oxidoreductase activity	0.00053	0.044	10	PDE_04527, PDE_08906, PDE_02417, PDE_04450, PDE_09761, PDE_03463, PDE_08904, PDE_02774, PDE_08968, PDE_05239	14	PDE_06295, PDE_02162, PDE_00292, PDE_08073, PDE_06817, PDE_02416, PDE_03746, PDE_06706, PDE_09829, PDE_03585, PDE_03474, PDE_05630, PDE_03787, PDE_07946	OVER
4	GO:0046873	metal ion transmembrane transporter activity	Molecular Function	GO:0022890, GO:0008324, GO:0022857	inorganic cation transmembrane transporter activity, monoatomic cation transmembrane transporter activity, transmembrane transporter activity	0.00099	0.076	17	PDE_04093, PDE_07063, PDE_05150, PDE_04373, PDE_07884, PDE_06452, PDE_08591, PDE_04318, PDE_02417, PDE_01119, PDE_08756, PDE_01288, PDE_01332, PDE_08408, PDE_03742, PDE_02875, PDE_06889	41	PDE_09322, PDE_04395, PDE_04396, PDE_03438, PDE_07611, PDE_02542, PDE_04645, PDE_07419, PDE_04427, PDE_03954, PDE_06461, PDE_07371, PDE_04065, PDE_04680, PDE_03352, PDE_02284, PDE_04188, PDE_05791, PDE_03450, PDE_02285, PDE_08063, PDE_02416, PDE_08819, PDE_00978, PDE_09709, PDE_05347, PDE_03400, PDE_05465, PDE_00517, PDE_03201, PDE_01761, PDE_00673, PDE_05328, PDE_05901, PDE_01961, PDE_06954, PDE…	OVER
4	GO:0016798	hydrolase activity, acting on glycosyl bonds	Molecular Function	GO:0016787	hydrolase activity	1.3e-26	4.1e-23	97	PDE_09285, PDE_05081, PDE_02800, PDE_02801, PDE_02648, PDE_05633, PDE_00507, PDE_06566, PDE_02004, PDE_05515, PDE_06967, PDE_01279, PDE_02886, PDE_08122, PDE_07153, PDE_04162, PDE_09969, PDE_06214, PDE_01201, PDE_05527, PDE_00752, PDE_02413, PDE_09226, PDE_08250, PDE_08094, PDE_00400, PDE_06743, PDE_01573, PDE_06621, PDE_08804, PDE_05931, PDE_00248, PDE_06122, PDE_02712, PDE_00016, PDE_00015, PDE…	142	PDE_03181, PDE_08990, PDE_04151, PDE_01280, PDE_04394, PDE_06058, PDE_08598, PDE_06451, PDE_06330, PDE_01041, PDE_04154, PDE_00591, PDE_03218, PDE_02768, PDE_07938, PDE_01959, PDE_03573, PDE_02485, PDE_07897, PDE_07137, PDE_01277, PDE_04666, PDE_05998, PDE_00347, PDE_09333, PDE_09175, PDE_06585, PDE_07278, PDE_04683, PDE_05890, PDE_01690, PDE_06067, PDE_07276, PDE_08085, PDE_03504, PDE_02418, PDE…	OVER
4	GO:0030248	cellulose binding	Molecular Function	GO:0030247	polysaccharide binding	1.7e-15	1.3e-12	22	PDE_09278, PDE_09226, PDE_07124, PDE_06023, PDE_08094, PDE_07929, PDE_02514, PDE_00016, PDE_07928, PDE_00015, PDE_00014, PDE_02682, PDE_05633, PDE_00507, PDE_09969, PDE_02101, PDE_02102, PDE_06649, PDE_01302, PDE_06768, PDE_00698, PDE_06438	5	PDE_01261, PDE_06769, PDE_01410, PDE_07945, PDE_03711	OVER
4	GO:0004497	monooxygenase activity	Molecular Function	GO:0016491	oxidoreductase activity	6.7e-08	1.5e-05	41	PDE_09202, PDE_09742, PDE_04274, PDE_09241, PDE_06894, PDE_01680, PDE_00808, PDE_09240, PDE_01418, PDE_02121, PDE_01076, PDE_01395, PDE_07139, PDE_05633, PDE_01198, PDE_02981, PDE_01751, PDE_04228, PDE_06768, PDE_08660, PDE_09230, PDE_06069, PDE_04264, PDE_00932, PDE_00811, PDE_02417, PDE_03365, PDE_09748, PDE_07206, PDE_05886, PDE_06972, PDE_04016, PDE_04015, PDE_02114, PDE_02774, PDE_05469, PDE…	91	PDE_08199, PDE_02092, PDE_09489, PDE_08472, PDE_04073, PDE_08994, PDE_09200, PDE_01719, PDE_00224, PDE_04025, PDE_05952, PDE_02122, PDE_05630, PDE_00308, PDE_08821, PDE_07654, PDE_01233, PDE_01354, PDE_01433, PDE_00664, PDE_06327, PDE_02842, PDE_01236, PDE_04107, PDE_01237, PDE_01096, PDE_02142, PDE_06265, PDE_04638, PDE_01689, PDE_03427, PDE_02416, PDE_03746, PDE_06936, PDE_05808, PDE_09649, PDE…	OVER
4	GO:0051213	dioxygenase activity	Molecular Function	GO:0016491	oxidoreductase activity	7.7e-05	0.0077	19	PDE_02193, PDE_04450, PDE_09761, PDE_04527, PDE_08906, PDE_00320, PDE_05907, PDE_06017, PDE_03463, PDE_02454, PDE_08904, PDE_02774, PDE_02620, PDE_04457, PDE_00459, PDE_01345, PDE_08968, PDE_06955, PDE_05239	38	PDE_06372, PDE_06295, PDE_02092, PDE_02071, PDE_06354, PDE_07146, PDE_05164, PDE_02010, PDE_00292, PDE_08073, PDE_06706, PDE_03474, PDE_05630, PDE_04689, PDE_03116, PDE_02162, PDE_06817, PDE_07709, PDE_08918, PDE_03746, PDE_02779, PDE_04936, PDE_09829, PDE_01629, PDE_02619, PDE_00717, PDE_03585, PDE_04179, PDE_04255, PDE_07348, PDE_01188, PDE_06158, PDE_02410, PDE_02411, PDE_07946, PDE_03720, PDE…	OVER
5	GO:0004553	hydrolase activity, hydrolyzing O-glycosyl compounds	Molecular Function	GO:0016798	hydrolase activity, acting on glycosyl bonds	2.4e-23	3.9e-20	81	PDE_09285, PDE_08037, PDE_06891, PDE_07585, PDE_05081, PDE_02800, PDE_02801, PDE_01756, PDE_02648, PDE_01639, PDE_09918, PDE_02682, PDE_05633, PDE_00507, PDE_06400, PDE_06566, PDE_02004, PDE_01279, PDE_02886, PDE_06768, PDE_02689, PDE_08122, PDE_07153, PDE_04162, PDE_04120, PDE_05210, PDE_06023, PDE_05445, PDE_09969, PDE_01201, PDE_05527, PDE_00752, PDE_02413, PDE_09226, PDE_07124, PDE_07080, PDE…	113	PDE_03181, PDE_08990, PDE_04151, PDE_01280, PDE_04394, PDE_06058, PDE_06451, PDE_06330, PDE_01041, PDE_04154, PDE_03218, PDE_07938, PDE_01959, PDE_03573, PDE_02485, PDE_07897, PDE_01277, PDE_05998, PDE_07278, PDE_04683, PDE_05890, PDE_01690, PDE_06067, PDE_02418, PDE_00076, PDE_04310, PDE_03466, PDE_06731, PDE_01168, PDE_02532, PDE_01565, PDE_07945, PDE_08256, PDE_05263, PDE_00401, PDE_02548, PDE…	OVER
6	GO:0004650	polygalacturonase activity	Molecular Function	GO:0004553	hydrolase activity, hydrolyzing O-glycosyl compounds	5.9e-06	0.00082	10	PDE_07153, PDE_04162, PDE_09285, PDE_06891, PDE_00727, PDE_03244, PDE_08139, PDE_05931, PDE_04459, PDE_02689	6	PDE_03218, PDE_02219, PDE_07938, PDE_01339, PDE_03466, PDE_01896	OVER
6	GO:0097599	xylanase activity	Molecular Function	GO:0004553	hydrolase activity, hydrolyzing O-glycosyl compounds	0.00014	0.013	7	PDE_05210, PDE_08037, PDE_02682, PDE_02101, PDE_00752, PDE_08094, PDE_06306	4	PDE_00049, PDE_09478, PDE_02418, PDE_04478	OVER
6	GO:0008810	cellulase activity	Molecular Function	GO:0004553	hydrolase activity, hydrolyzing O-glycosyl compounds	0.00031	0.027	6	PDE_07928, PDE_05633, PDE_06439, PDE_02886, PDE_06768, PDE_00698	3	PDE_09014, PDE_01261, PDE_06769	OVER

## Sheet: Sheet 3 Cellular_Component
Level	GO ID	GO Name	GO Type	Parents (ACC)	Parents (Name)	P-Value	FDR	#SeqTest	SeqTest	#SeqRef	SeqRef	OVER/UNDER
1	GO:0005575	cellular_component	Cellular Component
2	GO:0005576	extracellular region	Cellular Component	GO:0005575, GO:0110165	cellular_component, cellular anatomical entity	1.7e-26	4.1e-23	88	PDE_04393, PDE_09285, PDE_08037, PDE_07344, PDE_06891, PDE_05081, PDE_02800, PDE_02801, PDE_01756, PDE_02648, PDE_01639, PDE_00021, PDE_03255, PDE_02682, PDE_05633, PDE_00507, PDE_06400, PDE_07259, PDE_06566, PDE_02004, PDE_07936, PDE_06649, PDE_03698, PDE_06768, PDE_02689, PDE_08122, PDE_07153, PDE_04162, PDE_04120, PDE_05210, PDE_07475, PDE_06023, PDE_00310, PDE_09969, PDE_03103, PDE_01201, PDE…	116	PDE_04151, PDE_05084, PDE_01280, PDE_06058, PDE_08598, PDE_04154, PDE_03218, PDE_07938, PDE_04949, PDE_09715, PDE_03573, PDE_03452, PDE_07897, PDE_07137, PDE_01277, PDE_09832, PDE_01675, PDE_07659, PDE_01797, PDE_05998, PDE_06068, PDE_07278, PDE_01293, PDE_04683, PDE_05890, PDE_09051, PDE_02418, PDE_00076, PDE_04431, PDE_04310, PDE_08238, PDE_03466, PDE_01168, PDE_02532, PDE_01565, PDE_07945, PDE…	OVER
2	GO:0016020	membrane	Cellular Component	GO:0005575, GO:0110165	cellular_component, cellular anatomical entity	2e-10	6.5e-08	384	PDE_09202, PDE_09324, PDE_07262, PDE_02250, PDE_02130, PDE_09320, PDE_06176, PDE_02252, PDE_01042, PDE_08470, PDE_07381, PDE_08591, PDE_01954, PDE_00064, PDE_02121, PDE_01275, PDE_05757, PDE_04304, PDE_04545, PDE_09437, PDE_02126, PDE_01279, PDE_06965, PDE_02380, PDE_01291, PDE_06187, PDE_07271, PDE_06181, PDE_02019, PDE_04318, PDE_01723, PDE_07706, PDE_00879, PDE_02937, PDE_00197, PDE_04432, PDE…	1833	PDE_03339, PDE_05517, PDE_02484, PDE_02485, PDE_04667, PDE_04668, PDE_05514, PDE_01171, PDE_04680, PDE_03352, PDE_04682, PDE_03351, PDE_06859, PDE_04674, PDE_07701, PDE_05523, PDE_04676, PDE_02497, PDE_02499, PDE_01168, PDE_04677, PDE_03349, PDE_05524, PDE_03360, PDE_04694, PDE_04210, PDE_06870, PDE_04208, PDE_05539, PDE_04685, PDE_03354, PDE_02022, PDE_01175, PDE_04684, PDE_05534, PDE_01177, PDE…	OVER
