# Supplementary material for: F-box protein Fbx23 acts as a transcriptional coactivator to recognize and activate transcription factor Ace1
Source: PLoS Genet. 2025 Jan 21;21(1):e1011539. doi: 10.1371/journal.pgen.1011539 (PMC11750091; doi:10.1371/journal.pgen.1011539)
Supplement: S4 Spreadsheet — (Sheet 1) The data of proteins interacting with PoFbx23 identified through TAP-MS. Row 3, the bait PoFbx23. (Sheet 2&3) The data of two biological samples, Fbx23-TAP-1 and Fbx23-TAP-2. The proteins are ranked by exponentially modified protein abundance index (emPAI). (XLSX) [file pgen.1011539.s013.xlsx]

## Sheet: Sheet1 TAP-result
Proteins interacting with P. oxalicum PoFbx23 identified through TAP-MS.(emPAI)
Protein	Fbx23-1	Fbx23-2	Total PepCount	Theoretical PepCount	emPAI	Description
PDE_08467	10	8	18	62	0.951293	gnl|BL_ORD_ID|119737 sp|Q9Y297|FBW1A_HUMAN F-box/WD repeat-containing protein 1A OS=Homo sapiens GN=BTRC PE=1 SV=1
PDE_01487	1	1	2	7	0.930698	-
PDE_01824	1	1	2	8	0.778279	gnl|BL_ORD_ID|350366 sp|Q9C0T1|RL37_EMENI 60S ribosomal protein L37 OS=Emericella nidulans GN=rpl37 PE=3 SV=1
PDE_02145	1	1	2	10	0.584893	gnl|BL_ORD_ID|9204 sp|O13854|ADG2_SCHPO Serine/threonine-rich protein adg2 OS=Schizosaccharomyces pombe GN=adg2 PE=2 SV=3
PDE_05431	1	1	2	15	0.359356	gnl|BL_ORD_ID|68207 sp|Q9USM9|COQ10_SCHPO Coenzyme Q-binding protein coq10, mitochondrial OS=Schizosaccharomyces pombe GN=coq10 PE=2 SV=1
PDE_02440	2	2	4	31	0.34596	gnl|BL_ORD_ID|263332 sp|P16387|ODPA_YEAST Pyruvate dehydrogenase E1 component subunit alpha, mitochondrial OS=Saccharomyces cerevisiae GN=PDA1 PE=1 SV=2
PDE_05094	1	1	2	18	0.29155	-
PDE_08748	1	1	2	19	0.274275	gnl|BL_ORD_ID|269273 sp|Q9Y7B6|PANB_EMENI 3-methyl-2-oxobutanoate hydroxymethyltransferase OS=Emericella nidulans GN=panB PE=3 SV=1
PDE_07243	1	1	2	20	0.258925	gnl|BL_ORD_ID|311352 sp|P25416|QUTG_EMENI Protein qutG OS=Emericella nidulans GN=qutG PE=3 SV=2
PDE_09282	1	1	2	21	0.245197	gnl|BL_ORD_ID|415862 sp|Q9P727|SUCA_NEUCR Probable succinyl-CoA ligase [GDP-forming] subunit alpha, mitochondrial OS=Neurospora crassa GN=8D4.130 PE=3 SV=1
PDE_03557	1	1	2	23	0.221677	gnl|BL_ORD_ID|102813 sp|Q05871|ECI1_YEAST 3,2-trans-enoyl-CoA isomerase OS=Saccharomyces cerevisiae GN=ECI1 PE=1 SV=1
PDE_08711	1	1	2	24	0.211528	gnl|BL_ORD_ID|149587 sp|Q9P5U4|GRPE_NEUCR GrpE protein homolog, mitochondrial OS=Neurospora crassa GN=mge-1 PE=3 SV=1
PDE_09206	1	1	2	25	0.202264	-
PDE_00307	1	1	2	29	0.172102	-
PDE_05428	1	1	2	29	0.172102	gnl|BL_ORD_ID|2649 sp|Q9X0Y2|AAT_THEMA Aspartate aminotransferase OS=Thermotoga maritima GN=aspC PE=1 SV=1
PDE_05204	1	1	2	30	0.165914	gnl|BL_ORD_ID|511959 sp|O60167|YHC3_SCHPO ENTH domain-containing protein C19F8.03c OS=Schizosaccharomyces pombe GN=SPBC19F8.03c PE=1 SV=1
PDE_09456	1	1	2	30	0.165914	gnl|BL_ORD_ID|411195 sp|P48009|SPN4_SCHPO Septin homolog spn4 OS=Schizosaccharomyces pombe GN=spn4 PE=1 SV=1
PDE_07090	1	1	2	31	0.160155	-
PDE_02944	1	1	2	37	0.132541	gnl|BL_ORD_ID|512451 sp|Q9USW2|YHZ6_SCHPO Uncharacterized membrane protein C21B10.06c OS=Schizosaccharomyces pombe GN=SPBC21B10.06c PE=2 SV=1
PDE_04816	1	1	2	38	0.128838	-
PDE_08556	1	1	2	39	0.125336	gnl|BL_ORD_ID|434009 sp|Q8CIV8|TBCE_MOUSE Tubulin-specific chaperone E OS=Mus musculus GN=Tbce PE=1 SV=1
PDE_03740	1	1	2	40	0.122018	gnl|BL_ORD_ID|508521 sp|Q10367|YDBH_SCHPO Uncharacterized protein C22E12.17c OS=Schizosaccharomyces pombe GN=SPAC22E12.17c PE=2 SV=1
PDE_04957	1	1	2	41	0.118872	gnl|BL_ORD_ID|405180 sp|Q9CS74|SGT1_MOUSE Protein SGT1 homolog OS=Mus musculus GN=Ecd PE=2 SV=2
PDE_04821	1	1	2	44	0.110336	-
PDE_08425	1	1	2	44	0.110336	gnl|BL_ORD_ID|286107 sp|Q9UNA4|POLI_HUMAN DNA polymerase iota OS=Homo sapiens GN=POLI PE=1 SV=1
PDE_03960	1	1	2	45	0.107757	-
PDE_02364	1	1	2	46	0.105295	gnl|BL_ORD_ID|458792 sp|B4PIW8|UBP36_DROYA Ubiquitin carboxyl-terminal hydrolase 36 OS=Drosophila yakuba GN=Usp36 PE=3 SV=1
PDE_04990	1	1	2	47	0.102943	gnl|BL_ORD_ID|506203 sp|O94490|YC79_SCHPO Uncharacterized transcriptional regulatory protein C417.09c OS=Schizosaccharomyces pombe GN=SPCC417.09c PE=2 SV=1
PDE_07959	1	1	2	47	0.102943	-
PDE_03659	1	1	2	48	0.100694	-
PDE_04678	1	1	2	49	0.0985411	gnl|BL_ORD_ID|515750 sp|O59741|YN25_SCHPO Uncharacterized transcriptional regulatory protein C530.05 OS=Schizosaccharomyces pombe GN=SPBC530.05 PE=2 SV=1
PDE_02912	1	1	2	50	0.0964782	gnl|BL_ORD_ID|85993 sp|Q5XIX3|DCR1C_RAT Protein artemis OS=Rattus norvegicus GN=Dclre1c PE=2 SV=1
PDE_00208	1	1	2	55	0.0873357	gnl|BL_ORD_ID|511571 sp|O43059|YGT6_SCHPO FCH domain-containing protein C4C3.06 OS=Schizosaccharomyces pombe GN=SPBC4C3.06 PE=1 SV=1
PDE_05998	1	1	2	58	0.0826367	gnl|BL_ORD_ID|211340 sp|A1D911|MANBB_NEOFI Probable beta-mannosidase B OS=Neosartorya fischeri (strain ATCC 1020 / DSM 3700 / FGSC A1164 / NRRL 181) GN=mndB PE=3 SV=1
PDE_09448	1	1	2	58	0.0826367	gnl|BL_ORD_ID|510831 sp|Q1MTM9|YFN1_SCHPO Uncharacterized transcriptional regulatory protein C1327.01c OS=Schizosaccharomyces pombe GN=SPAC1327.01c PE=1 SV=2
PDE_07471	1	1	2	65	0.0734189	gnl|BL_ORD_ID|510219 sp|Q6LA54|YF48_SCHPO Uncharacterized WD repeat-containing protein C3H5.08c OS=Schizosaccharomyces pombe GN=SPAC3H5.08c PE=1 SV=1
PDE_06301	1	1	2	67	0.0711511	-
PDE_09568	1	1	2	68	0.070069	-
PDE_03649	1	1	2	69	0.0690192	gnl|BL_ORD_ID|408871 sp|O94294|SOG2_SCHPO Leucine-rich repeat-containing protein sog2 OS=Schizosaccharomyces pombe GN=sog2 PE=1 SV=1
PDE_03581	1	1	2	71	0.0670113	gnl|BL_ORD_ID|42215 sp|Q4WDD7|BRE1_ASPFU E3 ubiquitin-protein ligase bre1 OS=Aspergillus fumigatus GN=bre1 PE=3 SV=2
PDE_01185	1	1	2	79	0.0600258	gnl|BL_ORD_ID|170820 sp|Q01886|HTS1_COCCA HC-toxin synthetase OS=Cochliobolus carbonum GN=HTS1 PE=1 SV=2
PDE_05651	1	1	2	81	0.0585012	gnl|BL_ORD_ID|305011 sp|O93918|PYC_ASPTE Pyruvate carboxylase OS=Aspergillus terreus GN=pyc PE=2 SV=1
PDE_08978	1	1	2	83	0.0570521	gnl|BL_ORD_ID|268998 sp|A1CEK7|PAN2_ASPCL PAB-dependent poly(A)-specific ribonuclease subunit pan2 OS=Aspergillus clavatus GN=pan2 PE=3 SV=1
PDE_08808	1	1	2	96	0.0491397	gnl|BL_ORD_ID|251102 sp|P34909|NOT4_YEAST General negative regulator of transcription subunit 4 OS=Saccharomyces cerevisiae GN=MOT2 PE=1 SV=1
PDE_08450	1	2	3	225	0.0311773	gnl|BL_ORD_ID|472493 sp|Q07878|VPS13_YEAST Vacuolar protein sorting-associated protein 13 OS=Saccharomyces cerevisiae GN=VPS13 PE=1 SV=1
PDE_09763	1		1			-
PDE_05666	1		1			-
PDE_00081	1		1			gnl|BL_ORD_ID|7292 sp|Q3URE1|ACSF3_MOUSE Acyl-CoA synthetase family member 3, mitochondrial OS=Mus musculus GN=Acsf3 PE=2 SV=2
PDE_00277	1		1			-
PDE_00407	1		1			gnl|BL_ORD_ID|400564 sp|Q10342|SDA1_SCHPO Protein sda1 OS=Schizosaccharomyces pombe GN=sda1 PE=2 SV=2
PDE_00592	1		1			gnl|BL_ORD_ID|222259 sp|Q870L2|MIRB_EMENI Siderophore iron transporter mirB OS=Emericella nidulans GN=mirB PE=3 SV=1
PDE_00731	1		1			gnl|BL_ORD_ID|505269 sp|O14329|YB7E_SCHPO Uncharacterized metal transporter C16E9.14c OS=Schizosaccharomyces pombe GN=SPBC16E9.14c PE=2 SV=1
PDE_00838	1		1			-
PDE_00049	1		1			gnl|BL_ORD_ID|476959 sp|B0XP71|XYND_ASPFC Probable exo-1,4-beta-xylosidase xlnD OS=Aspergillus fumigatus (strain CEA10 / CBS 144.89 / FGSC A1163) GN=xlnD PE=3 SV=1
PDE_01044	1		1			gnl|BL_ORD_ID|79235 sp|P38909|CYC2_YEAST Cytochrome c mitochondrial import factor CYC2 OS=Saccharomyces cerevisiae GN=CYC2 PE=1 SV=3
PDE_01211	1		1			gnl|BL_ORD_ID|10309 sp|P38090|AGP2_YEAST General amino acid permease AGP2 OS=Saccharomyces cerevisiae GN=AGP2 PE=1 SV=1
PDE_01532	1		1			-
PDE_01756	1		1			gnl|BL_ORD_ID|211193 sp|Q9P6J3|MALT_SCHPO Alpha-glucosidase OS=Schizosaccharomyces pombe GN=mal1 PE=2 SV=1
PDE_02111	1		1			-
PDE_02289	1		1			gnl|BL_ORD_ID|315313 sp|Q9W5E1|RBX1A_DROME RING-box protein 1A OS=Drosophila melanogaster GN=Roc1a PE=1 SV=1
PDE_02481	1		1			gnl|BL_ORD_ID|516217 sp|Q9Y7M7|YNT9_SCHPO Uncharacterized ABC transporter ATP-binding protein/permease C9B6.09c OS=Schizosaccharomyces pombe GN=SPBC9B6.09c PE=2 SV=1
PDE_03248	1		1			gnl|BL_ORD_ID|508045 sp|O59814|YCT4_SCHPO Uncharacterized transporter C794.04c OS=Schizosaccharomyces pombe GN=SPCC794.04c PE=2 SV=1
PDE_03887	1		1			gnl|BL_ORD_ID|505279 sp|O59674|YB8B_SCHPO Uncharacterized mitochondrial carrier C29A3.11c OS=Schizosaccharomyces pombe GN=SPBC29A3.11c PE=2 SV=1
PDE_03982	1		1			-
PDE_04046	1		1			gnl|BL_ORD_ID|437096 sp|P36598|THI1_SCHPO Thiamine repressible genes regulatory protein thi1 OS=Schizosaccharomyces pombe GN=thi1 PE=1 SV=2
PDE_04079	1		1			gnl|BL_ORD_ID|16522 sp|Q00083|APSA_EMENI Anucleate primary sterigmata protein A OS=Emericella nidulans GN=apsA PE=1 SV=2
PDE_04307	1		1			-
PDE_04341	1		1			gnl|BL_ORD_ID|213582 sp|P29458|MCM4_SCHPO DNA replication licensing factor mcm4 OS=Schizosaccharomyces pombe GN=mcm4 PE=1 SV=2
PDE_04905	1		1			-
PDE_05037	1		1			gnl|BL_ORD_ID|277282 sp|Q07418|PEX19_YEAST Peroxisomal membrane protein import receptor PEX19 OS=Saccharomyces cerevisiae GN=PEX19 PE=1 SV=2
PDE_05295	1		1			-
PDE_05368	1		1			-
PDE_05635	1		1			gnl|BL_ORD_ID|350449 sp|Q9C2B9|RL38_NEUCR 60S ribosomal protein L38 OS=Neurospora crassa GN=rpl-38 PE=3 SV=1
PDE_05745	1		1			gnl|BL_ORD_ID|17355 sp|O60306|AQR_HUMAN Intron-binding protein aquarius OS=Homo sapiens GN=AQR PE=1 SV=4
PDE_05778	1		1			-
PDE_05943	1		1			gnl|BL_ORD_ID|248602 sp|Q53552|NHG2_PSEPU Salicylate hydroxylase OS=Pseudomonas putida GN=nahG PE=4 SV=1
PDE_05986	1		1			gnl|BL_ORD_ID|250714 sp|Q9UW81|NOP1_NEUCR Opsin-1 OS=Neurospora crassa GN=nop-1 PE=1 SV=1
PDE_06027	1		1			gnl|BL_ORD_ID|1300 sp|O24145|4CL1_TOBAC 4-coumarate--CoA ligase 1 OS=Nicotiana tabacum GN=4CL1 PE=2 SV=1
PDE_06107	1		1			-
PDE_06345	1		1			-
PDE_06380	1		1			gnl|BL_ORD_ID|38425 sp|Q54DY9|BCS1B_DICDI Probable mitochondrial chaperone BCS1-B OS=Dictyostelium discoideum GN=bcsl1b PE=3 SV=1
PDE_06381	1		1			gnl|BL_ORD_ID|191915 sp|A1ZAJ2|KIF1A_DROME Kinesin-like protein unc-104 OS=Drosophila melanogaster GN=unc-104 PE=1 SV=1
PDE_06404	1		1			gnl|BL_ORD_ID|54042 sp|Q54PR9|CF60_DICDI Counting factor 60 OS=Dictyostelium discoideum GN=cf60 PE=1 SV=1
PDE_06468	1		1			-
PDE_06736	1		1			gnl|BL_ORD_ID|127219 sp|Q07540|FRDA_YEAST Frataxin homolog, mitochondrial OS=Saccharomyces cerevisiae GN=YFH1 PE=1 SV=1
PDE_06779	1		1			gnl|BL_ORD_ID|515787 sp|Q9P7A1|YN82_SCHPO UPF0424 protein P35G2.02 OS=Schizosaccharomyces pombe GN=SPBP35G2.02 PE=2 SV=1
PDE_07068	1		1			gnl|BL_ORD_ID|515057 sp|Q9P6K0|YLA3_SCHPO Uncharacterized HTH La-type RNA-binding protein C1527.03 OS=Schizosaccharomyces pombe GN=SPAC1527.03 PE=1 SV=1
PDE_07375	1		1			-
PDE_07486	1		1			gnl|BL_ORD_ID|515446 sp|Q03722|YMC0_YEAST Uncharacterized protein YML020W OS=Saccharomyces cerevisiae GN=YML020W PE=1 SV=1
PDE_07511	1		1			gnl|BL_ORD_ID|262926 sp|O59763|OCA2_SCHPO Serine/threonine-protein kinase oca2 OS=Schizosaccharomyces pombe GN=oca2 PE=1 SV=1
PDE_07528	1		1			-
PDE_07768	1		1			gnl|BL_ORD_ID|510220 sp|Q6LA55|YF49_SCHPO UPF0648 protein C3H5.09c OS=Schizosaccharomyces pombe GN=SPAC3H5.09c PE=2 SV=1
PDE_07819	1		1			gnl|BL_ORD_ID|407994 sp|Q09699|SNF5_SCHPO SWI/SNF chromatin-remodeling complex subunit snf5 OS=Schizosaccharomyces pombe GN=snf5 PE=1 SV=1
PDE_07885	1		1			gnl|BL_ORD_ID|239769 sp|Q2UB56|MVP1_ASPOR Sorting nexin mvp1 OS=Aspergillus oryzae GN=mvp1 PE=3 SV=1
PDE_07982	1		1			gnl|BL_ORD_ID|173618 sp|Q10132|IDI1_SCHPO Isopentenyl-diphosphate Delta-isomerase OS=Schizosaccharomyces pombe GN=idi1 PE=2 SV=1
PDE_08168	1		1			-
PDE_08607	1		1			gnl|BL_ORD_ID|73736 sp|Q00648|CSN7_EMENI COP9 signalosome complex subunit 7 OS=Emericella nidulans GN=csnG PE=1 SV=1
PDE_08753	1		1			gnl|BL_ORD_ID|187887 sp|Q6CIJ3|KAR5_KLULA Nuclear fusion protein KAR5 OS=Kluyveromyces lactis GN=KAR5 PE=3 SV=1
PDE_08886	1		1			-
PDE_09134	1		1			gnl|BL_ORD_ID|512364 sp|Q04013|YHM2_YEAST Mitochondrial DNA replication protein YHM2 OS=Saccharomyces cerevisiae GN=YHM2 PE=1 SV=1
PDE_09337	1		1			gnl|BL_ORD_ID|517803 sp|O94441|YPP1_SCHPO Putative cargo-transport protein ypp1 OS=Schizosaccharomyces pombe GN=ypp1 PE=1 SV=1
PDE_09368	1		1			-
PDE_09370	1		1			gnl|BL_ORD_ID|112766 sp|O42917|ESO1_SCHPO N-acetyltransferase eso1 OS=Schizosaccharomyces pombe GN=eso1 PE=1 SV=1
PDE_09484	1		1			-
PDE_09555	1		1			gnl|BL_ORD_ID|323083 sp|P87074|RHP9_SCHPO DNA repair protein rhp9 OS=Schizosaccharomyces pombe GN=rhp9 PE=1 SV=1
PDE_09578	1		1			gnl|BL_ORD_ID|518447 sp|O74977|YQL4_SCHPO Ankyrin repeat-containing protein C1827.04 OS=Schizosaccharomyces pombe GN=SPCC1827.04 PE=1 SV=1
PDE_09587	1		1			gnl|BL_ORD_ID|401218 sp|Q9HE88|SEC8_NEUCR Probable exocyst complex component sec8 OS=Neurospora crassa GN=sec-8 PE=3 SV=1
PDE_09710	1		1			gnl|BL_ORD_ID|39549 sp|Q56078|BGLX_SALTY Periplasmic beta-glucosidase OS=Salmonella typhimurium GN=bglX PE=3 SV=2
PDE_09857	1		1			-
PDE_09861	1		1			-
PDE_00176		1	1			gnl|BL_ORD_ID|510011 sp|Q92363|YEJL_SCHPO Uncharacterized protein C31G5.21 OS=Schizosaccharomyces pombe GN=SPAC31G5.21 PE=2 SV=1
PDE_00749		1	1			gnl|BL_ORD_ID|230987 sp|P87320|MSP1_SCHPO Protein msp1, mitochondrial OS=Schizosaccharomyces pombe GN=msp1 PE=2 SV=2
PDE_03572		1	1			gnl|BL_ORD_ID|10438 sp|Q4WW45|AGUA_ASPFU Probable alpha-glucuronidase A OS=Aspergillus fumigatus GN=aguA PE=3 SV=1
PDE_04055		1	1			gnl|BL_ORD_ID|234209 sp|O74444|MU122_SCHPO Meiotically up-regulated gene 122 protein OS=Schizosaccharomyces pombe GN=mug122 PE=1 SV=1
PDE_07237		1	1			gnl|BL_ORD_ID|467601 sp|P31412|VATC_YEAST V-type proton ATPase subunit C OS=Saccharomyces cerevisiae GN=VMA5 PE=1 SV=4
PDE_09931		1	1			gnl|BL_ORD_ID|509200 sp|O14306|YE8A_SCHPO Probable inositol polyphosphate 5-phosphatase C9G1.10c OS=Schizosaccharomyces pombe GN=SPAC9G1.10c PE=1 SV=2
PDE_00442		1	1			gnl|BL_ORD_ID|515757 sp|O74829|YN2F_SCHPO Uncharacterized MFS-type transporter C530.15c OS=Schizosaccharomyces pombe GN=SPBC530.15c PE=1 SV=2
PDE_00781		1	1			-
PDE_00921		1	1			gnl|BL_ORD_ID|250654 sp|Q4WCH5|NOP12_ASPFU Nucleolar protein 12 OS=Aspergillus fumigatus GN=nop12 PE=3 SV=1
PDE_00936		1	1			-
PDE_01190		1	1			-
PDE_01216		1	1			gnl|BL_ORD_ID|446052 sp|O13317|TRI11_FUSSP Isotrichodermin C-15 hydroxylase OS=Fusarium sporotrichioides GN=TRI11 PE=3 SV=1
PDE_01287		1	1			gnl|BL_ORD_ID|506204 sp|O94491|YC7A_SCHPO Uncharacterized transporter C417.10 OS=Schizosaccharomyces pombe GN=SPCC417.10 PE=2 SV=1
PDE_00515		1	1			gnl|BL_ORD_ID|179347 sp|O14089|IMB2_SCHPO Importin subunit beta-2 OS=Schizosaccharomyces pombe GN=kap104 PE=2 SV=1
PDE_01460		1	1			gnl|BL_ORD_ID|470551 sp|O74429|VIP1_SCHPO Inositol hexakisphosphate and diphosphoinositol-pentakisphosphate kinase OS=Schizosaccharomyces pombe GN=asp1 PE=1 SV=1
PDE_01565		1	1			gnl|BL_ORD_ID|39425 sp|Q0CTD7|BGLA_ASPTN Probable beta-glucosidase A OS=Aspergillus terreus (strain NIH 2624 / FGSC A1156) GN=bglA PE=3 SV=1
PDE_01615		1	1			gnl|BL_ORD_ID|517366 sp|Q06833|YP091_YEAST Uncharacterized PH domain-containing protein YPR091C OS=Saccharomyces cerevisiae GN=YPR091C PE=1 SV=1
PDE_01695		1	1			gnl|BL_ORD_ID|381508 sp|O74893|RS20_SCHPO 40S ribosomal protein S20 OS=Schizosaccharomyces pombe GN=rps20 PE=1 SV=1
PDE_01852		1	1			gnl|BL_ORD_ID|264544 sp|D4AIS3|OPSB_ARTBC Probable aspartic-type endopeptidase OPSB OS=Arthroderma benhamiae (strain CBS 112371) GN=OPSB PE=3 SV=1
PDE_01921		1	1			gnl|BL_ORD_ID|229942 sp|P21339|MSB1_YEAST Morphogenesis-related protein MSB1 OS=Saccharomyces cerevisiae GN=MSB1 PE=1 SV=1
PDE_01959		1	1			gnl|BL_ORD_ID|211267 sp|Q9UT61|MAN1_SCHPO Alpha-mannosidase OS=Schizosaccharomyces pombe GN=ams1 PE=2 SV=1
PDE_02051		1	1			gnl|BL_ORD_ID|105537 sp|Q2UC64|EFR3_ASPOR Protein efr3 OS=Aspergillus oryzae GN=efr3 PE=3 SV=1
PDE_02104		1	1			gnl|BL_ORD_ID|412118 sp|Q3U213|SRAC1_MOUSE Protein SERAC1 OS=Mus musculus GN=Serac1 PE=2 SV=1
PDE_02156		1	1			gnl|BL_ORD_ID|193044 sp|P41831|KPR1_SCHPO Ribose-phosphate pyrophosphokinase 1 OS=Schizosaccharomyces pombe GN=prs1 PE=2 SV=1
PDE_02180		1	1			-
PDE_02270		1	1			gnl|BL_ORD_ID|364469 sp|P38805|RPF1_YEAST Ribosome production factor 1 OS=Saccharomyces cerevisiae GN=RPF1 PE=1 SV=1
PDE_02297		1	1			gnl|BL_ORD_ID|129636 sp|Q4WTQ4|FYV10_ASPFU Protein fyv10 OS=Aspergillus fumigatus GN=fyv10 PE=3 SV=2
PDE_02307		1	1			gnl|BL_ORD_ID|76233 sp|O74772|CWF14_SCHPO Cell cycle control protein cwf14 OS=Schizosaccharomyces pombe GN=cwf14 PE=1 SV=1
PDE_02516		1	1			gnl|BL_ORD_ID|511029 sp|P53326|YG5L_YEAST Uncharacterized protein YGR266W OS=Saccharomyces cerevisiae GN=YGR266W PE=1 SV=1
PDE_02725		1	1			gnl|BL_ORD_ID|227358 sp|O43065|MOT1_SCHPO Probable helicase mot1 OS=Schizosaccharomyces pombe GN=mot1 PE=1 SV=4
PDE_02736		1	1			gnl|BL_ORD_ID|39425 sp|Q0CTD7|BGLA_ASPTN Probable beta-glucosidase A OS=Aspergillus terreus (strain NIH 2624 / FGSC A1156) GN=bglA PE=3 SV=1
PDE_03029		1	1			gnl|BL_ORD_ID|217011 sp|Q5BGR2|MESA_EMENI Protein mesA OS=Emericella nidulans GN=mesA PE=1 SV=2
PDE_03106		1	1			-
PDE_03177		1	1			gnl|BL_ORD_ID|79302 sp|O60184|CYC8_SCHPO General transcriptional corepressor ssn6 OS=Schizosaccharomyces pombe GN=ssn6 PE=1 SV=1
PDE_03412		1	1			gnl|BL_ORD_ID|398062 sp|O74517|SAF1_SCHPO Protein saf1 OS=Schizosaccharomyces pombe GN=saf1 PE=2 SV=1
PDE_03558		1	1			gnl|BL_ORD_ID|298892 sp|P38958|PT100_YEAST Protein PET100, mitochondrial OS=Saccharomyces cerevisiae GN=PET100 PE=1 SV=1
PDE_03872		1	1			gnl|BL_ORD_ID|288942 sp|Q10062|PPOX_SCHPO Protoporphyrinogen oxidase OS=Schizosaccharomyces pombe GN=hem14 PE=2 SV=1
PDE_04057		1	1			gnl|BL_ORD_ID|505072 sp|Q10094|YAOF_SCHPO Uncharacterized protein C11D3.15 OS=Schizosaccharomyces pombe GN=SPAC11D3.15 PE=2 SV=1
PDE_04062		1	1			gnl|BL_ORD_ID|73655 sp|Q5B0Y2|CSN3_EMENI COP9 signalosome complex subunit 3 OS=Emericella nidulans GN=csnC PE=1 SV=2
PDE_04103		1	1			-
PDE_04298		1	1			-
PDE_04336		1	1			gnl|BL_ORD_ID|312183 sp|Q6C2R8|RAD5_YARLI DNA repair protein RAD5 OS=Yarrowia lipolytica GN=RAD5 PE=3 SV=1
PDE_04467		1	1			gnl|BL_ORD_ID|181451 sp|P32361|IRE1_YEAST Serine/threonine-protein kinase/endoribonuclease IRE1 OS=Saccharomyces cerevisiae GN=IRE1 PE=1 SV=2
PDE_04668		1	1			gnl|BL_ORD_ID|234399 sp|O94611|MUG65_SCHPO Meiotically up-regulated gene 65 protein OS=Schizosaccharomyces pombe GN=mug65 PE=1 SV=2
PDE_04192		1	1			gnl|BL_ORD_ID|43003 sp|P53705|BUD4_CANAL Bud site selection protein BUD4 OS=Candida albicans GN=BUD4 PE=1 SV=2
PDE_05803		1	1			gnl|BL_ORD_ID|312086 sp|Q02099|RAD3_SCHPO Protein kinase rad3 OS=Schizosaccharomyces pombe GN=rad3 PE=1 SV=2
PDE_02589		1	1			gnl|BL_ORD_ID|393399 sp|P38279|RTC2_YEAST Protein RTC2 OS=Saccharomyces cerevisiae GN=RTC2 PE=1 SV=1
PDE_05142		1	1			-
PDE_04730		1	1			-
PDE_04792		1	1			gnl|BL_ORD_ID|27999 sp|Q4WY31|ATG11_ASPFU Autophagy-related protein 11 OS=Aspergillus fumigatus GN=atg11 PE=3 SV=1
PDE_04874		1	1			gnl|BL_ORD_ID|222443 sp|Q10407|MKH1_SCHPO MAP kinase kinase kinase mkh1 OS=Schizosaccharomyces pombe GN=mkh1 PE=2 SV=1
PDE_04916		1	1			gnl|BL_ORD_ID|126276 sp|O77564|FOLH1_PIG Glutamate carboxypeptidase 2 OS=Sus scrofa GN=FOLH1 PE=1 SV=1
PDE_04936		1	1			gnl|BL_ORD_ID|288923 sp|Q4WY82|PPOC_ASPFU Psi-producing oxygenase C OS=Aspergillus fumigatus GN=ppoC PE=1 SV=2
PDE_04941		1	1			-
PDE_05126		1	1			gnl|BL_ORD_ID|174703 sp|P56286|IF2A_SCHPO Eukaryotic translation initiation factor 2 subunit alpha OS=Schizosaccharomyces pombe GN=tif211 PE=1 SV=1
PDE_05252		1	1			gnl|BL_ORD_ID|292453 sp|Q99PV0|PRP8_MOUSE Pre-mRNA-processing-splicing factor 8 OS=Mus musculus GN=Prpf8 PE=1 SV=2
PDE_05385		1	1			-
PDE_05411		1	1			gnl|BL_ORD_ID|316177 sp|Q05950|REB1_KLULA DNA-binding protein REB1 OS=Kluyveromyces lactis GN=REB1 PE=3 SV=2
PDE_05445		1	1			gnl|BL_ORD_ID|48322 sp|A1DMA5|CBHA_NEOFI Probable 1,4-beta-D-glucan cellobiohydrolase A OS=Neosartorya fischeri (strain ATCC 1020 / DSM 3700 / FGSC A1164 / NRRL 181) GN=cbhA PE=3 SV=1
PDE_07945		1	1			gnl|BL_ORD_ID|152786 sp|Q06886|GUX1_PENJA Exoglucanase 1 OS=Penicillium janthinellum GN=cbh1 PE=2 SV=1
PDE_06013		1	1			gnl|BL_ORD_ID|120109 sp|Q7S4Z6|FDFT_NEUCR Probable squalene synthase OS=Neurospora crassa GN=erg-9 PE=3 SV=1
PDE_06309		1	1			gnl|BL_ORD_ID|42426 sp|Q9UT24|BRR2_SCHPO Pre-mRNA-splicing factor brr2 OS=Schizosaccharomyces pombe GN=brr2 PE=1 SV=1
PDE_06408		1	1			gnl|BL_ORD_ID|284396 sp|P54277|PMS1_HUMAN PMS1 protein homolog 1 OS=Homo sapiens GN=PMS1 PE=1 SV=1
PDE_06480		1	1			-
PDE_05914		1	1			gnl|BL_ORD_ID|364230 sp|A5DHT2|RPB2_PICGU DNA-directed RNA polymerase II subunit RPB2 OS=Pichia guilliermondii GN=RPB2 PE=3 SV=3
PDE_06771		1	1			gnl|BL_ORD_ID|273012 sp|P13259|PCY1_YEAST Choline-phosphate cytidylyltransferase OS=Saccharomyces cerevisiae GN=PCT1 PE=1 SV=2
PDE_06800		1	1			-
PDE_07020		1	1			gnl|BL_ORD_ID|10506 sp|P43567|AGX1_YEAST Alanine--glyoxylate aminotransferase 1 OS=Saccharomyces cerevisiae GN=AGX1 PE=1 SV=1
PDE_03040		1	1			gnl|BL_ORD_ID|76131 sp|Q4WKB9|CWC22_ASPFU Pre-mRNA-splicing factor cwc22 OS=Aspergillus fumigatus GN=cwc22 PE=3 SV=1
PDE_04075		1	1			gnl|BL_ORD_ID|474099 sp|P07527|WEE1_SCHPO Mitosis inhibitor protein kinase wee1 OS=Schizosaccharomyces pombe GN=wee1 PE=1 SV=1
PDE_01043		1	1			gnl|BL_ORD_ID|515083 sp|Q8BGK6|YLAT2_MOUSE Y+L amino acid transporter 2 OS=Mus musculus GN=Slc7a6 PE=2 SV=1
PDE_08630		1	1			gnl|BL_ORD_ID|223212 sp|Q9EQ20|MMSA_MOUSE Methylmalonate-semialdehyde dehydrogenase [acylating], mitochondrial OS=Mus musculus GN=Aldh6a1 PE=1 SV=1
PDE_07213		1	1			gnl|BL_ORD_ID|442363 sp|P82094|TMF1_HUMAN TATA element modulatory factor OS=Homo sapiens GN=TMF1 PE=1 SV=2
PDE_07445		1	1			-
PDE_07469		1	1			-
PDE_07554		1	1			gnl|BL_ORD_ID|512443 sp|O60158|YHYA_SCHPO HTH APSES-type DNA-binding domain-containing protein C19C7.10 OS=Schizosaccharomyces pombe GN=SPBC19C7.10 PE=2 SV=2
PDE_07807		1	1			gnl|BL_ORD_ID|112717 sp|Q2UB17|ESF2_ASPOR Pre-rRNA-processing protein esf2 OS=Aspergillus oryzae GN=esf2 PE=3 SV=1
PDE_07900		1	1			gnl|BL_ORD_ID|515390 sp|Q12751|YM48_YEAST Uncharacterized protein YMR185W OS=Saccharomyces cerevisiae GN=YMR185W PE=1 SV=1
PDE_07992		1	1			gnl|BL_ORD_ID|84898 sp|A2QS00|DBP4_ASPNC ATP-dependent RNA helicase dbp4 OS=Aspergillus niger (strain CBS 513.88 / FGSC A1513) GN=dbp4 PE=3 SV=1
PDE_08261		1	1			-
PDE_08643		1	1			gnl|BL_ORD_ID|41631 sp|O94653|BMS1_SCHPO Ribosome biogenesis protein BMS1 homolog OS=Schizosaccharomyces pombe GN=SPBC31E1.06 PE=1 SV=2
PDE_08792		1	1			gnl|BL_ORD_ID|508621 sp|Q10435|YDE1_SCHPO Probable ubiquitin fusion degradation protein C12B10.01c OS=Schizosaccharomyces pombe GN=SPAC12B10.01c PE=2 SV=2
PDE_09139		1	1			gnl|BL_ORD_ID|172202 sp|Q92407|HXKG_ASPNG Glucokinase OS=Aspergillus niger GN=glkA PE=1 SV=1
PDE_09324		1	1			-
PDE_09503		1	1			-
PDE_09581		1	1			gnl|BL_ORD_ID|508267 sp|Q04608|YD124_YEAST Uncharacterized protein YDR124W OS=Saccharomyces cerevisiae GN=YDR124W PE=1 SV=1
PDE_09655		1	1			gnl|BL_ORD_ID|517397 sp|Q06522|YP147_YEAST Uncharacterized protein YPR147C OS=Saccharomyces cerevisiae GN=YPR147C PE=1 SV=1
PDE_09803		1	1			gnl|BL_ORD_ID|281729 sp|Q6AZN6|PK3C3_XENLA Phosphatidylinositol 3-kinase catalytic subunit type 3 OS=Xenopus laevis GN=pik3c3 PE=2 SV=1
PDE_09904		1	1			gnl|BL_ORD_ID|95788 sp|Q54CR9|DNLI4_DICDI DNA ligase 4 OS=Dictyostelium discoideum GN=lig4 PE=3 SV=1
PDE_09949		1	1			gnl|BL_ORD_ID|234224 sp|O14077|MU138_SCHPO Putative zinc protease mug138 OS=Schizosaccharomyces pombe GN=mug138 PE=1 SV=1

## Sheet: Sheet2 Fbx23-TAP-1 
	Reference	PepCount	UniquePepCount	CoverPercent	MW	PI
	FileScan	Sequence	MH+	Diff(MH+)	Charge	Rank	Score	DeltaScore	ExpectValue	Ions	Reference	DIFF_MODIFIED_CANDIDATE	PI	MissCleavage	Modification	MatchedTIC	NumProteaseTermini	Engine	Tag	Decoy
$1-1	PDE_08467	12	10	0.1301	95673.4	6.98
	R20220901563_FBX23_1,11166	K.IVCASVDPR.I	1016.52	0.0007	2	1	28.19	0	0.0243	0|0	PDE_08467		5.83	0		0	2	MASCOT		T
	R20220901563_FBX23_1,8450	K.VQFDSR.K	751.373	0.00153	2	1	34.81	0	0.00225	0|0	PDE_08467		5.81	0		0	2	MASCOT		T
	R20220901563_FBX23_1,4067	R.APAPTSR.V	699.378	0.00036	2	1	22.28	0	0.0358	0|0	PDE_08467		9.8	0		0	2	MASCOT		T
	R20220901563_FBX23_1,4417	R.APAPTSR.V	699.378	0.0001	2	1	28.23	0	0.00909	0|0	PDE_08467		9.8	0		0	2	MASCOT		T
	R20220901563_FBX23_1,4906	R.APAPTSR.V	699.378	-0.00012	2	1	40.76	0	0.000495	0|0	PDE_08467		9.8	0		0	2	MASCOT		T
	R20220901563_FBX23_1,14992	R.HDLLPTHEDYPR.I	1492.72	-0.00338	3	1	30.86	0	0.00853	0|0	PDE_08467		5.21	0		0	2	MASCOT		T
	R20220901563_FBX23_1,11828	R.HLQAAQAPGPATPAAQNATADQR.S	2285.14	0.00339	3	1	72.25	0	6.31e-07	0|0	PDE_08467		6.74	0		0	2	MASCOT		T
	R20220901563_FBX23_1,8855	R.LDEGYSDDTR.S	1170.49	5e-05	2	1	48.48	0	1.06e-05	0|0	PDE_08467		3.84	0		0	2	MASCOT		T
	R20220901563_FBX23_1,19289	R.QLLTASLASR.S	1059.62	-0.00469	2	1	25.54	0	0.0289	0|0	PDE_08467		9.75	0		0	2	MASCOT		T
	R20220901563_FBX23_1,6413	R.TADDTLSSNGK.A	1108.51	0.00295	2	1	41.98	0	0.000279	0|0	PDE_08467		4.21	0		0	2	MASCOT		T
	R20220901563_FBX23_1,20504	R.TVQAGFGDPPGADEALR.L	1700.82	-0.00141	2	1	108.05	0	1.45e-10	0|0	PDE_08467		4.03	0		0	2	MASCOT		T
	R20220901563_FBX23_1,24045	R.VLYINEGWR.V	1149.61	-0.00038	2	1	34.09	0	0.00521	0|0	PDE_08467		5.97	0		0	2	MASCOT		T
$2-1	PDE_04963	8	8	0.1507	51807.7	7.64
	R20220901563_FBX23_1,16523	K.AFNLDPAK.W	875.462	-0.0009	2	1	37.47	0	0.00425	0|0	PDE_04963		5.88	0		0	2	MASCOT		T
	R20220901563_FBX23_1,12926	K.ALENEFK.A	850.43	-0.00373	2	1	22.08	0	0.0492	0|0	PDE_04963		4.53	0		0	2	MASCOT		T
	R20220901563_FBX23_1,6071	K.NSIPGDK.S	730.373	0.0004	2	1	24.94	0	0.0228	0|0	PDE_04963		5.84	0		0	2	MASCOT		T
	R20220901563_FBX23_1,10290	K.QAAAPEFK.Q	861.446	-0.00151	2	1	46.4	0	0.000507	0|0	PDE_04963		6	0		0	2	MASCOT		T
	R20220901563_FBX23_1,28257	K.VASESVPEILELR.K	1441.79	-0.01089	2	1	22.31	0	0.074	0|0	PDE_04963		4.25	0		0	2	MASCOT		T
	R20220901563_FBX23_1,9411	K.YSEGYPGAR.Y	999.453	0.00101	2	1	43.78	0	0.000113	0|0	PDE_04090/PDE_04963		6	0		0	2	MASCOT		T
	R20220901563_FBX23_1,26152	R.IAGYIDQAINLCTK.I	1579.81	-0.00083	2	1	55.52	0	3.53e-05	0|0	PDE_04963		5.83	0		0	2	MASCOT		T
	R20220901563_FBX23_1,10460	R.LIDYK.R	651.371	0.00082	2	1	20.25	0	0.0368	0|0	PDE_04963		5.84	0		0	2	MASCOT		T
$3-1	PDE_08100	8	8	0.4423	17881.5	10.46
	R20220901563_FBX23_1,11458	K.DTQVVSNGLDSK.L	1262.62	-0.00703	2	1	27.13	0	0.0236	0|0	PDE_08100		4.21	0		0	2	MASCOT		T
	R20220901563_FBX23_1,27968	K.IPSWFLNR.Q	1032.56	-0.00311	2	1	28.58	0	0.0234	0|0	PDE_08100		9.75	0		0	2	MASCOT		T
	R20220901563_FBX23_1,6148	K.KADVDLNK.R	902.494	-0.00065	2	1	30	0	0.0269	0|0	PDE_08100		5.96	1		0	2	MASCOT		T
	R20220901563_FBX23_1,7796	K.LREDLER.L	930.5	0.00186	3	1	28.21	0	0.0345	0|0	PDE_08100		4.68	1		0	2	MASCOT		T
	R20220901563_FBX23_1,6915	R.DIVDGK.D	646.341	0.00073	2	1	22.85	0	0.107	0|0	PDE_08100		4.21	0		0	2	MASCOT		T
	R20220901563_FBX23_1,23819	R.IVTILQTPTQYK.I	1404.81	0.00105	2	1	68.62	0	8.24e-07	0|0	PDE_08100		8.59	0		0	2	MASCOT		T
	R20220901563_FBX23_1,11202	R.LLNTNVEGK.Q	987.547	-0.00217	2	1	42.87	0	0.00118	0|0	PDE_08100		6	0		0	2	MASCOT		T
	R20220901563_FBX23_1,9820	R.YSNLVCK.K	883.434	-0.00014	2	1	40.96	0	0.000341	0|0	PDE_08100		8.2	0		0	2	MASCOT		T
$4-1	PDE_09299	7	7	0.1955	37443	6.67
	R20220901563_FBX23_1,8041	K.AAHVTNLPK.D	950.542	-0.00185	2	1	21.85	0	0.0457	0|0	PDE_09299		8.8	0		0	2	MASCOT		T
	R20220901563_FBX23_1,15277	K.APVFESVTK.M	977.53	-0.00384	2	1	34.61	0	0.00464	0|0	PDE_09299		6.05	0		0	2	MASCOT		T
	R20220901563_FBX23_1,17871	K.DLIADVR.A	801.446	0.00102	2	1	40.44	0	0.00188	0|0	PDE_09299		4.21	0		0	2	MASCOT		T
	R20220901563_FBX23_1,22812	K.LGSEAYIDFTK.S	1243.62	-0.00126	2	1	39.37	0	0.00096	0|0	PDE_09299		4.37	0		0	2	MASCOT		T
	R20220901563_FBX23_1,20998	K.MPLVGGHEGAGIVVAK.G	1534.84	0.00153	3	1	26.09	0	0.0241	0|0	PDE_09299		6.5	0		0	2	MASCOT		T
	R20220901563_FBX23_1,7079	M.APQVPDK.Q	754.409	0.00025	2	1	33.53	0	0.00237	0|0	PDE_09299		5.88	0		0	2	MASCOT		T
	R20220901563_FBX23_1,12176	R.VIAIDGGDEK.R	1016.53	0.01084	2	1	25.12	0	0.0337	0|0	PDE_09299		4.03	0		0	2	MASCOT		T
$5-1	PDE_09952	7	7	0.2337	36140.5	6.32
	R20220901563_FBX23_1,24575	K.AGIALNSNFIK.L	1147.65	0.00409	2	1	25.55	0	0.0277	0|0	PDE_09952		8.8	0		0	2	MASCOT		T
	R20220901563_FBX23_1,2730	K.ASENEMK.G	808.351	-0.00074	2	1	20.49	0	0.0156	0|0	PDE_09952		4.53	0		0	2	MASCOT		T
	R20220901563_FBX23_1,22101	K.GTIEVDGTNGLIVNGK.K	1586.84	0.00051	2	1	95.18	0	4.79e-09	0|0	PDE_09952		4.37	0		0	2	MASCOT		T
	R20220901563_FBX23_1,10110	K.SATYDEIK.A	926.447	-0.00255	2	1	36.4	0	0.000779	0|0	PDE_09952		4.37	0		0	2	MASCOT		T
	R20220901563_FBX23_1,14345	K.VIPALNGK.L	811.504	-0.00359	2	1	30.6	0	0.00218	0|0	PDE_09952		8.72	0		0	2	MASCOT		T
	R20220901563_FBX23_1,14940	R.TAAQNIIPSSTGAAK.A	1429.76	-0.00073	2	1	79.17	0	1.97e-07	0|0	PDE_09952		8.41	0		0	2	MASCOT		T
	R20220901563_FBX23_1,24106	R.VPTANVSVVDLTCR.I	1530.79	-0.00059	2	1	84.91	0	5.02e-08	0|0	PDE_09952		5.8	0		0	2	MASCOT		T
$6-1	PDE_01092	7	6	0.1941	41710.1	5.45
	R20220901563_FBX23_1,10004	K.AGFAGDDAPR.A	976.448	-0.00154	2	1	37.05	0	0.00102	0|0	PDE_01092		4.21	0		0	2	MASCOT		T
	R20220901563_FBX23_1,7980	K.DSYVGDEAQSK.R	1198.52	-0.00509	2	1	46.48	0	3.49e-05	0|0	PDE_01092		4.03	0		0	2	MASCOT		T
	R20220901563_FBX23_1,11521	K.IIAPPER.K	795.472	0.00096	2	1	33.53	0	0.00171	0|0	PDE_01092		6	0		0	2	MASCOT		T
	R20220901563_FBX23_1,12522	K.QEYDESGPSIVHR.K	1516.7	-0.00367	3	1	69.04	0	5.93e-07	0|0	PDE_01092		4.65	0		0	2	MASCOT		T
	R20220901563_FBX23_1,12566	K.QEYDESGPSIVHR.K	1516.7	0.00097	2	1	61.85	0	2.45e-06	0|0	PDE_01092		4.65	0		0	2	MASCOT		T
	R20220901563_FBX23_1,25842	K.SYELPDGQVITIGNER.F	1790.89	-0.01082	2	1	61.05	0	9.97e-06	0|0	PDE_01092		4.14	0		0	2	MASCOT		T
	R20220901563_FBX23_1,23437	R.YPIEHGVVTNWDDMEK.I	1932.88	-0.00843	3	1	37	0	0.00102	0|0	PDE_01092		4.31	0		0	2	MASCOT		T
$7-1	PDE_02596	7	6	0.1302	49796.7	9.1
	R20220901563_FBX23_1,18997	K.EGVPGDNVGFNVK.N	1331.66	-0.00706	2	1	32.3	0	0.00833	0|0	PDE_02596		4.37	0		0	2	MASCOT		T
	R20220901563_FBX23_1,10587	K.ETSNFIK.K	838.43	-0.00053	2	1	28.13	0	0.00784	0|0	PDE_02596		6.1	0		0	2	MASCOT		T
	R20220901563_FBX23_1,10413	K.STTTGHLIYK.C	1120.6	-0.00033	3	1	38.2	0	0.00201	0|0	PDE_02596		8.33	0		0	2	MASCOT		T
	R20220901563_FBX23_1,6523	K.SVEMHHTQLK.E	1209.6	0.00288	2	1	48.14	0	0.000127	0|0	PDE_02596		6.66	0		0	2	MASCOT		T
	R20220901563_FBX23_1,16995	K.YEVTVIDAPGHR.D	1356.69	-0.0018	3	1	27.47	0	0.0206	0|0	PDE_02596		5.32	0		0	2	MASCOT		T
	R20220901563_FBX23_1,17014	K.YEVTVIDAPGHR.D	1356.69	-0.00142	2	1	48.7	0	0.000156	0|0	PDE_02596		5.32	0		0	2	MASCOT		T
	R20220901563_FBX23_1,19339	R.LPLQDVYK.I	975.551	-0.00214	2	1	44.6	0	0.000345	0|0	PDE_02596		5.84	0		0	2	MASCOT		T
$8-1	PDE_02754	6	6	0.2453	28978.8	9.18
	R20220901563_FBX23_1,24352	K.TLPDSVTIIEPK.E	1312.74	0.00263	2	1	39.35	0	0.00106	0|0	PDE_02754		4.37	0		0	2	MASCOT		T
	R20220901563_FBX23_1,8774	R.ATHTQEVLGEQGR.R	1425.71	-0.00132	2	1	34.26	0	0.00367	0|0	PDE_02754		5.4	0		0	2	MASCOT		T
	R20220901563_FBX23_1,16955	R.ELAEEGYSGVEVR.V	1437.69	0.00327	2	1	48.83	0	0.000337	0|0	PDE_02754		4.09	0		0	2	MASCOT		T
	R20220901563_FBX23_1,17745	R.ELTSLIQK.R	931.546	0.00375	2	1	25.11	0	0.0399	0|0	PDE_02754		6.1	0		0	2	MASCOT		T
	R20220901563_FBX23_1,16417	R.GLSAVAQCESLR.Y	1290.65	0.0024	2	1	37.73	0	0.00247	0|0	PDE_02754		6	0		0	2	MASCOT		T
	R20220901563_FBX23_1,14744	R.QGVLGIK.V	714.451	-0.00203	2	1	23.48	0	0.0444	0|0	PDE_02754		8.75	0		0	2	MASCOT		T
$9-1	PDE_04579	6	6	0.1267	50152.8	4.98
	R20220901563_FBX23_1,6047	K.EDASNNYAR.G	1039.44	-0.00357	2	1	53.49	0	4.7e-06	0|0	PDE_04579		4.37	0		0	2	MASCOT		T
	R20220901563_FBX23_1,20729	K.EMIDQVLDK.V	1090.54	0.00511	2	1	30.28	0	0.0126	0|0	PDE_04579		4.03	0		0	2	MASCOT		T
	R20220901563_FBX23_1,20686	K.FDLMYSK.R	903.428	-0.00133	2	1	32.31	0	0.00376	0|0	PDE_04579		5.84	0		0	2	MASCOT		T
	R20220901563_FBX23_1,11676	R.LSVDYGK.K	781.409	-0.00264	2	1	42.14	0	0.000296	0|0	PDE_04579		5.84	0		0	2	MASCOT		T
	R20220901563_FBX23_1,22371	R.SLFHPEQMITGK.E	1387.7	-0.00038	3	1	26.24	0	0.0372	0|0	PDE_04579		6.47	0		0	2	MASCOT		T
	R20220901563_FBX23_1,28890	R.TIQFVDWCPTGFK.L	1598.77	0.00981	2	1	40.08	0	0.000619	0|0	PDE_04579		5.5	0		0	2	MASCOT		T
$10-1	PDE_00194	5	5	0.0658	74766.6	5.81
	R20220901563_FBX23_1,23584	K.ELFGFK.A	740.398	-0.00104	2	1	20.86	0	0.032	0|0	PDE_00194		6.1	0		0	2	MASCOT		T
	R20220901563_FBX23_1,13442	K.LSEAVLEK.I	888.504	-0.0006	2	1	31.96	0	0.0158	0|0	PDE_00194		4.53	0		0	2	MASCOT		T
	R20220901563_FBX23_1,17720	K.LTTTIGFGSK.L	1024.57	-0.00355	2	1	31.69	0	0.00566	0|0	PDE_00194		8.75	0		0	2	MASCOT		T
	R20220901563_FBX23_1,6646	K.TLAQQGVK.A	844.489	0.00017	2	1	21.39	0	0.198	0|0	PDE_00194		8.41	0		0	2	MASCOT		T
	R20220901563_FBX23_1,18393	R.QNLPQLENSSIEK.A	1499.77	-0.00347	2	1	36.14	0	0.00298	0|0	PDE_00194		4.53	0		0	2	MASCOT		T
$11-1	PDE_00987	5	5	0.0909	66875.1	5.23
	R20220901563_FBX23_1,27389	K.AFSGTLEPVQQVLK.D	1516.84	-0.00171	2	1	24.31	0	0.0387	0|0	PDE_00987		6.05	0		0	2	MASCOT		T
	R20220901563_FBX23_1,26545	K.AVITVPAYFNDNQR.Q	1607.82	0.00806	2	1	36.95	0	0.00244	0|0	PDE_00987		5.88	0		0	2	MASCOT		T
	R20220901563_FBX23_1,27030	K.DAGAIAGLNVLR.I	1169.66	-0.00021	2	1	22.73	0	0.0467	0|0	PDE_00987		5.84	0		0	2	MASCOT		T
	R20220901563_FBX23_1,27552	K.LLSDFFDGK.K	1041.53	0.00314	2	1	28.09	0	0.00807	0|0	PDE_00987		4.21	0		0	2	MASCOT		T
	R20220901563_FBX23_1,22005	K.NTIFDIK.R	850.467	8e-05	2	1	35.4	0	0.00307	0|0	PDE_00987		5.84	0		0	2	MASCOT		T
$12-1	PDE_00406	4	4	0.1857	23076	9.45
	R20220901563_FBX23_1,23883	K.WSYEDVEIR.D	1196.56	0.00171	2	1	36.46	0	0.00128	0|0	PDE_00406		4.14	0		0	2	MASCOT		T
	R20220901563_FBX23_1,6278	R.IGSAGTVR.R	760.431	0.00012	2	1	38.67	0	0.00529	0|0	PDE_00406		9.75	0		0	2	MASCOT		T
	R20220901563_FBX23_1,15087	R.QAVDVSPLR.R	984.547	-0.00176	2	1	40.55	0	0.000793	0|0	PDE_00406		5.84	0		0	2	MASCOT		T
	R20220901563_FBX23_1,28321	R.VNTAISLITIGAR.E	1328.79	0.00043	2	1	92.38	0	3.99e-09	0|0	PDE_00406		9.72	0		0	2	MASCOT		T
$13-1	PDE_01963	4	4	0.1231	44837	5.03
	R20220901563_FBX23_1,25909	K.GVAINFVTADDVR.M	1376.72	0.00103	2	1	51.07	0	0.000125	0|0	PDE_01963		4.21	0		0	2	MASCOT		T
	R20220901563_FBX23_1,14302	R.EGPQVVVGTPGR.V	1195.64	0.00098	2	1	29.99	0	0.00927	0|0	PDE_01963		6.1	0		0	2	MASCOT		T
	R20220901563_FBX23_1,11053	R.GNDVIAQAQSGTGK.T	1345.67	-0.00203	2	1	63.92	0	4.76e-06	0|0	PDE_01963		5.84	0		0	2	MASCOT		T
	R20220901563_FBX23_1,28072	R.VLIATDLLAR.G	1084.67	-0.00083	2	1	42.29	0	0.000257	0|0	PDE_01963		5.81	0		0	2	MASCOT		T
$14-1	PDE_02546	4	4	0.0752	47483	5.2
	R20220901563_FBX23_1,22357	K.NVNETIGPALIK.E	1268.72	-0.00039	2	1	27.39	0	0.0157	0|0	PDE_02546		6	0		0	2	MASCOT		T
	R20220901563_FBX23_1,16357	K.SCNALLLK.V	918.508	-0.00086	2	1	23.79	0	0.0742	0|0	PDE_02546		7.94	0		0	2	MASCOT		T
	R20220901563_FBX23_1,13472	K.VDEFLNK.L	864.446	-0.00188	2	1	24.21	0	0.0421	0|0	PDE_02546		4.37	0		0	2	MASCOT		T
	R20220901563_FBX23_1,19098	K.YDLDFK.N	800.382	0.00035	2	1	24.23	0	0.0128	0|0	PDE_02546		4.21	0		0	2	MASCOT		T
$15-1	PDE_06476	4	4	0.0735	60089.3	9.14
	R20220901563_FBX23_1,12951	R.GVQEEAGLAETGR.V	1316.64	-0.00285	2	1	45.38	0	0.000306	0|0	PDE_06476		4.25	0		0	2	MASCOT		T
	R20220901563_FBX23_1,15229	R.LTELLK.Q	716.455	0.00522	2	1	25.5	0	0.0252	0|0	PDE_06476		6	0		0	2	MASCOT		T
	R20220901563_FBX23_1,10065	R.QSVNQPVQTGMK.C	1316.66	-0.00039	2	1	56.6	0	3.07e-05	0|0	PDE_06476		8.75	0		0	2	MASCOT		T
	R20220901563_FBX23_1,16540	R.VLSVGDGIAR.V	986.563	0.00176	2	1	29.25	0	0.023	0|0	PDE_06476		5.81	0		0	2	MASCOT		T
$16-1	PDE_07131	4	4	0.0913	48937.7	5.45
	R20220901563_FBX23_1,14748	K.FDNLYGCR.E	1044.46	-0.00151	2	1	29.94	0	0.00122	0|0	PDE_07131		5.83	0		0	2	MASCOT		T
	R20220901563_FBX23_1,16170	K.VAVVAGYGDVGK.G	1134.62	-0.0004	2	1	63.25	0	6.27e-06	0|0	PDE_07131		5.81	0		0	2	MASCOT		T
	R20220901563_FBX23_1,17400	K.VPAINVNDCVTK.S	1329.68	-0.00479	2	1	22.11	0	0.102	0|0	PDE_07131		5.8	0		0	2	MASCOT		T
	R20220901563_FBX23_1,11986	R.ATDVMIAGK.V	905.476	-0.00073	2	1	39.18	0	0.00158	0|0	PDE_07131		5.88	0		0	2	MASCOT		T
$17-1	PDE_00304	3	3	0.1444	20718.6	10.65
	R20220901563_FBX23_1,6674	K.APETSLK.A	745.409	8e-05	2	1	22.82	0	0.185	0|0	PDE_00304		6.05	0		0	2	MASCOT		T
	R20220901563_FBX23_1,30152	K.SAEFLIDLLK.N	1148.66	-0.00102	2	1	40.28	0	0.000877	0|0	PDE_00304		4.37	0		0	2	MASCOT		T
	R20220901563_FBX23_1,14670	R.YAAQEIPVAK.S	1089.59	0.00073	2	1	26.92	0	0.0338	0|0	PDE_00304		6	0		0	2	MASCOT		T
$18-1	PDE_00723	3	3	0.0591	48154.3	6.35
	R20220901563_FBX23_1,17661	K.IVVFVNK.V	818.513	-0.00015	2	1	26.41	0	0.00491	0|0	PDE_00723		8.75	0		0	2	MASCOT		T
	R20220901563_FBX23_1,14915	K.TTLTAAITK.H	919.546	-0.00126	2	1	33.58	0	0.00278	0|0	PDE_00723		8.41	0		0	2	MASCOT		T
	R20220901563_FBX23_1,16766	R.AGDNSGLLLR.G	1015.55	-0.00054	2	1	41.37	0	0.00164	0|0	PDE_00723		5.88	0		0	2	MASCOT		T
$19-1	PDE_03807	3	3	0.245	15780	10.91
	R20220901563_FBX23_1,19719	K.ENVSLGPLAGDGK.L	1256.65	0.00086	2	1	20.48	0	0.102	0|0	PDE_03807		4.37	0		0	2	MASCOT		T
	R20220901563_FBX23_1,10428	K.TPGPGAQSALR.A	1054.56	-0.00253	2	1	41.81	0	0.000514	0|0	PDE_03807		9.41	0		0	2	MASCOT		T
	R20220901563_FBX23_1,11432	R.IEDVTPTPSDSTR.R	1417.68	-0.00104	2	1	66.58	0	2.03e-06	0|0	PDE_03807		4.03	0		0	2	MASCOT		T
$20-1	PDE_01699	23	2	0.0131	67215.1	9.33
	R20220901563_FBX23_1,14931	M.ILIYK.K ! R.LLLYK.G	649.428	0.00039	2	1	24.74	0	0.000671	0|0	PDE_01699 ! PDE_02670		8.59	0		0	2	MASCOT		T
	R20220901563_FBX23_1,15516	M.ILIYK.K ! R.LLLYK.G	649.428	-0.00059	2	1	27.46	0	0.000359	0|0	PDE_01699 ! PDE_02670		8.59	0		0	2	MASCOT		T
	R20220901563_FBX23_1,15975	M.ILIYK.K ! R.LLLYK.G	649.428	-0.00027	2	1	27.5	0	0.000356	0|0	PDE_01699 ! PDE_02670		8.59	0		0	2	MASCOT		T
	R20220901563_FBX23_1,16503	M.ILIYK.K ! R.LLLYK.G	649.428	-7e-05	2	1	26.51	0	0.000447	0|0	PDE_01699 ! PDE_02670		8.59	0		0	2	MASCOT		T
	R20220901563_FBX23_1,17025	M.ILIYK.K ! R.LLLYK.G	649.428	-0.00021	2	1	27.21	0	0.00038	0|0	PDE_01699 ! PDE_02670		8.59	0		0	2	MASCOT		T
	R20220901563_FBX23_1,17537	M.ILIYK.K ! R.LLLYK.G	649.428	5e-05	2	1	27.14	0	0.000386	0|0	PDE_01699 ! PDE_02670		8.59	0		0	2	MASCOT		T
	R20220901563_FBX23_1,17973	M.ILIYK.K ! R.LLLYK.G	649.428	0.00053	2	1	25.7	0	0.000538	0|0	PDE_01699 ! PDE_02670		8.59	0		0	2	MASCOT		T
	R20220901563_FBX23_1,18483	M.ILIYK.K ! R.LLLYK.G	649.428	0.00029	2	1	26.84	0	0.000414	0|0	PDE_01699 ! PDE_02670		8.59	0		0	2	MASCOT		T
	R20220901563_FBX23_1,18995	M.ILIYK.K ! R.LLLYK.G	649.428	0.00069	2	1	26.97	0	0.000402	0|0	PDE_01699 ! PDE_02670		8.59	0		0	2	MASCOT		T
	R20220901563_FBX23_1,19605	M.ILIYK.K ! R.LLLYK.G	649.428	0.00047	2	1	26.75	0	0.000423	0|0	PDE_01699 ! PDE_02670		8.59	0		0	2	MASCOT		T
	R20220901563_FBX23_1,20660	M.ILIYK.K ! R.LLLYK.G	649.428	0.00053	2	1	26.63	0	0.000435	0|0	PDE_01699 ! PDE_02670		8.59	0		0	2	MASCOT		T
	R20220901563_FBX23_1,21188	M.ILIYK.K ! R.LLLYK.G	649.428	-0.00055	2	1	26.67	0	0.000431	0|0	PDE_01699 ! PDE_02670		8.59	0		0	2	MASCOT		T
	R20220901563_FBX23_1,22250	M.ILIYK.K ! R.LLLYK.G	649.428	0.00055	2	1	26.45	0	0.000453	0|0	PDE_01699 ! PDE_02670		8.59	0		0	2	MASCOT		T
	R20220901563_FBX23_1,22772	M.ILIYK.K ! R.LLLYK.G	649.428	-0.00203	2	1	20.35	0	0.00185	0|0	PDE_01699 ! PDE_02670		8.59	0		0	2	MASCOT		T
	R20220901563_FBX23_1,23304	M.ILIYK.K ! R.LLLYK.G	649.428	0.00023	2	1	25.76	0	0.000531	0|0	PDE_01699 ! PDE_02670		8.59	0		0	2	MASCOT		T
	R20220901563_FBX23_1,24924	M.ILIYK.K ! R.LLLYK.G	649.428	-1e-05	2	1	23.51	0	0.000891	0|0	PDE_01699 ! PDE_02670		8.59	0		0	2	MASCOT		T
	R20220901563_FBX23_1,25463	M.ILIYK.K ! R.LLLYK.G	649.428	0.00051	2	1	26.31	0	0.000468	0|0	PDE_01699 ! PDE_02670		8.59	0		0	2	MASCOT		T
	R20220901563_FBX23_1,25977	M.ILIYK.K ! R.LLLYK.G	649.428	-0.00077	2	1	25.87	0	0.000518	0|0	PDE_01699 ! PDE_02670		8.59	0		0	2	MASCOT		T
	R20220901563_FBX23_1,26516	M.ILIYK.K ! R.LLLYK.G	649.428	-0.00027	2	1	25.9	0	0.000514	0|0	PDE_01699 ! PDE_02670		8.59	0		0	2	MASCOT		T
	R20220901563_FBX23_1,27193	M.ILIYK.K ! R.LLLYK.G	649.428	-0.00033	2	1	22.13	0	0.00122	0|0	PDE_01699 ! PDE_02670		8.59	0		0	2	MASCOT		T
	R20220901563_FBX23_1,27918	M.ILIYK.K ! R.LLLYK.G	649.428	0.00129	2	1	25.59	0	0.00193	0|0	PDE_01699 ! PDE_02670		8.59	0		0	2	MASCOT		T
	R20220901563_FBX23_1,29810	M.ILIYK.K ! R.LLLYK.G	649.428	-0.00059	2	1	20.56	0	0.00176	0|0	PDE_01699 ! PDE_02670		8.59	0		0	2	MASCOT		T
	R20220901563_FBX23_1,27450	M.ILIYKK*IK.K	1132.75	0.0101	3	1	28.22	0	0.000377	0|0	PDE_01699		10	2	114.042923 GlyGly (K)	0	2	MASCOT		T
$21-1	PDE_02610	4	2	0.003	484410	5.41
	R20220901563_FBX23_1,197	K.EPGESR.V	674.31	5e-05	2	1	23.01	0	0.00825	0|0	PDE_02610		4.53	0		0	2	MASCOT		T
	R20220901563_FBX23_1,674	K.EPGESR.V	674.31	0.00085	2	1	24.68	0	0.00579	0|0	PDE_02610		4.53	0		0	2	MASCOT		T
	R20220901563_FBX23_1,1315	K.EPGESR.V	674.31	0.00085	2	1	23	0	0.00852	0|0	PDE_02610		4.53	0		0	2	MASCOT		T
	R20220901563_FBX23_1,27093	K.VDRAILR.N	842.521	0.01146	2	1	25.91	0	0.0265	0|0	PDE_02610		9.57	1		0	2	MASCOT		T
$22-1	PDE_00491	2	2	0.1145	14711.9	9.76
	R20220901563_FBX23_1,17535	K.FLTVMQK.H	866.48	0.00067	2	1	30.68	0	0.00492	0|0	PDE_00491		8.75	0		0	2	MASCOT		T
	R20220901563_FBX23_1,18729	K.IVIQLNGR.L	912.563	0.00033	2	1	22.52	0	0.0216	0|0	PDE_00491		9.75	0		0	2	MASCOT		T
$23-1	PDE_00542	2	2	0.0603	38792.1	5.27
	R20220901563_FBX23_1,18603	K.AVENVIEAGVR.T	1156.63	0.00146	2	1	23.41	0	0.0454	0|0	PDE_00542		4.53	0		0	2	MASCOT		T
	R20220901563_FBX23_1,22753	R.ELTGGIYFGDR.K	1227.6	-0.00529	2	1	21.92	0	0.113	0|0	PDE_00542		4.37	0		0	2	MASCOT		T
$24-1	PDE_01807	2	2	0.1056	18332.9	10.28
	R20220901563_FBX23_1,21230	K.SSVGVLLYK.R	965.567	-0.00032	2	1	38.44	0	0.00058	0|0	PDE_01807		8.31	0		0	2	MASCOT		T
	R20220901563_FBX23_1,17730	R.VGDIVDLK.V	858.493	0.00199	2	1	36.06	0	0.00617	0|0	PDE_01807		4.21	0		0	2	MASCOT		T
$25-1	PDE_01832	2	2	0.1807	8968.62	9.5
	R20220901563_FBX23_1,10474	R.LTEGCSFR.R	969.446	-0.00568	2	1	24.71	0	0.0267	0|0	PDE_01832		6	0		0	2	MASCOT		T
	R20220901563_FBX23_1,23326	R.SFFMDVK.C	873.418	0.00059	2	1	36.68	0	0.000784	0|0	PDE_01832		5.55	0		0	2	MASCOT		T
$26-1	PDE_02379	2	2	0.0362	69515.5	5.06
	R20220901563_FBX23_1,8685	K.ITITNDK.G	804.446	-0.0005	2	1	27.47	0	0.0327	0|0	PDE_02379		5.84	0		0	2	MASCOT		T
	R20220901563_FBX23_1,12659	K.STAGDTHLGGEDFDNR.L	1691.73	0.00021	3	1	31.99	0	0.000664	0|0	PDE_02379		4.22	0		0	2	MASCOT		T
$27-1	PDE_02440	2	2	0.042	45135.7	7.67
	R20220901563_FBX23_1,29058	K.SIIGELLGR.R	957.573	-0.00177	2	1	20.72	0	0.128	0|0	PDE_02440		5.72	0		0	2	MASCOT		T
	R20220901563_FBX23_1,17656	R.GQYIPGLK.V	875.499	0.00359	2	1	28.18	0	0.0189	0|0	PDE_02440		8.59	0		0	2	MASCOT		T
$28-1	PDE_02916	2	2	0.1053	24342.8	10.57
	R20220901563_FBX23_1,13065	K.VVEVTDNDSIR.R	1246.63	0.00169	2	1	38.78	0	0.00215	0|0	PDE_02916		4.03	0		0	2	MASCOT		T
	R20220901563_FBX23_1,9076	R.HLPTEANPTPK.L	1204.63	-0.00218	2	1	34.91	0	0.00504	0|0	PDE_02916		6.75	0		0	2	MASCOT		T
$29-1	PDE_03660	2	2	0.0247	85861.3	6.27
	R20220901563_FBX23_1,19648	K.LTEVAIIAK.A	957.598	-0.00012	2	1	21.25	0	0.0536	0|0	PDE_03660		6	0		0	2	MASCOT		T
	R20220901563_FBX23_1,18695	K.VIQVDEPALR.E	1139.64	-0.00578	2	1	34.27	0	0.00262	0|0	PDE_03660		4.37	0		0	2	MASCOT		T
$30-1	PDE_03843	2	2	0.1389	15860.2	10.19
	R20220901563_FBX23_1,28157	K.VYEPLLIVGADK.F	1316.75	0.00045	2	1	34.34	0	0.00368	0|0	PDE_03843		4.37	0		0	2	MASCOT		T
	R20220901563_FBX23_1,13423	R.TLLVADNR.R	901.51	-0.00104	2	1	20.68	0	0.243	0|0	PDE_03843		5.5	0		0	2	MASCOT		T
$31-1	PDE_05280	2	2	0.0577	29084.3	4.76
	R20220901563_FBX23_1,5648	K.LAEQAER.Y	816.421	0.00057	2	1	28.17	0	0.0197	0|0	PDE_05280		4.53	0		0	2	MASCOT		T
	R20220901563_FBX23_1,20724	R.NLLSVAYK.N	907.525	-0.00199	2	1	38.02	0	0.000994	0|0	PDE_02544/PDE_05280		8.59	0		0	2	MASCOT		T
$32-1	PDE_05294	2	2	0.0595	37305.2	5.66
	R20220901563_FBX23_1,19693	K.VVIDAFR.L	819.472	-0.00011	2	1	25.11	0	0.0318	0|0	PDE_05294		5.81	0		0	2	MASCOT		T
	R20220901563_FBX23_1,24515	R.AVAVVVDPIQSVK.G	1324.78	-0.00125	2	1	37.61	0	0.000832	0|0	PDE_05294		5.88	0		0	2	MASCOT		T
$33-1	PDE_05983	2	2	0.0538	28214.4	10.54
	R20220901563_FBX23_1,19940	K.LAVLPVR.R	767.514	-0.00015	2	1	41.21	0	2.27e-05	0|0	PDE_05983		9.75	0		0	2	MASCOT		T
	R20220901563_FBX23_1,10985	R.AAITIAK.L	687.44	-0.00064	2	1	23.42	0	0.0432	0|0	PDE_05983		8.8	0		0	2	MASCOT		T
$34-1	PDE_08611	2	2	0.01	149078	5.51
	R20220901563_FBX23_1,4907	K.AGDLAR.L	602.326	-0.00145	2	1	35.99	0	0.00544	0|0	PDE_08611		5.88	0		0	2	MASCOT		T
	R20220901563_FBX23_1,22839	K.ENYVELK.E	894.457	-0.00097	2	1	20.26	0	0.0782	0|0	PDE_08611		4.53	0		0	2	MASCOT		T
$35-1	PDE_09149	2	2	0.0356	80071.4	4.92
	R20220901563_FBX23_1,25832	K.GVVDSEDLPLNLSR.E	1513.79	0.01011	2	1	48.17	0	0.000212	0|0	PDE_09149		4.03	0		0	2	MASCOT		T
	R20220901563_FBX23_1,22260	K.HFSVEGQLEFR.A	1348.66	-0.0019	3	1	30.22	0	0.0118	0|0	PDE_09149		5.4	0		0	2	MASCOT		T
$36-1	PDE_09174	2	2	0.1579	16784.6	10.37
	R20220901563_FBX23_1,21902	K.GATPSQIGVVLR.D	1197.7	0.00022	2	1	39.61	0	0.000684	0|0	PDE_09174		9.75	0		0	2	MASCOT		T
	R20220901563_FBX23_1,19962	K.TTPDQVVDQICK.L	1403.68	0.00089	2	1	47.99	0	0.000156	0|0	PDE_09174		4.21	0		0	2	MASCOT		T
$37-1	PDE_09443	2	2	0.0724	40234	11.11
	R20220901563_FBX23_1,12028	K.AGEQTSAESWGTGR.A	1436.64	-0.00171	2	1	37.13	0	0.000513	0|0	PDE_09443		4.53	0		0	2	MASCOT		T
	R20220901563_FBX23_1,21361	R.GPLVVYNPEVDGK.E	1386.73	-0.00366	2	1	36.02	0	0.00395	0|0	PDE_09443		4.37	0		0	2	MASCOT		T
$38-1	PDE_08711	8	1	0.02	28024.5	8.96
$38-2	PDE_09568	8	1	0.0045	120535	5.43
$38-3	PDE_07530	8	1	0.0059	93809.8	5.94
	R20220901563_FBX23_1,481	R.NLQER.Q ! R.NLQER.T ! K.NLQER.A	659.347	0.00137	2	1	25.19	0	0.0961	0|0	PDE_07530 ! PDE_08711 ! PDE_09568		6	0		0	2	MASCOT		T
	R20220901563_FBX23_1,958	R.NLQER.Q ! R.NLQER.T ! K.NLQER.A	659.347	0.00117	2	1	22.36	0	0.184	0|0	PDE_07530 ! PDE_08711 ! PDE_09568		6	0		0	2	MASCOT		T
	R20220901563_FBX23_1,1468	R.NLQER.Q ! R.NLQER.T ! K.NLQER.A	659.347	0.00185	2	1	22.73	0	0.0627	0|0	PDE_07530 ! PDE_08711 ! PDE_09568		6	0		0	2	MASCOT		T
	R20220901563_FBX23_1,1857	R.NLQER.Q ! R.NLQER.T ! K.NLQER.A	659.347	0.00057	2	1	20.28	0	0.299	0|0	PDE_07530 ! PDE_08711 ! PDE_09568		6	0		0	2	MASCOT		T
	R20220901563_FBX23_1,2243	R.NLQER.Q ! R.NLQER.T ! K.NLQER.A	659.347	0.00117	2	1	20.24	0	0.111	0|0	PDE_07530 ! PDE_08711 ! PDE_09568		6	0		0	2	MASCOT		T
	R20220901563_FBX23_1,2648	R.NLQER.Q ! R.NLQER.T ! K.NLQER.A	659.347	0.00057	2	1	23.42	0	0.0535	0|0	PDE_07530 ! PDE_08711 ! PDE_09568		6	0		0	2	MASCOT		T
	R20220901563_FBX23_1,3609	R.NLQER.Q ! R.NLQER.T ! K.NLQER.A	659.347	0.00085	2	1	22.78	0	0.0619	0|0	PDE_07530 ! PDE_08711 ! PDE_09568		6	0		0	2	MASCOT		T
	R20220901563_FBX23_1,4826	R.NLQER.Q ! R.NLQER.T ! K.NLQER.A	659.347	0.00157	2	1	25.82	0	0.0831	0|0	PDE_07530 ! PDE_08711 ! PDE_09568		6	0		0	2	MASCOT		T
$39-1	PDE_01657	6	1	0.0157	53560.8	5.1
	R20220901563_FBX23_1,3297	R.GGGGFGGR.G	664.316	0.00017	2	1	31.44	0	0.00423	0|0	PDE_01657		9.75	0		0	2	MASCOT		T
	R20220901563_FBX23_1,3664	R.GGGGFGGR.G	664.316	3e-05	2	1	34.48	0	0.0021	0|0	PDE_01657		9.75	0		0	2	MASCOT		T
	R20220901563_FBX23_1,4015	R.GGGGFGGR.G	664.316	0.00033	2	1	34.37	0	0.00216	0|0	PDE_01657		9.75	0		0	2	MASCOT		T
	R20220901563_FBX23_1,4363	R.GGGGFGGR.G	664.316	0.00051	2	1	40.85	0	0.000485	0|0	PDE_01657		9.75	0		0	2	MASCOT		T
	R20220901563_FBX23_1,4830	R.GGGGFGGR.G	664.316	0.00051	2	1	24.92	0	0.019	0|0	PDE_01657		9.75	0		0	2	MASCOT		T
	R20220901563_FBX23_1,5404	R.GGGGFGGR.G	664.316	0.01125	2	1	20.17	0	0.0409	0|0	PDE_01657		9.75	0		0	2	MASCOT		T
$40-1	PDE_09763	4	1	0.0187	30123.8	8.51
$40-2	PDE_05666	4	1	0.0087	65484.4	5.66
	R20220901563_FBX23_1,3427	R.SCISR.M ! R.SCLSR.T	622.298	0.00039	2	1	21.37	0	0.0354	0|0	PDE_05666 ! PDE_09763		7.96	0		0	2	MASCOT		T
	R20220901563_FBX23_1,3796	R.SCISR.M ! R.SCLSR.T	622.298	0.00079	2	1	21.46	0	0.0322	0|0	PDE_05666 ! PDE_09763		7.96	0		0	2	MASCOT		T
	R20220901563_FBX23_1,4145	R.SCISR.M ! R.SCLSR.T	622.298	0.00079	2	1	21.35	0	0.033	0|0	PDE_05666 ! PDE_09763		7.96	0		0	2	MASCOT		T
	R20220901563_FBX23_1,4497	R.SCISR.M ! R.SCLSR.T	622.298	0.00039	2	1	21.76	0	0.0323	0|0	PDE_05666 ! PDE_09763		7.96	0		0	2	MASCOT		T
$41-1	PDE_00173	3	1	0.0165	46801.5	5.92
	R20220901563_FBX23_1,295	R.SQTSSSR.E	752.353	-0.00821	2	1	27.68	0	0.00845	0|0	PDE_00173		9.47	0		0	2	MASCOT		T
	R20220901563_FBX23_1,982	R.SQTSSSR.E	752.353	-0.00701	2	1	27.58	0	0.00777	0|0	PDE_00173		9.47	0		0	2	MASCOT		T
	R20220901563_FBX23_1,1372	R.SQTSSSR.E	752.353	0.00219	2	1	27.32	0	0.00658	0|0	PDE_00173		9.47	0		0	2	MASCOT		T
$42-1	PDE_04957	3	1	0.0083	67965.9	4.64
	R20220901563_FBX23_1,572	K.DIWAR.V	660.346	-0.00595	2	1	20.78	0	0.139	0|0	PDE_04957		5.84	0		0	2	MASCOT		T
	R20220901563_FBX23_1,1966	K.DIWAR.V	660.346	-0.00605	2	1	21.09	0	0.129	0|0	PDE_04957		5.84	0		0	2	MASCOT		T
	R20220901563_FBX23_1,2945	K.DIWAR.V	660.346	-0.00635	2	1	21.17	0	0.127	0|0	PDE_04957		5.84	0		0	2	MASCOT		T
$43-1	PDE_00995	2	1	0.0062	107238	5.61
	R20220901563_FBX23_1,11150	R.IIIDGK.A	658.413	3e-05	2	1	22.21	0	0.0664	0|0	PDE_00995		5.84	0		0	2	MASCOT		T
	R20220901563_FBX23_1,12268	R.IIIDGK.A	658.413	0.00093	2	1	36.28	0	0.00571	0|0	PDE_00995		5.84	0		0	2	MASCOT		T
$44-1	PDE_01368	2	1	0.0132	42327.2	6.03
$44-2	PDE_03109	2	1	0.042	13156	9.24
$44-3	PDE_01212	2	1	0.0007	799316	5.24
$44-4	PDE_07828	2	1	0.0072	78873.4	5.67
	R20220901563_FBX23_1,4938	K.EDIAR.W ! R.EDIAR.D ! K.EDIAR.F ! K.EDLAR.I	603.31	-0.00012	2	1	37.02	0	0.00462	0|0	PDE_01212 ! PDE_01368 ! PDE_03109 ! PDE_07828		4.37	0		0	2	MASCOT		T
	R20220901563_FBX23_1,5531	K.EDIAR.W ! R.EDIAR.D ! K.EDIAR.F ! K.EDLAR.I	603.31	-0.00042	2	1	38.54	0	0.00325	0|0	PDE_01212 ! PDE_01368 ! PDE_03109 ! PDE_07828		4.37	0		0	2	MASCOT		T
$45-1	PDE_01489	2	1	0.0634	15040.1	10.12
	R20220901563_FBX23_1,23528	R.LILPGELAK.H	953.603	-0.00336	2	1	28.58	0	0.0034	0|0	PDE_01489		6	0		0	2	MASCOT		T
	R20220901563_FBX23_1,25156	R.LILPGELAK.H	953.603	0.0009	2	1	32.53	0	0.0014	0|0	PDE_01489		6	0		0	2	MASCOT		T
$46-1	PDE_04157	2	1	0.0191	47081.6	6.27
	R20220901563_FBX23_1,11445	K.STSTLLTK.Y	850.488	0.00036	2	1	24.44	0	0.0291	0|0	PDE_04157		8.47	0		0	2	MASCOT		T
	R20220901563_FBX23_1,12012	K.STSTLLTK.Y	850.488	0.00047	2	1	23.37	0	0.0371	0|0	PDE_04157		8.47	0		0	2	MASCOT		T
$47-1	PDE_07168	2	1	0.0172	37757.4	5.23
	R20220901563_FBX23_1,5009	R.QLEQIK.G	758.441	-0.01073	2	1	24.35	0	0.116	0|0	PDE_07168		6	0		0	2	MASCOT		T
	R20220901563_FBX23_1,5624	R.QLEQIK.G	758.441	-0.01075	2	1	24.42	0	0.115	0|0	PDE_07168		6	0		0	2	MASCOT		T
$48-1	PDE_08450	2	1	0.0022	355801	5.52
	R20220901563_FBX23_1,1343	K.LGADNVK.Y	716.394	0.0056	2	1	20.53	0	0.131	0|0	PDE_08450		5.84	0		0	2	MASCOT		T
	R20220901563_FBX23_1,2239	K.LGADNVK.Y	716.394	0.004	2	1	22.35	0	0.0859	0|0	PDE_08450		5.84	0		0	2	MASCOT		T
$49-1	PDE_08808	2	1	0.0072	164617	8.78
	R20220901563_FBX23_1,25596	R.KNLAGVRVVQK*.N	1325.8	-0.01659	2	1	22.71	0	0.0107	0|0	PDE_08808		11.17	2	114.042923 GlyGly (K)	0	2	MASCOT		T
	R20220901563_FBX23_1,25640	R.KNLAGVRVVQK*.N	1325.8	-0.01385	2	1	26.22	0	0.00669	0|0	PDE_08808		11.17	2	114.042923 GlyGly (K)	0	2	MASCOT		T
$50-1	PDE_09236	2	1	0.0286	20213.5	5.61
	R20220901563_FBX23_1,8990	R.SFLDK.I	609.324	0.00108	2	1	21.3	0	0.0278	0|0	PDE_09236		5.55	0		0	2	MASCOT		T
	R20220901563_FBX23_1,18021	R.SFLDK.I	609.324	0.00115	1	1	37.89	0	0.00521	0|0	PDE_09236		5.55	0		0	2	MASCOT		T
$51-1	PDE_00081	1	1	0.0088	62612.8	6.26
	R20220901563_FBX23_1,10539	K.LARNK.A	601.378	0.00778	2	1	20	0	0.365	0|0	PDE_00081		11	1		0	2	MASCOT		T
$52-1	PDE_00233	1	1	0.0511	15332.6	11.15
	R20220901563_FBX23_1,17106	K.STELLIR.K	831.493	-0.0005	2	1	24.15	0	0.0644	0|0	PDE_00233		5.72	0		0	2	MASCOT		T
$53-1	PDE_00277	1	1	0.1212	6940.75	6.02
	R20220901563_FBX23_1,10707	K.GTCDPLAR.S	889.42	-0.01717	1	1	20.61	0	0.27	0|0	PDE_00277		5.83	0		0	2	MASCOT		T
$54-1	PDE_00307	1	1	0.0114	47996.8	6.66
$54-2	PDE_03557	1	1	0.0181	30500.5	6.34
	R20220901563_FBX23_1,7552	R.AFVER.Y ! R.AFVER.L	621.335	0.00063	2	1	20.69	0	0.0738	0|0	PDE_00307 ! PDE_03557		6.05	0		0	2	MASCOT		T
$55-1	PDE_00407	1	1	0.008	84313.1	9.12
	R20220901563_FBX23_1,7409	K.LGALEK.V	630.382	0.00047	2	1	22.6	0	0.125	0|0	PDE_00407		6	0		0	2	MASCOT		T
$56-1	PDE_00444	1	1	0.0388	32140.7	9.3
	R20220901563_FBX23_1,8873	K.TQGAPGEGTISR.L	1173.59	0.00034	2	1	20.42	0	0.0885	0|0	PDE_00444		5.66	0		0	2	MASCOT		T
$57-1	PDE_00492	1	1	0.017	38470.7	6.16
	R20220901563_FBX23_1,12591	K.DESYPR.S	766.337	-0.00261	2	1	20.77	0	0.0251	0|0	PDE_00492		4.37	0		0	2	MASCOT		T
$58-1	PDE_00592	1	1	0.016	69082.6	6.85
	R20220901563_FBX23_1,11066	K.AEAAAMVWSR.K	1091.53	0.01615	2	1	21.28	0	0.0644	0|0	PDE_00592		6.05	0		0	2	MASCOT		T
$59-1	PDE_00731	1	1	0.0161	47530.5	9.31
	R20220901563_FBX23_1,10464	R.DALSPLR.E	771.436	0.00429	2	1	29.62	0	0.00437	0|0	PDE_00731		5.84	0		0	2	MASCOT		T
$60-1	PDE_00775	1	1	0.0188	36358.6	9.44
	R20220901563_FBX23_1,11509	K.TLTTLK.T	676.424	0.0003	2	1	20.7	0	0.0179	0|0	PDE_00775		8.41	0		0	2	MASCOT		T
$61-1	PDE_00838	1	1	0.0042	130618	5.58
$61-2	PDE_00049	1	1	0.0063	87100.6	5.43
$61-3	PDE_07617	1	1	0.0055	100573	8.58
	R20220901563_FBX23_1,4901	R.SEIER.G ! K.SEIER.V ! R.SEIER.L	633.32	-0.00028	2	1	24.95	0	0.076	0|0	PDE_00049 ! PDE_00838 ! PDE_07617		4.53	0		0	2	MASCOT		T
$62-1	PDE_00979	1	1	0.0224	41167.6	6.09
	R20220901563_FBX23_1,11267	K.DGLQDAYGK.Q	966.453	0.00597	2	1	24.27	0	0.0159	0|0	PDE_00979		4.21	0		0	2	MASCOT		T
$63-1	PDE_01044	1	1	0.0367	41687.4	8.67
	R20220901563_FBX23_1,29718	R.YLHTLESGADIELR.G	1616.83	0.01617	2	1	20.66	0	0.119	0|0	PDE_01044		4.65	0		0	2	MASCOT		T
$64-1	PDE_01211	1	1	0.0102	64545.5	8.97
	R20220901563_FBX23_1,10931	K.GGNDKR.R	646.327	-0.00518	2	1	22.7	0	0.0687	0|0	PDE_01211		8.75	1		0	2	MASCOT		T
$65-1	PDE_01446	1	1	0.0238	40534.2	6.86
	R20220901563_FBX23_1,26529	K.NDFVLPIGK.A	1002.56	-0.00035	2	1	28.84	0	0.0308	0|0	PDE_01446		5.84	0		0	2	MASCOT		T
$66-1	PDE_01487	1	1	0.0921	8551.71	10.42
	R20220901563_FBX23_1,27970	R.IKVASLK*.R	872.556	0.01634	2	1	22.31	0	0.059	0|0	PDE_01487		10	1	114.042923 GlyGly (K)	0	2	MASCOT		T
$67-1	PDE_01490	1	1	0.0515	14240.3	10.55
	R20220901563_FBX23_1,5407	R.NDEELNK.L	861.395	-0.00056	2	1	22.02	0	0.0358	0|0	PDE_01490		4.14	0		0	2	MASCOT		T
$68-1	PDE_01517	1	1	0.06	16784.2	10.42
	R20220901563_FBX23_1,28066	R.LPQIPIVVR.A	1034.67	0.00083	2	1	26.32	0	0.00035	0|0	PDE_01517		9.75	0		0	2	MASCOT		T
$69-1	PDE_01527	1	1	0.0061	166782	5.29
	R20220901563_FBX23_1,27165	R.LDEKESLLR.N	1102.61	-0.0041	2	1	21.32	0	0.136	0|0	PDE_01527		4.68	1		0	2	MASCOT		T
$70-1	PDE_01532	1	1	0.0283	27166	8.54
	R20220901563_FBX23_1,12804	K.SELTDAR.S	791.389	-0.01261	2	1	22.44	0	0.069	0|0	PDE_01532		4.37	0		0	2	MASCOT		T
$71-1	PDE_01603	1	1	0.0783	13054.8	8.65
	R20220901563_FBX23_1,19338	K.KEGLELDAK.T	1002.55	-0.001	2	1	28.04	0	0.0382	0|0	PDE_01603		4.68	1		0	2	MASCOT		T
$72-1	PDE_01756	1	1	0.0081	84481.1	5.09
	R20220901563_FBX23_1,6033	R.AEIWK*R.E	916.5	-0.01193	2	1	23.14	0	0.127	0|0	PDE_01756		8.79	1	114.042923 GlyGly (K)	0	2	MASCOT		T
$73-1	PDE_01824	1	1	0.1183	10401.8	11.82
	R20220901563_FBX23_1,17581	R.FTNGFQVGTPK.G	1195.61	-0.00118	2	1	25.04	0	0.0332	0|0	PDE_01824		8.75	0		0	2	MASCOT		T
$74-1	PDE_01918	1	1	0.1007	14432.2	6.69
	R20220901563_FBX23_1,12962	K.AGTLDGGAASLGGK.V	1174.61	-0.00384	2	1	52.53	0	9.88e-05	0|0	PDE_01918		5.88	0		0	2	MASCOT		T
$75-1	PDE_02091	1	1	0.0277	44025.5	8.76
	R20220901563_FBX23_1,24299	R.DQGLNVIVGVR.K	1169.66	0.00815	2	1	33.85	0	0.00373	0|0	PDE_02091		5.84	0		0	2	MASCOT		T
$76-1	PDE_02111	1	1	0.0268	33739	8.58
	R20220901563_FBX23_1,23138	R.TGTISMK*K.A	979.524	0.01671	2	1	22.24	0	0.0693	0|0	PDE_02111		10	1	114.042923 GlyGly (K)	0	2	MASCOT		T
$77-1	PDE_02114	1	1	0.0097	58921.3	9.1
	R20220901563_FBX23_1,12249	K.SDIFR.M	637.33	0.00125	2	1	22.46	0	0.0423	0|0	PDE_02114		5.55	0		0	2	MASCOT		T
$78-1	PDE_02145	1	1	0.0285	25746.8	5.93
	R20220901563_FBX23_1,23724	K.FSVEAPK.D	777.414	-0.0026	2	1	20.25	0	0.0892	0|0	PDE_02145		6	0		0	2	MASCOT		T
$79-1	PDE_02289	1	1	0.0672	13487.2	6.87
	R20220901563_FBX23_1,10182	R.QVCPLDNR.D	1001.48	-0.00238	2	1	26.56	0	0.0107	0|0	PDE_02289		5.83	0		0	2	MASCOT		T
$80-1	PDE_02330	1	1	0.0311	29235.5	10.05
	R20220901563_FBX23_1,16796	K.TTDDYLLR.L	996.5	-0.00176	2	1	40.97	0	0.000608	0|0	PDE_02330		4.21	0		0	2	MASCOT		T
$81-1	PDE_02364	1	1	0.0108	72431.3	8.49
	R20220901563_FBX23_1,15145	R.ISYNLSK*.G	938.494	0.00061	2	1	21.12	0	0.0529	0|0	PDE_02364		8.59	0	114.042923 GlyGly (K)	0	2	MASCOT		T
$82-1	PDE_02476	1	1	0.0467	17012.5	4.11
	R20220901563_FBX23_1,11882	K.ELGTVMR.S	805.424	-0.00078	2	1	26.14	0	0.033	0|0	PDE_02476		6.1	0		0	2	MASCOT		T
$83-1	PDE_02481	1	1	0.0076	85494.7	9.63
	R20220901563_FBX23_1,9260	R.VLINGK.D	643.414	0.0005	2	1	31.54	0	0.0126	0|0	PDE_02481		8.72	0		0	2	MASCOT		T
$84-1	PDE_02494	1	1	0.026	41932.6	8.88
	R20220901563_FBX23_1,17918	R.DVAVFEPGCR.H	1149.54	0.00173	2	1	38.59	0	0.000934	0|0	PDE_02494		4.37	0		0	2	MASCOT		T
$85-1	PDE_02539	1	1	0.0094	60347	5.13
$85-2	PDE_07412	1	1	0.0018	320191	5.77
$85-3	PDE_08425	1	1	0.0082	68039.2	6.13
$85-4	PDE_03649	1	1	0.005	110417	9.39
$85-5	PDE_01185	1	1	0.0042	133798	5.92
$85-6	PDE_07498	1	1	0.0046	120770	7.78
	R20220901563_FBX23_1,15190	K.IQLLK.Q ! R.LQILK.I ! K.LQILK.I ! K.LQILK.E ! K.LQLIK.N ! K.LQLIK.D	614.424	0.00059	2	1	27.62	0	0.00277	0|0	PDE_07498 ! PDE_01185 ! PDE_03649 ! PDE_07412 ! PDE_02539 ! PDE_08425		8.75	0		0	2	MASCOT		T
$86-1	PDE_02785	1	1	0.038	34140.2	9.83
	R20220901563_FBX23_1,23692	K.TLASDGIAGLYR.G	1236.66	-0.00298	2	1	34.11	0	0.00501	0|0	PDE_02785		5.5	0		0	2	MASCOT		T
$87-1	PDE_02909	1	1	0.0106	72456.3	5.13
	R20220901563_FBX23_1,11657	K.IVMDRRK*.R	1031.58	-0.02012	3	1	23.46	0	0.0532	0|0	PDE_02909		10.84	2	114.042923 GlyGly (K)	0	2	MASCOT		T
$88-1	PDE_02912	1	1	0.0087	89672.2	4.66
	R20220901563_FBX23_1,5391	R.LNDLGGR.F	744.4	0.01083	2	1	27.2	0	0.0191	0|0	PDE_02912		5.84	0		0	2	MASCOT		T
$89-1	PDE_02923	1	1	0.0217	39804.4	4.94
	R20220901563_FBX23_1,14820	K.SGTFDTLK.G	868.441	-0.00224	2	1	22.53	0	0.0282	0|0	PDE_02923		5.55	0		0	2	MASCOT		T
$90-1	PDE_02944	1	1	0.0098	66997.1	6.56
	R20220901563_FBX23_1,8588	K.RASLTR.D	703.421	-0.01388	2	1	21.25	0	0.0802	0|0	PDE_02944		12	1		0	2	MASCOT		T
$91-1	PDE_02949	1	1	0.0277	37210.4	5.54
	R20220901563_FBX23_1,19540	R.IYGFYDECK.R	1194.51	0.00145	2	1	23.54	0	0.00907	0|0	PDE_02949		4.37	0		0	2	MASCOT		T
$92-1	PDE_03248	1	1	0.0132	59383.3	9.43
	R20220901563_FBX23_1,23911	R.ENPDSER.A	846.359	-0.01349	2	1	20.52	0	0.0106	0|0	PDE_03248		4.14	0		0	2	MASCOT		T
$93-1	PDE_03441	1	1	0.0106	75452.5	8.79
	R20220901563_FBX23_1,16692	K.LQQPRVK*.R	982.579	0.01446	2	1	24.56	0	0.0166	0|0	PDE_03441		11	1	114.042923 GlyGly (K)	0	2	MASCOT		T
$94-1	PDE_03581	1	1	0.0071	79746.6	6.91
	R20220901563_FBX23_1,6770	K.LDRAR.S	630.368	0.01184	2	1	25.04	0	0.0681	0|0	PDE_03581		9.6	1		0	2	MASCOT		T
$95-1	PDE_03659	1	1	0.0175	86757.9	6.15
	R20220901563_FBX23_1,25686	K.VSALRSEVQAEAPR.K	1512.81	-0.02257	2	1	26.26	0	0.0251	0|0	PDE_03659		6.11	1		0	2	MASCOT		T
$96-1	PDE_03740	1	1	0.0124	51156.4	8.94
	R20220901563_FBX23_1,6940	K.LQGAIR.S	657.404	0.00027	2	1	34.76	0	0.00262	0|0	PDE_03740		9.75	0		0	2	MASCOT		T
$97-1	PDE_03793	1	1	0.1127	16319.6	9.95
	R20220901563_FBX23_1,12735	K.VNVVTVSQQQQAERPR.R	1838.98	-0.00199	3	1	29.05	0	0.0124	0|0	PDE_03793		9.57	0		0	2	MASCOT		T
$98-1	PDE_03848	1	1	0.0162	59683.5	9.36
	R20220901563_FBX23_1,16363	K.IIIFTGTK*R.I	1162.69	0.00021	2	1	21.61	0	0.0169	0|0	PDE_03848		11	1	114.042923 GlyGly (K)	0	2	MASCOT		T
$99-1	PDE_03866	1	1	0.0073	74800.1	6.13
$99-2	PDE_08824	1	1	0.0069	77362.3	8.67
$99-3	PDE_05146	1	1	0.014	39730.8	5.32
$99-4	PDE_02970	1	1	0.0057	96472.4	5.58
	R20220901563_FBX23_1,15154	K.ILDLK.G ! R.ILDLK.N ! R.LIDIK.D ! R.LLDIK.R	601.392	-0.0007	2	1	37.09	0	0.00219	0|0	PDE_02970 ! PDE_08824 ! PDE_03866 ! PDE_05146		5.84	0		0	2	MASCOT		T
$100-1	PDE_03887	1	1	0.0374	34441.6	9.81
	R20220901563_FBX23_1,28873	R.IGTVEAAK*QIIK.R	1384.82	0.02112	2	1	22.12	0	0.0592	0|0	PDE_03887		8.59	1	114.042923 GlyGly (K)	0	2	MASCOT		T
$101-1	PDE_03913	1	1	0.0079	88041	4.86
	R20220901563_FBX23_1,17095	R.LEDILR.H	758.441	-0.00075	2	1	22.92	0	0.15	0|0	PDE_03913		4.37	0		0	2	MASCOT		T
$102-1	PDE_03960	1	1	0.0089	87490.7	6.48
	R20220901563_FBX23_1,9664	R.K*QASEIR.K	945.511	0.00062	2	1	24.49	0	0.0861	0|0	PDE_03960		8.75	1	114.042923 GlyGly (K)	0	2	MASCOT		T
$103-1	PDE_03982	1	1	0.0076	117228	5.01
	R20220901563_FBX23_1,12	K.AGEGVTLR.L	802.442	-6e-05	2	1	21.34	0	0.253	0|0	PDE_03982		6.05	0		0	2	MASCOT		T
$104-1	PDE_04046	1	1	0.01	77999	5.89
	R20220901563_FBX23_1,23358	R.CLDATLR.Q	848.429	-0.01505	2	1	23.17	0	0.0586	0|0	PDE_04046		5.83	0		0	2	MASCOT		T
$105-1	PDE_04079	1	1	0.01	142608	8.77
	R20220901563_FBX23_1,26222	R.DTGIQYSLPPSPR.S	1430.73	-0.00123	2	1	20.54	0	0.138	0|0	PDE_04079		5.84	0		0	2	MASCOT		T
$106-1	PDE_04132	1	1	0.0488	18588.6	10.29
	R20220901563_FBX23_1,10415	K.HFELGGDK.K	902.437	-0.00025	2	1	27.24	0	0.0067	0|0	PDE_04132		5.32	0		0	2	MASCOT		T
$107-1	PDE_04172	1	1	0.0259	34030.2	8.87
	R20220901563_FBX23_1,15437	K.SLSGISLR.A	832.489	-0.00173	2	1	27.3	0	0.0173	0|0	PDE_04172		9.47	0		0	2	MASCOT		T
$108-1	PDE_04252	1	1	0.0023	431559	5.5
	R20220901563_FBX23_1,8862	R.ATRRELYNK.I	1150.63	0.00833	3	1	22.15	0	0.0646	0|0	PDE_04252		9.99	2		0	2	MASCOT		T
$109-1	PDE_04307	1	1	0.0155	66581.6	10.08
	R20220901563_FBX23_1,5037	R.DRHGPGSER.T	1010.48	0.00032	3	1	21.56	0	0.0384	0|0	PDE_04307		6.75	1		0	2	MASCOT		T
$110-1	PDE_04327	1	1	0.0268	25697.5	10.37
	R20220901563_FBX23_1,19104	R.IFDLGR.K	720.404	0.00127	2	1	25.35	0	0.0303	0|0	PDE_04327		5.84	0		0	2	MASCOT		T
$111-1	PDE_04341	1	1	0.01	109515	7.03
	R20220901563_FBX23_1,7074	K.AGIITTLNAR.T	1029.61	0.01018	2	1	29.71	0	0.0189	0|0	PDE_04341		9.8	0		0	2	MASCOT		T
$112-1	PDE_04530	1	1	0.0219	34863.2	7.72
	R20220901563_FBX23_1,15164	M.LGRSLPR.V	798.494	0.0129	2	1	22.4	0	0.0305	0|0	PDE_04530		12	1		0	2	MASCOT		T
$113-1	PDE_04678	1	1	0.0104	85894.8	6.16
	R20220901563_FBX23_1,8145	R.QNLQSKER.I	1002.53	0.00833	2	1	28.42	0	0.0311	0|0	PDE_04678		8.75	1		0	2	MASCOT		T
$114-1	PDE_04816	1	1	0.0085	63154.8	4.86
	R20220901563_FBX23_1,14819	K.VALFR.V	605.377	0.00013	2	1	20.3	0	0.0299	0|0	PDE_04816		9.72	0		0	2	MASCOT		T
$115-1	PDE_04821	1	1	0.0137	65206.3	7.95
	R20220901563_FBX23_1,7639	K.KNGVRAEK.W	901.521	0.01456	2	1	28.89	0	0.0363	0|0	PDE_04821		9.99	2		0	2	MASCOT		T
$116-1	PDE_04905	1	1	0.0933	8331.46	8.89
	R20220901563_FBX23_1,26826	R.MSISVKK*.G	906.508	0.01476	2	1	21.02	0	0.0913	0|0	PDE_04905		10	1	114.042923 GlyGly (K)	0	2	MASCOT		T
$117-1	PDE_04971	1	1	0.0148	58723.8	6.63
	R20220901563_FBX23_1,16335	K.GFVVINQK.G	904.525	-0.00076	2	1	22.59	0	0.0397	0|0	PDE_04971		8.75	0		0	2	MASCOT		T
$118-1	PDE_04990	1	1	0.0068	82417.1	5.68
	R20220901563_FBX23_1,16942	R.NLLYK.G	650.387	0.00356	1	1	20.97	0	0.14	0|0	PDE_04990		8.59	0		0	2	MASCOT		T
$119-1	PDE_05037	1	1	0.0235	35850.1	4.02
	R20220901563_FBX23_1,28575	R.VVNQIVVK.F	898.572	0.01439	2	1	25.36	0	0.0138	0|0	PDE_05037		8.72	0		0	2	MASCOT		T
$120-1	PDE_05094	1	1	0.0242	28478.1	5.35
	R20220901563_FBX23_1,5403	R.ASVDPR.W	644.336	0.00073	2	1	24.02	0	0.0216	0|0	PDE_05094		5.88	0		0	2	MASCOT		T
$121-1	PDE_05166	1	1	0.0087	114067	5.75
	R20220901563_FBX23_1,8135	R.QLLDITDCR.D	1133.56	0.00089	2	1	20.18	0	0.109	0|0	PDE_05166		4.21	0		0	2	MASCOT		T
$122-1	PDE_05204	1	1	0.0149	66018.6	8.7
	R20220901563_FBX23_1,28059	K.LKLAAPKSK*.Y ! K.LKLAAPK*SK.Y	1069.67	0.01245	2	1	20.57	0	0.0381	0|0	PDE_05204 ! PDE_05204		10.3	2	114.042923 GlyGly (K)	0	2	MASCOT		T
$123-1	PDE_05292	1	1	0.0567	14828.4	10.13
	R20220901563_FBX23_1,19040	K.EAAELWPR.I	971.494	-0.00351	2	1	35.7	0	0.00217	0|0	PDE_05292		4.53	0		0	2	MASCOT		T
$124-1	PDE_05295	1	1	0.027	34024.5	8.44
	R20220901563_FBX23_1,10670	K.KVLWGPDR.G	970.547	0.01655	2	1	23.36	0	0.0371	0|0	PDE_05295		8.75	1		0	2	MASCOT		T
$125-1	PDE_05314	1	1	0.0116	58297.6	6.35
	R20220901563_FBX23_1,6177	K.LVSVTK.D	646.413	0.00116	2	1	20.92	0	0.0603	0|0	PDE_05314		8.75	0		0	2	MASCOT		T
$126-1	PDE_05364	1	1	0.0164	38777.2	5.67
	R20220901563_FBX23_1,10617	K.ITEIRR.S	787.478	0.00129	2	1	28.3	0	0.0316	0|0	PDE_05364		9.6	1		0	2	MASCOT		T
$127-1	PDE_05368	1	1	0.0479	16286.1	10.22
	R20220901563_FBX23_1,28532	R.MGLSNRR.R	833.441	0.00941	1	1	25.28	0	0.127	0|0	PDE_05368		12	1		0	2	MASCOT		T
$128-1	PDE_05428	1	1	0.0122	45541.5	5.42
	R20220901563_FBX23_1,6165	K.VK*KSQ.-	703.41	0.01181	2	1	25.44	0	0.0936	0|0	PDE_05428		10	2	114.042923 GlyGly (K)	0	2	MASCOT		T
$129-1	PDE_05431	1	1	0.0261	24750.6	6.91
	R20220901563_FBX23_1,11742	K.VTLEVR.F	716.43	-0.00271	2	1	26.07	0	0.0471	0|0	PDE_05431		5.97	0		0	2	MASCOT		T
$130-1	PDE_05530	1	1	0.0076	156899	6.95
	R20220901563_FBX23_1,13044	K.DGGLRTLEKVK.Y	1215.71	-0.00223	2	1	24.65	0	0.0315	0|0	PDE_05530		8.59	2		0	2	MASCOT		T
$131-1	PDE_05635	1	1	0.0875	9206.73	10.38
	R20220901563_FBX23_1,18910	K.QFIEICR.R	965.487	0.00084	2	1	28.31	0	0.0162	0|0	PDE_05635		6	0		0	2	MASCOT		T
$132-1	PDE_05645	1	1	0.0054	140816	6.36
	R20220901563_FBX23_1,9459	R.QSVSSFR.T	810.41	4e-05	2	1	20.4	0	0.0597	0|0	PDE_05645		9.75	0		0	2	MASCOT		T
$133-1	PDE_05649	1	1	0.0791	20166	10.07
	R20220901563_FBX23_1,18600	K.VLEQLSGQTPVYSK.A	1548.83	-0.00425	2	1	46.43	0	0.000276	0|0	PDE_05649		5.97	0		0	2	MASCOT		T
$134-1	PDE_05651	1	1	0.0067	131102	6.08
	R20220901563_FBX23_1,11384	K.VVEIAPAK.D	826.503	0.00114	2	1	21.65	0	0.0349	0|0	PDE_05651		5.97	0		0	2	MASCOT		T
$135-1	PDE_05745	1	1	0.005	159215	5.89
	R20220901563_FBX23_1,15079	R.LTVALSR.A	759.472	-0.00172	2	1	22.74	0	0.0575	0|0	PDE_05745		9.75	0		0	2	MASCOT		T
$136-1	PDE_05778	1	1	0.0144	47315.4	4.97
	R20220901563_FBX23_1,9949	K.ITIDGK.G	646.377	0.00541	2	1	23.73	0	0.071	0|0	PDE_05778		5.84	0		0	2	MASCOT		T
$137-1	PDE_05868	1	1	0.0104	54514	6.31
	R20220901563_FBX23_1,10532	R.SRPDR.G	630.332	0.01156	2	1	38.16	0	0.000588	0|0	PDE_05868		9.31	0		0	2	MASCOT		T
$138-1	PDE_05927	1	1	0.0089	101087	10.43
	R20220901563_FBX23_1,9406	R.LEQLEQQR.L	1043.55	0.00015	2	1	44.85	0	0.000337	0|0	PDE_05927		4.53	0		0	2	MASCOT		T
$139-1	PDE_05943	1	1	0.0137	47881	8.46
	R20220901563_FBX23_1,3250	K.NDGPTR.G	659.311	0.0092	2	1	22.76	0	0.0169	0|0	PDE_05943		5.84	0		0	2	MASCOT		T
$140-1	PDE_05986	1	1	0.0261	32973.8	7.97
	R20220901563_FBX23_1,11516	R.AAGNRDVK.V	830.448	-0.01287	2	1	22.76	0	0.13	0|0	PDE_05986		8.79	1		0	2	MASCOT		T
$141-1	PDE_05998	1	1	0.0059	96729.8	5.28
$141-2	PDE_00208	1	1	0.0056	95975.7	5.94
	R20220901563_FBX23_1,7609	-.MELSR.Q	635.318	-0.00153	2	1	20.25	0	0.0916	0|0	PDE_00208/PDE_05998		5.75	0		0	2	MASCOT		T
$142-1	PDE_06027	1	1	0.0087	62927.9	6.38
	R20220901563_FBX23_1,5916	R.DNKVR.H	631.352	0.01066	2	1	29.97	0	0.0617	0|0	PDE_06027		8.75	1		0	2	MASCOT		T
$143-1	PDE_06107	1	1	0.0142	54956.7	6.57
	R20220901563_FBX23_1,11043	R.LGVNLTR.V	772.468	0.00181	2	1	21.07	0	0.261	0|0	PDE_06107		9.75	0		0	2	MASCOT		T
$144-1	PDE_06301	1	1	0.0086	124815	5.14
	R20220901563_FBX23_1,15224	R.TK*NVLYNISK*.Q	1407.76	-0.00083	3	1	31.54	0	0.00772	0|0	PDE_06301		9.7	1	114.042923 GlyGly (K)	0	2	MASCOT		T
$145-1	PDE_06345	1	1	0.0077	102742	6.23
	R20220901563_FBX23_1,7019	R.QAGGFNR.D	749.369	-0.00257	2	1	23.5	0	0.0476	0|0	PDE_06345		9.75	0		0	2	MASCOT		T
$146-1	PDE_06380	1	1	0.0143	71290.8	8.37
	R20220901563_FBX23_1,5684	R.SSRFLAGVR.F	992.564	0.00985	3	1	25.99	0	0.0278	0|0	PDE_06380		12	1		0	2	MASCOT		T
$147-1	PDE_06381	1	1	0.0037	182235	6.14
	R20220901563_FBX23_1,2512	K.NPSALK.S	629.362	0.00481	2	1	20.06	0	0.0404	0|0	PDE_06381		8.75	0		0	2	MASCOT		T
$148-1	PDE_06404	1	1	0.0183	36212.4	5.86
	R20220901563_FBX23_1,14349	K.LGLIPK.K	640.439	-0.00026	2	1	28.35	0	0.000292	0|0	PDE_06404		8.75	0		0	2	MASCOT		T
$149-1	PDE_06468	1	1	0.0287	23106.8	5.27
	R20220901563_FBX23_1,6936	K.LEGALR.R	658.388	0.00048	2	1	24.79	0	0.0843	0|0	PDE_06468		6	0		0	2	MASCOT		T
$150-1	PDE_06736	1	1	0.0284	23380.9	5.69
	R20220901563_FBX23_1,4864	R.VGSALR.A	602.362	0.01144	2	1	28.69	0	0.0564	0|0	PDE_06736		9.72	0		0	2	MASCOT		T
$151-1	PDE_06779	1	1	0.0311	24646	4.9
	R20220901563_FBX23_1,9534	K.SGAAILK.K	659.409	0.00044	2	1	22.21	0	0.0872	0|0	PDE_06779		8.47	0		0	2	MASCOT		T
$152-1	PDE_06792	1	1	0.0415	21766.8	9.67
	R20220901563_FBX23_1,10064	R.VVTVEGPR.G	856.489	-6e-05	2	1	22.51	0	0.0421	0|0	PDE_06792		5.97	0		0	2	MASCOT		T
$153-1	PDE_06840	1	1	0.0065	122830	5.24
	R20220901563_FBX23_1,24274	R.FLVTVIK.D	819.534	-0.00027	2	1	43.6	0	3.49e-05	0|0	PDE_06840		8.75	0		0	2	MASCOT		T
$154-1	PDE_07068	1	1	0.0077	83374.4	9.42
	R20220901563_FBX23_1,4546	R.FVRDGK.Q	721.399	0.01233	2	1	23.76	0	0.0406	0|0	PDE_07068		8.75	1		0	2	MASCOT		T
$155-1	PDE_07090	1	1	0.0155	49197.6	9.28
	R20220901563_FBX23_1,12441	K.AISFEDK.E	809.404	0.00264	1	1	26.77	0	0.0631	0|0	PDE_07090		4.37	0		0	2	MASCOT		T
$156-1	PDE_07230	1	1	0.0256	42392.6	5.66
	R20220901563_FBX23_1,19015	K.VIPAHLLDDR.T	1148.64	3e-05	3	1	41.85	0	0.000666	0|0	PDE_07230		5.21	0		0	2	MASCOT		T
$157-1	PDE_07243	1	1	0.018	37127.5	5.14
	R20220901563_FBX23_1,16575	R.RLPLIR.N	767.525	0.01349	2	1	33.88	0	0.000123	0|0	PDE_07243		12	1		0	2	MASCOT		T
$158-1	PDE_07375	1	1	0.0141	47390.2	9.42
	R20220901563_FBX23_1,14705	K.LAGK*VK.R	729.462	-0.00324	2	1	22.51	0	0.107	0|0	PDE_07375		10	1	114.042923 GlyGly (K)	0	2	MASCOT		T
$159-1	PDE_07471	1	1	0.0083	105604	9.56
	R20220901563_FBX23_1,6218	K.RSGQIQVR.S	943.543	0.00104	2	1	22.24	0	0.112	0|0	PDE_07471		12	1		0	2	MASCOT		T
$160-1	PDE_07486	1	1	0.0072	90696.4	6.33
	R20220901563_FBX23_1,15186	R.VKEPPR.I	725.43	-0.00267	1	1	23.69	0	0.0272	0|0	PDE_07486		8.72	1		0	2	MASCOT		T
$161-1	PDE_07511	1	1	0.0109	89420.1	9.3
	R20220901563_FBX23_1,6355	K.LDNVVVSDR.G	1016.54	-0.01016	2	1	22.96	0	0.115	0|0	PDE_07511		4.21	0		0	2	MASCOT		T
$162-1	PDE_07528	1	1	0.0088	88958.6	9.03
	R20220901563_FBX23_1,6256	R.SSPPVER.D	771.4	0.00267	2	1	20.3	0	0.0518	0|0	PDE_07528		5.72	0		0	2	MASCOT		T
$163-1	PDE_07768	1	1	0.0021	329505	8.79
	R20220901563_FBX23_1,10114	K.IDAALK.F	630.382	0.00039	2	1	20.08	0	0.224	0|0	PDE_07768		5.84	0		0	2	MASCOT		T
$164-1	PDE_07819	1	1	0.0139	80353.8	6.66
	R20220901563_FBX23_1,22181	R.VVSPDLFAEK.M	1104.59	-0.0032	2	1	27.99	0	0.0257	0|0	PDE_07819		4.37	0		0	2	MASCOT		T
$165-1	PDE_07885	1	1	0.015	80875	5.65
	R20220901563_FBX23_1,19340	R.AWTDGVLEDLK.A	1246.63	-0.01207	2	1	21.86	0	0.108	0|0	PDE_07885		4.03	0		0	2	MASCOT		T
$166-1	PDE_07959	1	1	0.0079	69546.5	6.41
	R20220901563_FBX23_1,18032	K.MVEAK*.R	691.344	-0.00449	1	1	22.63	0	0.202	0|0	PDE_07959		5.75	0	114.042923 GlyGly (K)	0	2	MASCOT		T
$167-1	PDE_07982	1	1	0.0221	30568.5	4.98
	R20220901563_FBX23_1,13063	R.LLLQQR.A	770.488	-0.00162	2	1	23.18	0	0.0204	0|0	PDE_07982		9.75	0		0	2	MASCOT		T
$168-1	PDE_07998	1	1	0.0052	279617	6.6
	R20220901563_FBX23_1,10927	K.VEEVTKVALPTGK.R	1370.79	0.01964	3	1	22.64	0	0.0648	0|0	PDE_07998		6.11	1		0	2	MASCOT		T
$169-1	PDE_08056	1	1	0.0077	71568.6	6.67
	R20220901563_FBX23_1,5451	K.KDIAR.Y	602.362	0.01145	2	1	38.36	0	0.00609	0|0	PDE_08056		8.75	1		0	2	MASCOT		T
$170-1	PDE_08130	1	1	0.0218	39331.1	9.76
	R20220901563_FBX23_1,15429	R.TATADPIR.L	844.452	0.00378	2	1	20.68	0	0.128	0|0	PDE_08130		5.5	0		0	2	MASCOT		T
$171-1	PDE_08134	1	1	0.0509	24229.4	6.53
	R20220901563_FBX23_1,15231	K.LVLVGDGGTGK.T	1015.58	-0.00426	2	1	50.32	0	0.000335	0|0	PDE_08134		5.84	0		0	2	MASCOT		T
$172-1	PDE_08168	1	1	0.0081	82044.9	9.91
	R20220901563_FBX23_1,18291	R.LIAVTR.Q	672.44	0.01249	2	1	20.09	0	0.227	0|0	PDE_08168		9.75	0		0	2	MASCOT		T
$173-1	PDE_08321	1	1	0.0114	68379.3	9
	R20220901563_FBX23_1,7269	R.DVLGAAK.T	673.388	0.00058	2	1	21.67	0	0.249	0|0	PDE_08321		5.84	0		0	2	MASCOT		T
$174-1	PDE_08366	1	1	0.0105	53056.2	6.13
	R20220901563_FBX23_1,10630	K.LIEYK.T	665.387	0.00462	2	1	26.6	0	0.0113	0|0	PDE_08366		6	0		0	2	MASCOT		T
$175-1	PDE_08556	1	1	0.0113	68095.5	4.99
	R20220901563_FBX23_1,8156	R.LSDSKVR.V	804.457	0.01282	2	1	21.38	0	0.127	0|0	PDE_08556		8.75	1		0	2	MASCOT		T
$176-1	PDE_08607	1	1	0.0224	34042.7	5.84
	R20220901563_FBX23_1,5168	R.EQVHRER.V	953.491	0.01054	3	1	22.94	0	0.0346	0|0	PDE_08607		6.86	1		0	2	MASCOT		T
$177-1	PDE_08650	1	1	0.0019	359369	6.7
	R20220901563_FBX23_1,14269	R.IDLDIK.A	716.419	-0.00096	2	1	22.79	0	0.126	0|0	PDE_08650		4.21	0		0	2	MASCOT		T
$178-1	PDE_08732	1	1	0.0255	26967.1	10.08
	R20220901563_FBX23_1,16302	M.PAPIER.V	682.388	-0.00102	2	1	21.27	0	0.0396	0|0	PDE_08732		6.43	0		0	2	MASCOT		T
$179-1	PDE_08748	1	1	0.0276	31316.8	6.16
	R20220901563_FBX23_1,16466	M.VTLRNLYK.K	1006.6	0.0044	2	1	21.85	0	0.0219	0|0	PDE_08748		9.99	1		0	2	MASCOT		T
$180-1	PDE_08753	1	1	0.0107	51596.7	6.53
	R20220901563_FBX23_1,10839	K.EMEEK.G	665.281	-0.01007	1	1	24.96	0	0.00606	0|0	PDE_08753		4.25	0		0	2	MASCOT		T
$181-1	PDE_08886	1	1	0.031	42732.8	8.83
	R20220901563_FBX23_1,17349	R.KSSFPEHPNNK*R.R	1554.78	0.02364	2	1	22.04	0	0.0438	0|0	PDE_08886		9.99	2	114.042923 GlyGly (K)	0	2	MASCOT		T
$182-1	PDE_08888	1	1	0.0073	93665.2	6.13
	R20220901563_FBX23_1,10913	R.LQEALK.E	701.419	0.00072	2	1	20.42	0	0.252	0|0	PDE_08888		6	0		0	2	MASCOT		T
$183-1	PDE_08938	1	1	0.0123	99151.4	6.58
	R20220901563_FBX23_1,24765	R.SFLESKADIIK.R	1250.7	0.02272	2	1	21.05	0	0.0903	0|0	PDE_08938		5.79	1		0	2	MASCOT		T
$184-1	PDE_08966	1	1	0.0132	48691	9.33
	R20220901563_FBX23_1,10721	K.ELADSK.L	662.336	0.01152	1	1	20.12	0	0.25	0|0	PDE_08966		4.37	0		0	2	MASCOT		T
$185-1	PDE_08978	1	1	0.0051	131090	6.39
	R20220901563_FBX23_1,7099	K.AEIDVK*.A	788.415	7e-05	2	1	22.69	0	0.136	0|0	PDE_08978		4.37	0	114.042923 GlyGly (K)	0	2	MASCOT		T
$186-1	PDE_08980	1	1	0.0163	73377.1	4.88
	R20220901563_FBX23_1,12085	K.VEILANDQGNR.I	1228.63	-0.00446	2	1	58.06	0	1.83e-05	0|0	PDE_08980		4.37	0		0	2	MASCOT		T
$187-1	PDE_09134	1	1	0.0286	33621.6	9.76
	R20220901563_FBX23_1,4954	K.VTGK*DDSQK.L	1091.53	-0.01931	3	1	21.99	0	0.086	0|0	PDE_09134		5.93	1	114.042923 GlyGly (K)	0	2	MASCOT		T
$188-1	PDE_09204	1	1	0.0199	46040	5.74
	R20220901563_FBX23_1,14237	K.EMTRLDLK.G	1005.54	-0.00201	2	1	20.35	0	0.627	0|0	PDE_09204		6.17	1		0	2	MASCOT		T
$189-1	PDE_09206	1	1	0.0197	38970.1	9.73
	R20220901563_FBX23_1,15533	R.TATK*SPK.S	846.468	0.01221	2	1	24.27	0	0.0946	0|0	PDE_09206		10	1	114.042923 GlyGly (K)	0	2	MASCOT		T
$190-1	PDE_09282	1	1	0.0392	34647.2	8.82
	R20220901563_FBX23_1,24024	K.ISALQDAGVIVER.S	1370.76	-0.00327	2	1	44.38	0	0.000438	0|0	PDE_09282		4.37	0		0	2	MASCOT		T
$191-1	PDE_09337	1	1	0.006	127663	5.87
	R20220901563_FBX23_1,22592	K.NLTELIR.S	858.504	-0.00861	2	1	30.48	0	0.0203	0|0	PDE_09337		6	0		0	2	MASCOT		T
$192-1	PDE_09368	1	1	0.0256	29816	6.66
	R20220901563_FBX23_1,6677	R.YTPEYER.S	957.431	0.01831	2	1	20.82	0	0.00828	0|0	PDE_09368		4.53	0		0	2	MASCOT		T
$193-1	PDE_09370	1	1	0.0106	74702.6	7.01
	R20220901563_FBX23_1,12019	R.DTPLAVR.Q	771.436	0.00402	2	1	20.25	0	0.0609	0|0	PDE_09370		5.84	0		0	2	MASCOT		T
$194-1	PDE_09448	1	1	0.0141	102912	6.6
	R20220901563_FBX23_1,11757	K.K*RLDAMIDCANDR.S	1691.8	0.02504	2	1	22.08	0	0.0654	0|0	PDE_09448		6.03	2	114.042923 GlyGly (K)	0	2	MASCOT		T
$195-1	PDE_09456	1	1	0.0182	44119.6	8.8
	R20220901563_FBX23_1,14734	K.LDNPK*FK.E	975.526	-0.00132	3	1	24.85	0	0.0612	0|0	PDE_09456		8.59	1	114.042923 GlyGly (K)	0	2	MASCOT		T
$196-1	PDE_09484	1	1	0.0158	49115.9	5.88
	R20220901563_FBX23_1,10101	K.ITDGVLR.R	773.452	-0.01052	2	1	20.03	0	0.268	0|0	PDE_09484		5.84	0		0	2	MASCOT		T
$197-1	PDE_09555	1	1	0.0041	161200	7.07
	R20220901563_FBX23_1,7636	K.QVVSRR.Q	744.447	0.01295	2	1	21.06	0	0.216	0|0	PDE_09555		12	1		0	2	MASCOT		T
$198-1	PDE_09578	1	1	0.0077	72168.4	8.87
	R20220901563_FBX23_1,28065	R.ILFEK.Y	649.392	-0.0071	2	1	20.99	0	0.0346	0|0	PDE_09578		6	0		0	2	MASCOT		T
$199-1	PDE_09587	1	1	0.0076	131792	5.48
	R20220901563_FBX23_1,15015	K.KASADALLR.L	944.552	0.01304	2	1	29.8	0	0.0229	0|0	PDE_09587		8.75	1		0	2	MASCOT		T
$200-1	PDE_09710	1	1	0.009	84887	5.66
	R20220901563_FBX23_1,11924	R.VKDLLGR.M	800.499	0.00567	2	1	28.32	0	0.0189	0|0	PDE_09710		8.72	1		0	2	MASCOT		T
$201-1	PDE_09857	1	1	0.0101	96367.7	10.19
	R20220901563_FBX23_1,15463	K.VSGETISPR.R	945.5	-0.01434	2	1	21.21	0	0.293	0|0	PDE_09857		5.97	0		0	2	MASCOT		T
$202-1	PDE_09861	1	1	0.0092	71672.5	8.89
	R20220901563_FBX23_1,10673	K.TLEEVR.A	746.404	-0.00207	2	1	23.86	0	0.13	0|0	PDE_09861		4.53	0		0	2	MASCOT		T
$203-1	PDE_09914	1	1	0.0149	66400.8	5.3
	R20220901563_FBX23_1,5568	K.SSALGSPER.V	903.453	0.00865	3	1	33.57	0	0.0047	0|0	PDE_09914		5.72	0		0	2	MASCOT		T
$204-1	PDE_09977	1	1	0.0067	82230.6	6.29
$204-2	PDE_08831	1	1	0.0066	86540.8	9.51
	R20220901563_FBX23_1,10846	R.IDLQR.F ! K.LDLQR.Q	644.373	-0.00214	2	1	25.59	0	0.0707	0|0	PDE_08831 ! PDE_09977		5.84	0		0	2	MASCOT		T
----- summary -----
Total protein	: 223
Total protein group	: 204
UniPepCount	ProteinGroupCount	Percent	ProteinCount	Percent
1	167	0.8186	186	0.8341
2	18	0.0882	18	0.0807
3	3	0.0147	3	0.0135
4	5	0.0245	5	0.0224
5	2	0.0098	2	0.009
6	4	0.0196	4	0.0179
7	2	0.0098	2	0.009
8	2	0.0098	2	0.009
10	1	0.0049	1	0.0045

## Sheet: Sheet3 Fbx23-TAP-2
	Reference	PepCount	UniquePepCount	CoverPercent	MW	PI
	FileScan	Sequence	MH+	Diff(MH+)	Charge	Rank	Score	DeltaScore	ExpectValue	Ions	Reference	DIFF_MODIFIED_CANDIDATE	PI	MissCleavage	Modification	MatchedTIC	NumProteaseTermini	Engine	Tag	Decoy
$1-1	PDE_08467	10	8	0.1062	95673.4	6.98
	R20220901563_FBX23_17,8671	K.GIACVQSDSR.R	1092.51	-0.00109	2	1	20.61	0	0.0604	0|0	PDE_08467		5.83	0		0	2	MASCOT		T
	R20220901563_FBX23_17,11250	K.IVCASVDPR.I	1016.52	-0.00158	2	1	30.21	0	0.0155	0|0	PDE_08467		5.83	0		0	2	MASCOT		T
	R20220901563_FBX23_17,8450	K.VQFDSR.K	751.373	0.00051	2	1	32.26	0	0.00404	0|0	PDE_08467		5.81	0		0	2	MASCOT		T
	R20220901563_FBX23_17,3865	R.APAPTSR.V	699.378	0.0001	2	1	20.19	0	0.0579	0|0	PDE_08467		9.8	0		0	2	MASCOT		T
	R20220901563_FBX23_17,4235	R.APAPTSR.V	699.378	0.0002	2	1	23.05	0	0.03	0|0	PDE_08467		9.8	0		0	2	MASCOT		T
	R20220901563_FBX23_17,4608	R.APAPTSR.V	699.378	-0.0001	2	1	32.45	0	0.00336	0|0	PDE_08467		9.8	0		0	2	MASCOT		T
	R20220901563_FBX23_17,12046	R.HLQAAQAPGPATPAAQNATADQR.S	2285.14	-0.00036	3	1	71.72	0	7.27e-07	0|0	PDE_08467		6.74	0		0	2	MASCOT		T
	R20220901563_FBX23_17,7927	R.IISGSNDNTVR.I	1175.6	0.00216	2	1	44.84	0	0.00125	0|0	PDE_08467		5.84	0		0	2	MASCOT		T
	R20220901563_FBX23_17,8910	R.LDEGYSDDTR.S	1170.49	0.00069	2	1	33.32	0	0.000349	0|0	PDE_08467		3.84	0		0	2	MASCOT		T
	R20220901563_FBX23_17,20469	R.TVQAGFGDPPGADEALR.L	1700.82	-0.00329	2	1	77.94	0	1.56e-07	0|0	PDE_08467		4.03	0		0	2	MASCOT		T
$2-1	PDE_02596	9	8	0.1974	49796.7	9.1
	R20220901563_FBX23_17,18984	K.EGVPGDNVGFNVK.N	1331.66	-0.00044	2	1	33.19	0	0.00559	0|0	PDE_02596		4.37	0		0	2	MASCOT		T
	R20220901563_FBX23_17,10664	K.ETSNFIK.K	838.43	-0.00045	2	1	37.53	0	0.000901	0|0	PDE_02596		6.1	0		0	2	MASCOT		T
	R20220901563_FBX23_17,17982	K.ISGIGTVPVGR.V	1055.62	0.00046	2	1	51.36	0	5.08e-05	0|0	PDE_02596		9.75	0		0	2	MASCOT		T
	R20220901563_FBX23_17,6665	K.SVEMHHTQLK.E	1209.6	0.00314	2	1	60.46	0	7.47e-06	0|0	PDE_02596		6.66	0		0	2	MASCOT		T
	R20220901563_FBX23_17,28719	K.TLLEAIDAIEPPVRPSNKPLR.L	2329.32	0.00247	4	1	25.09	0	0.0108	0|0	PDE_02596		5.85	0		0	2	MASCOT		T
	R20220901563_FBX23_17,16985	K.YEVTVIDAPGHR.D	1356.69	0.00132	3	1	37.96	0	0.00177	0|0	PDE_02596		5.32	0		0	2	MASCOT		T
	R20220901563_FBX23_17,17019	K.YEVTVIDAPGHR.D	1356.69	-0.00094	2	1	63.14	0	5.56e-06	0|0	PDE_02596		5.32	0		0	2	MASCOT		T
	R20220901563_FBX23_17,19292	R.LPLQDVYK.I	975.551	0.0011	2	1	44.64	0	0.000373	0|0	PDE_02596		5.84	0		0	2	MASCOT		T
	R20220901563_FBX23_17,15056	R.QTVAVGVIK.S	914.567	-0.00019	2	1	26.81	0	0.0279	0|0	PDE_02596		8.75	0		0	2	MASCOT		T
$3-1	PDE_09299	8	7	0.2068	37443	6.67
	R20220901563_FBX23_17,7919	K.AAHVTNLPK.D	950.542	0.00129	2	1	22.79	0	0.0387	0|0	PDE_09299		8.8	0		0	2	MASCOT		T
	R20220901563_FBX23_17,15323	K.APVFESVTK.M	977.53	-0.0043	2	1	58.72	0	0.000101	0|0	PDE_09299		6.05	0		0	2	MASCOT		T
	R20220901563_FBX23_17,17838	K.DLIADVR.A	801.446	0.00058	2	1	42.15	0	0.00133	0|0	PDE_09299		4.21	0		0	2	MASCOT		T
	R20220901563_FBX23_17,22950	K.LGSEAYIDFTK.S	1243.62	0.00096	2	1	28.03	0	0.0357	0|0	PDE_09299		4.37	0		0	2	MASCOT		T
	R20220901563_FBX23_17,20984	K.MPLVGGHEGAGIVVAK.G	1534.84	-0.0015	3	1	23.98	0	0.0378	0|0	PDE_09299		6.5	0		0	2	MASCOT		T
	R20220901563_FBX23_17,21037	K.MPLVGGHEGAGIVVAK.G	1534.84	0.00078	3	1	25.42	0	0.0281	0|0	PDE_09299		6.5	0		0	2	MASCOT		T
	R20220901563_FBX23_17,20865	K.VFELMEQGK.I	1080.54	0.00317	2	1	43.63	0	0.000381	0|0	PDE_09299		4.53	0		0	2	MASCOT		T
	R20220901563_FBX23_17,19735	R.QDAAEAVGFYAR.G	1297.62	0.00094	2	1	25.95	0	0.014	0|0	PDE_09299		4.37	0		0	2	MASCOT		T
$4-1	PDE_01092	9	6	0.1729	41710.1	5.45
	R20220901563_FBX23_17,10104	K.AGFAGDDAPR.A	976.448	-0.00192	2	1	35.54	0	0.00205	0|0	PDE_01092		4.21	0		0	2	MASCOT		T
	R20220901563_FBX23_17,7993	K.DSYVGDEAQSK.R	1198.52	0.00711	2	1	24.12	0	0.00465	0|0	PDE_01092		4.03	0		0	2	MASCOT		T
	R20220901563_FBX23_17,11545	K.IIAPPER.K	795.472	-0.0007	2	1	39.14	0	0.000469	0|0	PDE_01092		6	0		0	2	MASCOT		T
	R20220901563_FBX23_17,12671	K.QEYDESGPSIVHR.K	1516.7	-0.00214	3	1	60.84	0	3.83e-06	0|0	PDE_01092		4.65	0		0	2	MASCOT		T
	R20220901563_FBX23_17,12718	K.QEYDESGPSIVHR.K	1516.7	-0.00107	2	1	79.91	0	4.08e-08	0|0	PDE_01092		4.65	0		0	2	MASCOT		T
	R20220901563_FBX23_17,25876	K.SYELPDGQVITIGNER.F	1790.89	-0.00806	2	1	69	0	1.59e-06	0|0	PDE_01092		4.14	0		0	2	MASCOT		T
	R20220901563_FBX23_17,27885	K.SYELPDGQVITIGNER.F	1790.89	-0.00034	2	1	81.35	0	8.32e-08	0|0	PDE_01092		4.14	0		0	2	MASCOT		T
	R20220901563_FBX23_17,27902	K.SYELPDGQVITIGNER.F	1790.89	-0.00151	3	1	51.18	0	9.14e-05	0|0	PDE_01092		4.14	0		0	2	MASCOT		T
	R20220901563_FBX23_17,26348	R.DLTDYLMK.I	998.486	-0.00097	2	1	24.29	0	0.019	0|0	PDE_01092		4.21	0		0	2	MASCOT		T
$5-1	PDE_09952	7	6	0.1864	36140.5	6.32
	R20220901563_FBX23_17,24640	K.AGIALNSNFIK.L	1147.65	0.00857	2	1	20.03	0	0.104	0|0	PDE_09952		8.8	0		0	2	MASCOT		T
	R20220901563_FBX23_17,2721	K.ASENEMK.G	808.351	-0.00028	2	1	21.14	0	0.0135	0|0	PDE_09952		4.53	0		0	2	MASCOT		T
	R20220901563_FBX23_17,3121	K.ASENEMK.G	808.351	0.00078	2	1	20.08	0	0.0172	0|0	PDE_09952		4.53	0		0	2	MASCOT		T
	R20220901563_FBX23_17,10216	K.SATYDEIK.A	926.447	-0.00317	2	1	20.18	0	0.0326	0|0	PDE_09952		4.37	0		0	2	MASCOT		T
	R20220901563_FBX23_17,14396	K.VIPALNGK.L	811.504	-9e-05	2	1	34.82	0	0.000923	0|0	PDE_09952		8.72	0		0	2	MASCOT		T
	R20220901563_FBX23_17,14976	R.TAAQNIIPSSTGAAK.A	1429.76	-0.00673	2	1	34.15	0	0.00583	0|0	PDE_09952		8.41	0		0	2	MASCOT		T
	R20220901563_FBX23_17,24159	R.VPTANVSVVDLTCR.I	1530.79	-0.00231	2	1	62.29	0	8.5e-06	0|0	PDE_09952		5.8	0		0	2	MASCOT		T
$6-1	PDE_00194	6	6	0.098	74766.6	5.81
	R20220901563_FBX23_17,23596	K.ELFGFK.A	740.398	0.00088	2	1	22.78	0	0.0235	0|0	PDE_00194		6.1	0		0	2	MASCOT		T
	R20220901563_FBX23_17,13539	K.LSEAVLEK.I	888.504	-0.00204	2	1	31.54	0	0.0174	0|0	PDE_00194		4.53	0		0	2	MASCOT		T
	R20220901563_FBX23_17,17666	K.LTTTIGFGSK.L	1024.57	-0.00109	2	1	32.29	0	0.0046	0|0	PDE_00194		8.75	0		0	2	MASCOT		T
	R20220901563_FBX23_17,19438	K.SLPTYSPSDPAIASR.K	1561.79	-0.0025	2	1	31.43	0	0.00975	0|0	PDE_00194		5.55	0		0	2	MASCOT		T
	R20220901563_FBX23_17,18478	R.QNLPQLENSSIEK.A	1499.77	-0.00227	2	1	24.67	0	0.0425	0|0	PDE_00194		4.53	0		0	2	MASCOT		T
	R20220901563_FBX23_17,28726	R.VVSVPCFEVFDAQPK.E	1721.86	0.00196	2	1	35.7	0	0.00288	0|0	PDE_00194		4.37	0		0	2	MASCOT		T
$7-1	PDE_06476	5	5	0.086	60089.3	9.14
	R20220901563_FBX23_17,19151	K.CVDSMVPIGR.G	1133.54	-0.00064	2	1	50.56	0	8.09e-05	0|0	PDE_06476		5.83	0		0	2	MASCOT		T
	R20220901563_FBX23_17,13095	R.GVQEEAGLAETGR.V	1316.64	-0.00195	2	1	68.76	0	1.42e-06	0|0	PDE_06476		4.25	0		0	2	MASCOT		T
	R20220901563_FBX23_17,15267	R.LTELLK.Q	716.455	0.00088	2	1	22.71	0	0.0573	0|0	PDE_06476		6	0		0	2	MASCOT		T
	R20220901563_FBX23_17,22604	R.QMSLLLR.R	860.502	0.00015	2	1	31.05	0	0.00927	0|0	PDE_01144/PDE_06476		9.75	0		0	2	MASCOT		T
	R20220901563_FBX23_17,10202	R.QSVNQPVQTGMK.C	1316.66	-0.00175	2	1	65.17	0	4.17e-06	0|0	PDE_06476		8.75	0		0	2	MASCOT		T
$8-1	PDE_08100	5	5	0.2885	17881.5	10.46
	R20220901563_FBX23_17,11471	K.DTQVVSNGLDSK.L	1262.62	0.00049	2	1	26.5	0	0.0238	0|0	PDE_08100		4.21	0		0	2	MASCOT		T
	R20220901563_FBX23_17,28039	K.IPSWFLNR.Q	1032.56	-0.00233	2	1	25.81	0	0.0453	0|0	PDE_08100		9.75	0		0	2	MASCOT		T
	R20220901563_FBX23_17,6965	R.DIVDGK.D	646.341	1e-05	2	1	21.25	0	0.155	0|0	PDE_08100		4.21	0		0	2	MASCOT		T
	R20220901563_FBX23_17,23885	R.IVTILQTPTQYK.I	1404.81	-0.00243	2	1	48.63	0	7.75e-05	0|0	PDE_08100		8.59	0		0	2	MASCOT		T
	R20220901563_FBX23_17,9909	R.YSNLVCK.K	883.434	0.001	2	1	38.16	0	0.000664	0|0	PDE_08100		8.2	0		0	2	MASCOT		T
$9-1	PDE_04963	5	4	0.0701	51807.7	7.64
	R20220901563_FBX23_17,16515	K.AFNLDPAK.W	875.462	-0.00182	2	1	31.01	0	0.0196	0|0	PDE_04963		5.88	0		0	2	MASCOT		T
	R20220901563_FBX23_17,16546	K.AFNLDPAK.W	875.462	0.00022	2	1	42.73	0	0.00127	0|0	PDE_04963		5.88	0		0	2	MASCOT		T
	R20220901563_FBX23_17,10412	K.IQSELPK.E	814.467	-0.00125	2	1	30.13	0	0.00961	0|0	PDE_04963		6	0		0	2	MASCOT		T
	R20220901563_FBX23_17,28380	K.VASESVPEILELR.K	1441.79	-0.00247	2	1	37.02	0	0.00248	0|0	PDE_04963		4.25	0		0	2	MASCOT		T
	R20220901563_FBX23_17,10515	R.LIDYK.R	651.371	0.00016	2	1	20.06	0	0.0385	0|0	PDE_04963		5.84	0		0	2	MASCOT		T
$10-1	PDE_00987	4	4	0.0763	66875.1	5.23
	R20220901563_FBX23_17,27495	K.AFSGTLEPVQQVLK.D	1516.84	-0.00405	2	1	54.01	0	4.33e-05	0|0	PDE_00987		6.05	0		0	2	MASCOT		T
	R20220901563_FBX23_17,26648	K.AVITVPAYFNDNQR.Q	1607.82	0.00206	2	1	37.9	0	0.00192	0|0	PDE_00987		5.88	0		0	2	MASCOT		T
	R20220901563_FBX23_17,21971	K.NTIFDIK.R	850.467	-0.00056	2	1	27.16	0	0.0205	0|0	PDE_00987		5.84	0		0	2	MASCOT		T
	R20220901563_FBX23_17,21142	K.VDEIVLVGGSTR.I	1244.68	0.0002	2	1	27.17	0	0.0348	0|0	PDE_00987		4.37	0		0	2	MASCOT		T
$11-1	PDE_01963	4	4	0.108	44837	5.03
	R20220901563_FBX23_17,25972	K.GVAINFVTADDVR.M	1376.72	0.00315	2	1	31.94	0	0.00998	0|0	PDE_01963		4.21	0		0	2	MASCOT		T
	R20220901563_FBX23_17,14318	R.EGPQVVVGTPGR.V	1195.64	0.00222	2	1	24.6	0	0.0338	0|0	PDE_01963		6.1	0		0	2	MASCOT		T
	R20220901563_FBX23_17,9326	R.ELAQQIQK.V	957.536	-0.004	2	1	42.87	0	0.000878	0|0	PDE_01963		6.1	0		0	2	MASCOT		T
	R20220901563_FBX23_17,28146	R.VLIATDLLAR.G	1084.67	-0.00187	2	1	56.84	0	9.01e-06	0|0	PDE_01963		5.81	0		0	2	MASCOT		T
$12-1	PDE_02546	4	4	0.0979	47483	5.2
	R20220901563_FBX23_17,22355	K.NVNETIGPALIK.E	1268.72	-0.00087	2	1	25.89	0	0.0222	0|0	PDE_02546		6	0		0	2	MASCOT		T
	R20220901563_FBX23_17,13589	K.VDEFLNK.L	864.446	-0.00128	2	1	23.01	0	0.0545	0|0	PDE_02546		4.37	0		0	2	MASCOT		T
	R20220901563_FBX23_17,19051	K.YDLDFK.N	800.382	0.00183	2	1	20.56	0	0.0299	0|0	PDE_02546		4.21	0		0	2	MASCOT		T
	R20220901563_FBX23_17,16762	R.AIVPSGASTGQHEAVELR.D	1821.95	-0.00261	3	1	49.44	0	0.000147	0|0	PDE_02546		5.4	0		0	2	MASCOT		T
$13-1	PDE_02754	4	4	0.1509	28978.8	9.18
	R20220901563_FBX23_17,8329	K.GCEVVVSGK.L	934.466	-0.00098	2	1	24.21	0	0.0453	0|0	PDE_02754		5.99	0		0	2	MASCOT		T
	R20220901563_FBX23_17,24445	K.TLPDSVTIIEPK.E	1312.74	0.00155	2	1	33.4	0	0.00398	0|0	PDE_02754		4.37	0		0	2	MASCOT		T
	R20220901563_FBX23_17,16472	R.GLSAVAQCESLR.Y	1290.65	0.00026	2	1	38.42	0	0.00225	0|0	PDE_02754		6	0		0	2	MASCOT		T
	R20220901563_FBX23_17,14850	R.QGVLGIK.V	714.451	-0.00104	2	1	25.78	0	0.0262	0|0	PDE_02754		8.75	0		0	2	MASCOT		T
$14-1	PDE_01699	29	3	0.0245	67215.1	9.33
	R20220901563_FBX23_17,15493	M.ILIYK.K ! R.LLLYK.G	649.428	-0.00071	2	1	27.47	0	0.000358	0|0	PDE_01699 ! PDE_02670		8.59	0		0	2	MASCOT		T
	R20220901563_FBX23_17,15888	M.ILIYK.K ! R.LLLYK.G	649.428	-0.00183	2	1	28.13	0	0.000308	0|0	PDE_01699 ! PDE_02670		8.59	0		0	2	MASCOT		T
	R20220901563_FBX23_17,16432	M.ILIYK.K ! R.LLLYK.G	649.428	0.00015	2	1	26.31	0	0.000468	0|0	PDE_01699 ! PDE_02670		8.59	0		0	2	MASCOT		T
	R20220901563_FBX23_17,16964	M.ILIYK.K ! R.LLLYK.G	649.428	0.00083	2	1	27.31	0	0.000372	0|0	PDE_01699 ! PDE_02670		8.59	0		0	2	MASCOT		T
	R20220901563_FBX23_17,17495	M.ILIYK.K ! R.LLLYK.G	649.428	0.00021	2	1	27.37	0	0.000366	0|0	PDE_01699 ! PDE_02670		8.59	0		0	2	MASCOT		T
	R20220901563_FBX23_17,17914	M.ILIYK.K ! R.LLLYK.G	649.428	0.00089	2	1	25.91	0	0.000513	0|0	PDE_01699 ! PDE_02670		8.59	0		0	2	MASCOT		T
	R20220901563_FBX23_17,18362	M.ILIYK.K ! R.LLLYK.G	649.428	0.00099	2	1	27.23	0	0.00132	0|0	PDE_01699 ! PDE_02670		8.59	0		0	2	MASCOT		T
	R20220901563_FBX23_17,18891	M.ILIYK.K ! R.LLLYK.G	649.428	-7e-05	2	1	27.11	0	0.000389	0|0	PDE_01699 ! PDE_02670		8.59	0		0	2	MASCOT		T
	R20220901563_FBX23_17,19418	M.ILIYK.K ! R.LLLYK.G	649.428	0.00083	2	1	26.98	0	0.000401	0|0	PDE_01699 ! PDE_02670		8.59	0		0	2	MASCOT		T
	R20220901563_FBX23_17,19962	M.ILIYK.K ! R.LLLYK.G	649.428	0.00039	2	1	42.23	0	1.2e-05	0|0	PDE_01699 ! PDE_02670		8.59	0		0	2	MASCOT		T
	R20220901563_FBX23_17,20490	M.ILIYK.K ! R.LLLYK.G	649.428	0.00073	2	1	26	0	0.000502	0|0	PDE_01699 ! PDE_02670		8.59	0		0	2	MASCOT		T
	R20220901563_FBX23_17,21018	M.ILIYK.K ! R.LLLYK.G	649.428	0.00015	2	1	26.42	0	0.000456	0|0	PDE_01699 ! PDE_02670		8.59	0		0	2	MASCOT		T
	R20220901563_FBX23_17,21568	M.ILIYK.K ! R.LLLYK.G	649.428	-0.00039	2	1	26.73	0	0.000425	0|0	PDE_01699 ! PDE_02670		8.59	0		0	2	MASCOT		T
	R20220901563_FBX23_17,22087	M.ILIYK.K ! R.LLLYK.G	649.428	0.00033	2	1	24.91	0	0.000646	0|0	PDE_01699 ! PDE_02670		8.59	0		0	2	MASCOT		T
	R20220901563_FBX23_17,22624	M.ILIYK.K ! R.LLLYK.G	649.428	0.00251	2	1	26.37	0	0.00161	0|0	PDE_01699 ! PDE_02670		8.59	0		0	2	MASCOT		T
	R20220901563_FBX23_17,23141	M.ILIYK.K ! R.LLLYK.G	649.428	-5e-05	2	1	26.89	0	0.000409	0|0	PDE_01699 ! PDE_02670		8.59	0		0	2	MASCOT		T
	R20220901563_FBX23_17,24812	M.ILIYK.K ! R.LLLYK.G	649.428	0.00095	2	1	22.63	0	0.00382	0|0	PDE_01699 ! PDE_02670		8.59	0		0	2	MASCOT		T
	R20220901563_FBX23_17,25377	M.ILIYK.K ! R.LLLYK.G	649.428	0.00157	2	1	26.85	0	0.00145	0|0	PDE_01699 ! PDE_02670		8.59	0		0	2	MASCOT		T
	R20220901563_FBX23_17,25900	M.ILIYK.K ! R.LLLYK.G	649.428	0.00051	2	1	26.17	0	0.000483	0|0	PDE_01699 ! PDE_02670		8.59	0		0	2	MASCOT		T
	R20220901563_FBX23_17,26428	M.ILIYK.K ! R.LLLYK.G	649.428	0.00037	2	1	26.14	0	0.000486	0|0	PDE_01699 ! PDE_02670		8.59	0		0	2	MASCOT		T
	R20220901563_FBX23_17,26957	M.ILIYK.K ! R.LLLYK.G	649.428	-0.00015	2	1	25	0	0.000632	0|0	PDE_01699 ! PDE_02670		8.59	0		0	2	MASCOT		T
	R20220901563_FBX23_17,27531	M.ILIYK.K ! R.LLLYK.G	649.428	-0.00041	2	1	26.38	0	0.00046	0|0	PDE_01699 ! PDE_02670		8.59	0		0	2	MASCOT		T
	R20220901563_FBX23_17,28172	M.ILIYK.K ! R.LLLYK.G	649.428	0.00049	2	1	21.49	0	0.00142	0|0	PDE_01699 ! PDE_02670		8.59	0		0	2	MASCOT		T
	R20220901563_FBX23_17,30604	M.ILIYK.K ! R.LLLYK.G	649.428	-0.00073	2	1	21.34	0	0.00147	0|0	PDE_01699 ! PDE_02670		8.59	0		0	2	MASCOT		T
	R20220901563_FBX23_17,31117	M.ILIYK.K ! R.LLLYK.G	649.428	-7e-05	2	1	20.31	0	0.00186	0|0	PDE_01699 ! PDE_02670		8.59	0		0	2	MASCOT		T
	R20220901563_FBX23_17,31645	M.ILIYK.K ! R.LLLYK.G	649.428	-5e-05	2	1	20.1	0	0.00195	0|0	PDE_01699 ! PDE_02670		8.59	0		0	2	MASCOT		T
	R20220901563_FBX23_17,27521	M.ILIYKK*IK.K	1132.75	0.01052	3	1	26.44	0	0.000681	0|0	PDE_01699		10	2	114.042923 GlyGly (K)	0	2	MASCOT		T
	R20220901563_FBX23_17,27536	M.ILIYKK*IK.K	1132.75	0.00993	2	1	30.57	0	0.000219	0|0	PDE_01699		10	2	114.042923 GlyGly (K)	0	2	MASCOT		T
	R20220901563_FBX23_17,23253	R.YGADPVR.D	777.389	0.00267	2	1	20.84	0	0.0861	0|0	PDE_01699		5.84	0		0	2	MASCOT		T
$15-1	PDE_09149	5	3	0.0527	80071.4	4.92
	R20220901563_FBX23_17,25854	K.GVVDSEDLPLNLSR.E	1513.79	0.01013	2	1	26.93	0	0.0282	0|0	PDE_09149		4.03	0		0	2	MASCOT		T
	R20220901563_FBX23_17,25855	K.GVVDSEDLPLNLSR.E	1513.79	0.00107	2	1	24.64	0	0.0491	0|0	PDE_09149		4.03	0		0	2	MASCOT		T
	R20220901563_FBX23_17,22244	K.HFSVEGQLEFR.A	1348.66	0.00164	3	1	25.12	0	0.0377	0|0	PDE_09149		5.4	0		0	2	MASCOT		T
	R20220901563_FBX23_17,22261	K.HFSVEGQLEFR.A	1348.66	-0.00084	2	1	26.24	0	0.0291	0|0	PDE_09149		5.4	0		0	2	MASCOT		T
	R20220901563_FBX23_17,17465	R.ELISNASDALDK.I	1275.64	-0.00129	2	1	66.61	0	3.34e-06	0|0	PDE_09149		4.03	0		0	2	MASCOT		T
$16-1	PDE_04579	4	3	0.0667	50152.8	4.98
	R20220901563_FBX23_17,6082	K.EDASNNYAR.G	1039.44	-0.00141	2	1	44.2	0	3.99e-05	0|0	PDE_04579		4.37	0		0	2	MASCOT		T
	R20220901563_FBX23_17,20723	K.EMIDQVLDK.V	1090.54	0.00269	2	1	28.95	0	0.018	0|0	PDE_04579		4.03	0		0	2	MASCOT		T
	R20220901563_FBX23_17,22405	R.SLFHPEQMITGK.E	1387.7	0.00046	3	1	23.13	0	0.0754	0|0	PDE_04579		6.47	0		0	2	MASCOT		T
	R20220901563_FBX23_17,22432	R.SLFHPEQMITGK.E	1387.7	0.00114	2	1	21.3	0	0.116	0|0	PDE_04579		6.47	0		0	2	MASCOT		T
$17-1	PDE_00406	3	3	0.1476	23076	9.45
	R20220901563_FBX23_17,23928	K.WSYEDVEIR.D	1196.56	-0.00159	2	1	56.97	0	1.14e-05	0|0	PDE_00406		4.14	0		0	2	MASCOT		T
	R20220901563_FBX23_17,15137	R.QAVDVSPLR.R	984.547	-0.00166	2	1	36.95	0	0.00182	0|0	PDE_00406		5.84	0		0	2	MASCOT		T
	R20220901563_FBX23_17,28396	R.VNTAISLITIGAR.E	1328.79	-0.00155	2	1	99.23	0	5.55e-10	0|0	PDE_00406		9.72	0		0	2	MASCOT		T
$18-1	PDE_01832	3	3	0.3735	8968.62	9.5
	R20220901563_FBX23_17,28159	M.VLAVDLLNPTPQAEAR.K	1706.94	-0.00068	2	1	60.57	0	6.31e-06	0|0	PDE_01832		4.37	0		0	2	MASCOT		T
	R20220901563_FBX23_17,10551	R.LTEGCSFR.R	969.446	-0.00198	2	1	24.31	0	0.013	0|0	PDE_01832		6	0		0	2	MASCOT		T
	R20220901563_FBX23_17,23312	R.SFFMDVK.C	873.418	0.00046	2	1	26.49	0	0.00808	0|0	PDE_01832		5.55	0		0	2	MASCOT		T
$19-1	PDE_03660	3	3	0.039	85861.3	6.27
	R20220901563_FBX23_17,19589	K.LTEVAIIAK.A	957.598	0.00268	2	1	23.69	0	0.0312	0|0	PDE_03660		6	0		0	2	MASCOT		T
	R20220901563_FBX23_17,13525	K.QTLSAGVVDGR.N	1102.59	-0.00292	2	1	27.41	0	0.0366	0|0	PDE_03660		5.84	0		0	2	MASCOT		T
	R20220901563_FBX23_17,18719	K.VIQVDEPALR.E	1139.64	-0.005	2	1	33.5	0	0.00326	0|0	PDE_03660		4.37	0		0	2	MASCOT		T
$20-1	PDE_03807	3	3	0.2053	15780	10.91
	R20220901563_FBX23_17,18643	K.LVFGVAR.I	761.467	0.00166	2	1	22.84	0	0.0276	0|0	PDE_03807		9.75	0		0	2	MASCOT		T
	R20220901563_FBX23_17,10451	K.TPGPGAQSALR.A	1054.56	-0.00267	2	1	60.34	0	7.21e-06	0|0	PDE_03807		9.41	0		0	2	MASCOT		T
	R20220901563_FBX23_17,11525	R.IEDVTPTPSDSTR.R	1417.68	-0.00218	2	1	50.7	0	0.000195	0|0	PDE_03807		4.03	0		0	2	MASCOT		T
$21-1	PDE_05280	3	3	0.0962	29084.3	4.76
	R20220901563_FBX23_17,5589	K.LAEQAER.Y	816.421	0.00031	2	1	41.59	0	0.000898	0|0	PDE_05280		4.53	0		0	2	MASCOT		T
	R20220901563_FBX23_17,30009	R.DSTLIMQLLR.D ! K.DSTLIMQLLR.D	1189.66	0.00272	2	1	36.23	0	0.00266	0|0	PDE_02544 ! PDE_05280		5.84	0		0	2	MASCOT		T
	R20220901563_FBX23_17,20877	R.NLLSVAYK.N	907.525	-0.00349	2	1	22.09	0	0.0386	0|0	PDE_02544/PDE_05280		8.59	0		0	2	MASCOT		T
$22-1	PDE_05927	3	3	0.0489	101087	10.43
	R20220901563_FBX23_17,19410	R.GSDPMALQNLQR.G	1329.66	-0.00144	2	1	42.66	0	0.000569	0|0	PDE_05927		5.84	0		0	2	MASCOT		T
	R20220901563_FBX23_17,9462	R.LEQLEQQR.L	1043.55	0.00037	2	1	41.11	0	0.000848	0|0	PDE_05927		4.53	0		0	2	MASCOT		T
	R20220901563_FBX23_17,13086	R.QSSQPQPQSPQQTQQQLHQFHQQR.H	2899.39	-0.00964	4	1	23.8	0	0.0384	0|0	PDE_05927		9.76	0		0	2	MASCOT		T
$23-1	PDE_07131	3	3	0.0735	48937.7	5.45
	R20220901563_FBX23_17,16218	K.VAVVAGYGDVGK.G	1134.62	-0.00112	2	1	64.43	0	4.38e-06	0|0	PDE_07131		5.81	0		0	2	MASCOT		T
	R20220901563_FBX23_17,17367	K.VPAINVNDCVTK.S	1329.68	-0.00175	2	1	34.76	0	0.00436	0|0	PDE_07131		5.8	0		0	2	MASCOT		T
	R20220901563_FBX23_17,12112	R.ATDVMIAGK.V	905.476	0.00165	2	1	30.85	0	0.0112	0|0	PDE_07131		5.88	0		0	2	MASCOT		T
$24-1	PDE_02095	3	2	0.1377	18874.6	5.31
	R20220901563_FBX23_17,14277	R.LLDDYDVHR.A	1145.56	0.00441	3	1	39.06	0	0.000888	0|0	PDE_02095		4.41	0		0	2	MASCOT		T
	R20220901563_FBX23_17,14306	R.LLDDYDVHR.A	1145.56	-0.00546	2	1	25.92	0	0.0258	0|0	PDE_02095		4.41	0		0	2	MASCOT		T
	R20220901563_FBX23_17,29062	R.TSFPTSGDFAPLFR.L	1542.76	-0.00444	2	1	22.41	0	0.066	0|0	PDE_02095		5.5	0		0	2	MASCOT		T
$25-1	PDE_00723	2	2	0.0364	48154.3	6.35
	R20220901563_FBX23_17,17615	K.IVVFVNK.V	818.513	0.00065	2	1	26.39	0	0.00494	0|0	PDE_00723		8.75	0		0	2	MASCOT		T
	R20220901563_FBX23_17,14986	K.TTLTAAITK.H	919.546	-0.00254	2	1	40.19	0	0.000608	0|0	PDE_00723		8.41	0		0	2	MASCOT		T
$26-1	PDE_01517	2	2	0.1267	16784.2	10.42
	R20220901563_FBX23_17,23899	K.FWKPTINLDK.L	1261.69	-0.00124	3	1	21.64	0	0.0706	0|0	PDE_01517		8.59	0		0	2	MASCOT		T
	R20220901563_FBX23_17,28115	R.LPQIPIVVR.A	1034.67	-0.00215	2	1	25.83	0	0.000522	0|0	PDE_01517		9.75	0		0	2	MASCOT		T
$27-1	PDE_01806	2	2	0.067	22144.5	10.18
	R20220901563_FBX23_17,7684	R.LDSELK.I	704.382	0.00123	2	1	34.9	0	0.00765	0|0	PDE_01806		4.37	0		0	2	MASCOT		T
	R20220901563_FBX23_17,14876	R.VQLTLSK.I	788.488	-0.0002	2	1	26.43	0	0.019	0|0	PDE_01806		8.72	0		0	2	MASCOT		T
$28-1	PDE_01807	2	2	0.1118	18332.9	10.28
	R20220901563_FBX23_17,21157	K.SSVGVLLYK.R	965.567	-0.00252	2	1	25.86	0	0.0101	0|0	PDE_01807		8.31	0		0	2	MASCOT		T
	R20220901563_FBX23_17,12653	K.TGVVYNVTK.S	980.541	-0.00037	2	1	22.6	0	0.0376	0|0	PDE_01807		8.26	0		0	2	MASCOT		T
$29-1	PDE_02330	2	2	0.0778	29235.5	10.05
	R20220901563_FBX23_17,16757	K.TTDDYLLR.L	996.5	-0.00074	2	1	25.13	0	0.0233	0|0	PDE_02330		4.21	0		0	2	MASCOT		T
	R20220901563_FBX23_17,12169	R.TSGLK*NANDSLK.G	1361.7	0.00722	2	1	20.32	0	0.139	0|0	PDE_02330		8.26	1	114.042923 GlyGly (K)	0	2	MASCOT		T
$30-1	PDE_02379	2	2	0.0362	69515.5	5.06
	R20220901563_FBX23_17,8583	K.ITITNDK.G	804.446	0.00088	2	1	32.1	0	0.0107	0|0	PDE_02379		5.84	0		0	2	MASCOT		T
	R20220901563_FBX23_17,27907	R.IINEPTAAAIAYGLDK.K	1659.9	-0.00499	2	1	86.27	0	2.86e-08	0|0	PDE_02379		4.37	0		0	2	MASCOT		T
$31-1	PDE_02440	2	2	0.042	45135.7	7.67
	R20220901563_FBX23_17,29128	K.SIIGELLGR.R	957.573	-0.00017	2	1	33.17	0	0.00735	0|0	PDE_02440		5.72	0		0	2	MASCOT		T
	R20220901563_FBX23_17,17612	R.GQYIPGLK.V	875.499	0.00481	2	1	22.77	0	0.079	0|0	PDE_02440		8.59	0		0	2	MASCOT		T
$32-1	PDE_02494	2	2	0.039	41932.6	8.88
	R20220901563_FBX23_17,11817	K.NIPGYETR.H	949.474	-0.00393	2	1	21.71	0	0.0688	0|0	PDE_02494		6	0		0	2	MASCOT		T
	R20220901563_FBX23_17,12106	R.HVGLDIK.G	781.457	0.00058	2	1	20.26	0	0.0593	0|0	PDE_02494		6.74	0		0	2	MASCOT		T
$33-1	PDE_02785	2	2	0.0696	34140.2	9.83
	R20220901563_FBX23_17,23731	K.TLASDGIAGLYR.G	1236.66	-0.00246	2	1	30.15	0	0.0126	0|0	PDE_02785		5.5	0		0	2	MASCOT		T
	R20220901563_FBX23_17,24079	R.QFNGLVDVYR.K	1210.62	0.0032	2	1	22.45	0	0.0543	0|0	PDE_02785		5.84	0		0	2	MASCOT		T
$34-1	PDE_03441	2	2	0.0182	75452.5	8.79
	R20220901563_FBX23_17,16738	K.LQQPRVK*.R	982.579	0.01218	2	1	28.05	0	0.00658	0|0	PDE_03441		11	1	114.042923 GlyGly (K)	0	2	MASCOT		T
	R20220901563_FBX23_17,10743	R.IDEIR.D ! K.LDEIR.H ! R.LDELR.A ! K.LDELR.R ! R.LDELR.F ! K.LDELR.E	645.357	0.00321	2	1	36.37	0	0.00393	0|0	PDE_03525 ! PDE_03441 ! PDE_02662 ! PDE_03245 ! PDE_04575 ! PDE_05236		4.37	0		0	2	MASCOT		T
$35-1	PDE_03843	2	2	0.1389	15860.2	10.19
	R20220901563_FBX23_17,13709	K.QAFVQYDR.T	1026.5	-0.00131	2	1	29.42	0	0.00617	0|0	PDE_03843		5.84	0		0	2	MASCOT		T
	R20220901563_FBX23_17,28219	K.VYEPLLIVGADK.F	1316.75	0.00047	2	1	49.67	0	0.000108	0|0	PDE_03843		4.37	0		0	2	MASCOT		T
$36-1	PDE_04132	2	2	0.0915	18588.6	10.29
	R20220901563_FBX23_17,10504	K.HFELGGDK.K	902.437	-0.00259	2	1	28.5	0	0.00551	0|0	PDE_04132		5.32	0		0	2	MASCOT		T
	R20220901563_FBX23_17,5522	R.LECTACK.A	881.386	0.00246	2	1	25.65	0	0.00436	0|0	PDE_04132		5.99	0		0	2	MASCOT		T
$37-1	PDE_05314	2	2	0.0385	58297.6	6.35
	R20220901563_FBX23_17,21810	K.ISDLPGLVGK.D	998.588	0.00125	2	1	20.84	0	0.0544	0|0	PDE_05314		5.84	0		0	2	MASCOT		T
	R20220901563_FBX23_17,19850	R.EQLLTVQKTK.G	1187.7	-0.00136	2	1	20.05	0	0.0648	0|0	PDE_05314		8.69	1		0	2	MASCOT		T
$38-1	PDE_05983	2	2	0.0538	28214.4	10.54
	R20220901563_FBX23_17,19891	K.LAVLPVR.R	767.514	0.00163	2	1	41	0	2.38e-05	0|0	PDE_05983		9.75	0		0	2	MASCOT		T
	R20220901563_FBX23_17,11025	R.AAITIAK.L	687.44	0.00082	2	1	23	0	0.0845	0|0	PDE_05983		8.8	0		0	2	MASCOT		T
$39-1	PDE_08450	2	2	0.0051	355801	5.52
	R20220901563_FBX23_17,2612	K.LGADNVK.Y	716.394	0.0062	2	1	20.21	0	0.141	0|0	PDE_08450		5.84	0		0	2	MASCOT		T
	R20220901563_FBX23_17,28216	R.K*AMNDLQNK.Q	1175.58	-0.01211	2	1	22.22	0	0.0939	0|0	PDE_08450		8.59	1	114.042923 GlyGly (K)	0	2	MASCOT		T
$40-1	PDE_08649	2	2	0.0213	93403.1	6.34
	R20220901563_FBX23_17,18914	K.AVQYLNEIK.D	1077.59	-0.00399	2	1	22.49	0	0.0637	0|0	PDE_08649		6.05	0		0	2	MASCOT		T
	R20220901563_FBX23_17,16128	R.ISDPVVSYR.E	1035.55	-0.00715	2	1	44.38	0	0.00041	0|0	PDE_08649		5.84	0		0	2	MASCOT		T
$41-1	PDE_07530	8	1	0.0059	93809.8	5.94
$41-2	PDE_09568	8	1	0.0045	120535	5.43
$41-3	PDE_08711	8	1	0.02	28024.5	8.96
	R20220901563_FBX23_17,245	R.NLQER.Q ! R.NLQER.T ! K.NLQER.A	659.347	0.00077	2	1	22.33	0	0.18	0|0	PDE_07530 ! PDE_08711 ! PDE_09568		6	0		0	2	MASCOT		T
	R20220901563_FBX23_17,943	R.NLQER.Q ! R.NLQER.T ! K.NLQER.A	659.347	0.00031	2	1	22.53	0	0.0656	0|0	PDE_07530 ! PDE_08711 ! PDE_09568		6	0		0	2	MASCOT		T
	R20220901563_FBX23_17,1405	R.NLQER.Q ! R.NLQER.T ! K.NLQER.A	659.347	0.00097	2	1	22.68	0	0.171	0|0	PDE_07530 ! PDE_08711 ! PDE_09568		6	0		0	2	MASCOT		T
	R20220901563_FBX23_17,2177	R.NLQER.Q ! R.NLQER.T ! K.NLQER.A	659.347	0.00097	2	1	23.37	0	0.146	0|0	PDE_07530 ! PDE_08711 ! PDE_09568		6	0		0	2	MASCOT		T
	R20220901563_FBX23_17,2667	R.NLQER.Q ! R.NLQER.T ! K.NLQER.A	659.347	0.00319	2	1	26.87	0	0.0138	0|0	PDE_07530 ! PDE_08711 ! PDE_09568		6	0		0	2	MASCOT		T
	R20220901563_FBX23_17,3099	R.NLQER.Q ! R.NLQER.T ! K.NLQER.A	659.347	0.00157	2	1	22.79	0	0.167	0|0	PDE_07530 ! PDE_08711 ! PDE_09568		6	0		0	2	MASCOT		T
	R20220901563_FBX23_17,3694	R.NLQER.Q ! R.NLQER.T ! K.NLQER.A	659.347	0.00183	2	1	20.4	0	0.107	0|0	PDE_07530 ! PDE_08711 ! PDE_09568		6	0		0	2	MASCOT		T
	R20220901563_FBX23_17,4117	R.NLQER.Q ! R.NLQER.T ! K.NLQER.A	659.347	0.00101	2	1	20.29	0	0.11	0|0	PDE_07530 ! PDE_08711 ! PDE_09568		6	0		0	2	MASCOT		T
$42-1	PDE_08611	6	1	0.0046	149078	5.51
	R20220901563_FBX23_17,2789	K.AGDLAR.L	602.326	9e-05	2	1	29.95	0	0.0226	0|0	PDE_08611		5.88	0		0	2	MASCOT		T
	R20220901563_FBX23_17,3177	K.AGDLAR.L	602.326	0.00015	2	1	30.36	0	0.0205	0|0	PDE_08611		5.88	0		0	2	MASCOT		T
	R20220901563_FBX23_17,3553	K.AGDLAR.L	602.326	3e-05	2	1	30.28	0	0.0209	0|0	PDE_08611		5.88	0		0	2	MASCOT		T
	R20220901563_FBX23_17,3915	K.AGDLAR.L	602.326	0.00033	2	1	36.63	0	0.00485	0|0	PDE_08611		5.88	0		0	2	MASCOT		T
	R20220901563_FBX23_17,4289	K.AGDLAR.L	602.326	0.00011	2	1	34.89	0	0.00723	0|0	PDE_08611		5.88	0		0	2	MASCOT		T
	R20220901563_FBX23_17,4704	K.AGDLAR.L	602.326	1e-05	2	1	35.34	0	0.00652	0|0	PDE_08611		5.88	0		0	2	MASCOT		T
$43-1	PDE_01368	5	1	0.0132	42327.2	6.03
$43-2	PDE_01212	5	1	0.0007	799316	5.24
$43-3	PDE_03109	5	1	0.042	13156	9.24
$43-4	PDE_07828	5	1	0.0072	78873.4	5.67
	R20220901563_FBX23_17,2560	K.EDIAR.W ! R.EDIAR.D ! K.EDIAR.F ! K.EDLAR.I	603.31	-0.00142	2	1	21.56	0	0.162	0|0	PDE_01212 ! PDE_01368 ! PDE_03109 ! PDE_07828		4.37	0		0	2	MASCOT		T
	R20220901563_FBX23_17,2989	K.EDIAR.W ! R.EDIAR.D ! K.EDIAR.F ! K.EDLAR.I	603.31	0.00132	2	1	42.38	0	0.00175	0|0	PDE_01212 ! PDE_01368 ! PDE_03109 ! PDE_07828		4.37	0		0	2	MASCOT		T
	R20220901563_FBX23_17,3433	K.EDIAR.W ! R.EDIAR.D ! K.EDIAR.F ! K.EDLAR.I	603.31	0.00132	2	1	42.46	0	0.00172	0|0	PDE_01212 ! PDE_01368 ! PDE_03109 ! PDE_07828		4.37	0		0	2	MASCOT		T
	R20220901563_FBX23_17,3846	K.EDIAR.W ! R.EDIAR.D ! K.EDIAR.F ! K.EDLAR.I	603.31	0.00112	2	1	37.02	0	0.00601	0|0	PDE_01212 ! PDE_01368 ! PDE_03109 ! PDE_07828		4.37	0		0	2	MASCOT		T
	R20220901563_FBX23_17,5212	K.EDIAR.W ! R.EDIAR.D ! K.EDIAR.F ! K.EDLAR.I	603.31	0.00024	2	1	37.72	0	0.00393	0|0	PDE_01212 ! PDE_01368 ! PDE_03109 ! PDE_07828		4.37	0		0	2	MASCOT		T
$44-1	PDE_08056	5	1	0.0077	71568.6	6.67
	R20220901563_FBX23_17,3850	K.KDIAR.Y	602.362	-0.00551	2	1	30.3	0	0.0347	0|0	PDE_08056		8.75	1		0	2	MASCOT		T
	R20220901563_FBX23_17,3990	K.KDIAR.Y	602.362	0.01183	2	1	36.21	0	0.00999	0|0	PDE_08056		8.75	1		0	2	MASCOT		T
	R20220901563_FBX23_17,4362	K.KDIAR.Y	602.362	0.01157	2	1	35.08	0	0.013	0|0	PDE_08056		8.75	1		0	2	MASCOT		T
	R20220901563_FBX23_17,4817	K.KDIAR.Y	602.362	0.01189	2	1	35.87	0	0.0108	0|0	PDE_08056		8.75	1		0	2	MASCOT		T
	R20220901563_FBX23_17,5410	K.KDIAR.Y	602.362	0.01159	2	1	38.61	0	0.00575	0|0	PDE_08056		8.75	1		0	2	MASCOT		T
$45-1	PDE_00995	3	1	0.0062	107238	5.61
	R20220901563_FBX23_17,11171	R.IIIDGK.A	658.413	3e-05	2	1	21.45	0	0.0791	0|0	PDE_00995		5.84	0		0	2	MASCOT		T
	R20220901563_FBX23_17,12282	R.IIIDGK.A	658.413	0.00072	2	1	21.25	0	0.0829	0|0	PDE_00995		5.84	0		0	2	MASCOT		T
	R20220901563_FBX23_17,13033	R.IIIDGK.A	658.413	-0.00023	2	1	20.91	0	0.0896	0|0	PDE_00995		5.84	0		0	2	MASCOT		T
$46-1	PDE_01657	3	1	0.0157	53560.8	5.1
	R20220901563_FBX23_17,3191	R.GGGGFGGR.G	664.316	0.00117	2	1	25.2	0	0.0178	0|0	PDE_01657		9.75	0		0	2	MASCOT		T
	R20220901563_FBX23_17,3561	R.GGGGFGGR.G	664.316	0.00163	2	1	25.25	0	0.0176	0|0	PDE_01657		9.75	0		0	2	MASCOT		T
	R20220901563_FBX23_17,3929	R.GGGGFGGR.G	664.316	0.00067	2	1	22.67	0	0.0319	0|0	PDE_01657		9.75	0		0	2	MASCOT		T
$47-1	PDE_00176	2	1	0.0403	16932.6	9.54
	R20220901563_FBX23_17,4332	R.VEELNK.Y	731.393	0.00032	2	1	21.28	0	0.235	0|0	PDE_00176		4.53	0		0	2	MASCOT		T
	R20220901563_FBX23_17,4784	R.VEELNK.Y	731.393	-0.00156	2	1	20.27	0	0.257	0|0	PDE_00176		4.53	0		0	2	MASCOT		T
$48-1	PDE_00749	2	1	0.012	101455	7.97
	R20220901563_FBX23_17,9579	R.KLDASSSTLTK.L	1150.63	-0.01053	3	1	23.07	0	0.0414	0|0	PDE_00749		8.59	1		0	2	MASCOT		T
	R20220901563_FBX23_17,9589	R.KLDASSSTLTK.L	1150.63	-0.01225	2	1	24.03	0	0.0334	0|0	PDE_00749		8.59	1		0	2	MASCOT		T
$49-1	PDE_03572	2	1	0.0085	91510.3	5.1
	R20220901563_FBX23_17,418	K.ELQDGLK.K	802.43	-0.01123	2	1	21.65	0	0.235	0|0	PDE_03572		4.37	0		0	2	MASCOT		T
	R20220901563_FBX23_17,796	K.ELQDGLK.K	802.43	-0.01127	2	1	20.94	0	0.277	0|0	PDE_03572		4.37	0		0	2	MASCOT		T
$50-1	PDE_04055	2	1	0.005	108723	5.53
	R20220901563_FBX23_17,3180	R.QNLAR.E	601.342	-0.00161	2	1	20.38	0	0.0738	0|0	PDE_04055		9.75	0		0	2	MASCOT		T
	R20220901563_FBX23_17,3602	R.QNLAR.E	601.342	-0.00227	2	1	20.3	0	0.0751	0|0	PDE_04055		9.75	0		0	2	MASCOT		T
$51-1	PDE_04157	2	1	0.0191	47081.6	6.27
	R20220901563_FBX23_17,11559	K.STSTLLTK.Y	850.488	-0.00141	2	1	25.06	0	0.0246	0|0	PDE_04157		8.47	0		0	2	MASCOT		T
	R20220901563_FBX23_17,12105	K.STSTLLTK.Y	850.488	0.00011	2	1	22.38	0	0.0468	0|0	PDE_04157		8.47	0		0	2	MASCOT		T
$52-1	PDE_04172	2	1	0.0259	34030.2	8.87
	R20220901563_FBX23_17,15505	K.SLSGISLR.A	832.489	-0.00123	2	1	27.28	0	0.0174	0|0	PDE_04172		9.47	0		0	2	MASCOT		T
	R20220901563_FBX23_17,15904	K.SLSGISLR.A	832.489	-0.00283	2	1	27.29	0	0.0165	0|0	PDE_04172		9.47	0		0	2	MASCOT		T
$53-1	PDE_05868	2	1	0.0104	54514	6.31
	R20220901563_FBX23_17,5249	R.SRPDR.G	630.332	0.01098	2	1	24.05	0	0.0152	0|0	PDE_05868		9.31	0		0	2	MASCOT		T
	R20220901563_FBX23_17,10597	R.SRPDR.G	630.332	0.01178	2	1	23.94	0	0.0155	0|0	PDE_05868		9.31	0		0	2	MASCOT		T
$54-1	PDE_07237	2	1	0.0153	44039.5	6.24
	R20220901563_FBX23_17,2472	K.VSDALK.N	632.361	0.00123	2	1	20.16	0	0.199	0|0	PDE_07237		5.81	0		0	2	MASCOT		T
	R20220901563_FBX23_17,3363	K.VSDALK.N	632.361	-0.00357	2	1	20.08	0	0.193	0|0	PDE_07237		5.81	0		0	2	MASCOT		T
$55-1	PDE_07694	2	1	0.0116	114635	5.09
	R20220901563_FBX23_17,14577	R.KPLLESGTLGTK.G	1243.73	0.00037	3	1	49.25	0	0.000146	0|0	PDE_07694		8.59	0		0	2	MASCOT		T
	R20220901563_FBX23_17,14583	R.KPLLESGTLGTK.G	1243.73	0.00037	2	1	20.59	0	0.107	0|0	PDE_07694		8.59	0		0	2	MASCOT		T
$56-1	PDE_09931	2	1	0.0042	134107	9.35
	R20220901563_FBX23_17,4213	R.LEYER.T	709.351	-0.00142	2	1	31.44	0	0.0128	0|0	PDE_09931		4.53	0		0	2	MASCOT		T
	R20220901563_FBX23_17,4576	R.LEYER.T	709.351	-0.00342	2	1	24.36	0	0.0647	0|0	PDE_09931		4.53	0		0	2	MASCOT		T
$57-1	PDE_00063	1	1	0.0073	75796.1	9.45
	R20220901563_FBX23_17,13567	R.YSIIK.L	623.376	0.0008	2	1	20.56	0	0.00923	0|0	PDE_00063		8.59	0		0	2	MASCOT		T
$58-1	PDE_00233	1	1	0.0511	15332.6	11.15
	R20220901563_FBX23_17,16906	K.STELLIR.K	831.493	0.00228	2	1	20.93	0	0.136	0|0	PDE_00233		5.72	0		0	2	MASCOT		T
$59-1	PDE_00304	1	1	0.0535	20718.6	10.65
	R20220901563_FBX23_17,30228	K.SAEFLIDLLK.N	1148.66	-0.0013	2	1	37.21	0	0.00173	0|0	PDE_00304		4.37	0		0	2	MASCOT		T
$60-1	PDE_00378	1	1	0.0041	131412	6.32
	R20220901563_FBX23_17,6311	R.LNNLR.F	629.373	6e-05	2	1	33.72	0	0.00433	0|0	PDE_00378		9.75	0		0	2	MASCOT		T
$61-1	PDE_00442	1	1	0.0075	89778.5	8.72
	R20220901563_FBX23_17,8266	K.FCQELK.R	824.397	0.01451	2	1	23.22	0	0.0176	0|0	PDE_00442		5.99	0		0	2	MASCOT		T
$62-1	PDE_00491	1	1	0.0534	14711.9	9.76
	R20220901563_FBX23_17,17588	K.FLTVMQK.H	866.48	0.00157	2	1	20.23	0	0.0702	0|0	PDE_00491		8.75	0		0	2	MASCOT		T
$63-1	PDE_00492	1	1	0.017	38470.7	6.16
	R20220901563_FBX23_17,12763	K.DESYPR.S	766.337	-0.00205	2	1	20.92	0	0.0243	0|0	PDE_00492		4.37	0		0	2	MASCOT		T
$64-1	PDE_00542	1	1	0.0301	38792.1	5.27
	R20220901563_FBX23_17,22762	R.ELTGGIYFGDR.K	1227.6	0.00151	2	1	25.37	0	0.0508	0|0	PDE_00542		4.37	0		0	2	MASCOT		T
$65-1	PDE_00677	1	1	0.0223	50015.7	4.94
	R20220901563_FBX23_17,18851	R.FPGQLNSDLR.K	1146.59	0.00059	2	1	20.68	0	0.153	0|0	PDE_00677		5.84	0		0	2	MASCOT		T
$66-1	PDE_00775	1	1	0.0188	36358.6	9.44
	R20220901563_FBX23_17,11600	K.TLTTLK.T	676.424	-0.0018	2	1	24.48	0	0.00802	0|0	PDE_00775		8.41	0		0	2	MASCOT		T
$67-1	PDE_00781	1	1	0.013	50765.1	6
	R20220901563_FBX23_17,13185	K.ILLHFK.E	770.492	0.00226	2	1	20.12	0	0.0413	0|0	PDE_00781		8.76	0		0	2	MASCOT		T
$68-1	PDE_00921	1	1	0.0186	58281.3	9.39
	R20220901563_FBX23_17,4681	R.VFNAHTGDTK.D	1089.53	-0.009	3	1	25.03	0	0.0402	0|0	PDE_00921		6.71	0		0	2	MASCOT		T
$69-1	PDE_00936	1	1	0.0067	132382	5.47
	R20220901563_FBX23_17,18808	R.IAEAVPEK.T	856.477	-0.01091	2	1	22.1	0	0.0462	0|0	PDE_00936		4.53	0		0	2	MASCOT		T
$70-1	PDE_01190	1	1	0.0085	89598.7	6.13
	R20220901563_FBX23_17,10626	R.ASDIRSK.T	776.426	0.01115	2	1	21.36	0	0.123	0|0	PDE_01190		8.79	1		0	2	MASCOT		T
$71-1	PDE_01216	1	1	0.0116	57938.8	8.89
	R20220901563_FBX23_17,7716	R.VKNEVR.S	744.436	0.0031	2	1	22.67	0	0.151	0|0	PDE_01216		8.72	1		0	2	MASCOT		T
$72-1	PDE_01287	1	1	0.0093	61284	8.46
$72-2	PDE_00515	1	1	0.0053	105740	4.53
	R20220901563_FBX23_17,4756	R.KILDR.D ! K.KLIDR.R	644.409	0.00076	2	1	25.88	0	0.0489	0|0	PDE_00515 ! PDE_01287		8.75	1		0	2	MASCOT		T
$73-1	PDE_01300	1	1	0.0052	127962	5.25
	R20220901563_FBX23_17,8188	K.EAGELK.A	646.341	-0.00126	2	1	20.05	0	0.205	0|0	PDE_01300		4.53	0		0	2	MASCOT		T
$74-1	PDE_01446	1	1	0.0238	40534.2	6.86
	R20220901563_FBX23_17,26564	K.NDFVLPIGK.A	1002.56	0.00027	2	1	28.02	0	0.0372	0|0	PDE_01446		5.84	0		0	2	MASCOT		T
$75-1	PDE_01460	1	1	0.0054	143747	5.84
	R20220901563_FBX23_17,28451	K.K*LKLLLR.E	997.688	-0.01275	3	1	25.66	0	0.000407	0|0	PDE_01460		11.17	2	114.042923 GlyGly (K)	0	2	MASCOT		T
$76-1	PDE_01487	1	1	0.0921	8551.71	10.42
	R20220901563_FBX23_17,28020	R.IKVASLK*.R	872.556	0.01624	2	1	22.24	0	0.06	0|0	PDE_01487		10	1	114.042923 GlyGly (K)	0	2	MASCOT		T
$77-1	PDE_01489	1	1	0.0634	15040.1	10.12
	R20220901563_FBX23_17,25256	R.LILPGELAK.H	953.603	0.00384	2	1	22.4	0	0.0222	0|0	PDE_01489		6	0		0	2	MASCOT		T
$78-1	PDE_01565	1	1	0.0079	96783.1	5.13
	R20220901563_FBX23_17,12431	R.DLPLSAR.L	771.436	0.00169	2	1	32.35	0	0.00352	0|0	PDE_01565		5.84	0		0	2	MASCOT		T
$79-1	PDE_01603	1	1	0.0783	13054.8	8.65
	R20220901563_FBX23_17,19272	K.KEGLELDAK.T	1002.55	-0.00034	2	1	37.13	0	0.00472	0|0	PDE_01603		4.68	1		0	2	MASCOT		T
$80-1	PDE_01615	1	1	0.0074	102831	8.53
	R20220901563_FBX23_17,17227	R.LFLALYR.T	895.54	0.01607	2	1	20.88	0	0.0421	0|0	PDE_01615		8.75	0		0	2	MASCOT		T
$81-1	PDE_01695	1	1	0.0513	13080.2	9.83
	R20220901563_FBX23_17,10170	R.ITLTSR.K	690.414	-0.00033	2	1	25.56	0	0.0149	0|0	PDE_01695		9.75	0		0	2	MASCOT		T
$82-1	PDE_01800	1	1	0.005	111973	9.44
	R20220901563_FBX23_17,8966	R.TIDNK*.T	704.357	0.00064	2	1	20.56	0	0.175	0|0	PDE_01800		5.5	0	114.042923 GlyGly (K)	0	2	MASCOT		T
$83-1	PDE_01817	1	1	0.042	29305.8	10.24
	R20220901563_FBX23_17,24018	R.LSAPSHWLLDK.M	1266.68	-0.00047	3	1	20.64	0	0.0811	0|0	PDE_01817		6.74	0		0	2	MASCOT		T
$84-1	PDE_01824	1	1	0.1183	10401.8	11.82
	R20220901563_FBX23_17,17539	R.FTNGFQVGTPK.G	1195.61	0.00154	2	1	38.29	0	0.00156	0|0	PDE_01824		8.75	0		0	2	MASCOT		T
$85-1	PDE_01852	1	1	0.0176	54016.3	4.79
	R20220901563_FBX23_17,27092	R.SNIVEIAPK.N	970.557	-0.01056	2	1	23.92	0	0.0333	0|0	PDE_01852		5.72	0		0	2	MASCOT		T
$86-1	PDE_01918	1	1	0.1007	14432.2	6.69
	R20220901563_FBX23_17,13093	K.AGTLDGGAASLGGK.V	1174.61	-0.00262	2	1	43.76	0	0.00069	0|0	PDE_01918		5.88	0		0	2	MASCOT		T
$87-1	PDE_01921	1	1	0.0057	114051	6.39
	R20220901563_FBX23_17,2627	K.DANALK.H	631.341	-0.00036	2	1	20.7	0	0.337	0|0	PDE_01921		5.84	0		0	2	MASCOT		T
$88-1	PDE_01959	1	1	0.0055	123429	6.45
	R20220901563_FBX23_17,11242	K.VGSLPR.V	628.378	0.00056	2	1	26.05	0	0.0135	0|0	PDE_01959		9.72	0		0	2	MASCOT		T
$89-1	PDE_02051	1	1	0.0051	126978	6.81
	R20220901563_FBX23_17,8842	K.QDLKVR.M	758.452	-0.01176	2	1	20.38	0	0.246	0|0	PDE_02051		8.75	1		0	2	MASCOT		T
$90-1	PDE_02104	1	1	0.0122	81992.1	6.81
	R20220901563_FBX23_17,1996	R.KDSAVQAAK.K	917.505	0.00072	2	1	20.43	0	0.357	0|0	PDE_02104		8.59	1		0	2	MASCOT		T
$91-1	PDE_02145	1	1	0.0285	25746.8	5.93
	R20220901563_FBX23_17,23775	K.FSVEAPK.D	777.414	0.0002	2	1	24.73	0	0.0348	0|0	PDE_02145		6	0		0	2	MASCOT		T
$92-1	PDE_02156	1	1	0.0188	51842.9	5.48
	R20220901563_FBX23_17,11956	R.VTSLADTLK.L	947.541	-0.00124	2	1	20.79	0	0.0855	0|0	PDE_02156		5.81	0		0	2	MASCOT		T
$93-1	PDE_02180	1	1	0.0047	112274	4.47
	R20220901563_FBX23_17,14567	K.DFLTK.E	623.34	-0.0017	2	1	21.85	0	0.0454	0|0	PDE_02180		5.84	0		0	2	MASCOT		T
$94-1	PDE_02204	1	1	0.0113	49353.6	5.94
$94-2	PDE_06966	1	1	0.006	93080.4	5.29
$94-3	PDE_05247	1	1	0.0096	56684.4	6.6
$94-4	PDE_00207	1	1	0.0067	83961.4	5.47
$94-5	PDE_02591	1	1	0.0113	50760	5.22
$94-6	PDE_00836	1	1	0.0098	56179.8	5.15
$94-7	PDE_08055	1	1	0.0129	43308.6	5.36
$94-8	PDE_08016	1	1	0.0101	52749.2	8.48
$94-9	PDE_09868	1	1	0.0088	64360.6	8.18
	R20220901563_FBX23_17,15287	K.ILEIR.R ! R.ILELR.D ! R.ILELR.F ! R.LIELR.I ! K.LIELR.T ! K.LLEIR.S ! R.LLEIR.N ! R.LLEIR.S ! R.LLELR.K	643.414	-0.00184	2	1	26.58	0	0.0396	0|0	PDE_02204 ! PDE_00207 ! PDE_05247 ! PDE_06966 ! PDE_08055 ! PDE_00836 ! PDE_02591 ! PDE_08016 ! PDE_09868		6	0		0	2	MASCOT		T
$95-1	PDE_02270	1	1	0.0139	49319.9	9
	R20220901563_FBX23_17,5628	K.EASNEK.A	677.31	-0.00134	2	1	20.93	0	0.0509	0|0	PDE_02270		4.53	0		0	2	MASCOT		T
$96-1	PDE_02294	1	1	0.0074	77411.7	5.16
	R20220901563_FBX23_17,10991	K.EWYEK.R	754.341	-0.00072	2	1	24.5	0	0.00869	0|0	PDE_02294		4.53	0		0	2	MASCOT		T
$97-1	PDE_02297	1	1	0.0172	46181.2	7.69
	R20220901563_FBX23_17,12724	R.IQNQSK*K*.R	1073.57	0.01304	2	1	20.67	0	0.15	0|0	PDE_02297		10	1	114.042923 GlyGly (K)	0	2	MASCOT		T
$98-1	PDE_02307	1	1	0.0333	17213.5	8.69
	R20220901563_FBX23_17,4225	K.QGYEK.L	624.299	-0.01103	2	1	20.07	0	0.0654	0|0	PDE_02307		6	0		0	2	MASCOT		T
$99-1	PDE_02364	1	1	0.0108	72431.3	8.49
	R20220901563_FBX23_17,15198	R.ISYNLSK*.G	938.494	-0.00027	2	1	20.62	0	0.0607	0|0	PDE_02364		8.59	0	114.042923 GlyGly (K)	0	2	MASCOT		T
$100-1	PDE_02516	1	1	0.0046	141772	6.94
	R20220901563_FBX23_17,1810	M.NPGESR.A	659.311	0.01199	2	1	22.55	0	0.0175	0|0	PDE_02516		6	0		0	2	MASCOT		T
$101-1	PDE_02610	1	1	0.0014	484410	5.41
	R20220901563_FBX23_17,591	K.EPGESR.V	674.31	0.00083	2	1	24.81	0	0.00562	0|0	PDE_02610		4.53	0		0	2	MASCOT		T
$102-1	PDE_02725	1	1	0.0047	211865	5.71
	R20220901563_FBX23_17,6836	K.KEQK*EIQEK.V	1273.67	0.02008	2	1	24.64	0	0.125	0|0	PDE_02725		6.23	2	114.042923 GlyGly (K)	0	2	MASCOT		T
$103-1	PDE_02736	1	1	0.0081	93511.4	5.02
	R20220901563_FBX23_17,21078	K.NGEELIK.T	802.43	0.00131	2	1	25.01	0	0.0793	0|0	PDE_02736		4.53	0		0	2	MASCOT		T
$104-1	PDE_02912	1	1	0.0087	89672.2	4.66
	R20220901563_FBX23_17,5389	R.LNDLGGR.F	744.4	0.01171	2	1	29.21	0	0.0115	0|0	PDE_02912		5.84	0		0	2	MASCOT		T
$105-1	PDE_02944	1	1	0.0098	66997.1	6.56
	R20220901563_FBX23_17,8692	K.RASLTR.D	703.421	-0.01402	2	1	20.13	0	0.104	0|0	PDE_02944		12	1		0	2	MASCOT		T
$106-1	PDE_03029	1	1	0.0076	88129.3	6.17
	R20220901563_FBX23_17,14256	K.IDDLLK.V	716.419	0.00044	2	1	25.67	0	0.1	0|0	PDE_03029		4.21	0		0	2	MASCOT		T
$107-1	PDE_03106	1	1	0.0115	114602	8.91
	R20220901563_FBX23_17,19443	K.GRK*ESPVSVPSR.E	1412.76	-0.01859	3	1	21.09	0	0.0895	0|0	PDE_03106		10.84	2	114.042923 GlyGly (K)	0	2	MASCOT		T
$108-1	PDE_03177	1	1	0.0068	95271.5	6.38
	R20220901563_FBX23_17,16436	R.LGIIYK.Q	706.45	2e-05	2	1	24.6	0	0.00555	0|0	PDE_03177		8.59	0		0	2	MASCOT		T
$109-1	PDE_03178	1	1	0.0167	46842.6	10.17
	R20220901563_FBX23_17,22981	K.NDFVLLK.G	848.488	-0.00156	2	1	38.33	0	0.00111	0|0	PDE_03178		5.84	0		0	2	MASCOT		T
$110-1	PDE_03404	1	1	0.0423	14983.5	6.19
	R20220901563_FBX23_17,10581	R.NESYPR.A	765.353	-0.00242	2	1	21.73	0	0.0299	0|0	PDE_03404		6	0		0	2	MASCOT		T
$111-1	PDE_03408	1	1	0.0158	49743.2	5.62
	R20220901563_FBX23_17,19281	R.DVQEIFR.A	906.468	0.00045	2	1	24.19	0	0.0425	0|0	PDE_03408		4.37	0		0	2	MASCOT		T
$112-1	PDE_03412	1	1	0.0373	33195.9	9.26
	R20220901563_FBX23_17,11843	K.LEKAGYTAGPK.E	1134.62	0.022	2	1	21.73	0	0.0943	0|0	PDE_03412		8.5	1		0	2	MASCOT		T
$113-1	PDE_03540	1	1	0.0064	87462.3	5.08
$113-2	PDE_00859	1	1	0.0085	65798.2	10.05
$113-3	PDE_09059	1	1	0.0161	33918.2	5.72
	R20220901563_FBX23_17,19254	R.VIIWR.I ! R.VILWR.S ! K.VLIWR.E	686.435	-0.00067	2	1	21.89	0	0.131	0|0	PDE_03540 ! PDE_00859 ! PDE_09059		9.72	0		0	2	MASCOT		T
$114-1	PDE_03557	1	1	0.0181	30500.5	6.34
$114-2	PDE_00307	1	1	0.0114	47996.8	6.66
	R20220901563_FBX23_17,7525	R.AFVER.Y ! R.AFVER.L	621.335	0.00033	2	1	23.14	0	0.042	0|0	PDE_00307 ! PDE_03557		6.05	0		0	2	MASCOT		T
$115-1	PDE_03558	1	1	0.0769	11988.5	8.03
	R20220901563_FBX23_17,9671	R.MRALDALR.K	945.53	-0.00789	2	1	25.69	0	0.0581	0|0	PDE_03558		9.35	1		0	2	MASCOT		T
$116-1	PDE_03581	1	1	0.0071	79746.6	6.91
	R20220901563_FBX23_17,6844	K.LDRAR.S	630.368	0.012	2	1	35.41	0	0.00626	0|0	PDE_03581		9.6	1		0	2	MASCOT		T
$117-1	PDE_03658	1	1	0.0102	66023.2	6.27
$117-2	PDE_07764	1	1	0.0078	86307.5	6.23
	R20220901563_FBX23_17,8740	K.VESEIR.V ! K.VESELR.K	732.389	0.00038	2	1	20.84	0	0.204	0|0	PDE_03658 ! PDE_07764		4.53	0		0	2	MASCOT		T
$118-1	PDE_03659	1	1	0.0175	86757.9	6.15
	R20220901563_FBX23_17,25682	K.VSALRSEVQAEAPR.K	1512.81	-0.02215	2	1	25.63	0	0.029	0|0	PDE_03659		6.11	1		0	2	MASCOT		T
$119-1	PDE_03668	1	1	0.0849	11991.8	11.69
	R20220901563_FBX23_17,10343	R.TGIVVGTNK.G	888.515	-0.00312	2	1	36.86	0	0.00375	0|0	PDE_03668		8.41	0		0	2	MASCOT		T
$120-1	PDE_03740	1	1	0.0124	51156.4	8.94
	R20220901563_FBX23_17,7008	K.LQGAIR.S	657.404	-0.00041	2	1	33.32	0	0.00365	0|0	PDE_03740		9.75	0		0	2	MASCOT		T
$121-1	PDE_03872	1	1	0.0096	69805.3	8.92
	R20220901563_FBX23_17,5595	R.LDEINR.V	759.4	-0.00085	2	1	20.33	0	0.181	0|0	PDE_03872		4.37	0		0	2	MASCOT		T
$122-1	PDE_03960	1	1	0.0089	87490.7	6.48
	R20220901563_FBX23_17,9672	R.K*QASEIR.K	945.511	0.0005	2	1	28.96	0	0.0307	0|0	PDE_03960		8.75	1	114.042923 GlyGly (K)	0	2	MASCOT		T
$123-1	PDE_03961	1	1	0.0203	33080.4	6.94
$123-2	PDE_04897	1	1	0.0387	17623.4	9.74
	R20220901563_FBX23_17,17869	-.MQIFVK.T	765.433	0.00061	2	1	35.51	0	0.00208	0|0	PDE_03961/PDE_04897		8.5	0		0	2	MASCOT		T
$124-1	PDE_04057	1	1	0.0052	147347	5.77
	R20220901563_FBX23_17,1795	R.GGDGVVR.D	659.347	0.00221	2	1	21.56	0	0.193	0|0	PDE_04057		5.84	0		0	2	MASCOT		T
$125-1	PDE_04062	1	1	0.016	55255.6	5.57
	R20220901563_FBX23_17,7833	-.MDVLAELK.A	918.496	0.00793	2	1	20.21	0	0.177	0|0	PDE_04062		4.37	0		0	2	MASCOT		T
$126-1	PDE_04077	1	1	0.008	126730	5.73
	R20220901563_FBX23_17,6506	R.ALADDAAAR.S	873.442	0.00142	2	1	22.31	0	0.0614	0|0	PDE_04077		4.21	0		0	2	MASCOT		T
$127-1	PDE_04103	1	1	0.0368	17454.9	9.47
	R20220901563_FBX23_17,5613	K.AGQLER.K	673.363	-0.0007	2	1	24.94	0	0.0516	0|0	PDE_04103		6.05	0		0	2	MASCOT		T
$128-1	PDE_04252	1	1	0.0023	431559	5.5
	R20220901563_FBX23_17,9014	R.ATRRELYNK.I	1150.63	0.01067	3	1	20.61	0	0.0934	0|0	PDE_04252		9.99	2		0	2	MASCOT		T
$129-1	PDE_04298	1	1	0.0588	9651.07	11.48
	R20220901563_FBX23_17,18005	K.LWIAR.R	658.403	0.0006	2	1	22.77	0	0.0943	0|0	PDE_04298		9.75	0		0	2	MASCOT		T
$130-1	PDE_04327	1	1	0.0446	25697.5	10.37
	R20220901563_FBX23_17,24384	K.QDGAYVQFLR.G	1196.61	-0.00138	2	1	31.08	0	0.00811	0|0	PDE_04327		5.84	0		0	2	MASCOT		T
$131-1	PDE_04336	1	1	0.0031	249801	6.54
	R20220901563_FBX23_17,5339	K.KKSPGPK.V	741.462	0.0118	2	1	21.47	0	0.0446	0|0	PDE_04336		10.3	2		0	2	MASCOT		T
$132-1	PDE_04467	1	1	0.0052	127398	5.92
	R20220901563_FBX23_17,17753	K.QK*LDIK.N	858.504	-0.00661	2	1	29.25	0	0.0272	0|0	PDE_04467		8.59	1	114.042923 GlyGly (K)	0	2	MASCOT		T
$133-1	PDE_04530	1	1	0.0219	34863.2	7.72
	R20220901563_FBX23_17,15189	M.LGRSLPR.V	798.494	0.0125	2	1	23.23	0	0.0252	0|0	PDE_04530		12	1		0	2	MASCOT		T
$134-1	PDE_04668	1	1	0.0102	55202.8	9.2
$134-2	PDE_04192	1	1	0.0036	153866	5.05
$134-3	PDE_05803	1	1	0.002	277781	6.76
$134-4	PDE_02589	1	1	0.0157	34841	8.2
$134-5	PDE_05142	1	1	0.0769	7076.91	10.64
	R20220901563_FBX23_17,9163	R.DSILR.D ! R.DSLIR.A ! K.DSLIR.T ! R.DSLLR.R ! K.DSLLR.T	603.346	-0.00093	2	1	24.62	0	0.0903	0|0	PDE_04192 ! PDE_04668 ! PDE_05142 ! PDE_02589 ! PDE_05803		5.84	0		0	2	MASCOT		T
$135-1	PDE_04678	1	1	0.0104	85894.8	6.16
	R20220901563_FBX23_17,8109	R.QNLQSKER.I	1002.53	0.00693	2	1	24.23	0	0.0814	0|0	PDE_04678		8.75	1		0	2	MASCOT		T
$136-1	PDE_04730	1	1	0.1509	5418.91	10.67
	R20220901563_FBX23_17,16528	R.ISALTVPR.S	856.525	-0.00024	2	1	20.19	0	0.0708	0|0	PDE_04730		9.75	0		0	2	MASCOT		T
$137-1	PDE_04792	1	1	0.0046	147957	5.39
	R20220901563_FBX23_17,3661	R.SSVSSR.R	622.315	-0.00105	2	1	21.08	0	0.0343	0|0	PDE_04792		9.47	0		0	2	MASCOT		T
$138-1	PDE_04816	1	1	0.0085	63154.8	4.86
	R20220901563_FBX23_17,14890	K.VALFR.V	605.377	-0.00019	2	1	22.34	0	0.0187	0|0	PDE_04816		9.72	0		0	2	MASCOT		T
$139-1	PDE_04821	1	1	0.0137	65206.3	7.95
	R20220901563_FBX23_17,7734	K.KNGVRAEK.W	901.521	0.01296	2	1	30.92	0	0.0231	0|0	PDE_04821		9.99	2		0	2	MASCOT		T
$140-1	PDE_04873	1	1	0.0193	62760.5	6
	R20220901563_FBX23_17,13232	K.VFGAGDGYQTR.R	1170.55	0.00049	2	1	28.7	0	0.00573	0|0	PDE_04873		5.81	0		0	2	MASCOT		T
$141-1	PDE_04874	1	1	0.005	173652	6.89
	R20220901563_FBX23_17,6227	R.SSSATPAK.T	748.384	0.0075	2	1	20.08	0	0.117	0|0	PDE_04874		8.47	0		0	2	MASCOT		T
$142-1	PDE_04916	1	1	0.007	95542.7	5.32
	R20220901563_FBX23_17,9220	R.ISSLTR.T	676.399	0.01126	2	1	22.53	0	0.0634	0|0	PDE_04916		9.75	0		0	2	MASCOT		T
$143-1	PDE_04936	1	1	0.0116	125924	6.31
	R20220901563_FBX23_17,17115	K.ESNSDADSSK*NSK.E	1482.63	0.01728	2	1	21.47	0	0.0057	0|0	PDE_04936		4.56	1	114.042923 GlyGly (K)	0	2	MASCOT		T
$144-1	PDE_04941	1	1	0.0667	16397	5.44
	R20220901563_FBX23_17,21771	K.ISILVDRAPR.V	1139.69	0.01895	2	1	24.03	0	0.018	0|0	PDE_04941		9.6	1		0	2	MASCOT		T
$145-1	PDE_04957	1	1	0.0083	67965.9	4.64
	R20220901563_FBX23_17,1671	K.DIWAR.V	660.346	-0.00775	2	1	20.82	0	0.137	0|0	PDE_04957		5.84	0		0	2	MASCOT		T
$146-1	PDE_04971	1	1	0.0148	58723.8	6.63
	R20220901563_FBX23_17,16346	K.GFVVINQK.G	904.525	-0.00022	2	1	25.7	0	0.0198	0|0	PDE_04971		8.75	0		0	2	MASCOT		T
$147-1	PDE_04990	1	1	0.0068	82417.1	5.68
	R20220901563_FBX23_17,23122	R.NLLYK.G	650.387	-0.00857	2	1	21.37	0	0.0518	0|0	PDE_04990		8.59	0		0	2	MASCOT		T
$148-1	PDE_05094	1	1	0.0242	28478.1	5.35
	R20220901563_FBX23_17,5393	R.ASVDPR.W	644.336	0.00037	2	1	31.26	0	0.00408	0|0	PDE_05094		5.88	0		0	2	MASCOT		T
$149-1	PDE_05126	1	1	0.0226	35189.8	5.5
	R20220901563_FBX23_17,15266	K.GYIDLSK.R	795.425	0.00436	2	1	20.71	0	0.377	0|0	PDE_05126		5.84	0		0	2	MASCOT		T
$150-1	PDE_05146	1	1	0.014	39730.8	5.32
$150-2	PDE_03866	1	1	0.0073	74800.1	6.13
$150-3	PDE_08824	1	1	0.0069	77362.3	8.67
$150-4	PDE_02970	1	1	0.0057	96472.4	5.58
	R20220901563_FBX23_17,15211	K.ILDLK.G ! R.ILDLK.N ! R.LIDIK.D ! R.LLDIK.R	601.392	-0.001	2	1	42.36	0	0.00065	0|0	PDE_02970 ! PDE_08824 ! PDE_03866 ! PDE_05146		5.84	0		0	2	MASCOT		T
$151-1	PDE_05166	1	1	0.0087	114067	5.75
	R20220901563_FBX23_17,8117	R.QLLDITDCR.D	1133.56	-7e-05	2	1	23.36	0	0.0563	0|0	PDE_05166		4.21	0		0	2	MASCOT		T
$152-1	PDE_05204	1	1	0.0149	66018.6	8.7
	R20220901563_FBX23_17,28101	K.LKLAAPKSK*.Y ! K.LKLAAPK*SK.Y	1069.67	0.01119	2	1	22.08	0	0.0269	0|0	PDE_05204 ! PDE_05204		10.3	2	114.042923 GlyGly (K)	0	2	MASCOT		T
$153-1	PDE_05252	1	1	0.0032	291763	8.36
	R20220901563_FBX23_17,10524	K.RSYLGALK.F	907.536	0.01244	2	1	22.64	0	0.0343	0|0	PDE_05252		9.99	1		0	2	MASCOT		T
$154-1	PDE_05385	1	1	0.0161	48150.3	4.65
	R20220901563_FBX23_17,4819	R.SLGENVR.G	774.41	0.01088	2	1	22.22	0	0.13	0|0	PDE_05385		5.72	0		0	2	MASCOT		T
$155-1	PDE_05411	1	1	0.01	68041.1	5.89
	R20220901563_FBX23_17,5356	K.K*EEKER.K	932.48	0.01333	2	1	20.89	0	0.132	0|0	PDE_05411		6.23	2	114.042923 GlyGly (K)	0	2	MASCOT		T
$156-1	PDE_05428	1	1	0.0122	45541.5	5.42
	R20220901563_FBX23_17,6087	K.VK*KSQ.-	703.41	0.01161	2	1	22.03	0	0.205	0|0	PDE_05428		10	2	114.042923 GlyGly (K)	0	2	MASCOT		T
$157-1	PDE_05431	1	1	0.0261	24750.6	6.91
	R20220901563_FBX23_17,11813	K.VTLEVR.F	716.43	-0.00281	2	1	23.77	0	0.08	0|0	PDE_05431		5.97	0		0	2	MASCOT		T
$158-1	PDE_05445	1	1	0.0264	48144.8	4.71
$158-2	PDE_07945	1	1	0.0219	56888.9	4.9
	R20220901563_FBX23_17,9624	K.YGTGYCDSQCPR.D	1463.57	-0.00171	2	1	59.43	0	2.85e-07	0|0	PDE_05445/PDE_07945		5.82	0		0	2	MASCOT		T
$159-1	PDE_05555	1	1	0.0521	22217.8	9.98
	R20220901563_FBX23_17,10310	R.MKEGVMDRLGK.D	1263.65	-0.00472	2	1	20.14	0	0.151	0|0	PDE_05555		8.34	2		0	2	MASCOT		T
$160-1	PDE_05645	1	1	0.0054	140816	6.36
	R20220901563_FBX23_17,9481	R.QSVSSFR.T	810.41	-0.00054	2	1	25.12	0	0.0201	0|0	PDE_05645		9.75	0		0	2	MASCOT		T
$161-1	PDE_05649	1	1	0.0791	20166	10.07
	R20220901563_FBX23_17,18608	K.VLEQLSGQTPVYSK.A	1548.83	-0.00601	2	1	54.31	0	4.11e-05	0|0	PDE_05649		5.97	0		0	2	MASCOT		T
$162-1	PDE_05651	1	1	0.0067	131102	6.08
	R20220901563_FBX23_17,11447	K.VVEIAPAK.D	826.503	0.00288	2	1	22.73	0	0.0269	0|0	PDE_05651		5.97	0		0	2	MASCOT		T
$163-1	PDE_05924	1	1	0.0115	57701.3	6.56
	R20220901563_FBX23_17,15036	R.ISSIPR.I	672.404	6e-05	2	1	20.38	0	0.165	0|0	PDE_05924		9.75	0		0	2	MASCOT		T
$164-1	PDE_05998	1	1	0.0059	96729.8	5.28
$164-2	PDE_00208	1	1	0.0056	95975.7	5.94
	R20220901563_FBX23_17,7700	-.MELSR.Q	635.318	0.00105	2	1	27.68	0	0.0178	0|0	PDE_00208/PDE_05998		5.75	0		0	2	MASCOT		T
$165-1	PDE_06013	1	1	0.0191	54587.3	5.82
	R20220901563_FBX23_17,11782	K.AEK*EDASVK.T	1090.54	0.00133	2	1	22.04	0	0.0772	0|0	PDE_06013		4.68	1	114.042923 GlyGly (K)	0	2	MASCOT		T
$166-1	PDE_06301	1	1	0.0086	124815	5.14
	R20220901563_FBX23_17,15263	R.TK*NVLYNISK*.Q	1407.76	-0.00083	3	1	31.57	0	0.00766	0|0	PDE_06301		9.7	1	114.042923 GlyGly (K)	0	2	MASCOT		T
$167-1	PDE_06309	1	1	0.0041	248979	5.04
	R20220901563_FBX23_17,20330	K.LELGKLLGR.V	998.636	0.00082	2	1	22.57	0	0.0235	0|0	PDE_06309		8.75	1		0	2	MASCOT		T
$168-1	PDE_06408	1	1	0.0068	96877.6	9.2
	R20220901563_FBX23_17,7790	R.VRDFLK.H	777.462	-0.0062	2	1	20.1	0	0.0288	0|0	PDE_06408		8.72	1		0	2	MASCOT		T
$169-1	PDE_06480	1	1	0.0298	59950.1	5.19
	R20220901563_FBX23_17,24992	K.FNHFEIGGDNGEFEVK*.H	1952.88	-0.03577	2	1	26.62	0	0.0122	0|0	PDE_06480		4.4	0	114.042923 GlyGly (K)	0	2	MASCOT		T
$170-1	PDE_06653	1	1	0.0051	108387	9.58
	R20220901563_FBX23_17,26260	R.RLNYK.Y	693.404	0.01352	2	1	23.53	0	0.0484	0|0	PDE_06653		9.99	1		0	2	MASCOT		T
$171-1	PDE_06662	1	1	0.003	182728	5.76
$171-2	PDE_05914	1	1	0.004	141596	6.28
	R20220901563_FBX23_17,5872	R.EPNIR.I ! K.EPNLR.I	628.341	-0.00045	2	1	20.44	0	0.0497	0|0	PDE_06662 ! PDE_05914		6.1	0		0	2	MASCOT		T
$172-1	PDE_06771	1	1	0.0126	52314.1	5.87
	R20220901563_FBX23_17,9948	K.NELEIK.R	745.409	-0.00993	2	1	23.06	0	0.33	0|0	PDE_06771		4.53	0		0	2	MASCOT		T
$173-1	PDE_06800	1	1	0.0321	20943.8	8.96
	R20220901563_FBX23_17,11637	M.TVPLTK.V	658.413	-0.0013	1	1	22.82	0	0.0635	0|0	PDE_06800		8.41	0		0	2	MASCOT		T
$174-1	PDE_06840	1	1	0.0065	122830	5.24
	R20220901563_FBX23_17,24325	R.FLVTVIK.D	819.534	0.00011	2	1	24.73	0	0.00269	0|0	PDE_06840		8.75	0		0	2	MASCOT		T
$175-1	PDE_07020	1	1	0.0181	41593.1	6.01
	R20220901563_FBX23_17,22558	R.VAEIVRR.V	842.521	0.01326	2	1	23.6	0	0.0456	0|0	PDE_07020		9.57	1		0	2	MASCOT		T
$176-1	PDE_07090	1	1	0.0155	49197.6	9.28
	R20220901563_FBX23_17,12602	K.AISFEDK.E	809.404	0.00574	1	1	24.89	0	0.0863	0|0	PDE_07090		4.37	0		0	2	MASCOT		T
$177-1	PDE_07167	1	1	0.0038	150078	5.42
$177-2	PDE_03040	1	1	0.0059	97376.6	10.04
$177-3	PDE_04075	1	1	0.0046	119295	7.76
$177-4	PDE_01043	1	1	0.0081	66375.6	9.34
$177-5	PDE_08630	1	1	0.0085	63134.2	8.43
	R20220901563_FBX23_17,5395	R.RSLSR.V ! R.RSLSR.S ! R.RSLSR.A ! R.RSLSR.T	618.368	0.00066	2	1	28.29	0	0.0259	0|0	PDE_01043 ! PDE_03040/PDE_04075 ! PDE_07167 ! PDE_08630		12	1		0	2	MASCOT		T
$178-1	PDE_07168	1	1	0.0172	37757.4	5.23
	R20220901563_FBX23_17,5000	R.QLEQIK.G	758.441	-0.01145	2	1	26.17	0	0.0769	0|0	PDE_07168		6	0		0	2	MASCOT		T
$179-1	PDE_07213	1	1	0.007	95058.3	5.41
	R20220901563_FBX23_17,8693	K.LQAELK.K	701.419	0.00084	2	1	22.4	0	0.16	0|0	PDE_07213		6	0		0	2	MASCOT		T
$180-1	PDE_07230	1	1	0.0256	42392.6	5.66
	R20220901563_FBX23_17,19025	K.VIPAHLLDDR.T	1148.64	0.00051	3	1	37.47	0	0.00181	0|0	PDE_07230		5.21	0		0	2	MASCOT		T
$181-1	PDE_07243	1	1	0.018	37127.5	5.14
	R20220901563_FBX23_17,16488	R.RLPLIR.N	767.525	0.01233	2	1	30.32	0	0.000279	0|0	PDE_07243		12	1		0	2	MASCOT		T
$182-1	PDE_07323	1	1	0.0355	18510.3	7.83
	R20220901563_FBX23_17,3296	K.SKEGNR.K	690.353	0.00016	2	1	22.94	0	0.108	0|0	PDE_07323		8.46	1		0	2	MASCOT		T
$183-1	PDE_07412	1	1	0.0018	320191	5.77
$183-2	PDE_03649	1	1	0.005	110417	9.39
$183-3	PDE_01185	1	1	0.0042	133798	5.92
$183-4	PDE_02539	1	1	0.0094	60347	5.13
$183-5	PDE_08425	1	1	0.0082	68039.2	6.13
$183-6	PDE_07498	1	1	0.0046	120770	7.78
	R20220901563_FBX23_17,15212	K.IQLLK.Q ! R.LQILK.I ! K.LQILK.I ! K.LQILK.E ! K.LQLIK.N ! K.LQLIK.D	614.424	-0.00069	2	1	27.59	0	0.00279	0|0	PDE_07498 ! PDE_01185 ! PDE_03649 ! PDE_07412 ! PDE_02539 ! PDE_08425		8.75	0		0	2	MASCOT		T
$184-1	PDE_07445	1	1	0.013	42853.3	8.69
	R20220901563_FBX23_17,5672	K.QVIDR.I	630.357	-0.00038	2	1	21.51	0	0.154	0|0	PDE_07445		5.84	0		0	2	MASCOT		T
$185-1	PDE_07469	1	1	0.0065	130847	5.78
	R20220901563_FBX23_17,3926	K.ALEKFSSR.E	937.51	0.0178	3	1	23.32	0	0.0584	0|0	PDE_07469		8.79	1		0	2	MASCOT		T
$186-1	PDE_07471	1	1	0.0083	105604	9.56
	R20220901563_FBX23_17,6347	K.RSGQIQVR.S	943.543	0.0007	2	1	26.69	0	0.0402	0|0	PDE_07471		12	1		0	2	MASCOT		T
$187-1	PDE_07500	1	1	0.007	126401	6.67
	R20220901563_FBX23_17,19512	R.LSSEKLDK.K	919.509	-0.01489	2	1	23.81	0	0.0385	0|0	PDE_07500		6.07	1		0	2	MASCOT		T
$188-1	PDE_07514	1	1	0.0012	492264	5.66
$188-2	PDE_03780	1	1	0.0325	17698.5	10.07
	R20220901563_FBX23_17,15281	K.FIPIK.I ! R.FIPLK.-	617.402	-0.00133	2	1	21.66	0	0.0212	0|0	PDE_07514 ! PDE_03780		8.75	0		0	2	MASCOT		T
$189-1	PDE_07554	1	1	0.0153	50723.8	7.76
	R20220901563_FBX23_17,10336	K.VLEEKLK*.R	972.572	0.01546	2	1	29.39	0	0.0241	0|0	PDE_07554		6.11	1	114.042923 GlyGly (K)	0	2	MASCOT		T
$190-1	PDE_07807	1	1	0.0221	41260.3	6.48
	R20220901563_FBX23_17,7024	R.RLDGITQK.N	930.537	0.00171	2	1	22.42	0	0.123	0|0	PDE_07807		8.75	1		0	2	MASCOT		T
$191-1	PDE_07900	1	1	0.0062	122902	5.12
	R20220901563_FBX23_17,16005	K.IGESLLR.T	787.467	0.00388	2	1	24.84	0	0.0997	0|0	PDE_07900		6	0		0	2	MASCOT		T
$192-1	PDE_07959	1	1	0.0079	69546.5	6.41
	R20220901563_FBX23_17,18091	K.MVEAK*.R	691.344	-0.00569	1	1	22.54	0	0.211	0|0	PDE_07959		5.75	0	114.042923 GlyGly (K)	0	2	MASCOT		T
$193-1	PDE_07992	1	1	0.0084	92902.8	7.67
	R20220901563_FBX23_17,7065	R.DILGAAK.T	687.404	-0.00092	2	1	20.45	0	0.252	0|0	PDE_07992		5.84	0		0	2	MASCOT		T
$194-1	PDE_07998	1	1	0.0052	279617	6.6
	R20220901563_FBX23_17,10961	K.VEEVTKVALPTGK.R	1370.79	0.0191	3	1	23.91	0	0.0484	0|0	PDE_07998		6.11	1		0	2	MASCOT		T
$195-1	PDE_08142	1	1	0.0732	13656.5	10.43
	R20220901563_FBX23_17,14650	R.SAISDVVSR.E	933.5	-0.00142	2	1	25.46	0	0.0506	0|0	PDE_08142		5.55	0		0	2	MASCOT		T
$196-1	PDE_08175	1	1	0.0066	97535.9	8.77
	R20220901563_FBX23_17,8772	R.TIDDLK.N	704.382	0.00077	2	1	22.37	0	0.137	0|0	PDE_08175		4.21	0		0	2	MASCOT		T
$197-1	PDE_08261	1	1	0.1067	8709.81	10.34
	R20220901563_FBX23_17,8411	R.QILMQLVK.W	972.591	0.01311	2	1	24.78	0	0.0442	0|0	PDE_08261		8.75	0		0	2	MASCOT		T
$198-1	PDE_08322	1	1	0.0044	175540	6.64
	R20220901563_FBX23_17,7889	K.EMKKDQK.V	906.471	0.00619	2	1	20.45	0	0.0996	0|0	PDE_08322		8.59	2		0	2	MASCOT		T
$199-1	PDE_08366	1	1	0.0105	53056.2	6.13
	R20220901563_FBX23_17,10682	K.LIEYK.T	665.387	0.00332	2	1	26.97	0	0.0103	0|0	PDE_08366		6	0		0	2	MASCOT		T
$200-1	PDE_08556	1	1	0.0113	68095.5	4.99
	R20220901563_FBX23_17,8063	R.LSDSKVR.V	804.457	0.01526	2	1	27.52	0	0.0318	0|0	PDE_08556		8.75	1		0	2	MASCOT		T
$201-1	PDE_08643	1	1	0.0059	135518	5.19
	R20220901563_FBX23_17,7829	R.GGEAVAK.A	631.341	0.01063	2	1	20.49	0	0.366	0|0	PDE_08643		6	0		0	2	MASCOT		T
$202-1	PDE_08732	1	1	0.0255	26967.1	10.08
	R20220901563_FBX23_17,16350	M.PAPIER.V	682.388	0.00016	2	1	25.06	0	0.0165	0|0	PDE_08732		6.43	0		0	2	MASCOT		T
$203-1	PDE_08748	1	1	0.0276	31316.8	6.16
	R20220901563_FBX23_17,16471	M.VTLRNLYK.K	1006.6	0.00188	2	1	22.91	0	0.0171	0|0	PDE_08748		9.99	1		0	2	MASCOT		T
$204-1	PDE_08792	1	1	0.005	199081	5.15
	R20220901563_FBX23_17,28127	R.DILSNLRAK.D	1029.61	-0.0002	2	1	21.13	0	0.11	0|0	PDE_08792		8.75	1		0	2	MASCOT		T
$205-1	PDE_08808	1	1	0.0072	164617	8.78
	R20220901563_FBX23_17,25665	R.KNLAGVRVVQK*.N	1325.8	-0.01639	2	1	24.17	0	0.00766	0|0	PDE_08808		11.17	2	114.042923 GlyGly (K)	0	2	MASCOT		T
$206-1	PDE_08831	1	1	0.0066	86540.8	9.51
$206-2	PDE_09977	1	1	0.0067	82230.6	6.29
	R20220901563_FBX23_17,10901	R.IDLQR.F ! K.LDLQR.Q	644.373	0.00158	2	1	25.91	0	0.0692	0|0	PDE_08831 ! PDE_09977		5.84	0		0	2	MASCOT		T
$207-1	PDE_08897	1	1	0.0255	59768	5.21
	R20220901563_FBX23_17,27316	K.IAILTCPFEPPKPK.T	1610.9	-0.003	3	1	25.27	0	0.0229	0|0	PDE_08897		8.2	0		0	2	MASCOT		T
$208-1	PDE_08970	1	1	0.0138	141192	6.36
	R20220901563_FBX23_17,18174	K.IVTDAGGPSDGSAARMVR.F	1759.88	0.01291	3	1	21.16	0	0.173	0|0	PDE_08970		5.96	1		0	2	MASCOT		T
$209-1	PDE_08978	1	1	0.0051	131090	6.39
	R20220901563_FBX23_17,7204	K.AEIDVK*.A	788.415	0.00029	2	1	21.14	0	0.194	0|0	PDE_08978		4.37	0	114.042923 GlyGly (K)	0	2	MASCOT		T
$210-1	PDE_08980	1	1	0.0163	73377.1	4.88
	R20220901563_FBX23_17,12220	K.VEILANDQGNR.I	1228.63	-0.00145	2	1	58.71	0	1.55e-05	0|0	PDE_08980		4.37	0		0	2	MASCOT		T
$211-1	PDE_08988	1	1	0.0028	233873	6.49
	R20220901563_FBX23_17,12969	R.KK*DGSK.R	776.426	-0.00284	2	1	25.84	0	0.0357	0|0	PDE_08988		9.7	2	114.042923 GlyGly (K)	0	2	MASCOT		T
$212-1	PDE_09036	1	1	0.015	63608.4	5.58
	R20220901563_FBX23_17,22311	R.VLMILGIDR.E	1029.61	0.01916	2	1	22.28	0	0.106	0|0	PDE_09036		5.81	0		0	2	MASCOT		T
$213-1	PDE_09139	1	1	0.0128	58999.2	5.33
	R20220901563_FBX23_17,6904	R.LGTSLNR.A	760.431	0.01164	2	1	20.65	0	0.297	0|0	PDE_09139		9.75	0		0	2	MASCOT		T
$214-1	PDE_09174	1	1	0.0789	16784.6	10.37
	R20220901563_FBX23_17,21872	K.GATPSQIGVVLR.D	1197.7	-0.00288	2	1	48.44	0	9.31e-05	0|0	PDE_09174		9.75	0		0	2	MASCOT		T
$215-1	PDE_09206	1	1	0.0197	38970.1	9.73
	R20220901563_FBX23_17,15527	R.TATK*SPK.S	846.468	0.01671	2	1	24.3	0	0.0886	0|0	PDE_09206		10	1	114.042923 GlyGly (K)	0	2	MASCOT		T
$216-1	PDE_09282	1	1	0.0241	34647.2	8.82
	R20220901563_FBX23_17,27784	K.TLLAEFVK.R	920.545	0.00079	2	1	38.88	0	0.000796	0|0	PDE_09282		5.66	0		0	2	MASCOT		T
$217-1	PDE_09324	1	1	0.0169	46070.8	9.53
	R20220901563_FBX23_17,9788	K.SSSTLSR.D	737.379	-0.01295	2	1	20.37	0	0.11	0|0	PDE_09324		9.47	0		0	2	MASCOT		T
$218-1	PDE_09448	1	1	0.0141	102912	6.6
	R20220901563_FBX23_17,11765	K.K*RLDAMIDCANDR.S	1691.8	0.02904	2	1	23.65	0	0.0421	0|0	PDE_09448		6.03	2	114.042923 GlyGly (K)	0	2	MASCOT		T
$219-1	PDE_09456	1	1	0.0182	44119.6	8.8
	R20220901563_FBX23_17,14784	K.LDNPK*FK.E	975.526	-0.0006	3	1	20.28	0	0.175	0|0	PDE_09456		8.59	1	114.042923 GlyGly (K)	0	2	MASCOT		T
$220-1	PDE_09503	1	1	0.0274	23970.5	10.78
	R20220901563_FBX23_17,5731	K.EQAGVR.L	659.347	-0.00082	2	1	23.47	0	0.145	0|0	PDE_09503		6.1	0		0	2	MASCOT		T
$221-1	PDE_09543	1	1	0.0077	73073	5.76
	R20220901563_FBX23_17,10965	K.NDNKR.S	646.327	-0.0051	2	1	21.58	0	0.089	0|0	PDE_09543		8.75	1		0	2	MASCOT		T
$222-1	PDE_09581	1	1	0.0155	57524.1	6.07
	R20220901563_FBX23_17,7932	R.DSNADK*LK.E	1004.5	0.00216	2	1	22.55	0	0.0798	0|0	PDE_09581		5.96	1	114.042923 GlyGly (K)	0	2	MASCOT		T
$223-1	PDE_09655	1	1	0.0295	41167.3	5.87
	R20220901563_FBX23_17,13136	R.KVAAMIQDIAR.G	1215.69	-0.02125	2	1	30.61	0	0.00695	0|0	PDE_09655		8.75	1		0	2	MASCOT		T
$224-1	PDE_09707	1	1	0.0259	51340.8	5.53
	R20220901563_FBX23_17,17265	K.AVANQTSATFLR.I	1278.68	-0.0051	2	1	29.9	0	0.0113	0|0	PDE_09707		9.8	0		0	2	MASCOT		T
$225-1	PDE_09803	1	1	0.0077	102846	6.51
	R20220901563_FBX23_17,10737	R.EKRALTK.F	845.52	0.00573	2	1	21.06	0	0.0686	0|0	PDE_09803		10	2		0	2	MASCOT		T
$226-1	PDE_09904	1	1	0.0122	119481	8.03
	R20220901563_FBX23_17,19204	R.FCLRNTWRELAPR.F	1718.89	0.0048	2	1	20.96	0	0.12	0|0	PDE_09904		10.26	2		0	2	MASCOT		T
$227-1	PDE_09914	1	1	0.0149	66400.8	5.3
	R20220901563_FBX23_17,5510	K.SSALGSPER.V	903.453	0.00862	3	1	30.18	0	0.0103	0|0	PDE_09914		5.72	0		0	2	MASCOT		T
$228-1	PDE_09949	1	1	0.0076	134515	5.91
	R20220901563_FBX23_17,16340	K.KNLQSDLWR.L	1159.62	-0.00932	2	1	20.4	0	0.157	0|0	PDE_09949		8.75	1		0	2	MASCOT		T
----- summary -----
Total protein	: 268
Total protein group	: 228
UniPepCount	ProteinGroupCount	Percent	ProteinCount	Percent
1	188	0.8246	228	0.8507
2	17	0.0746	17	0.0634
3	10	0.0439	10	0.0373
4	5	0.0219	5	0.0187
5	2	0.0088	2	0.0075
6	3	0.0132	3	0.0112
7	1	0.0044	1	0.0037
8	2	0.0088	2	0.0075
