# Supplementary material for: F-box protein Fbx23 acts as a transcriptional coactivator to recognize and activate transcription factor Ace1
Source: PLoS Genet. 2025 Jan 21;21(1):e1011539. doi: 10.1371/journal.pgen.1011539 (PMC11750091; doi:10.1371/journal.pgen.1011539)
Supplement: S2 Data — (XLSX) [file pgen.1011539.s015.xlsx]

## Sheet: Sheet1 conidiation genes
brlA	WT-1	WT-2	WT-3	DFbx23-1	DFbx23-2	DFbx23-3	ReFbx23-1	ReFbx23-2	ReFbx23-3		P-Value (WT vs DFbx23)	P-Value (WT vs ReFbx23)
4h	0.0322558	0.0213069	0.027082	0.0158335	0.00545358	0.0270572	0.00781621	0.00439271	0.025053		0.198523	0.112531
24h	0.725889	1.05794	0.952169	0.105642	0.0794483	0.0446288	1.2329	1.87328	1.42285		0.00110187	0.0489437
abrB
4h	0.00237581	0.00290963	0.00321123	0.0011955	0.000848669	0.00163233	0.00101766	0.00173185	0.00240052		0.00851529	0.0757116
24h	0.138938	0.175312	0.123084	0.00393124	0.0029142	0.0019933	0.159003	0.23301	0.173346		0.000764879	0.194758
abrA
4h	0.107544	0.161736	0.106071	0.0521384	0.0654322	0.0724502	0.0836223	0.081903	0.129372		0.0326586	0.326787
24h	0.749958	0.502129	0.591566	0.277176	0.182007	0.21941	1.40372	1.00028	1.1033		0.00745508	0.0170821
arpB
4h	0.0382614	0.0321725	0.0349093	0.00590396	0.00257708	0.00914552	0.0137435	0.0106676	0.0284925		0.000349582	0.0389224
24h	1.86825	2.17846	1.49102	0.0110609	0.00990467	0.0129306	2.73988	2.85553	2.90029		0.000765689	0.00850286
albA
4h	0.011757	0.0210056	0.0293515	0.0082938	0.00567762	0.0109524	0.0143289	0.00582548	0.00414609		0.0796397	0.235643
24h	0.36133	0.420728	0.388406	0.0201159	0.0211683	0.0110677	0.455503	0.462094	0.519226		2.85172e-05	0.590441

## Sheet: Sheet2 cellulase genes
	WT-1	WT-2	WT-3	DFbx23-1	DFbx23-2	DFbx23-3	ReFbx23-1	ReFbx23-2	ReFbx23-3		P-Value (WT vs DFbx23)	P-Value (WT vs ReFbx23)
cbh1	5.8333	6.30002	5.33354	23.3949	15.2988	18.0034	7.09284	6.78777	8.3982		0.00547809	0.0474619
eg1	0.508238	0.628312	0.579278	1.2083	0.990008	0.729901	0.700924	0.490287	0.678136		0.0471566	0.534023
