# Supplementary material for: F-box protein Fbx23 acts as a transcriptional coactivator to recognize and activate transcription factor Ace1
Source: PLoS Genet. 2025 Jan 21;21(1):e1011539. doi: 10.1371/journal.pgen.1011539 (PMC11750091; doi:10.1371/journal.pgen.1011539)
Supplement: S3 Data — (XLSX) [file pgen.1011539.s016.xlsx]

## Sheet: Sheet1 abrB
	WT-1	WT-2	WT-3	DFbx23-1	DFbx23-2	DFbx23-3	Ace1-TAP-1	Ace1-TAP-2	Ace1-TAP-3	TAP-DFbx23-1	TAP-DFbx23-2	TAP-DFbx23-3		P-Value (TAP vs TAP-DFbx23)
R1	0.112807	0.0749425	0.0837323	0.0107608	0.0158643	0.0112958	0.703162	0.717936	1.30308	0.0224355	0.0315094	0.0342424		0.0112735
R2	0.17337	0.248605	0.0909948	0.0176025	0.0146997	0.0136205	0.947323	0.774817	0.688691	0.0103942	0.0263132	0.0315094		0.000513809
R3	0.066152	0.0854917	0.0612956	0.00956465	0.00667012	0.0112958	0.717936	0.371627	0.625	0.01011	0.0168855	0.0770494		0.0070741
R5	0.126914	0.0866851	0.107464	0.0101803	0.00904871	0.00345267	0.438889	0.332616	0.583146	0.0349619	0.0121065	0.0825795		0.00566256
R6	0.192366	0.0461325	0.0814426	0.0135265	0.00635421	0.00838443	0.791098	0.824692	0.824692	0.00709948	0.0180974	0.033771		5.17684e-07

## Sheet: Sheet2 cbh1
	WT-1	WT-2	WT-3	DFbx23-1	DFbx23-2	DFbx23-3	Ace1-TAP-1	Ace1-TAP-2	Ace1-TAP-3	TAP-DFbx23-1	TAP-DFbx23-2	TAP-DFbx23-3		P-Value (TAP vs TAP-DFbx23)
R1	0.0843147	0.0765172	0.0407213	0.013433	0.0159746	0.0110633	0.122591	0.100268	0.264608	0.0187356	0.0187356	0.0302259		0.0534637
R2	0.164018	0.0583925	0.0708999	0.0119398	0.0109869	0.00832651	0.743254	0.49721	0.818996	0.0233883	0.0213729	0.0224355		0.00239431
R3	0.117597	0.0604518	0.043644	0.0115331	0.00700174	0.00832651	0.625	0.376815	0.587202	0.0193963	0.0296038	0.0407213		0.00296911
R4	0.113592	0.0604518	0.0548611	0.00385762	0.00690534	0.00969817	3.58489	3.12083	3.92292	0.0261314	0.0225916	0.0237147		0.000111108
R5	0.105253	0.0522628	0.0533609	0.0155378	0.0126206	0.0180974	0.486978	0.395549	0.583146	0.00804288	0.0130657	0.0120229		0.000914615

## Sheet: Sheet3 eg1
	WT-1	WT-2	WT-3	DFbx23-1	DFbx23-2	DFbx23-3	Ace1-TAP-1	Ace1-TAP-2	Ace1-TAP-3	TAP-DFbx23-1	TAP-DFbx23-2	TAP-DFbx23-3		P-Value (TAP vs TAP-DFbx23)
R1	0.0221266	0.0179724	0.0232267	0.0085606	0.0152181	0.00755647	2.77392	0.567199	1.70755	0.0125335	0.04044	0.0454974		0.0607194
R2	0.0232267	0.00434005	0.00862015	0.010911	0.0135265	0.00676323	5.74349	4.96546	8.46745	0.00254508	0.0401607	0.0326206		0.0038903
R3	0.115978	0.18199	0.0814426	0.0128858	0.0102511	0.00911165	3.66021	2.16134	3.73712	0.0232267	0.0259509	0.0533609		0.0035583
R4	0.0592077	0.113592	0.117597	0.0102511	0.0154305	0.00997082	0.896222	0.665231	0.547879	0.0153239	0.0467765	0.0634572		0.00305799
R5	0.104526	0.0497875	0.0670754	0.0131566	0.0112178	0.00862015	0.0749425	0.0680118	0.325771	0.0157547	0.0187356	0.0282017		0.186006

## Sheet: Sheet4 xyn11A
	WT-1	WT-2	WT-3	DFbx23-1	DFbx23-2	DFbx23-3	Ace1-TAP-1	Ace1-TAP-2	Ace1-TAP-3	TAP-DFbx23-1	TAP-DFbx23-2	TAP-DFbx23-3		P-Value (TAP vs TAP-DFbx23)
R1	0.0106126	0.00224655	0.00313336	0.00676323	0.0103224	0.0123609	0.210505	0.104526	0.435857	0.0280069	0.0634572	0.104526		0.138532
R2	0.0116941	0.00534323	0.00393868	0.00755647	0.0136205	0.0178483	0.351581	0.209051	1.08819	0.0176025	0.0347204	0.0257716		0.127029
R3	0.0866851	0.00596992	0.00760903	0.0167689	0.017725	0.103804	2.60616	2.05898	6.55197	0.0215216	0.0163103	0.0156459		0.0582315
R4	0.0442533	0.0304361	0.0259509	0.0382586	0.0361948	0.0372124	1.83011	0.818996	1.70755	0.0235509	0.0621513	0.0775854		0.0118567
R5	0.0250669	0.0274306	0.0153239	0.0154305	0.0212253	0.0133402	0.147822	0.169802	0.120068	0.0424506	0.0407213	0.0136205		0.00269245
