# Supplementary material for: F-box protein Fbx23 acts as a transcriptional coactivator to recognize and activate transcription factor Ace1
Source: PLoS Genet. 2025 Jan 21;21(1):e1011539. doi: 10.1371/journal.pgen.1011539 (PMC11750091; doi:10.1371/journal.pgen.1011539)
Supplement: S5 Data — The values are fragments per kilobase transcriptome per million mapped reads (FPKM). (XLSX) [file pgen.1011539.s018.xlsx]

## Sheet: Transcriptome data
Gene ID	ΔFbx23-1-C FPKM	ΔFbx23-2-C FPKM	ΔFbx23-3-C FPKM	ΔFbx23-1-G FPKM	ΔFbx23-2-G FPKM	ΔFbx23-3-G FPKM	ReFbx23-1-C FPKM	ReFbx23-2-C FPKM	ReFbx23-3-C FPKM	ReFbx23-1-G FPKM	ReFbx23-2-G FPKM	ReFbx23-3-G FPKM	WT-1-C FPKM	WT-2-C FPKM	WT-3-C FPKM	WT-1-G FPKM	WT-2-G FPKM	WT-3-G FPKM
BGI_novel_G000001	0.5	0	0.24	0	0.26	0	0.72	0	0.51	0	0	0.25	1.28	2.04	0	1.04	0.53	0.26
BGI_novel_G000002	0.4	0.8	0.39	1.86	1.66	2.28	0.58	0.96	0.82	1.01	0.2	0.59	1.44	1.22	2.07	1.05	1.06	1.88
BGI_novel_G000003	0	0.31	0	3.49	1.27	0.63	0	0	0	1.08	0.45	1.52	0.16	0	0	2.09	2.26	2.4
BGI_novel_G000004	3.52	3.84	2.37	0.23	0.11	0.23	12.33	8.3	12.52	0	0	0	10.76	10.92	9.64	0	0.12	0.23
BGI_novel_G000005	0.79	1.11	1	0.36	0.91	1.14	1.13	0.84	0.99	0.35	0.35	0.47	3.27	2.34	2.62	0.77	0.9	0.62
BGI_novel_G000006	1.57	1.64	1.55	1.44	1.42	1.29	1.24	1.79	1.64	0.57	0.56	1.01	3.19	2.68	3.19	1.67	1.39	1.64
BGI_novel_G000007	0.31	0.2	0.6	0.21	0.95	0.95	0.5	0.5	0.32	0.62	0.71	0.61	1.48	0.73	1.16	2.27	2.15	1.38
BGI_novel_G000008	4.29	6.6	5.61	0.77	0.34	1.08	2.52	4.15	4.32	0.56	0.49	0.33	7.85	8.17	7.58	0.2	0.49	0.17
BGI_novel_G000009	21.5	23.96	30.1	16.62	14	13.63	28.41	30.9	21.19	4.24	1.65	3.29	23.05	33.88	32.74	1.5	2.68	3.65
BGI_novel_G000010	28.53	25.14	16.31	6.7	4.13	4.89	25.3	18.9	28.78	2.34	1.58	1.7	30.64	24.29	35.5	1.46	1.21	0.56
BGI_novel_G000011	5.64	3.95	3.85	4.62	4.19	4.22	5.35	5	5.27	6.63	5.02	6.12	3.65	3.56	3.69	4.39	3.78	3.41
BGI_novel_G000012	0.15	0.34	0.1	0.1	0.1	0.1	0.73	0.58	0.15	0.2	0.29	0.3	2.6	2.35	3.06	0.16	0.16	0.05
BGI_novel_G000013	1.14	1.05	1.13	0.2	0.1	0.15	0.71	0.8	0.95	0.05	0.05	0.14	2.86	1.59	2.57	0.15	0.1	0.35
BGI_novel_G000014	0.91	0.69	0.61	6.54	5.38	5.63	0.49	0.49	0.49	1.39	0.95	1.6	1.66	1.75	1.79	3.55	2.75	2.84
BGI_novel_G000015	11.32	16.42	13.11	0.54	0.36	0.81	14.44	12.68	15.8	7.57	30.08	20.08	27.44	18.33	19.43	0.5	0.68	1.24
BGI_novel_G000016	7.72	9.61	8.64	4.63	3.83	3.67	11.25	10.51	12.12	2.91	2.14	2.57	27.32	21.99	26.26	7.09	5.1	4.91
BGI_novel_G000017	0.96	0.35	0.55	0.16	0.21	0	0.7	0.35	0.68	0.1	0.6	0.25	1.56	0.77	0.73	0.32	0.32	0.16
BGI_novel_G000018	1.07	1.68	1.35	0.47	0.16	0.16	1.48	1.03	0.79	0	0	0	6.31	5.61	9.02	1.61	0.81	0.16
BGI_novel_G000019	0.36	0.18	0.7	0.37	0.37	0	0.86	0.17	0	0.18	0	0	2.01	0.91	1.1	0	0.19	0
BGI_novel_G000020	6.76	9.74	9.99	11.82	4.36	10.89	4.24	5	5.02	4.67	5.85	7.9	2.67	2.27	1.84	0.24	1.03	3.93
PDE_00001	0.47	2.19	1.61	0	0	0.05	1.24	1.51	1.02	2.41	5.09	2.46	0.83	1.58	1.18	3.52	5.13	1.53
PDE_00002	1.45	1.88	1.43	0.44	0.26	0.44	2.19	2.43	1.6	1.72	2.12	2.35	1.01	1.94	1.85	1.41	2.16	1.11
PDE_00003	3.75	3.16	1.98	0.45	0.45	0.74	4.47	4.3	4.61	4.91	4.95	5.29	1.78	1.46	3.12	0.76	1.36	0.9
PDE_00004	1.05	1.34	1.54	0.15	0.07	0.07	1.58	1.53	1.67	0.29	0.36	0.15	2.14	2.16	1.69	0.23	0.08	0.19
PDE_00005	15.06	22.68	20.8	1.08	0.83	0.72	14.9	14.99	17	1.15	0.75	0.62	10.92	10.3	9.02	1.36	1.05	0.99
PDE_00006	7.12	9.51	6.21	8.38	16.58	12.26	10.12	9.53	9.99	22.1	29.61	25.28	8.45	9.03	9.2	32.28	30.94	24.33
PDE_00007	88.43	56.13	57.75	1.77	0.58	1.22	55.35	62.12	61.24	15.75	17.46	14.51	102.07	89.86	101.05	2.91	3.32	4.02
PDE_00008	494.02	691.09	750.41	2.03	0.44	0.87	461.59	428.23	422.56	16.59	16.81	18.81	406.35	446.78	445.71	1.75	2.79	0.99
PDE_00009	110.78	144.41	144.31	2.74	1.75	0.88	104.55	93.14	93.63	15.4	11.76	13.67	105.4	108.44	115.07	2.3	2.59	2.56
PDE_00010	12.58	14.63	14.12	0	0.28	0	17.74	16.81	15.41	8.67	5.23	6.62	13.05	19.8	23.36	0.98	1.08	0.43
PDE_00011	52	80.76	71.77	1.14	2.16	1.19	116.95	100.43	94.44	24.94	16.34	17.24	276.75	279.56	373.84	5.51	5.09	3.08
PDE_00012	14.62	10.98	10.3	10.08	3.13	4.28	9.45	9.32	9.25	1.73	0.39	0.93	7.32	6.51	6.71	3.02	2.72	2.75
PDE_00013	4.13	4.14	3.5	10.65	2.71	4.43	3.59	3.84	3.51	1.83	0.77	0.91	2.59	2.53	2.31	3.05	2.06	3.87
PDE_00014	11.15	20.06	29.81	0.58	0.14	0.19	0.32	0.45	0.63	0.09	0.41	0.19	0.05	0	0.05	0.1	0.15	0.14
PDE_00015	17.82	19.1	27.62	5.7	7.92	6.85	5.23	5.77	5.45	5.45	6.45	5.84	8.62	9.38	9.45	9.89	8.44	4.07
PDE_00016	55.92	80.35	100.29	3	2.98	3.64	11.93	10.65	11.09	2.2	1.91	2.25	13.45	15.68	14.2	4.17	2.65	2.54
PDE_00017	19.19	23.06	21.91	7.27	13.61	12.05	19.84	19.71	19.4	30.96	21.37	21.09	26.6	25.69	24.67	64.56	55.25	27.51
PDE_00018	1.46	1.94	1.19	1.43	4.62	3.52	1.01	0.82	0.72	0.17	0.17	0	1.88	0.49	1.29	15.99	11.13	14.29
PDE_00019	19.67	25.66	22.41	42.42	49.88	44.89	23.95	24.77	22.59	30.32	28.87	30.59	23.51	26.88	27.01	44.82	50.89	42.22
PDE_00020	0	0	0	0	0	0	0	0	0.42	0	0	0	0	0	0	0	0	0
PDE_00021	979.44	932.37	833.94	262.93	1197.62	769.12	673.73	704.08	701.01	1106.98	591.6	930.58	488.85	375.94	407.11	516.49	577.5	503.66
PDE_00022	0.08	0.08	0	17.3	203.74	88.13	0.16	0	0	1.11	0.61	1.68	0.72	0.08	0.21	581.29	519.78	84.6
PDE_00023	0.3	0.18	0.12	48.84	395.54	179.54	0.53	0.29	0.19	1.09	1.6	3.29	1.98	0.06	0.31	1502.78	1262.29	196.1
PDE_00024	0	0	0	0	0.44	0	0	0.05	0.05	0	0.09	0.05	0	0.05	0.1	1.46	1.29	0.25
PDE_00026	44.11	28.08	31.72	101.09	74.87	96.63	35.49	35.36	32.63	58.66	37.16	45.07	22.83	19.19	18.17	40.04	43.24	59.03
PDE_00027	5.06	4.56	3.84	6.63	9.52	11.23	5.36	4.98	4.97	4.46	3.33	3.64	18.6	21.06	21.66	4.21	5.77	9.49
PDE_00028	13.16	13.03	13.3	21.98	21.9	23.89	13.46	14.66	14.48	18	16.03	18.48	10.53	12.32	13.85	18.67	17.55	23.02
PDE_00029	11.67	9.58	9.76	11.05	9.47	11.6	10.8	11.62	9.41	10.16	11.14	10.45	9.24	9.03	9.49	10.57	9.56	13.66
PDE_00030	7.46	4.91	6.22	6.81	5.24	5.96	8.52	8.38	8.76	6.8	4.77	7.35	11.06	9.17	8.62	6.69	7.03	7.58
PDE_00031	0	0	0	0	0	0	0	0.21	0	0	0	0	0.23	0	0	0	0	0
PDE_00032	91.12	85.63	96.75	57.1	42.62	48.55	90.38	85.44	97.72	66.53	56.66	59.12	141.74	106.47	89.27	28.75	25.53	37.54
PDE_00033	0	0	0.17	0	0	0	0	0	0	0	0	0	0	0	0	0	0	0
PDE_00034	0	1.37	0	0	0	1.45	0	1.86	1.38	0.69	0	1.32	4.91	4.28	4.24	2.06	2.15	1.45
PDE_00035	19.43	14.21	17.44	6.01	6.51	6.66	16.03	19.55	17.68	13.71	12.15	11.89	36.15	32.85	32.35	15.7	10.99	6.81
PDE_00036	7.38	9.22	9.27	2.81	3.55	3.25	13.68	11.82	10.09	4.75	8.12	5.57	19.12	23.66	27.39	2.93	3.51	4.46
PDE_00038	4.69	5.22	5.21	8.53	7.52	8.55	4.67	4.87	5.24	4.93	3.92	5.9	8.82	7.02	8.45	3.71	4.5	4.12
PDE_00039	15.63	20.49	15.6	27.11	24.36	28.27	14.35	14.41	13.23	22.88	15.75	19.3	23.72	17.93	23.51	34.25	24.17	21.94
PDE_00040	137.8	145.11	163.43	308.51	344.5	322.24	138.59	137.67	132.52	249.2	282.67	241.38	98.76	108.76	104.8	323.47	302.03	248.88
PDE_00041	28.03	28.87	27.83	33.1	36.66	38.66	31.4	31.76	35.51	33.78	27.93	32.28	33.12	24.59	25.76	42.44	39.5	37.65
PDE_00042	21.91	18.27	18.06	20.1	30.97	29.98	16.1	15.19	17.59	15.81	14.97	15.93	20.53	20.33	19.91	36.19	34.98	21.49
PDE_00043	13.85	16.79	13.85	4.73	0	0	12.83	15.3	10.47	10	6.81	7.76	13.49	11.5	14.63	0	0	0
PDE_00044	25.81	26.76	27.63	34.69	41.54	49.44	24.09	23.08	22.18	11.4	11.19	11.55	27.01	30.81	29.11	29.72	28.79	25.08
PDE_00045	35.55	29.91	31.11	85.94	180.73	194.86	28.58	25.48	22.38	60.23	48.8	66.14	36.01	43.41	46.11	199.66	208.01	110.18
PDE_00047	21.53	18.41	17.32	30.27	29.23	30.98	23.95	20.61	21.84	20.16	18.53	22.54	19.99	22.88	23.18	26.08	25.27	23.54
PDE_00048	6.58	6.02	5.71	8.53	6.94	7.82	8.06	8.77	9.23	6.17	6.21	6.48	5.19	5.95	4	7.08	7.07	9.45
PDE_00049	24.81	25.34	26.68	21.15	18.67	18.73	20.45	19.44	19.48	21.76	24.04	26.19	22.61	22.49	23.42	9.33	8.95	11.49
PDE_00050	0.6	1.31	1.09	0.21	0.31	0.62	0.98	0.78	1.88	0.81	0.6	0.5	1.97	1.84	2.29	1.06	0.53	0.52
PDE_00051	1.44	1.67	1.99	0.72	0.59	0.95	2.11	1.87	1.63	0.81	0.86	1.15	25.17	23.05	20.9	0.49	0.43	0.24
PDE_00052	18.01	15.92	17.91	12.64	11.49	12.19	17.85	19.45	18.18	7.36	6.45	7.41	20.95	25.04	25.79	12.07	11.67	11.33
PDE_00053	976.78	1012.25	1154.37	1571.56	1651.14	1682.42	1042.43	969.9	1001.72	1045.69	949.11	937.71	934.29	804.39	796.98	1098.18	1220.48	1590.04
PDE_00054	67.47	65.65	58.49	125.96	229.78	237.97	60.18	56.38	57.58	101.9	82.79	96.24	55.82	54.21	59.16	204.95	198.09	129.35
PDE_00055	0	0	0	0	0	0	0	0	0	0	0	0	0	0	0	0	0	0.16
PDE_00056	24.85	31.69	29.23	13.1	13.07	12.93	32.23	35.62	31.63	23.93	22.58	24.8	54.75	55.26	64.09	17.77	17.33	23.68
PDE_00057	1	2.91	0	1.98	1.06	1.04	0	2.61	2.94	0.97	0	0	1	4.08	4.02	0.96	0	0
PDE_00058	9.54	11.61	9.63	3.62	3.23	2.5	12.44	10.5	12.49	4.11	3.52	4.15	29.28	29.08	33.36	4.03	3.94	4
PDE_00059	48.23	49.65	46.39	63.24	57.15	61.97	49.92	49.17	48.68	52.12	44.56	45	40.15	42.16	42.41	52.2	59	72.86
PDE_00060	0.39	0.33	0.11	1.67	1.94	1.6	0.6	0.33	0.41	1.06	1.1	1.05	0.34	0.45	0.8	5.72	4.1	4.27
PDE_00061	18.99	18.76	19.2	22.4	23.64	22.82	18.53	19.54	17.62	22.29	21.51	23.38	15.95	17.07	16.12	24.07	24.94	22.78
PDE_00062	53.04	44.75	48.89	52.51	46.94	51.77	44.02	50.42	47.11	50.05	49.21	46.5	43.13	38.95	45.35	52.37	51.45	50.22
PDE_00063	70.75	60.05	72.69	49.62	48.04	52.22	78.38	79.35	80.46	42.86	47	50.7	86.97	91.21	87.61	41.66	39.7	39.91
PDE_00064	4.25	4.59	2.04	2.15	0.88	1.31	5.1	3.49	5.1	2.1	3.21	2.46	12.87	9.92	7.77	4.28	2.2	1.76
PDE_00065	3.79	3.88	4.37	2.46	1.28	1.5	4.56	4.53	3.92	2.69	3.03	2.5	7.53	8.77	7.94	0.55	0.64	1.16
PDE_00066	76.6	57.28	56.39	50.8	24.61	33.57	85.26	89.28	93.49	85.42	92.24	101.97	105.85	85.57	91.58	21.43	17	51.15
PDE_00067	1.78	0	2.29	0	2.35	1.02	4.77	3.65	1.65	0	0	0.26	2.11	0	0	4.86	3.13	1.21
PDE_00068	0.18	0.97	0.59	0.32	0.18	0.17	0.84	0	1.02	0.32	0.2	0	0	0.6	0.84	0	0.16	0.18
PDE_00069	15.16	16.45	12.12	9.5	7.17	9.95	14.54	16.47	17.96	14.33	13.03	9.6	12.65	11.9	12.23	8.08	7.35	7.08
PDE_00070	25.07	18.03	16.53	17.28	15.42	17.28	49.71	41.63	45.18	15.06	10.62	14.43	18.84	22.33	21.35	36.48	31.33	39.41
PDE_00071	9.44	8.71	8.94	7.64	5.68	6.48	11.93	12.82	12.5	10.84	8.78	11.04	9.18	9.25	9.32	10.95	11.32	15.45
PDE_00072	185.13	131.26	126.02	59.15	37.32	46.92	161.79	170.41	166.27	29.03	13.35	18.11	106.94	127.51	116.62	33.29	30.11	41.84
PDE_00073	60.17	55.5	66.96	44.52	52.11	45.03	65.82	64.78	62.91	63.38	53.75	56.27	87.49	96.41	92.96	63.19	57.87	56.39
PDE_00074	0.44	0	0.42	0	0.46	0	1.22	0	0.88	0.44	0.83	0	0.89	0.45	0.9	0.89	0	0
PDE_00075	26.72	19.05	21.95	57.88	63.16	67.13	33.3	31.35	31.41	37.17	38.26	42.97	24	22.7	20.21	60.95	67.61	58.57
PDE_00076	4.49	4.87	4.17	2.85	3.72	3.27	4.85	4.82	4.13	3.69	3.35	3.75	4.97	5.93	4.42	4.21	3.21	3.35
PDE_00077	0.35	0	0	0	0.36	0.36	0	0	0	0	0	0	1.06	1.06	0.36	0.35	0	0
PDE_00078	37.01	32.33	38.43	35.64	41.81	47.8	44.59	47.46	47.99	24.61	28.94	36.03	38.23	36.02	29.99	38.77	34.73	23.27
PDE_00079	0	0.23	0	0	0	0	0.22	0	0.46	0	0	0	0.23	0	0.23	0	0	0
PDE_00080	69.63	65.85	62.5	2.95	4.55	3.31	57.84	61.46	59.72	99.92	55.31	68.77	23.54	19.01	23.5	22.64	23.31	25.71
PDE_00081	92.24	95.45	93.18	0.4	2.63	0.83	85.6	89.94	94.54	51.48	26.79	36.28	30.04	24.98	31.13	19.7	19.56	28.03
PDE_00082	142.24	151.26	126.27	0.35	2.08	1.04	156.13	145.62	153.2	62.85	33.82	42.12	57.58	55.21	58.02	33.3	33.33	45.56
PDE_00083	50.91	55.94	56.3	59.34	54.71	59.32	60.39	60.83	56.97	59.46	57.43	57.74	50.78	51.86	56.21	54.92	59.77	71.39
PDE_00084	49.37	46.48	45.04	57.16	50.17	62.06	47.49	48.43	48.61	46.13	39.46	44.59	55.76	45.82	52.93	66.7	58.23	50.65
PDE_00085	23.2	18.59	21.55	14.4	15.88	16.53	20.52	22.25	20.14	14.69	16.7	19.17	23.85	31.22	23.63	16.71	16.55	11.93
PDE_00086	0	0	0	0	0	0	0	0	0	0	0	0	0	0	0.34	0	0	0
PDE_00087	165.44	214.42	262.97	0.73	3.31	1.62	205.29	209.72	211.23	282.08	531.41	459.5	315.54	285.55	243.09	11.72	15.38	35.2
PDE_00089	0.51	0.51	0.54	0	0.07	0.2	0.73	0.53	0.64	1.06	2.44	2.21	0.5	0.61	1.09	0.17	0.34	0.27
PDE_00090	0.21	0	0	0	0	0	0	0	0	0	0	0	0.21	0.42	0	0.22	0	0
PDE_00091	27.49	27.39	26.86	21.78	19.39	17.15	23.22	20.3	21.85	19.41	16.45	18.41	16.72	15.83	18.78	25.46	16.03	8.73
PDE_00092	117.01	179.13	212.84	165.05	72.81	85.07	37.69	46.32	35.26	115.12	58.32	92.87	48.98	38.17	39.86	28.99	26.2	21.11
PDE_00093	16.31	16.67	16.92	16.58	15.57	13.82	16.76	19.22	16.6	14.49	16.71	14.81	20.04	19.37	23.63	19.78	17.66	15.81
PDE_00094	913.49	738.78	667.34	73.31	83.11	74.61	442.07	418.14	434.93	78.72	50.97	55.49	586.98	620.12	745.61	76.16	85.81	26.84
PDE_00095	0	0	0	0	0	0	0	0	0	0	2.1	0	0.57	0	0	0	0	0
PDE_00096	85.81	69.21	68.39	11.95	14.62	14.89	53.13	54.61	49.48	27.08	63.6	52.66	59.41	78.02	87.09	13	13.68	11.5
PDE_00097	0.77	0.39	0.38	5.46	9.56	9.42	0.75	0.5	0.27	0.91	0.38	1.41	1.06	1.44	1.2	6.1	7.05	5.36
PDE_00098	16.89	42.77	47.57	146.86	191.64	182.7	49.02	52.65	51.5	96.05	89.59	87.35	29.15	19.81	22.31	147.67	172.13	151.25
PDE_00099	26.95	23.09	23.79	22.6	20.23	24.08	25.18	23.31	21.14	22.09	19.73	22.11	19.45	23.48	23.64	26.08	25.21	22.65
PDE_00100	0	0	0.41	0.22	0.43	0	0.4	0.8	0.86	6.3	11.03	6.62	1.51	1.28	1.51	0.22	0.44	0.66
PDE_00101	13.55	7.67	10.28	19.68	14.49	13.1	8.72	11.68	10.49	12.47	15.44	2.84	8.51	12.83	12.86	14.22	17.25	15.92
PDE_00103	0.5	0.53	0.44	0.31	0	0.11	1.47	1.31	1.24	1.37	1.91	1.51	3.49	3.48	3.71	0.57	0.25	0.49
PDE_00104	9.08	7.1	7.84	8.41	8.91	8.7	8.79	8.93	9.46	9.27	9.35	9.75	6.62	7.27	6.92	12.28	12.68	11.98
PDE_00105	9.53	9.69	9.65	7.97	6.16	6.84	9.72	9.75	10.39	8.21	6.1	6.82	7.95	7.43	7.11	5.12	5.73	6.92
PDE_00106	2257.11	2540.1	2321.34	3316.39	2881.25	3337.45	2431.45	2426.39	2562.54	2471.69	2557.68	2333.12	1795.47	1390.87	1507.19	3089.04	3077.34	4606.1
PDE_00107	22.58	10.12	13.58	26.9	20.04	34.11	13.59	14.63	16.85	5.63	9.31	5.63	20.95	17.12	23.88	2.53	8.04	8.91
PDE_00108	33.69	32.78	35.23	46.99	44.38	45	33.63	34	36.84	46.98	39.27	46.22	32.8	31.86	33.74	40.37	40.44	36.93
PDE_00110	0	0	0	0.4	0.04	0.04	0	0	0.05	0.04	0.13	0.04	0.04	0	0	0.05	0.05	0.04
PDE_00111	44.74	41.07	41.9	43.31	29.13	37.25	42.53	45.61	38.38	41.92	38.42	41.83	31.45	28.13	30.39	40.55	37.23	34.33
PDE_00112	63.8	58.41	61.28	77.19	99.75	93.28	63.04	60.79	56.41	108.15	92.3	113.13	42.17	43.27	39.51	101.35	105.56	100.56
PDE_00113	17.12	16.1	17.74	11.37	10.75	10.92	14.28	15.63	14.74	16.8	17.14	18.09	13.8	14.52	13.41	13.65	14.25	15.23
PDE_00114	170.61	155.12	180.45	161.09	175.55	173.28	163.69	160.68	154.07	116.15	128.68	129.99	180.86	211.26	177.33	124.01	114.44	88.9
PDE_00115	4.21	5.43	4.37	3.32	3.44	2.55	3.25	3.71	4.87	1.49	2.07	1.97	4.21	2.51	4.22	1.69	1.96	1.55
PDE_00116	0	0.45	0	0	0	0	0.21	0	0	0	0	0.22	0.46	0.46	0	0	0	0
PDE_00117	0	0	0	0	0	0	0	0	0	0	0	0	0	0.19	0	0	0	0
PDE_00118	0.13	0	0	0	0	0	0.06	0.32	0	0.07	0.13	0.13	0.34	0.27	0.34	0	0	0
PDE_00120	15.9	20.4	19.84	17.62	12.48	14.12	19.27	19.3	17.72	16.2	15.45	17.22	15.44	17.92	20.1	10.6	9.67	10.67
PDE_00121	0	0	0	16.89	12.62	13.97	6.93	6.25	0.98	0	0	0	0	0	0	0	0.57	3.73
PDE_00122	86.55	95.56	109.38	342.17	215.2	198.42	108.18	119.28	102.66	85	98.06	140.67	88.24	99.07	93.95	116.27	122.22	98.35
PDE_00124	0	0	0	0	0.58	0	0.53	0	0.29	0	0.27	0	0.29	0	0.87	0.29	0.59	0.29
PDE_00126	189.43	187.37	204.46	213.19	174.57	178.53	197.96	203.65	207.26	142.76	145.61	140.51	190.63	201.17	216.36	122.43	119.12	139.84
PDE_00127	29.93	29.03	32.63	27.61	30.76	28.11	29.13	29.3	26.15	24.64	22.03	25.72	32.99	32.38	37.98	30.59	32.6	26.9
PDE_00128	94.86	99.06	100.55	42.5	50.5	47.36	94.75	100.6	93.76	91.49	95.93	100.43	83.67	94.01	95.78	65.19	63.08	55.39
PDE_00129	8.38	13.27	12.6	7.46	7.28	5.68	10.45	8.8	9.38	8.61	9.83	10.17	13.33	14.46	17.47	6.84	5.11	7.99
PDE_00130	0	0	0	0	2.21	2.44	0	0	0	0	0	0	0	0	0	0	0	2.36
PDE_00131	16.87	25.07	23.83	30.72	33.34	39.51	29.92	28.22	25.67	29.38	27.04	30.55	22.74	13.32	16.93	59.03	53.1	36.07
PDE_00132	130.12	115.53	125	150.28	169.21	168.25	112.59	117.67	119.18	121.84	104.61	113.25	103.2	106.53	106.24	151.85	145.99	139.64
PDE_00133	5.13	4.29	4.49	3.43	2.66	3.56	4.6	4.04	4.41	5.15	5.55	5.78	3.67	4.1	3.62	4.83	4.33	4.23
PDE_00134	9.13	11.7	11.17	3.83	3.46	3.86	13.36	13.06	11.62	6.31	5.9	6.86	21.63	23.66	26.72	3.97	4.13	3.51
PDE_00135	1.41	1.55	0.42	0.19	0.64	0.77	0.97	0.03	0.08	0.21	0	0	0.32	3.53	1.54	1.92	1.78	0.6
PDE_00136	96.07	106.95	108.19	74.29	76.46	74.83	113.84	106.38	105.49	102.22	98.02	90.9	106.95	96.46	102.35	116.27	94.58	80.57
PDE_00137	26.03	27.4	27.26	19.6	19.38	19.47	26.06	30.19	25.07	26.37	28.69	32.88	24.07	29.65	28.77	19.29	22.82	20.98
PDE_00138	36.8	36.46	35.53	28.11	19.8	23.81	36.58	38.05	40.36	31.73	35.11	25.87	31.13	26.15	28.38	23.1	23.32	35.05
PDE_00139	1.81	2.6	2.35	1.42	1.78	1.93	1.71	1.91	2.11	0.29	0.14	0	1.12	0.88	1.87	0.23	0.23	0.23
PDE_00140	73.49	82.98	84.73	82.72	90.22	95.4	80.53	88.72	82.96	107.33	99.67	107.57	54.34	53.48	52.04	101.96	103.59	104.46
PDE_00141	20.87	20.38	20.55	14.06	13.29	14.33	23.99	23.61	22.48	21.33	24.43	27.62	18.24	18.04	16.61	17.64	18.07	17.95
PDE_00142	16.65	19.32	16.49	3.94	3.99	4.02	26.24	24.08	26.34	14.03	11	10.13	21.87	22.23	26.06	14.59	10.52	5.69
PDE_00143	7.58	9.65	9	0.81	1.04	1.31	11.34	10.69	10.53	4.55	4.76	4.39	13.89	14.42	14.49	4.43	3.08	2.17
PDE_00144	65.28	90.73	84.32	0	0	0	158.3	148.81	161.91	92.06	55.22	61.09	60.06	54.47	71.43	101.72	45.74	17.44
PDE_00145	49.09	37.98	40.04	41.25	46.68	42.24	30.31	31.29	29.3	43.59	46.54	38.57	37.94	39.34	37.4	46.91	43.03	40.54
PDE_00146	88.71	84.55	97.99	62.96	71.15	81.34	96.8	99.41	95.61	66.65	95.03	106.56	75.81	75.76	71.84	83.37	71.72	63.31
PDE_00148	97.44	69.03	77.24	113.61	115.75	116.19	71.27	76.61	74.18	60.57	52.5	62.24	75.79	63.04	54.48	131.18	116.16	117.24
PDE_00149	78.47	106.91	101.43	43.58	47.96	52.61	106.12	96.62	94.03	71.88	58.81	63.55	106.8	121.22	140.89	117.98	97.82	99.81
PDE_00150	29.42	33.62	26.87	10.08	8.28	11.09	33.52	35.77	37.43	26.43	31.64	35.25	21.47	15.55	14.86	22.69	14.45	12.59
PDE_00151	0.86	0.26	0.59	0.36	0.53	1.15	1.69	1.68	1.79	3.55	2.89	3.18	2.84	3.76	2.67	3.92	3.08	3.58
PDE_00152	36.08	37.33	37.58	57.81	65.57	58.61	39.43	37.53	40.38	51.51	50.84	53.66	34.07	35.38	34.89	69.89	75.25	61.98
PDE_00153	51.86	59	65.16	37.76	44.54	40.7	51.11	52.76	45.83	35.05	33.81	34.42	66.08	76.86	75.08	38.65	37.59	33.82
PDE_00154	5.65	5.49	5.88	5.64	4.61	5.37	7.38	8.61	7.88	7.31	7.93	6.64	6.55	6.55	6.52	5.54	5.41	7.49
PDE_00155	5.74	14.9	0	0.05	7.15	0	18.19	8.57	12.32	0	10.13	0	5.74	0	8.47	0	4.79	3.94
PDE_00156	32.4	34.51	32.25	94.35	78.38	86.78	35.69	31.04	35.85	81.49	71.38	73.57	28.45	23.78	24.15	80.17	81.43	81.85
PDE_00157	8.82	7.79	9.17	3.62	4.18	5.44	13.92	12.46	10.75	4.55	5.1	5.5	9.64	9.89	9.41	7.31	7.27	7.75
PDE_00158	2.38	2.16	1.81	0.7	0.62	0.75	2.71	2.22	2.13	0.79	1.23	0.94	4.5	4.83	4.72	1.6	2.02	2.03
PDE_00160	3.17	3.15	3.11	1.88	1.78	1.72	4.28	4.91	4.06	3.93	3.75	4.24	5.24	4.94	5.24	2.64	2.86	3.81
PDE_00161	0	0	0.6	0	0	0	0	0	0	0	0	0	0	0	0	0	0	0
PDE_00162	148.02	129.66	139.89	210.24	190.88	199.59	146.77	149.41	141.32	257.45	229.18	252.45	112.19	103.56	108.09	211.93	205.59	185.53
PDE_00163	4.77	6.9	5.82	0	0	0	0.7	0	0	0	0	0	7.43	3.43	7.97	0	0	0
PDE_00164	113.83	115.2	115.53	97.43	85.62	81.25	115.65	122.55	113.43	113.01	126.3	122.24	99.46	112.48	120.64	90.86	92.78	99.51
PDE_00165	25.95	21.43	22.57	28.46	31.82	32.25	21.66	19.86	21.23	21.94	21.13	21.64	27.64	27.55	27.02	30.84	31.33	28.43
PDE_00166	5.21	3.66	6.58	10.83	11.16	11.91	3.92	5.39	3.62	10.86	11.06	14.37	1.74	7.42	1.67	15.44	17.19	19.13
PDE_00167	11.3	6.41	7.67	60.46	68.88	67.72	11.24	7.84	10.52	9.58	7.66	8.94	8.05	4.04	2.74	1.82	0.15	4.85
PDE_00168	2.95	2.85	2.01	10.52	11.98	13.52	3.6	4	3.65	7.41	5.54	6.55	4.33	3.49	4.23	13.93	15.41	12.61
PDE_00169	143.42	143.39	140.48	236.38	258.11	257.26	137.9	128.15	136.34	205.53	203.08	207.89	106.34	92.4	100.33	275.41	273.35	233.89
PDE_00170	5.76	5.76	3.85	21.43	8.76	11.44	9.45	10.51	9.14	10.66	11.4	14.99	5.61	5	3.47	6.95	7.47	11.2
PDE_00171	9.47	12.73	11.82	25.06	8.53	9.55	22.93	22.15	20.44	11.63	18.61	16.52	22.18	17.74	17.04	3.37	4.99	7.29
PDE_00172	55.45	56.61	52.55	29.86	24.84	25.9	47.93	50.4	49.83	38.34	28.85	33.14	71.95	76.3	72.52	16.19	17.23	29.1
PDE_00173	66.57	74.37	67.67	42.89	40.04	39.03	66.83	63.51	68.3	56.03	60.54	56.89	80.03	77.95	82.84	37.11	35.65	45.12
PDE_00174	16.69	19.68	17.98	55.26	43.85	47.36	21.34	18.95	19.54	26.51	29.54	33.56	21.76	21.79	24.19	32.22	35.68	48.79
PDE_00175	43.95	47.32	33.66	1103.44	202.93	402.31	82.1	48.59	50.01	284.65	356.35	519.57	56.46	46.47	41	252.93	330.27	1114.43
PDE_00176	27.41	34.97	22.37	43.07	23.98	29.42	26.3	38.14	23.68	26.21	30.39	23.5	29.67	33.94	27.41	25.24	21.17	29.48
PDE_00177	62.83	73.12	61.89	64.96	42.04	57.3	76.35	69.76	54.34	56.65	70.53	102.19	71.46	92.57	68.46	86.53	67.03	77.55
PDE_00178	6.31	7.67	7.86	2.12	1.21	1.19	5.9	8.79	6.44	4.1	3.58	4.9	12.61	11.9	12.37	2.02	1.95	1.95
PDE_00180	39.79	34.37	36.58	24.97	24.32	24.19	41	36.81	38.07	37.69	35.03	37.17	33.02	29.52	26.28	31.81	32.99	32.22
PDE_00181	8.78	13.72	10.41	13.12	10.9	10.69	11.86	14.47	12.58	11.22	9.6	9.13	19	20.42	21.89	13.01	12.97	13.79
PDE_00182	74.57	87.22	86.7	106.5	87.4	96.1	79.51	81.06	73.34	89.81	77.14	74	91.37	91.97	102.78	104.84	101.92	96.26
PDE_00183	38.76	41.15	41.02	31.62	35.97	36	45.87	40.08	39.71	43.32	42.69	44.46	63.99	68.03	73.61	41.04	39.02	35.75
PDE_00184	0.66	0.82	0.3	0.26	0.16	0.21	0.45	0.84	1.01	0.15	0.41	0.41	0.85	0.47	0.74	0.22	0.59	0.11
PDE_00186	0	0	0	0	0	0.23	0	0	0	0	0	0	0	0	0	0	0	0
PDE_00187	237	190.3	248.93	213.8	183.09	188.52	286.12	309.94	267.46	159.36	153.99	195.45	228.13	289.74	239.93	178.31	167.85	138.81
PDE_00189	10.68	11.82	10.79	5.81	6.55	8.65	11.01	10.83	13.74	6.57	7.13	6.53	14.19	12.87	13.56	5.85	5.74	7.1
PDE_00190	197.9	163.27	176.64	253.22	256.81	297.24	185.29	180.29	176.59	217.12	212.78	202.83	176.26	185.71	176.67	235.91	239.88	236.38
PDE_00191	277.4	277.45	263.79	546.19	521.77	565.62	292.45	267.96	310.14	455.62	480.08	420.83	231.49	195.41	200.96	410.24	435.88	577.25
PDE_00192	352.95	250.88	404.9	179.76	266.41	157.16	400.83	387.9	410.81	184.08	224.36	273.94	227.07	220.75	168.26	0	0	128.87
PDE_00193	46.5	46.5	50.93	16.2	9.3	11.29	54.93	58.9	57.3	41.13	49.13	45.76	43.61	42.8	37.84	11.36	11.73	13.37
PDE_00194	232.93	192.37	236.51	729.14	812.95	739.32	241.95	257.98	234.96	617.9	738.28	665.92	132.81	145.82	123.88	659.39	719.56	711.81
PDE_00196	2.74	2.27	2.23	4.7	2.33	1.72	4.58	3.68	4.35	3.12	2.01	3.81	1.48	1.39	1.85	11.97	10.94	15.86
PDE_00197	2.48	2.01	1.96	0.83	1.24	1.4	2.47	2.23	1.82	1.56	1.79	1.46	4.89	4.09	4.75	1.85	2	1.52
PDE_00198	15.1	12.54	11.42	14.17	8.88	8.69	7.75	8.64	7.87	13.49	5.21	8.41	8.17	9.68	8.23	10.16	9.1	5.66
PDE_00199	34.7	35.98	32.91	9.35	8.86	9.56	29.99	32.27	30.73	17.1	15.28	16.05	27.87	29.07	32.67	9.75	9.56	8.44
PDE_00200	0	0.27	1.07	0.28	0	0	1.04	0.77	0.84	0	0.27	0.54	1.97	2.8	2.26	0.57	0.86	0.29
PDE_00201	13.06	13.8	11.19	34.22	35.97	38.95	13.72	14.46	13.37	20.22	15.36	16.96	11.11	12.13	12.13	34.03	33.8	32.04
PDE_00202	0	0	0	1.02	0	0	0	0.46	0	0	0	0.48	0	0	0	0	0	0
PDE_00203	1.49	2.21	1.69	11.16	11.01	11.23	3.53	2.33	1.51	5.69	6.23	7.78	3.29	3.77	4.07	8.7	8.3	11.86
PDE_00204	5.11	4.87	4.57	68.2	68.69	50.37	12.74	8.03	8.24	24.31	18.45	20.34	4.33	4.96	5.05	16.4	13.04	13.12
PDE_00205	2.57	6.67	4.01	5.45	6.02	4.65	8.32	8.35	7.21	7.24	18.84	9.1	11.57	7.73	12.27	6.82	6.83	5.44
PDE_00206	135.67	122.29	121.55	169.33	143.46	173.62	139.36	135.09	155.25	145.92	139.69	135.86	117.74	93.9	92.29	138.76	130.95	228
PDE_00207	19.62	15.2	15.42	13.79	10.97	11.89	16.44	15.8	15.79	17	18.08	17.78	14.48	14.73	14.53	13.75	13.71	16.33
PDE_00208	41.14	35.01	39.85	66.89	75.29	73.46	39.54	43.52	37.45	51.25	50.74	54.46	32.73	33.37	31.44	72.3	67.49	63.53
PDE_00209	26.84	26.93	28.14	25.52	20.52	21.84	29.83	27.04	30.61	26.62	23.23	31.3	27.2	29.92	31.3	26.8	23.12	24.44
PDE_00210	91.47	90.18	106.11	50.68	48.42	51.22	96.5	98.62	102.57	68.92	86.92	88.98	117.62	112.45	103.91	51.69	51.1	58.53
PDE_00211	33.38	33.2	28.65	21.06	23.29	26.77	33.4	34.65	30.98	27.89	24.33	29.8	36.9	36.44	39.89	28.12	26.87	19.43
PDE_00212	1.48	1.46	1.79	1.88	1.53	0.76	2.07	2.39	1.49	2.21	4.23	5.74	3	3.39	4.91	1.13	1.16	1.15
PDE_00213	61.64	91.95	69.06	2.74	1.88	1.29	94.03	86.28	91.59	34.43	135.83	87.49	177.07	158.48	135.47	1.31	1.73	6.13
PDE_00214	12.51	12.15	10.81	19.72	23.71	21.98	15.27	14.31	11.86	8.57	7.42	8.42	12.28	17.32	16.01	23.68	23	22.64
PDE_00216	16.84	17.54	16.65	11.12	11.53	12.44	20.54	18.31	21.98	13.51	36.62	20.09	36.89	31.45	33.25	15.73	12.56	10.34
PDE_00217	18.47	19.35	20.16	20.36	17.77	21.17	20.14	21.47	19.19	25.47	26.15	30.52	23.5	25	24.78	17.84	18.68	20.18
PDE_00218	6.01	2.51	6.85	3.11	1.12	2.04	5.66	4.63	5.17	1.51	1.8	0.86	1.96	0.12	0.42	4.34	3.55	3.78
PDE_00219	7.32	4.21	2.74	4.27	3.1	3.02	2.55	0	1.41	0	5.07	1.32	2.88	2.97	4.36	0	5.77	2.97
PDE_00220	49.63	58.54	60.44	76.22	74.95	82.73	68.95	73.66	69.03	76.9	87.36	86.96	54.32	54.66	50.8	76.24	77.82	115.13
PDE_00221	35.3	33.76	32.83	35.63	31.68	34.23	33.74	36.74	34.56	32.87	36.76	38.77	29.18	29.82	29.22	38.72	38.28	33.28
PDE_00222	41.05	38.39	38.75	33.94	38.34	41.33	42.25	43.55	42.89	36.96	36.72	40.43	35.55	39.63	39.61	50.21	46.74	37.64
PDE_00223	49.48	44.03	45	58.51	58.97	63.7	58.6	61.84	53.98	81.82	74.4	79.06	29.85	29.42	31.2	78.81	81.67	96.07
PDE_00224	89.92	64.83	61.38	209.8	229.96	238.22	115.45	119.37	113.6	100.15	43.78	58.86	47.58	47.64	42.68	116.42	108.29	118.9
PDE_00225	18.4	17.13	16.14	14.86	21.47	20.06	19.78	19.28	20.02	15.8	20.36	16.51	30.59	24.81	26.25	14.48	16.03	14.29
PDE_00226	59.86	57.72	53.27	84.91	87.49	103.64	38.58	36.97	46.29	36.82	12.23	22.97	21.92	17.83	15.63	27.97	34.46	40.53
PDE_00228	0.66	0.22	0.22	0.46	0.76	0.98	0.51	0.38	0.8	0.44	0.07	0.15	1.82	1.02	1.86	0.55	0.2	1.25
PDE_00229	0	0	0	0	0	0	0	0	0	0	0	0.4	0	0	0	0	0	0
PDE_00230	15.56	12.33	16.7	32.58	14.99	24.21	19.69	23.03	24.58	19.13	28.47	36.36	10.38	9.92	9.35	20.44	21.93	44.89
PDE_00231	10.84	11.43	10.98	6.13	7.95	7.66	10.79	9.57	10.21	10.76	12.75	9.64	12.05	12.54	13.65	8.2	6.33	6.73
PDE_00232	761.56	719.54	638.79	690.52	641.12	752.64	681.23	622.74	624.04	544.72	551.8	537.96	473.06	349.64	452.04	830.63	729.17	661.02
PDE_00233	3460.23	3036.56	3216.09	2981.41	2551.84	2812.13	3236.47	2936.76	3031.77	2450.12	2789.11	2439.33	3079.33	2755.83	2591.09	3131.61	2564.39	2900.96
PDE_00236	6.14	4.45	5.51	8.78	13.06	21.26	9.39	9.99	11.61	3.92	3.52	3.51	0.77	0.44	1.02	4.82	4.44	4.7
PDE_00237	13.16	11.28	11.18	25.08	22.21	30	15.6	16.22	15.74	18.92	17.18	18.17	12.98	11.14	13.38	22	23.63	28.23
PDE_00238	30.24	28.7	28.05	19.62	20	23.64	28.6	26.84	25.64	26.38	25.84	26.49	25.72	25.64	27.6	25.36	24.92	22.66
PDE_00239	1.55	1.02	1.24	2.23	1.35	1.72	1.12	1.58	1.25	4.57	3.91	4.12	3.03	2.73	3.09	0.57	0.94	0.62
PDE_00240	10.99	11.47	8.93	16.1	17.66	17.34	10.42	10.61	11.04	13.76	12.42	13.87	8.77	8.38	7.98	21	19.99	15.32
PDE_00241	8.03	8.8	8.97	8.81	5.7	6.32	12.82	13.66	12.99	10.07	10.38	10.58	8.95	7.73	7.39	6.31	7.05	10.19
PDE_00242	25.92	21.14	24.51	23.17	17.56	17.64	22.72	23.39	22.57	19.41	19.22	19.3	25.19	28.63	25.91	21.19	17.64	19.41
PDE_00243	11.19	10.09	10.65	12.96	10.74	13.11	14.94	17.02	15.04	12.58	13.15	14.87	10.05	9.91	8.73	11.2	12.54	19.13
PDE_00244	19.03	20.26	21.21	19.64	21.89	19.88	18.86	20.56	18.69	24.4	25.29	26.39	14.76	14.71	15.89	24.29	23.3	23.23
PDE_00245	16.2	20.18	20.35	16.59	16.99	16.73	18.48	18.18	17.28	16.38	15.11	17.97	14.99	15.5	17.7	19.89	19.57	19.36
PDE_00246	25.94	25.17	26.01	36.48	37.75	31.49	22.22	23.66	24.34	33.53	32.86	32.51	13.95	17.85	18.76	34.25	34.51	33.14
PDE_00247	1.11	1.37	0.85	0.63	0.62	1.19	1	1.34	1.64	1.93	2.76	3.29	3.08	2.51	2.36	1.24	1.39	1.26
PDE_00248	30.98	18.95	25.16	56.12	53.72	56.5	38.37	35.66	36.38	8.11	4.56	7.35	13.61	11.28	11.02	37.3	39.47	44.57
PDE_00249	12.34	11.06	11.28	11.75	10.14	13.02	11.41	9.78	9.25	14.03	15.32	18.61	6.84	6.18	7.83	17.81	21.89	25.87
PDE_00250	1.95	2.04	1.35	2.01	2.12	2.07	1.98	1.56	1.62	3.19	2.55	3.14	2.27	3.1	2.88	2.46	2.2	2.14
PDE_00251	33.23	40.52	35.61	86.06	71.9	71.25	31.06	33.57	33.21	99.49	68.77	90.43	36.49	35.36	37.35	92.98	85.64	90.9
PDE_00252	38.08	46.57	46.91	38.1	32.13	40.97	33.88	37.83	37.11	29.39	22.8	30.04	44.87	49.91	51.94	33.79	33.99	32.48
PDE_00253	0	0	0	0	0	0	0	0	0	0	0	0	0	1.87	0	0	0	0
PDE_00254	24.61	24.77	22.29	25.44	26.16	28.03	25.51	21.94	24.74	25.29	25.12	26.17	28.26	20.58	30.47	37.4	33.61	26.72
PDE_00255	4.66	5.12	4.02	3.24	2.93	1.76	4.93	5.26	3.65	2.58	7.59	4.73	9.31	8.48	8.35	1.31	1.6	2.07
PDE_00256	5.05	7.77	5.48	27.64	33.31	33.52	8.98	8.15	9.82	11.97	22.48	16.53	14.04	11.9	9.18	10.19	11.52	10.12
PDE_00257	0.56	0	0.41	0.29	0	0.29	0.27	0.41	0.72	0.7	0.69	1.11	0.87	1.14	0.58	0	0	0
PDE_00258	6.02	7.54	7.99	8.11	7.12	8.42	8.2	7.87	7.89	7.16	8.85	9.31	14.18	13.63	12.77	9.64	9.25	7.35
PDE_00259	0.21	0.21	0.14	0.07	0	0.14	0.21	0.14	0.14	0.21	0	0.07	0.14	0.42	0	0.07	0.07	0
PDE_00260	32.21	34.15	35.3	51.09	45.96	53.53	36.36	33.33	35.62	29.99	21.46	20.73	26.76	23.81	21.31	48.99	47.54	58.97
PDE_00261	17.39	16.49	14.12	14.85	13.27	14.43	17.05	16.38	15.61	16.14	18.2	17.02	19.46	19.48	23.48	16.02	14.34	15.77
PDE_00262	24.91	30.63	27.79	118.08	116.71	94.53	71.59	58.63	57.94	101.46	95.36	88.48	32.58	32.2	28.66	92.42	94.82	88.02
PDE_00264	12.47	12.44	9.97	14.72	15.84	14.43	11.02	9.1	11.08	12.22	16.37	10.47	12.4	12.59	15.02	19.84	22.7	20.63
PDE_00265	22.29	16.17	19.72	12.78	10.83	9.96	19.33	19.93	17.65	17.85	17.43	19.26	15.12	15.4	13.77	16.15	14.6	13.6
PDE_00266	0	3	0	0	0.42	0	5	6.29	0	0.1	0.5	1.11	0	0	1.16	0	0	0
PDE_00267	62.94	56.12	66.54	133.65	131.02	144.86	63.88	63.33	62.2	120.18	106.08	108.86	41.51	41.97	38.39	139.94	139.6	141.95
PDE_00268	0.29	0	0	0	0	0	0	0	0	0	0	0.28	1.18	1.18	1.48	0	0	0
PDE_00269	26.62	26.75	26.62	16.45	18.15	18.89	33.38	30.86	35.62	18.38	17.8	19.71	75.04	69.41	68.61	18.76	19.4	17.65
PDE_00270	43.37	35.14	41.47	53.28	40.18	47.47	45.99	47.53	53.4	46.21	47.29	43.57	35.31	33.68	23.13	52.78	48.83	64.25
PDE_00271	100.1	81.41	90.47	135.2	104.15	116.74	95.25	101.64	97.09	100.92	114.94	119.43	90.6	91.24	74.65	124.73	116.85	141.89
PDE_00273	3.81	0	13.45	0	0	0	0	10.02	0	0	0	17.58	34.04	26.45	16.56	0	0	0
PDE_00274	9.07	9.43	8.09	9.21	8.08	10.3	8.93	9.51	10.2	5.29	5.05	6.04	15.87	11.25	10.05	5.82	4.41	6.61
PDE_00275	0	0	0.79	0	0	0	0	0	0	0	0	0	0	0	0	0	0	0
PDE_00276	0.37	0.22	0.11	0.08	0.08	0.12	0.18	0.4	0.16	0.19	0.37	0.34	0.5	0.49	0.43	0.12	0.28	0.23
PDE_00278	3.22	2.97	3.56	0.67	0.99	0.33	3	2.59	3.43	1.46	1.27	1.52	8.14	6.69	5.07	0.94	0.59	0.67
PDE_00279	9.77	10.97	10.04	7.01	4.65	4	9.19	9.13	10.21	5.08	3.81	4.94	11.56	11.59	13.72	4.26	3.45	2.97
PDE_00280	12.71	15.49	15.78	26.93	23.71	21.22	18.55	14.52	13.4	14.94	12.94	12.32	19.92	16.19	17.27	19.7	20.35	24.05
PDE_00281	12.04	12.98	10.67	47.72	42.86	43.06	11.74	13	10.81	13.41	12.74	12.46	13.51	15.5	12.3	14.6	16.41	13.88
PDE_00282	25.24	22.15	26.63	15.03	10.56	12.47	17.66	20.7	19.12	19.99	13.78	21.94	13.63	14.39	15.19	6.85	6.65	7.38
PDE_00283	29.74	27.1	27.03	32.54	29.35	34.41	34.91	36.63	33.44	32.88	32.17	35.45	22.8	22.52	19.47	32.94	31.97	52.46
PDE_00284	423.31	350.21	429.97	735.26	800.94	927.91	405.24	441.02	427.18	902.63	880.93	893.15	351.83	302.99	263.59	412.23	514.75	870.01
PDE_00285	5.57	3.52	3.55	5.34	2.19	2.78	8.36	6.31	6.9	2.39	2.19	2.29	3.47	3.74	3.9	1.3	0.69	1.45
PDE_00286	92.51	83.31	89.48	109.71	107.8	125.7	124.13	121.02	134.23	111.24	119.46	118.45	98.41	64.4	73.13	119.88	118.48	184.24
PDE_00287	926.77	558.66	542.51	4.72	0	4.77	103.38	104.63	100.43	1.11	0	0	18.58	16.54	17.97	0.26	0	0
PDE_00288	41.39	26.93	25.07	15.76	15.5	16.25	17.29	19.16	18.88	20.14	23.85	23.56	16.67	17.19	16.77	21.07	19.93	18.04
PDE_00289	16.5	17.24	16.85	15.63	16.59	17.16	16.75	16.55	17.26	14.94	13.96	17.15	15.05	16.64	17.1	19.21	20.32	16.44
PDE_00290	51.61	65.81	62.71	72.89	56.86	64.65	62.85	60.7	50.46	76.6	75.71	72.55	63.81	56.2	42.49	52.44	60.24	74.81
PDE_00291	48.97	48.66	59.45	53.5	47.65	57.5	52.56	55.83	54.67	32.43	32.97	34.53	43.07	46.06	40.11	46.66	41.25	26.21
PDE_00292	26.51	23.54	32.53	31.91	28.92	25.28	27.99	26.63	24.76	32.05	26.99	26.37	20.78	21.95	22.96	26.13	26.34	20.09
PDE_00293	40.2	41.91	42.94	38.16	38.08	39.65	40.61	44.53	40.4	39.23	38.06	43.31	42.56	47.75	48.61	52.13	47.29	42.18
PDE_00294	37.07	34.87	33.29	55.92	59.85	57.5	37.63	35.5	40.92	54.82	53.47	55.04	37.74	38.98	37.05	67.51	70.64	51.35
PDE_00295	3.67	3.76	3.88	4.59	11.44	10.3	6.78	5.77	5.56	5.01	2.06	5.11	18.01	18.31	18.85	38.28	31.28	12.32
PDE_00297	2.52	1.85	3.12	0.27	0.68	0.96	1.81	3.59	3.02	1.07	0.39	0.53	1.09	1.62	1.51	1.67	2.65	1.93
PDE_00298	42.47	40.64	46.43	11.23	8.34	10.28	37.05	33.28	33.09	35.01	43.94	40	30.58	23.24	21.35	6.71	6.57	7.79
PDE_00299	18.61	28.64	29.31	18.48	14.45	12.94	23.57	26.22	20.49	22.88	19.06	19.35	15.33	18.57	17.94	11.52	12.7	14.38
PDE_00300	13.38	16.75	17.56	15.41	13.2	13.27	16.44	18.25	15.26	12.56	11.51	13.47	17.73	27.63	27.98	9.96	10.62	11.57
PDE_00301	19.73	27.43	32.13	27.94	23.97	17.66	29.51	28.38	25.39	28.2	16.68	22.93	42.19	31.09	30.18	17.47	15.4	18.47
PDE_00302	23.89	31.79	31.37	18.2	8.23	11.55	30.4	30.14	29.92	16.31	10.7	12.53	41.59	43.94	42.21	9.76	9.17	11.74
PDE_00303	25.84	36.82	36.52	29.89	14.5	18.23	34.26	36.53	32.68	18.24	11.63	17.86	33.18	31.45	36.32	8.74	8.08	9.35
PDE_00304	2039.48	1789.19	2226.46	2978.78	2923.6	2930.29	2046.23	2114.3	2180.11	2331.43	2245.88	2104.52	1646.68	1374.94	1292.02	2349.09	2997.3	4801.55
PDE_00305	3.38	3.54	2.93	1.23	1.44	1.58	2.79	2.86	3.15	4.65	4.02	3.3	8.35	7.1	7.17	2.88	2.62	2.21
PDE_00306	0	0	0	0	0.75	0	0	0	0	0.39	5.09	6.87	18.2	10.61	19.96	29.52	21.06	17.17
PDE_00307	193.14	138.61	140.38	84.27	95.45	103.13	136.99	140.07	125.68	97.41	89.02	85.1	251.16	286.03	278.84	71.55	70.86	61.67
PDE_00309	56.53	48.96	51.75	33.71	34.65	36.57	46.28	43.95	41.79	71.95	76.86	70.77	58.6	52.31	45.91	66.26	59.65	50.4
PDE_00310	88.43	60.39	66.32	0.25	0	0	26.13	28.43	23.82	4.84	30.75	16.1	25.65	20.52	17.55	0.21	0	0.22
PDE_00312	0	0	0	0	0	0	0	0.2	0	0.21	0	0	0	0	0.22	0	0	0
PDE_00313	16.18	15.43	16.95	19.74	17.86	20.08	13.76	15.39	14.59	15	15.56	15.48	16.23	13.25	14.56	20.96	21.09	18.69
PDE_00314	44.41	38.75	43.19	27.88	27.04	28.8	43.62	44.35	43.39	44.37	47.21	50.99	45.2	44.92	41.53	36.76	36.47	30.23
PDE_00315	7.01	6.09	6.15	2.68	2.78	2.48	6.99	6.62	7.14	7.56	9.15	8.3	6.21	6.06	6.47	4.82	4.34	5.02
PDE_00317	63.97	21.42	52.61	5.23	1.55	3.24	44.92	48.41	44.55	0.96	0	1.09	25.08	22.93	28.81	0.29	1.44	1.28
PDE_00318	53.14	44.77	50.11	120.94	142.26	131.59	52.68	57.04	54.9	67.46	61.79	69.1	40.78	42.7	44.63	123.37	123.69	91.05
PDE_00319	9.69	9.5	9.37	17.88	20.32	19.05	9.48	8.88	7.88	11.75	11.5	11.56	9.33	9.39	11.23	18.24	17.99	15.85
PDE_00320	0.64	0.82	0.27	0.28	0.19	0.37	1.16	1.59	1.23	0	0	0.18	7.05	9.7	9.41	0.19	0.1	0.95
PDE_00321	0	0	0	5.77	1.84	2.41	0	0	0	0	0.78	0	2.05	0	0.58	0	0	5.55
PDE_00322	13.61	11.33	9.93	60.18	23.38	37.27	14.21	14.85	14.26	76.26	91.9	98.74	13.28	14.15	11.44	76.87	73.93	97.44
PDE_00323	8.14	8.4	8.07	5.36	4.96	5.04	10.01	10.4	9.13	6.38	6.67	6.3	14.12	15.19	16.44	8.85	8.11	8.98
PDE_00324	20.49	18.61	21.08	11.62	5.5	6.56	16.8	18.15	16.8	14.05	11.58	14.42	17.96	20.24	19.09	3.76	3.94	4.01
PDE_00325	38.77	42.95	37.53	38.09	20.2	29.22	38.69	45.37	38.44	29.83	21.26	21.47	51.36	57.67	59.54	28.7	24.13	21.81
PDE_00326	1.54	1.11	1.09	13.96	6.47	7.04	1.22	1.07	1.73	2.52	14.92	6.23	1.87	1.27	1.73	2.64	1.03	1.74
PDE_00327	0.72	1.07	0.7	6.64	1.3	1.48	1.04	0.34	0.74	1.62	2.45	2.83	0.92	0.55	0.74	3.18	1.13	0.93
PDE_00328	38.72	34.73	38.25	35.07	27.92	31.42	37.36	35.39	34.87	27.55	30.18	30.2	41.15	37.95	38.13	31.67	33.03	29.76
PDE_00329	16.43	8.98	8.58	25.09	15.7	24.24	9.31	14.31	12.47	15.41	14.23	17.07	9.76	8.46	10.05	21.77	17.45	22.18
PDE_00330	9.33	8.34	8.04	11.86	12.07	11.42	9.41	14.96	12.84	12.15	8.86	9.13	7.8	9.02	9.83	7.71	10.02	15.34
PDE_00331	25.63	25.52	30.63	42.68	26.03	31.07	29.57	26.52	29	42.23	40.42	49.13	33.27	31.76	27.71	15.73	14.96	35.76
PDE_00332	54.55	61.76	63.97	74.17	79.75	86.25	67.97	69.64	68.4	79.6	120.88	105.03	60.14	60.79	61.49	53.15	52.18	72.99
PDE_00333	105.85	198.29	172.37	11.85	9.86	11.79	132.42	121.7	105.82	43.27	60.15	45.6	236.03	308.39	336.39	9.18	10.89	16.33
PDE_00334	1.03	0.86	1.19	6.3	5.66	5.84	1.45	1.4	1.49	2.6	2.61	4.7	2.05	1.27	2.36	5.13	5.18	4.02
PDE_00335	38.93	41.25	43.57	36.7	43.26	43.6	41.7	45.47	37.77	37.47	39.44	43.71	30.73	36.15	37.34	59.98	65.81	49.49
PDE_00336	52.57	52.27	55.99	43.1	47.51	46.19	50.82	51.06	47.36	40.9	46.05	47.46	53.18	53.55	52.8	47.7	49.89	44.47
PDE_00337	10.72	11.47	9.23	17.19	13.25	14.49	10.56	9.63	10.69	13.44	11.89	12.26	12.27	9.99	11.73	14.96	13.94	20.12
PDE_00339	42.86	49.11	54.21	21.4	23.3	19.86	58.03	48.16	44.87	37.95	30.84	35.79	48.93	52.94	56.07	31.99	23.79	19.14
PDE_00340	43.26	38.84	45.5	49.09	51.29	52.17	41.96	41.11	42.67	49.49	52.38	49.19	51.51	48.12	45.13	65.17	59.79	47.79
PDE_00342	0	0	0	0	0	0	0	0.36	0.78	0	0	0	0	0	0	0	0	0
PDE_00343	63.74	44.48	57.09	59.34	60.13	62.8	54.72	59.38	50.86	27.56	26.77	25.62	53.73	51.33	48.91	34.73	31.74	29.34
PDE_00344	83.82	92.16	87.47	77.82	73.25	77.24	94.27	87.74	102.61	118.68	138.57	138.41	114.9	87.33	94.77	115.01	105.78	73.71
PDE_00345	53.77	9.12	22.51	92.06	106.05	105.27	26.06	33.93	8.7	30.52	41.08	33.1	2.22	18.21	0	80.43	68.66	54.96
PDE_00347	37.41	37.96	44.31	53.56	97.23	82.76	31.86	33.1	32.29	59.79	75.52	76.13	45.69	41.81	39.97	137.42	128.42	96.36
PDE_00348	2.94	2.03	0.28	0	0	0	1.38	1.92	1.49	4.68	49.41	24.36	10.16	7.75	8.71	0	0	0.61
PDE_00349	27.34	27.2	30.59	12.2	15.02	14.08	30.02	33.72	32.51	14.76	9.34	9.15	72.23	79	85.51	13.73	12.56	10.09
PDE_00350	95.86	58.52	47.85	2.12	3.09	2.37	117.74	123.92	131.94	10.79	7.8	6.32	123.34	90.96	79.49	202.71	134.85	31.08
PDE_00351	0	0.08	0	0	0	0.16	0	0	0	0	0.08	0.08	0.24	0	0.08	0.16	0	0
PDE_00352	0	0	0	0	0	0	0.15	0	0.08	0	6.29	0.39	0	0	0	0	0	0
PDE_00353	0	0	0	0	0	0	0	0	0	0	0	0	0.24	0.24	0.71	0	0	0
PDE_00354	7.14	6.35	7.37	4.22	4.05	4.22	7.25	6.59	6.83	5.95	9.02	5.86	8.6	9.03	9.71	6.18	4.72	5.16
PDE_00355	0.48	0.34	0.23	5.16	15.32	12.33	0.53	0.31	0.25	1.79	1.17	2.43	0.4	0.31	0.26	52.63	41.22	19.64
PDE_00356	0.33	0.37	0.18	0.69	1.59	0.98	0.44	0.29	0.31	0.37	0.29	0.33	0.23	0.41	0.69	4.04	2.99	1.61
PDE_00357	34.17	27.47	31.87	19.46	19.36	18.91	29.14	29.76	26.45	24.61	26.45	27.75	19.56	23.94	21.29	23.11	23.7	20.7
PDE_00358	44.8	43.96	46.24	24.74	20.34	22.57	43.03	47.39	48.14	38.55	33.31	33.06	49.53	42.49	49.02	24.37	21.86	18.19
PDE_00359	60.9	60.23	59.09	96.86	105.06	107.43	69.15	68.56	71.83	82.3	82.36	83.84	58.12	55.3	52.87	107.61	110.19	111.66
PDE_00360	54.59	85.28	64.52	165.9	147.91	150.59	58.15	71	55.54	59.96	72.73	60.65	66.56	30.45	57.03	176.96	95.95	131.14
PDE_00361	10.07	10.79	9.6	14.95	11.83	16.57	10.05	10.43	8.68	14.33	9.79	12.54	10.82	10.88	12.18	17.18	13.44	16.22
PDE_00362	134.49	106.48	124.67	146.6	156.08	155.1	112.33	125.09	125.53	159.64	146.11	160.02	102.09	92.07	94.07	186.35	188.93	137.1
PDE_00363	36.3	41.39	44.34	28.76	26.05	27.49	35.1	36.49	35.36	26.08	27.55	31.08	48.82	61.93	63.1	27.45	26.29	25.14
PDE_00364	38.49	38.16	40.86	36.46	39.51	49.95	29.52	32.42	31.43	16.77	17.26	17.89	30.28	30.79	29.59	27.31	24.9	31.87
PDE_00365	24.15	24.44	24.32	26.1	24.82	31.47	26.42	26.05	25.58	25.15	26.38	28.95	22.69	20.9	18.89	33.69	30.35	25.59
PDE_00366	235.31	169.09	219.01	449.99	617.68	573.9	237.22	229.1	237.65	303.18	316.48	293.39	187.92	161.32	150.61	587.5	591.39	551.81
PDE_00367	9.97	9.52	8.17	10.77	7.2	7.64	10.12	9.28	8.64	9.23	8.81	7.94	7.31	5.77	7.05	11.93	11.24	10.46
PDE_00368	6.51	5.27	4.9	4.41	4.85	4.6	5.22	6.13	5.35	5.3	4.85	6.13	5.24	5.18	5.03	5.33	5.42	4.6
PDE_00369	0.4	0.3	0.05	970.83	869.24	946.83	0.67	0.13	0.08	1167.05	870.05	1052.54	5.06	0.16	0.31	629.94	721.46	737.27
PDE_00370	4.91	4.2	2.67	1995.34	2058.31	2168.69	4.5	2.96	2.41	1900.42	1621.34	2012.75	11.24	0.39	1.32	1593.45	1837.03	1786.96
PDE_00371	7.67	7.46	7.38	690.93	418.46	486.51	9.9	9.63	9.22	1292.64	888.74	992.12	14.36	7.56	10.64	418.75	428.81	573.94
PDE_00372	8.74	6.82	10.61	0	0	0	6.2	10.99	8.64	0	0	0	6.54	12.12	7.72	0	0	0
PDE_00373	1.34	0.98	1.23	0.83	0.65	0.37	1.05	0.7	1.58	2.16	1.33	1.96	0.55	1	0.93	0.66	1.23	1.58
PDE_00374	1248.59	1222.25	1327.23	2041.23	1684.64	1840.04	1429.92	1446.92	1437.56	1446.71	1440.1	1459.79	870.22	834.86	731.63	1490.1	1667.67	2817.86
PDE_00375	14.94	15.23	13.84	16.21	11.68	11.55	16.25	15.21	14.51	18.42	12.84	15.08	17.15	12.9	13.57	13.3	11.94	10.03
PDE_00376	35.11	34.52	28.33	23.88	19.87	21.07	27.3	30.46	28.65	36.57	31.93	33.34	40.11	33.31	38.34	24.34	22.07	20.81
PDE_00377	57.65	50.02	51.76	57.81	59.92	60.22	51.93	53.28	50.51	70.27	63.54	69.75	51.65	49.01	50.32	52.61	57.64	50.74
PDE_00378	30.99	28.07	32.35	27.58	21.56	24.76	34.37	36.25	32.83	20.19	20.28	23.86	43.2	50.42	43.95	25.1	22.13	22.19
PDE_00382	0	0	0	0	1.95	1.89	0	0	0	0	0	0	0	0	0	1.67	0	0
PDE_00383	15.08	17.64	15.61	2.94	5.98	6.21	17.82	17	17.61	8.19	9.7	11.94	9.63	9.5	10.98	25.52	16.57	11.34
PDE_00384	1.45	2.29	0.56	0.59	0.3	0.9	2.18	1.35	0.88	1.15	1.95	1.13	4.13	4.71	5.63	0.59	1.82	0
PDE_00385	7.41	7.2	7.38	9.36	16.18	11.36	9.51	11.85	9.27	12.86	14.89	14.43	7.14	6.99	7.98	16.69	16.83	15.43
PDE_00386	0.11	0	0.21	0.11	0	0	0	0.1	0	0	0	0.11	0.33	0.11	0	0	0.22	0
PDE_00387	11.12	11.46	12.14	6.43	8.38	12.15	12.45	8.44	10.29	10.04	8.56	9.6	14.64	11.82	14.58	12.69	8.12	9.56
PDE_00388	22.47	28.94	26.73	31.5	47.56	45.55	30.7	21.89	24.39	25.11	22.76	27.08	69.59	76.61	80.4	55.86	59.86	46.72
PDE_00389	25.01	25.24	25.65	45.53	47.5	44.52	24.67	24.44	24.8	36.3	35.02	36.48	28.37	31.93	32.17	55.27	61.17	60.96
PDE_00390	21.09	18.9	19.58	23.28	20.77	22.66	27.99	31.03	30.73	23.09	23.53	20.27	20.1	17.9	17.02	19.96	21.54	32.11
PDE_00391	12.76	11.92	11.39	9.71	7.41	9.19	13.68	10.89	12.5	14.8	10.16	9	9.32	9.18	12.22	14.05	14.17	11.82
PDE_00392	0	0.62	0	0	0	0	0.58	0.56	0.63	0	0.59	0	0	0.64	0	0	0.65	0.65
PDE_00393	19.83	20.66	18.33	19.04	18.84	19.37	21.95	19.5	20.73	24.85	20.97	26.7	14.99	12.33	14.86	25.69	24.43	32.86
PDE_00394	6.46	7.14	7.03	2.14	3.54	1.42	5.83	7.04	6.45	3.2	3.74	3.26	7.91	7.42	6.85	2.19	2.9	1.88
PDE_00395	32.2	41.1	30.75	15.21	15.05	17.26	34.14	30.24	32.41	29.18	24.03	25.64	45.79	45.84	51.76	20.74	18.5	17.73
PDE_00396	12.85	11.36	12.02	10.63	9.53	9.26	12.07	13.2	13.39	11.01	9.03	10.24	10.61	10.09	9.52	9.17	9.25	13.82
PDE_00397	213.58	223.53	224.02	719.22	928.09	947.74	261.16	244.61	271.12	591.83	526.06	586.25	191.09	155.2	152.61	927.79	901.92	777.58
PDE_00398	27.72	34.54	35.65	6.24	7.49	7.89	39.16	34.82	37.81	17.12	21.03	21.16	61.15	67.25	61.84	7.09	8.16	9.22
PDE_00399	1.75	1.57	1.6	0.57	0.24	0.29	2.07	2.04	2.15	0.54	0.62	0.54	4.81	5.76	5.07	0.92	0.32	0.31
PDE_00400	228.99	165.27	165.65	28.16	31.51	17.95	327.89	307.71	297.5	37.63	34.55	36.19	658.16	737.12	652.65	29.26	23.57	13.49
PDE_00401	410.91	354.98	402.14	156.78	173.16	197.97	422.69	391.97	434.46	468.78	430.48	493.84	392.22	316.02	290.98	445.01	351.55	265.57
PDE_00402	46.95	41.36	43.89	18.95	22.9	20.7	38.36	42.98	40.56	33.8	36.27	36.43	40.16	50.17	50.64	24.47	29.25	21.19
PDE_00403	15.99	15.17	15.69	26.64	24.14	29.46	15.63	16.17	17.02	16.87	17.78	21.03	12.3	12.48	11.39	19.92	20.53	21.97
PDE_00404	85.75	76.44	81.34	188.25	203.95	205.55	106.02	100	101.43	122.93	146.62	117.07	89.71	88.38	79.83	151.92	151.99	235.72
PDE_00405	24.11	25.67	27.2	18.84	15.55	18.42	27.21	28.78	26.38	27.85	27.72	33.65	18.39	23.19	22.51	8.68	8.95	16.95
PDE_00406	2147.36	2037.51	2373.49	3256.25	2936.39	3156.99	2349.8	2454.97	2172.61	2298.99	2248.38	2203.3	1500.67	1389.21	1361.52	2439.8	2781.33	4941.18
PDE_00407	16.61	16.49	14.81	10.68	8.11	9.42	19.8	22.4	20.44	15.98	15.51	15.8	14.12	12.62	12.51	8.18	8.37	14.56
PDE_00408	27.64	22.64	21.65	20	24.69	20.24	21.94	20.01	23.75	20.31	15.57	14.44	19.29	16.8	13.66	28.81	25.48	23.71
PDE_00409	22.07	23.31	29.22	18.99	17.02	18.39	34.17	30.29	30.12	9.22	7.89	10.6	37.2	39.18	39.7	6.83	6.63	11.98
PDE_00411	1.07	0.68	0.67	0.78	0.7	0.5	0.86	0.47	0.61	0.69	1.15	0.58	1.31	1.19	1.21	1.03	1.85	2.53
PDE_00412	39.34	33	36.93	48.14	23.44	25.11	41.92	42.14	42.05	57.17	69.85	65.84	45.23	43.38	41.2	65.21	52.85	34.67
PDE_00413	327.03	265.36	285.72	23.86	4.4	5.06	156.44	153.35	165.18	8.75	11.36	10.97	215.84	229.24	198.42	5.14	7.22	4.67
PDE_00414	7.92	7.52	8.12	1	1.33	1.19	5.32	6.9	6.41	3.4	5.47	4.59	7.94	10.43	10.39	2.41	2.31	2.53
PDE_00415	26.66	25.02	23.46	62.03	73.33	69.67	22.07	24.39	25.07	37.29	30.3	36.6	21.13	27.5	27.87	75.08	71.71	57.67
PDE_00416	48.94	40.08	43.24	31.43	27.96	29.22	41.63	39.53	39.83	36.94	39.12	40.64	27.12	26.6	28.24	40.98	32.8	30.44
PDE_00417	32.67	31.3	32.06	31.96	30.61	31.51	31.45	32.65	31.38	31.03	28.6	34.17	30.44	29.7	33.11	37.7	35.64	34.04
PDE_00418	4.51	2.87	3.07	3.75	3.61	3.74	5	4.48	3.63	5.03	4.92	6.35	2.32	2.29	1.42	3.82	4.88	3.52
PDE_00419	19.43	17.23	19.73	16.79	17.49	16.82	20.11	21.41	18.81	28.93	35.46	38.22	23.15	30.85	27.19	31.48	27.79	25.46
PDE_00420	9.88	8.87	8.72	4.36	3.44	4.11	8.74	8.37	8.97	10.81	12.28	12.45	7.54	6.55	6.9	10.22	8.5	6.36
PDE_00421	37.11	24.61	24.48	204.91	431.77	357.95	43.42	47.96	46.16	103.11	73.02	88.41	50.59	55.24	51.13	705.02	672.93	427.83
PDE_00422	5.67	4.04	4.75	77.55	128.47	110.48	6.23	6.89	7.21	16.4	14.27	14.53	6.87	6.81	5.2	206	177.52	97.04
PDE_00424	34.03	30.65	30.69	214.08	246.14	233.61	51.01	39.86	35.96	82.85	91.08	135.36	34.92	38.88	39.29	183.17	198.58	228.88
PDE_00425	21	22.21	20.31	18.49	10.32	16.47	28.23	23.26	18.37	15.39	14.15	15.04	27.65	27.2	32.1	18.68	20.83	17.35
PDE_00426	39.38	45.44	54.68	26.66	29.31	30.82	38.67	39.84	36.51	26.98	20.76	28.55	46.86	45.7	49.44	31.32	23.2	19.78
PDE_00427	39.28	35.51	32.57	32.91	30.88	33.94	35.76	33.69	29.45	46.54	45.89	46.89	37.28	35.97	34.4	42.62	36.51	38.89
PDE_00428	19.95	23.11	21.4	25.5	27.4	30.83	17.14	14.78	16.26	16.49	15.97	14.4	19.28	15.72	19.36	21.9	21.97	26.49
PDE_00429	114.06	111.9	119.1	73.54	65.39	66.52	100.94	106.13	100.03	75.29	85.94	79.7	152.36	166.13	154.01	76.67	72.92	67.23
PDE_00430	9.4	7.79	8.08	15.7	13.85	14.89	7.91	7.98	8.44	12.78	11.69	13.29	4.77	5.04	5.7	21.63	20.97	21.84
PDE_00431	38.28	35.25	35.94	32.08	23.71	30.37	34.33	37.45	36.53	41.61	39.1	36.96	48.35	45.24	44.37	54.11	45.07	42.16
PDE_00432	0.64	0.54	0.26	10.14	1.22	1.16	0.42	0.53	0.34	1.41	0.96	1.13	0.17	0.38	0.33	0.57	0.79	1.34
PDE_00435	0.94	2.17	3.04	0.64	0.33	0	1.47	1.17	2.86	0.31	1.21	0.92	0.64	2.55	2.25	0.32	0.66	0.65
PDE_00436	4.89	3.26	4.69	2.72	2.19	2.37	4.06	4	3.41	5.23	5.13	6.01	3.64	3.91	4.93	3.63	3.25	3.2
PDE_00437	31.88	33.21	31.88	19.21	11.81	13.58	29.42	27.74	27.95	215.89	181.67	229.25	33.33	36.82	35.85	15.35	18.28	24.91
PDE_00439	25.85	25	25.87	37.38	38.21	45.95	27.1	24.98	23.92	25.66	24.53	24.26	31.89	34.53	36.98	40.9	31.35	26.36
PDE_00440	22.59	25.73	25.34	2.31	2.15	2.01	25.25	26.99	27.18	0.84	0.83	1.04	16.5	16.62	18.18	7.25	4.12	1.45
PDE_00441	0	0	0	0	0	0	0.26	0.25	0.28	0	0	0.27	0	0	0	0	0	0
PDE_00442	2.23	3.16	3.37	1.94	1.94	1.84	2.25	2.43	2.29	2.09	3.67	3.09	4.36	4.66	4.36	0.76	1.12	1.05
PDE_00443	7.96	9.34	6.98	3.44	2.68	2.71	7.67	8.17	7.41	3.14	2.43	2.45	11.36	12	12.87	3.36	2.53	2.31
PDE_00444	442.43	400.14	462.69	1096.71	1304.35	1361.25	553.42	509.75	532.9	938.88	1058.01	968.67	335.01	272.41	254.32	1186.49	1222.98	1372.22
PDE_00445	2.5	3.08	2.82	2.41	1.88	1.79	2.69	2.59	2.57	3.64	2.79	2.77	1.8	2.67	1.85	1.9	1.18	1.58
PDE_00446	36.53	39.13	40.54	29.38	33.23	35.36	40.88	39.98	41.82	40.85	37.34	37.63	50.9	45.2	51.64	38.68	37.75	35.17
PDE_00447	0.65	0.63	0.66	0.82	0.45	0.37	0.89	0.73	0.84	0.36	0.34	0.53	2.22	1.72	2.09	0.35	0.85	0.36
PDE_00448	79.03	104.79	97.64	26.24	23.84	16.94	121.54	130.24	117.91	68.15	38.21	53.62	173.75	151.17	181.15	6.55	15.83	7.94
PDE_00449	98.31	97.35	91.99	134.73	162.02	174.3	104.87	102.07	103.25	207.69	200.25	190.2	66.66	58	64.39	174.58	166.71	170.32
PDE_00450	0.52	0	0	0	0	0	0	0.47	0	0	0	0	0	0	0.52	0	0	0.53
PDE_00451	31.2	33.56	33	18.26	21.29	20.87	32.88	30.86	30.53	19.94	18.45	20.08	42.93	48.94	50.66	17.01	16.82	16.79
PDE_00452	50.15	41.61	43.52	28.31	21.99	24.81	36.7	37.03	34.08	41.81	39.93	38.91	24.74	21.36	22.72	30.49	24.85	21.8
PDE_00453	0.21	0.37	0.29	0.17	0.13	0.17	0.49	0.41	0.26	0.33	0.37	0.5	0.51	0.97	0.9	0.18	0.13	0.22
PDE_00454	16.74	16.37	16.62	43.7	49.01	52.07	19.6	19.9	18.04	26.93	18.83	21.28	15.89	18.67	18.44	47.96	50.69	55.91
PDE_00455	77.91	91.97	87.6	139.65	141.54	157.85	84	87.24	77.46	138.58	126.81	126.23	65.33	71.34	70.4	183.59	190.49	216.16
PDE_00456	3.77	2.31	3.04	9.76	9.35	9.08	3.45	2.51	3.92	9.14	6.61	8.89	3.81	4.18	5.14	14.34	10.12	6.15
PDE_00457	14.39	11.92	11.02	13	13.62	13.57	12.67	15.93	12.79	18.9	15.99	19.4	10.43	12.35	11.56	15.55	16.75	13.17
PDE_00458	0	1.65	0.45	0	0	0	1.96	0.12	4.83	0	0	0	3.36	1.61	2.56	0	0	0
PDE_00459	10.92	10.53	10.86	5.18	3.81	3.76	9.47	11.15	10.22	12.59	10.49	9.2	20.09	24.25	23.38	4.99	4.69	6.47
PDE_00460	21.67	26.3	25.84	17.79	13.72	13.71	23.38	22.8	18.88	25.02	19.72	24.32	30.11	30.81	36.15	17.52	17.58	15.37
PDE_00461	76	86.83	92.63	240.76	310.07	308.11	76.88	77.83	76.63	122.75	108.52	117.9	69.16	57.13	65.66	379.01	351.53	283.92
PDE_00462	43.81	41.38	40.88	41.14	46.12	47.87	37.91	38.78	41.54	42.48	42.82	43.14	42.84	42.68	46.81	45.9	40.31	42.4
PDE_00463	9.96	8.39	7.83	5.18	3.82	4.24	8.83	9.48	8.28	9.13	11.26	10.19	6.45	7.26	7.22	4.82	4.94	4.95
PDE_00464	10.91	11.8	12.99	9.18	5.29	5.61	8.54	9.24	9.3	12.18	8.89	8.86	7.56	7.68	9.22	3.83	4.62	4.01
PDE_00465	9.97	8.91	10.01	3.32	4.07	3.43	7.88	9.75	8.84	8.56	6.94	9	11.06	10.7	11.62	5.83	4.65	5.23
PDE_00466	13.57	13.5	12.63	13.68	13.33	14.43	11.64	13.21	13.21	14.41	11.47	12.64	13.65	14.2	14.33	14.18	14.28	13.61
PDE_00469	5.54	6.7	8.16	0	0	0	6.28	3.38	1.59	6.99	7.55	10.52	15.33	10.54	2.85	5.99	6.82	9.43
PDE_00471	0	0	0	2.56	0	0.86	0	0	0	0	0	0	0	0	0	0	0	0
PDE_00472	40.16	37.86	42.63	18.03	19.22	20.86	40.21	42.44	37.99	31.62	42.21	40.13	48.6	58.56	55.74	21.8	23.29	24.72
PDE_00473	20.45	18.55	24.28	86.89	99.49	94.46	26.21	32.17	24.95	83.03	95.19	96.4	0	0	0	62.77	69.83	115.57
PDE_00474	18.13	19.38	17.62	11.05	13.06	16.14	24.38	26.3	25.57	25.37	25.48	29.38	18.64	14.34	15.95	17.13	17.3	19.7
PDE_00475	20.45	27.59	28.55	4.73	6.47	7.21	22.87	24.72	21.04	65.87	74.7	73.65	18.88	20.14	19.72	27.53	26.03	32.26
PDE_00476	4.94	5.39	5.91	32.18	17.59	19.61	8.74	7.19	6.73	13.3	11.95	14.49	6.83	7.55	6.45	6.28	7.21	16.51
PDE_00477	569.99	624.87	625.17	886.82	738.33	890.63	515.22	503.59	585.6	936.38	1063.56	939.36	601.38	547.82	514.13	228.66	268.79	710.75
PDE_00478	28.83	26.52	27.94	32.76	39.1	33.29	26.56	34.79	35.04	37.28	37.07	38.51	29.23	25.76	27.76	40.63	41.25	39.19
PDE_00479	10.92	9.63	13.78	12.23	11.7	15.13	9.81	11.08	6.43	14.19	8.24	9.11	9.92	11.85	15.35	18.7	8.61	10.95
PDE_00480	29.36	27.27	22.65	40.32	37.02	29.87	29.59	26.72	28.77	36.44	31.84	30.24	28.7	25.66	29.49	50.18	48.14	40.14
PDE_00481	0	0	0	0.18	0	0	0.17	0.5	0.18	0	0.17	0	0.71	0.35	0.36	0	0	0.18
PDE_00482	0.09	0.27	0	0	0.09	0.09	0	0	0	0.46	0	0	0.37	0.28	0.94	27.62	13	1.89
PDE_00483	11.04	11.65	10.07	5.2	6.38	6.14	8.37	9.22	8.7	7.51	4.98	7.28	10.28	11.15	14.06	14.79	13.88	5.07
PDE_00484	1.65	1.07	1.21	0.22	0.98	0.44	0.58	0.63	0.61	1.61	0.69	0.8	0.66	0.65	0.83	32.71	22.91	5.31
PDE_00485	15.63	23.55	22.47	4.06	15.98	14.79	50.76	41.06	37.25	58.13	25.6	25.65	6.51	6.82	4.17	192.65	135.69	78.66
PDE_00486	32.81	40.97	38.05	24.91	27.39	30.52	40.12	41.3	40.61	45.49	32.1	31.23	15.34	16.04	16.65	74.15	61.43	52.46
PDE_00487	3.46	3.72	3.34	1.23	1.3	1.3	5.97	7.25	7.24	1.73	1.66	1.67	16.8	19.61	17.83	6.95	5.68	4.11
PDE_00488	74.54	55.59	58.61	6.17	3.32	4.55	48.09	47.39	44.69	32.45	25.02	23.71	20.99	17.97	19.36	22.03	14.53	11.9
PDE_00489	14.57	12.95	14.87	8.5	7.14	7.46	15.77	16.58	16.07	13.7	12.94	13.83	14.55	14.98	15.11	9.18	8.46	10.89
PDE_00490	132.18	135.13	142.27	67.86	70.75	74.5	120.28	138.08	118.68	145.88	163.82	172.92	102.64	118.24	100.63	69.43	79.02	87.04
PDE_00491	1504.76	1556.71	1609.74	2433.64	2140.73	2307.63	1848.91	1701.49	1794.41	1674.68	1594.88	1569.4	1289.65	1109.07	948.31	1935.48	2230.11	3460.41
PDE_00492	28.49	27.08	31.56	23.56	23.61	22.07	32.01	31.33	32.87	29.07	32.03	30.32	33.04	31.67	34.27	25.78	21.95	19.6
PDE_00493	30.99	27.7	28.93	22.5	17.06	19.16	27.78	30.07	30.84	34.29	28.61	31.57	33.16	36.39	38.12	43.68	36.17	25.51
PDE_00494	28.43	25.6	27.79	49.53	41.75	44.35	31.62	28.2	31.98	34.19	29.12	31.25	22.2	19.48	21.06	47.06	49.48	55.71
PDE_00496	10.84	11.23	9.97	6.13	5.55	6.46	9.8	10.26	10.1	13.58	13.22	13.56	11.3	10.74	12.64	8.61	8.75	7.04
PDE_00497	69.45	58.2	52.73	52.64	69.58	72.67	62.62	55.46	60.42	67.09	56.02	60.81	84.94	74.45	74.02	94.93	90.76	60.48
PDE_00498	15.88	27.36	25.27	8.53	7.04	7.45	24.8	21.48	23.36	10.33	11.32	11.2	40.2	45.73	47.67	6.7	4.86	5.34
PDE_00499	0	0	0	0	0.28	0	0.13	0	0.14	0.13	0	0.13	0.41	0	0	0.28	0.14	0.14
PDE_00500	105.58	169.25	169.96	23.1	19.58	17.45	141.82	142.92	125.44	44.98	114.36	80.03	230.11	303.07	329.29	5.82	6.21	6.78
PDE_00501	6.17	8.52	5.21	8.67	6.42	8.53	6.43	6.1	6.27	9.02	7.05	7.92	6.3	4.62	5.17	8.64	7.36	8.32
PDE_00502	55.53	70.66	62.13	58.12	37.06	34.75	64.08	52.06	56.37	59.86	64.86	55.65	60.68	47.72	49.53	25.44	28.34	22.94
PDE_00503	66.63	59.82	51.8	123.35	68.98	73.14	64.08	55.79	65.52	276.47	353.6	280.37	129.49	107.9	107.51	318.57	193.26	93.79
PDE_00504	0	0.44	0	1.36	0	0	0.41	0.41	0	0.44	0	0	0.91	0.91	0	0	0	0
PDE_00505	45.13	47.21	43.34	31.27	31.46	33.66	44.87	43.12	38.15	29.19	28.71	34.35	52.12	65.74	59.39	111.02	103.11	79.52
PDE_00506	53.23	50.43	46.47	66.62	59.3	68.82	54.35	50.97	53.29	64.65	65.25	62.3	48.34	50.28	47.9	70.87	70.99	71.16
PDE_00507	979.13	452.62	505.68	2.23	2.66	2.09	130.68	143.72	156.62	2.48	2.38	2.52	199.95	243.97	186.04	2.81	2.01	1.86
PDE_00508	3068.17	2651.15	2500.18	1234.05	745.52	794.96	3106.77	3332.3	3332.09	2429.01	1029.21	1186.09	122.05	120.84	113.61	1051.17	738.04	334.83
PDE_00509	10786.6	9935.7	9939.26	1252	928.11	869.54	11428	12371.4	12785.2	5581.96	2191.08	2784.85	460.97	420.43	390.77	1732.19	1221.5	496.2
PDE_00510	4.43	2.08	2.29	1.4	1.85	1.35	6.44	6.44	6.71	2.25	0.71	1.06	6.25	6.86	6.7	37.61	28.14	14.35
PDE_00511	0.38	0	0	0	0.39	0	0.35	0	0	0	0.36	0	0.38	0	0	1.14	0.39	0
PDE_00513	0	0	0	0	0	0	0.37	0.18	0.19	0	0	0	0	0.19	0	0.4	0.2	0.2
PDE_00514	0	0	0	0	0	0	0.59	0	0	0	0	0	0	0	0	0	0.33	0
PDE_00515	20.7	19.38	21.21	38.91	37.95	39.56	22.46	24.78	21.8	27.69	25.91	31.36	14.14	15.66	14.49	35.22	35.97	45.26
PDE_00516	0	0	0.41	0	0	0	0	0	0	0	0	0	3.21	11.77	13.39	0	0	0
PDE_00517	40.36	44.07	39.74	48.26	62.22	55.87	47.61	43.32	43.69	50.49	47.93	47.21	33.77	30.63	39.63	90.99	76.36	44.79
PDE_00518	1.88	2.21	2.01	1.87	2.3	2.32	2.27	2.71	2.59	2.3	2	1.34	1.81	1.88	2.05	4.57	3.68	2.08
PDE_00519	35.54	30.65	29.69	21.46	22.05	25.66	28.85	32.79	33.19	23.83	28.54	26.89	31.84	33.06	34.5	20.02	18.81	20.13
PDE_00520	67.93	59.7	70.32	81.64	74.4	76.58	67.57	74.8	69.18	84.44	88.55	91.62	55.48	58.07	53.69	94.45	86.18	78.54
PDE_00521	2.52	2	2.31	2.35	2.99	2.75	3.84	3.04	3.24	2.82	4.67	4.13	3.07	2.09	2.45	0.67	1.01	0.59
PDE_00522	18.76	21.1	21.53	16.52	17.36	16.68	20.27	18.59	19.51	20.98	14.84	17.06	19.24	20.7	21.63	18.3	15.43	17.9
PDE_00523	116.76	102.91	117.74	106.7	150.24	140.94	119.42	125.38	134.39	139.8	123.47	126.97	162.73	147.87	152.77	71.84	86.32	91.36
PDE_00524	0.32	0.32	0.31	0	0.67	0.33	0	0.6	0	0	1.86	1.26	0.66	0.33	0.66	1.32	0.34	0.67
PDE_00525	87.31	87.38	77.34	565.58	684.14	632.8	83.91	78.18	81.64	301.41	352.15	359.66	86.84	76.8	88.09	364.57	386.18	367.79
PDE_00526	63.79	64.23	66.63	55.84	55.34	59.23	66.44	62.21	61.41	41.48	48.31	47.53	72.39	69.38	70.2	54.04	52.73	53.81
PDE_00527	0	0	0	0.96	0.57	0	0	0	0	0	0	0	0	0	0	0	0	0
PDE_00529	14.4	15.59	13.46	36.52	25.26	31.86	17.05	17.66	18.38	22.63	19.95	30.74	16.55	14.5	13.77	28.6	24.48	26.89
PDE_00531	3.92	5.69	4.87	3.95	3.73	3.62	12.6	11.57	10.65	3.43	2.84	3.71	18.21	17.05	18.2	2.9	3.13	1.95
PDE_00532	66.41	62.17	66.47	61.35	60.89	58.38	62.2	66.3	62.81	65.34	65.1	73.64	80.59	86.77	83.34	81.19	71.65	52
PDE_00533	85.22	91.36	93.59	68.77	141.32	130.53	140.44	142.59	136.58	342.63	517.4	379.2	59.72	50.73	70.8	200.07	229.63	251.76
PDE_00534	65.06	72.11	66.01	64.62	64.04	59.55	57.57	60.92	62	65.25	67	69.76	62.9	60.56	63.36	55.65	55.09	47.42
PDE_00535	51.14	53.89	54.63	33.46	36.75	36.73	59.93	50.97	53.58	33.96	36.8	42.34	82.42	74.68	78.83	32.26	34.47	35.22
PDE_00536	33.3	31.64	32.4	16.7	16.89	16.43	38.86	40.89	36.22	29.78	27.17	34.5	59.42	61.61	67.13	22.39	22	20.36
PDE_00537	37.12	39.29	40.13	22.69	17.55	22.14	32.45	40.32	37.72	27.87	35.48	35.85	79.02	69.05	77.8	23.75	21.91	23.1
PDE_00538	43.6	34.06	35.1	11.82	13.7	12.88	83.69	82.72	66.09	24.96	19.12	21.12	166.2	221.22	211.86	93.37	103.28	102.03
PDE_00539	5.84	6.22	5.1	13.55	14.45	14.28	9.97	8.68	13.87	10.02	9.72	12.13	5.14	4.05	4.67	32.96	30.02	16.86
PDE_00540	32.3	29.78	29.83	31.08	33.13	31.01	30.94	32.42	30.05	26.47	21.44	23.99	35.52	40.26	37.79	27.86	30.57	20.56
PDE_00541	12.47	9.71	10.31	3.5	2.48	2.59	11.4	12.41	12.49	6.15	6.17	7.36	18.01	13.97	14.98	5.47	4.81	7.02
PDE_00542	65.04	44.99	47.52	244.79	294.27	269.68	54.38	59.86	54.19	90.95	90.2	79.62	36.57	32.85	35.29	315.79	332.73	303.54
PDE_00543	13.33	11.33	12.45	49.18	74.74	69.85	10.44	11.99	12.41	14.2	15.34	20.37	13.11	11.47	10.76	111.26	125.75	105.53
PDE_00544	22.71	19.68	26.19	6.8	6.9	8.89	22.88	26.89	21.83	23.87	26.43	29.76	20.86	29.56	23.45	8.86	6.21	8.69
PDE_00545	18.27	18.84	18.36	23.58	19.37	23.06	21.91	19.11	17	19.16	13.97	20.27	23.52	19.41	22.35	18.72	21.36	21.16
PDE_00546	13.43	11.55	10.31	14.5	10.91	12.83	14.52	17.01	16.26	11.21	12.02	12.3	12.67	10.68	10.8	10.86	12.14	19.11
PDE_00548	31.94	26.05	25.2	44.62	45.39	50.53	21.09	22.51	20.31	32.6	28.78	28.96	23.36	28.16	26.68	50.29	59.44	42.23
PDE_00549	24.92	29.82	28.59	31.35	29.13	29.24	23.74	20.61	20.91	22.8	18.41	21.42	23.82	24.72	31.48	25.82	21.77	18.78
PDE_00550	8.03	11.87	11.19	40.53	29.41	31.65	6.97	8.02	6.44	13.35	10.94	12.71	12.27	13.4	14.75	18.38	16.94	16.06
PDE_00551	24.11	33.78	28.1	34.23	29.06	31.77	32.13	31.7	28.81	16.07	12.14	12.99	81.67	85.96	81.55	14.82	14.19	15.45
PDE_00552	349.77	430.3	386.1	2.52	6.44	2.39	408.04	378.74	424.92	630.15	675.48	586.37	494.22	360.56	414.85	41.28	62.12	146.57
PDE_00553	0	0	0	0	0	0	0	0	0	0	0	0	0	26.82	18.02	0	0	0
PDE_00554	159.16	177.12	173.34	238.36	211.63	222.68	165.52	175.22	178.43	228.95	221.47	243.02	279.97	265.68	274.73	204.62	207.31	238.77
PDE_00555	146.13	143.1	146.15	431.86	470.5	471.56	75.95	80.95	81.3	77.73	75.91	86.88	115.55	98.65	96.42	96.23	101.96	80.8
PDE_00556	0	0	0	0	0	0.42	0	0	0	0	0	0	0	0	0.21	0	0.22	0
PDE_00557	0.08	0.16	0.16	0.26	0.25	0.34	0	0.08	0.09	0	0.08	0	0.51	0.33	0.51	0.17	0.09	0.09
PDE_00558	9.8	7.29	7.18	55.15	67.85	59.32	1.02	1.05	0.68	2.02	0.97	2.43	12.32	9.85	10.44	5.37	7.14	4.46
PDE_00559	44.05	35.88	41.33	50.39	82.9	79.78	46.19	47.97	40.96	36.18	32.88	43.67	39.91	48.03	37.28	40.01	43.1	38.43
PDE_00560	0	0	0	0	0	1.28	0	0.55	0	0	0	0	0	0	0	0	0	0
PDE_00561	13.06	12.57	15.71	37.97	36.59	39.06	9.56	6.21	6.75	7.92	7.94	8.69	9.71	6.79	9.11	34.83	30.9	25.17
PDE_00562	10.16	10.8	10.13	13.04	16.61	19.33	10.08	9.82	10.61	10.9	8.51	10.98	10.87	13.86	14.54	11.43	12.25	11.21
PDE_00563	4.14	6.03	5.67	8.29	5.34	6.2	3.66	4.66	4.83	3.81	3.06	3.78	6.02	7.47	7.12	6.1	6.66	8.17
PDE_00564	35.42	28.27	31.9	23.67	23.49	29.03	39.77	40.98	40.78	25.13	22.59	28.19	28.71	28.4	25.61	22.31	22.12	21.38
PDE_00565	10.11	8.51	8.39	2.98	2.7	3.37	10.59	10.32	11.98	5.78	4.86	6.32	19.3	18.63	18.55	2.55	2.29	2.69
PDE_00566	191.49	191.71	201.28	24.32	21.85	26.88	185.21	189.09	166.27	85.39	65.55	62.75	339.13	357.13	317.79	57.65	57.12	41.2
PDE_00568	72.12	81.28	73.65	129.59	112.6	111.76	93.52	86.55	95.01	98.67	107.44	116.81	65.68	52.18	64.92	153.51	128.57	107.71
PDE_00569	76.82	70.15	70.2	43.93	46.75	46.6	74.74	74.58	75.38	49.18	56.45	51.82	91.81	89.93	97.41	40.75	41.5	38.11
PDE_00571	3.78	3.34	2.44	0	0	0	35.28	28.54	29.41	0	0	0.11	31.92	27.8	31.64	0.46	0.34	0.11
PDE_00572	12.84	23.53	25	107.61	17.41	36.69	10.09	10.7	8.26	24.68	16.95	36.84	136.32	132.32	122.17	19.29	17.11	15.25
PDE_00573	0	0	0	0.45	0	0	0	0	0	0	0	0	0.44	0	0	0	0	0
PDE_00574	41.5	34.26	37.25	30.51	31.89	34.76	34.49	37.03	33.34	20.44	19.72	24.15	34.54	42.44	37.4	37.72	41.65	39.15
PDE_00576	113.37	101.85	107.26	108.87	134.68	119.94	104.28	110.05	106.39	153.93	189.9	161.53	99.01	93.19	86.23	144.13	141.55	127.63
PDE_00577	86.5	77.41	79.3	55.52	44.98	47.46	66.67	71.63	68.21	89.68	89.25	94.3	48.82	45.53	40.37	68.8	60.82	52.53
PDE_00578	10.04	11.8	9.77	11.76	8.89	11.4	11.01	12.11	13.06	10.96	10.39	12.82	13.2	13.02	13.87	13.35	10.56	9.84
PDE_00579	1395.1	973.35	995.06	13.92	15.38	16	1427.24	1417.66	1446.42	18.22	16.88	19.23	1665.3	1774.98	1450.87	15.53	17.08	11.72
PDE_00580	28.39	25.66	24.37	33.7	31.03	32.55	27.71	27.7	28.02	33.28	33.52	34.86	31.09	32.65	32.13	38.46	35.31	26.81
PDE_00581	24.53	24.98	26.82	16.51	15.89	15.99	26.66	23.87	25.2	25.4	23.05	23.19	26.85	23.67	28.12	18.93	20.05	19.86
PDE_00582	51.38	52.6	57.72	38.46	41.53	44.29	55.98	59.73	59.01	44.85	53.49	58.57	61.55	66.15	63.25	48.26	45.97	43.25
PDE_00583	15.57	15.71	13.79	28.57	39.92	48.22	12.66	13.33	13.26	20.89	17.73	18.39	7.57	5.62	6.25	30.46	26.91	27.12
PDE_00584	28.68	28.07	29.27	22.97	30.66	26.26	28.56	28.08	24.66	21.34	23.35	22.89	29.56	29.1	25.19	23.59	20.55	13.98
PDE_00585	72.44	63.19	76.96	77.79	80.49	72.02	71.31	78.45	73.39	65.54	67.68	72.45	93.82	117.17	100.81	67.53	67.92	56.34
PDE_00586	160.23	162.15	150.9	163.36	144.08	152.95	158.31	150.88	145.73	194.65	190.74	191.05	115.29	102.77	110.61	178.25	173.89	150.31
PDE_00587	42.62	40.86	37.03	31.24	32.92	33.41	39.36	35.58	34.06	34.58	34.9	34.72	35.23	40.19	47.17	32.21	35.88	28.62
PDE_00588	7.28	7.61	7.94	4.9	3.64	4.71	8.69	9.59	8.47	12.84	16.05	14.59	7.39	8.24	6.87	2.3	2.4	5.2
PDE_00589	47.83	65.15	63.15	14.84	11.6	12.46	71.36	79.05	60.25	20.05	28.45	20.77	200.42	240.52	245.7	11.97	10.55	19.25
PDE_00590	24.42	20.75	18.03	19.03	17.07	16.73	19.16	16	19.57	16.89	15.85	16.63	20.08	18.62	16.55	17.03	16.66	16.49
PDE_00591	2.52	2.89	3.46	0.31	0.51	0.36	2.39	1.89	1.47	1.26	4.45	3.08	1.92	2.78	3.2	0	0.19	0.13
PDE_00592	0.89	0.5	0.57	26.03	64.55	49.98	1.22	0.84	1.09	6.03	5.75	8.5	0.88	0.74	0.96	118.87	104.22	76.86
PDE_00594	30.77	11.41	10.38	1.01	9.4	9.4	23.46	22.47	24.98	4.04	0.93	1.33	2.03	1.64	1.53	13.35	5.13	2.27
PDE_00595	8.07	16.26	15.69	79.33	34.48	38.46	23.24	23.94	23.05	79.03	26.57	59.19	52.56	67.32	77.8	18.62	14.29	24.83
PDE_00596	7.85	6.85	6.54	3.93	4.56	4.29	7.23	7.45	7.66	7.1	6.67	7.21	8.33	8.49	7.76	7.17	6.15	5.2
PDE_00597	50.52	49.61	48.72	40.43	41.34	38.2	51.43	53.03	47.21	35.39	40.98	39.1	57.76	66.99	65.14	33.02	35.83	35.54
PDE_00598	0.47	0.55	0.38	0.16	0.24	0.48	0.46	0.84	0.98	0.16	0.31	0.08	0.56	0.63	0.81	0.91	0.49	0.49
PDE_00599	11.08	7.61	6.31	2.54	3.32	2.95	16.94	18	17.62	0.72	0.83	0.84	20.31	18.4	18.84	6.49	6.25	13.57
PDE_00600	0.48	0.21	0.14	0.07	0	0.07	0.41	0.2	0.14	0.42	2.59	2.82	2.35	1.47	1.14	0.07	0	1
PDE_00601	0.77	0.26	0.25	0.27	0	0.13	0.13	0.25	0.27	0.13	0.38	0.26	0.66	0.13	0.8	0	0.27	0.8
PDE_00602	31.5	33.39	32.16	4.48	7.23	6.6	26.48	21.08	28.75	11.97	24.76	12.83	36.54	30.72	32.6	6.89	5.35	4.36
PDE_00603	21.57	24.56	25.76	21.94	11.67	12.21	35.81	35.7	36.54	13.76	8.41	12.27	24.63	24.51	22.53	23.95	15.33	13.52
PDE_00604	21.91	11.94	10.81	6.55	18.45	7.67	18.21	17.44	19.27	22.59	11.68	14.64	42.96	43.76	51.12	93.76	72.47	33.95
PDE_00606	2.57	2.23	3.27	0.75	2.68	1.09	2.64	2.95	3.48	2.09	2.03	2.86	5.81	6.04	5.3	1.08	1.87	2.44
PDE_00607	3263.24	2542.45	2439.8	3.96	2.87	3.91	3574.2	3294.73	3497.12	4.38	8.63	5.12	5401.67	6399.4	5721.64	2.17	10.02	2.12
PDE_00608	36.9	33.98	33.99	48.9	46.4	52.87	47.36	45.51	46.39	43.99	40.82	48.68	53.13	50.07	48.61	44.79	49.18	53.26
PDE_00609	23.68	24.55	23.99	17.12	15.62	15.37	27.05	26.45	25.51	14.59	15.23	17.19	34.83	34.82	36.33	15.76	15.19	13.69
PDE_00610	10.79	10.38	10.74	5.87	4.37	7.03	9.46	9.44	8.8	1.24	1.08	1.28	4.8	4.78	4.76	1.81	2.11	1.81
PDE_00611	16.32	19.67	18.09	1.26	1.88	1.2	25.81	27.34	26.41	2.54	1.86	2.81	32.58	36.34	44.58	1.59	1.43	1.31
PDE_00612	5.66	5.24	4.05	25	22.18	23.29	6.34	4.67	6.38	6.04	10.29	7.07	13.14	13.59	13.96	25.93	25.14	23.74
PDE_00613	86.76	98.2	87.23	104.1	82.13	107.25	90.54	97.49	96.26	116.91	118.01	126.18	86	72.8	80.62	103.27	92.13	99.25
PDE_00614	25.15	20.83	23.65	26.49	27.27	29.87	27.16	28.26	25.07	24.07	26.43	30.51	19.97	22.52	20.25	21.06	21.88	22.75
PDE_00615	482.16	394.03	467.44	349.17	408.39	376.95	393.31	381.97	359.76	447.42	429.58	442.46	295.36	286.11	234.15	245.55	274.72	285.18
PDE_00616	23.86	24.62	22.81	20.67	17.41	19.16	23.8	25.57	24.72	29.99	29.03	33.54	24.38	22.19	20.42	21.3	21.14	23.35
PDE_00617	0	0.2	0	0	0	0	0	0	0	0	0	0.19	0	0	0	0	0	0
PDE_00619	120.39	121.64	131.86	106.24	112.15	114.15	140.32	140.66	142.65	155.78	147.4	177	123.53	116.34	116.3	116.59	117.61	107.48
PDE_00620	1267.47	960.86	1040.37	3498.52	1255.68	1189.09	943.1	901.98	991.53	2264.33	2145.52	2293.19	841.85	799.35	759.97	1154.02	1240.32	1133.2
PDE_00621	2233.24	1577.62	1716.37	5718.9	2174.37	2071.88	1678.04	1600.4	1574.57	3930.1	3953.44	3794.57	1347.74	1306.25	1149.92	1549.86	1882.14	1770.55
PDE_00622	48.15	40.79	38.42	76.68	67.21	69.25	54.2	41.98	44.35	56.55	47.98	57.23	52.21	40.35	38.62	75.89	64.01	67.86
PDE_00623	774.46	712.74	759.44	976.87	1049.53	1057.24	769.73	760.76	739.9	922.72	1048.87	923.4	696.87	627.13	522.45	964.87	1050.5	1366.06
PDE_00624	15.01	13.47	14.01	30.84	22.02	29.86	23.27	15.53	15.14	22.98	28.72	38.15	11.53	11.17	13.94	37.63	44.46	59.53
PDE_00625	0.95	1.8	1.38	0.46	0.34	0.41	3.97	3.88	3.89	1.03	1.31	1.2	8.36	8.08	10.02	0.45	0.33	0.53
PDE_00626	19.93	17.53	17.13	19.49	13.26	16.41	20.9	27.42	23.49	17.41	19.33	18.21	15.53	14.95	14.27	11.04	13.54	23.75
PDE_00627	22.23	19.66	22.15	16.9	17.75	18.11	19.85	21.85	18.79	21.72	24.91	24.02	25.36	28.37	30.34	13.4	14.92	16.24
PDE_00628	8.26	11.4	8.93	5.74	4.85	5.56	11.72	7.58	10.07	7.53	11.26	8.59	15.85	12.88	15.98	6.36	5.8	5.54
PDE_00629	1642.03	1751.73	1721.09	2976.58	2538.32	2965.92	1846.96	1873.06	1893.65	1927	1921.12	1861.85	1157.45	1021.62	963.92	2322.62	2704.12	4080.92
PDE_00630	0.4	0.36	0.26	0.48	0.34	0.71	0.29	0.29	0.41	0.5	0.43	0.43	0.58	0.5	0.21	0.49	0.56	1.16
PDE_00631	110.62	115.11	113.33	117.9	105.84	115.3	111.49	115.58	128.6	161.21	160.79	157.6	105.8	97.14	110.97	144.06	146.28	122.36
PDE_00632	4.35	3.5	3.69	3.52	3.32	4.05	4.84	4.3	4.41	2.09	1.84	2.39	2.78	2.74	2.8	4.12	3.46	2.54
PDE_00633	43.85	48.24	42.74	29.29	20.23	27.76	36.96	41.22	48.35	58.63	143.31	75	49.7	53.23	44.98	6.93	12.4	16.6
PDE_00634	5.29	4.28	4.32	2.68	2.92	4.22	3.74	4.79	4.04	4.06	4.27	4.1	4.61	4.86	4.82	3.45	3.52	3.22
PDE_00635	44.6	41.13	48.04	39.76	43.95	44.28	45.47	44.98	39.6	39.01	41.06	44.34	46.69	52.77	45.88	35.31	36.02	36.9
PDE_00636	0	0	0.2	0	0	0	0	0	0	0	0.2	0	0	0.21	0	0	0.22	0
PDE_00637	18.47	16.81	18.37	238.74	257.62	233.11	17.42	20.13	18.97	74.74	95.94	117.45	15.27	18.58	18.43	179.99	209.71	207.78
PDE_00638	47.8	47.48	44.86	2445.54	3967.3	3527	95.77	87.77	76.04	527.15	559	840.55	76.71	68.43	66.93	2601.39	2762.01	2161
PDE_00639	4.75	6.41	4.46	18.94	19.45	17.67	6.64	6.72	6.71	9.72	10.09	11.97	4.6	4.6	5.28	16.77	16.94	16.49
PDE_00640	27.2	31.39	29.07	38.85	38.87	44.01	33.35	32.98	32.52	26.62	24.56	26.42	29.35	30.31	34.33	25.2	26	29.25
PDE_00641	0	0	0	0.96	0	1	0	0	0	0	0	0	0	0	0	0	0	0
PDE_00642	20.39	21.49	16.37	34.32	26.81	31.93	18.39	20.88	19.75	30.65	26.81	29.68	23.92	27.16	26.49	24.54	25.9	23.57
PDE_00643	285.06	280.33	303.87	222.33	254.41	272.76	278.85	288.01	275.78	598.39	615.97	592.78	330.02	285.46	297.45	223.71	267.38	263.13
PDE_00645	11.92	10.62	11.49	11.29	10.53	12.09	14	14.13	13.11	12.48	12.82	15.48	11.37	9.28	10.14	13.85	15.02	13.79
PDE_00646	4.32	11.03	12.64	6.49	2.65	4.14	11.69	12.05	7.62	3.62	5.42	1.39	7.77	7.46	8.26	0	0	0
PDE_00647	12.75	11.64	12.51	16.39	14.69	14.56	12.79	14.78	13.6	17.38	12.15	17.16	13.63	11.09	13.43	14.45	14.36	18.18
PDE_00648	27.63	20.88	20.41	21.55	21.22	22.14	20.12	21.53	20.82	21.32	21.19	22.37	13.85	11.06	12.34	24.9	21.88	23.35
PDE_00649	0.86	1.7	0.83	2.04	0.3	0.29	0.27	2.14	1.45	1.14	1.1	0.84	4.95	5.52	3.51	0.59	1.49	1.19
PDE_00650	8.09	6.48	8.61	5.5	5.75	5.51	8.03	8.59	8.72	5.33	5.86	6.4	6.51	9.21	6.72	3.89	3.86	5.13
PDE_00651	18.92	15.57	19.55	5.86	5.34	5.39	16.98	18.35	16.64	12.32	17.23	15.73	20.84	18.53	15.84	4.81	3.44	4.85
PDE_00652	546.07	511.72	466.03	15.68	38.67	25.56	899.69	853.68	820.12	25.58	7.72	20.77	1240.22	1420.6	1620.59	78.6	62.94	43.16
PDE_00654	0	0	2.47	0	0	0	0.59	0.58	0	1.27	1.2	1.84	0.65	0	0.66	1.28	0	0.67
PDE_00655	0.9	1.32	2.15	0	0.93	0	0.83	0.82	0.45	0.89	0.42	2.59	2.27	0	1.37	1.8	0.46	1.4
PDE_00658	30.47	29.16	29.31	36	32.51	32.76	32.19	30.75	35.93	37.94	37.41	43.46	37.02	28.14	32.99	46.61	45.65	44.16
PDE_00659	71.93	64.98	83.85	85.54	87.46	92.9	68.64	80.44	70.86	80.29	95.53	92.36	57.22	70.22	47.12	92.55	94.64	88.75
PDE_00660	18.02	17.03	15.11	28.37	22.23	26.56	16.55	18.99	16.58	20.33	14.28	18.35	20.66	16	20.54	25.09	26.28	28.91
PDE_00661	27.17	26.36	25.42	42.91	53.88	51.97	28.08	26.26	25.77	28.68	26.89	29.31	24.79	26.28	28.52	66.95	63.7	47.5
PDE_00663	167.66	111.39	157.11	290.38	237.14	225.63	99.38	111.13	102.23	87.04	127.82	103.82	89.28	91.88	71.3	283.21	306.65	238.93
PDE_00664	0.25	0.12	0.12	0	0.13	0.06	0.18	0.24	0	0.13	0	0.12	0.13	0.13	0.06	0.07	0.07	0.06
PDE_00665	0	0	0	0	0	0	0	0	0	0	0	0	0.14	0	0	0	0	0
PDE_00666	74.18	65.11	69.06	54.24	30.03	30.55	74.83	78.43	67.4	39.54	26.92	43.44	82.29	108.03	103.88	47.26	46.41	41.69
PDE_00667	3.4	11.03	5.45	0.5	0	0	69.07	67.64	41.77	4.13	7.37	6.73	69.14	73.65	76.82	1.65	1.4	0.5
PDE_00668	10.38	9.52	8.77	18.6	12.43	14.33	11.01	11.17	8.87	11.06	10.6	8.93	10	9.54	9.85	13.35	11.81	9.81
PDE_00669	72.75	72.68	82.64	37.7	50.15	45.88	59.56	69.76	72.97	54.87	60.94	57.3	138.69	123.01	123.44	65.17	52.11	45.56
PDE_00670	155.01	174.31	166.76	144.58	134.01	140.84	165.05	146.67	166.21	155.47	124.6	133.91	163.98	145.06	159.08	178.67	163.3	157.71
PDE_00672	28.57	25.24	25.03	23.95	24.56	26	29.36	30.77	29.6	24.9	28.63	32.17	26.42	26.2	25.1	32.42	33.55	31.57
PDE_00673	50.77	41.49	44.07	19	30.55	24.03	40.3	40.97	34.64	41.56	44.06	43.54	67.23	62.95	50.49	47.16	45.84	36.39
PDE_00674	10.59	8.52	8.87	11.64	9.9	10.55	10.77	11.48	12.17	7.4	5.65	5.27	15.42	13.33	11.9	11.77	9.77	8.68
PDE_00675	1.97	2.21	1.52	0.55	0.49	0.79	1.76	1.46	1.51	0.97	1.86	1.49	1.89	1.85	2.14	1.38	1.83	1.55
PDE_00676	67.86	80.18	81.13	38.25	43.93	41.72	72.55	78.8	77.95	132.16	114.56	124.32	31.96	31.77	29.44	58.99	57.21	54.23
PDE_00677	1239.38	1029.71	1205.06	1219.04	1265.37	1316.03	1184.27	1221.82	1165.95	1061.86	1082.17	1232.74	736.76	762.46	662.87	932.25	1038.67	1276.24
PDE_00678	20.21	18.04	18.28	0	0	0	22.88	18.06	19.33	0	0	0	16.85	18.81	20.28	0	0	0
PDE_00679	7.17	6.94	5.63	220.22	262.74	255.62	4.72	5.59	5.74	106.74	77.79	93.51	6.18	3.18	3.26	176.52	197.89	190.69
PDE_00680	27.43	26.97	29.94	17.7	18.87	19.09	33.44	35.22	28.08	27.65	30.13	33.25	31.92	41.56	39.17	19.42	19.03	16.76
PDE_00681	0	0	0	0	0	0	0	0	0	0.19	0	0	0	0	0	0	0	0
PDE_00682	94.64	97.81	94.5	89.58	104.57	92.98	92.5	84.67	93.55	74.09	66.42	74.96	119.49	110.39	122.69	87.86	85.77	93.82
PDE_00683	53.05	32.85	38.12	74.86	93.73	85.14	46.75	45.93	49.42	92.59	94.64	111.03	40.7	39.93	43.28	69.07	109.21	97.46
PDE_00685	14.08	12.42	10.76	19.38	17.14	16.52	19.76	20.35	21.2	18.66	17.11	18.59	12.49	11.43	10.2	15.7	17.2	35.23
PDE_00686	0.79	0.86	0.69	0.78	1.39	1.27	1.14	1.1	1	2.03	2.15	2.66	1.35	1.37	1.6	4.38	3.86	2.8
PDE_00688	30.33	29.02	28.58	33.72	31.86	33.12	28.61	26.64	26.75	25.45	26.17	25.86	36.45	37.68	39.1	28.71	28.29	27.03
PDE_00689	5.04	5.42	5.12	4.18	5.14	4.9	5.44	5.59	5.59	5.49	4.56	6.03	5.84	5.8	5.22	9.9	8.65	6.25
PDE_00690	20.44	32.5	35.44	15.33	9.39	9.17	43.89	41.24	39.2	38.66	43.96	42.9	61.07	52.65	57.35	7.62	10.87	9.38
PDE_00691	0.14	0.1	0	0.1	0	0.05	0	0.05	0	0	0.09	0.05	0	0.05	0.05	0	0.05	0
PDE_00692	44.64	36.72	43.58	26.75	29.22	31.26	40.94	42.48	39.64	48.46	54.6	57.24	42.12	48.99	41.7	29.31	29.13	23.61
PDE_00693	1.02	1.65	1.21	0.82	0.15	0.81	1.41	1.88	1.73	3.76	2.78	3.37	2.21	3.06	4.05	0.91	0.53	1.12
PDE_00694	1.08	0.21	0	0	0	0	0	0.42	0.22	0	0.11	0.11	0.33	0.33	0.33	0	0	0
PDE_00695	0	0	0	0	0.38	0.19	0	0	0	0	0	0.18	0	0	0	0	0	0.38
PDE_00696	0.2	0	0	0	0	0	0.1	0.29	0.1	0	0	0	0	0	0	0	0	0
PDE_00698	266.2	116.63	126.29	12.69	12.32	13.96	114.25	120.77	95.37	20.9	22.28	22.48	19.06	23.9	18.12	26.35	23.94	9.07
PDE_00699	45.81	44.88	51.7	61.25	54.29	56.58	45.32	48.01	45.34	52.71	52.54	53.76	42.91	43.77	42.48	61.86	67.51	63.46
PDE_00700	63.14	78.96	52.66	41.15	34.67	31.59	76.3	64.08	65.77	22.61	32.76	21.53	78.46	76.22	70.64	16.06	22.71	18.03
PDE_00701	34.89	27.79	30.35	44.27	34.1	37.86	39.3	46.31	44.27	28.72	30.64	31.25	35.31	34.17	28.21	31.84	26.84	52.08
PDE_00702	0.2	0.1	0.26	0.03	0.1	0.03	0.19	0.23	0.14	0.13	0.03	0.1	0.27	0.17	0.34	0.07	0.07	0.1
PDE_00703	100.8	79.3	91.55	84.88	105.69	100.29	100.14	110.07	105.64	107.45	118.02	108.51	88.7	94.26	80.69	96.58	109.81	120.87
PDE_00704	17.51	18.36	15.15	6.87	8.24	8.19	15.21	13.09	16.02	17.25	22.88	21.95	45.19	41.49	44.19	9.67	9.05	8.01
PDE_00705	20.58	17.02	15.19	9.32	11.82	13.52	15.67	14.35	14.97	13.67	16.04	15.32	27.34	27.04	23.76	26.06	23.57	13.86
PDE_00706	82.56	104.27	107.37	61.24	34.55	44.91	96.56	98.1	93.48	67.34	58.49	61.61	142.53	136.67	140.69	44.17	40.29	41.09
PDE_00707	119.17	120.94	117.73	54.58	44.18	47.32	112.57	114.49	111.51	69.37	59.37	69.21	168.23	157.32	175.49	42.78	36.05	32.08
PDE_00708	29.32	23.71	27.24	15.36	18.7	17.13	24.77	26.18	19.99	19.63	22.5	19.74	20.2	31.55	29.96	16.37	16.59	20.04
PDE_00709	10.82	13.49	10.84	2.79	5.93	2.71	12.17	10.46	14.72	2.71	4.4	3.13	9.94	11.06	8.31	2.89	1.74	0.46
PDE_00710	0	4.76	0	112.78	142.92	146.01	34.69	32.56	20.24	83.4	56.76	99.77	0	0	0	172.16	155.65	148.43
PDE_00711	107.95	114.88	109.54	206.16	266.99	256	165.37	149.79	151.87	216.8	201.39	230.26	84.95	77.82	82.77	332.55	306.69	280.36
PDE_00712	7.09	11.21	10.95	29.24	20.2	7.32	6.06	13.56	6.79	13.36	31.37	35.14	2.32	9.58	4.65	25.38	9.08	23.55
PDE_00713	40.34	39.78	36.16	44.6	34.79	38.53	37.04	41.41	38.05	47.24	45.35	43.77	34.81	31.02	31.42	35.64	34.53	43.63
PDE_00714	137.62	139.58	150.52	199.12	145.03	193.97	133.76	138.99	136.87	203.75	210.49	209.51	110.6	107.3	86.4	89.51	94.75	181.48
PDE_00715	8.92	6.14	5.35	12.79	13.16	14.61	7.32	7.78	8.22	8.13	6.46	7.94	7.21	7.47	5.75	11.39	10.84	9.07
PDE_00716	12.9	11.66	13.19	15.08	19.1	19.19	21.65	18.39	21.28	6.01	4.72	6.48	32.64	28.2	29.29	34.66	31.65	21.69
PDE_00717	26.31	25.55	28.5	27.59	27.76	27.58	26.2	29.03	27.33	24.03	25.19	26.75	26.21	27.33	29.12	29.29	31.72	29.26
PDE_00718	8.61	8.12	7.78	13.05	15.11	14.03	9.9	11.38	10.09	15.12	12.36	17.02	8.63	6.08	6.49	28.8	23.88	19.16
PDE_00719	0.4	0	1.52	4.01	0.41	0.41	0	0.36	1.19	0.78	1.13	0.38	0.8	0.8	2.02	0.4	0	2.06
PDE_00720	26.08	32.18	28.63	14.8	11.43	8.82	24.84	21.23	24.41	7.11	5.4	5.62	31.35	26.28	32.62	4.45	4.61	5.95
PDE_00721	24.95	26.1	25.23	28.77	27.33	28.96	33.23	34.25	29.42	25	29.63	33.84	55.61	72.09	75.39	29.51	33.12	27.56
PDE_00722	0.05	0	0	0	0	0	0	0.05	0	0	0	0	0.06	0.19	0	0	0	0
PDE_00723	181.17	164.85	185.28	285.03	349.27	351.32	207.88	208.62	204.95	282.66	265.47	291.2	163.26	153.36	138.99	297.62	299.17	322.02
PDE_00724	54.38	51.61	49.2	69.3	68.13	73.13	55.44	46.18	51.25	62.67	65.38	60.41	45.15	46.37	45.38	83.4	82.51	75.36
PDE_00725	49.68	44.86	46.65	36.91	40.56	41.72	45.7	48.31	48.16	55.94	48.83	57.65	39.11	36.56	34.38	46.51	47.62	40.5
PDE_00726	0.26	0.38	0.25	0	0.13	0.26	0.12	0.49	0.13	0.26	0.25	0	0.92	1.04	1.19	0.4	0	0
PDE_00727	2.13	2.3	2.27	4.7	3.09	4.92	2.53	2.01	1.59	1.11	0.87	1.04	5.19	5.15	5.57	0.76	0.96	0.74
PDE_00728	6.19	8.12	5.62	4.51	2.65	4.2	4.68	8.56	4.05	5.6	6.21	4.49	8.07	4.6	4.2	2.06	3.18	7.54
PDE_00729	11.96	11.35	10.43	12.22	9.72	11.26	12.79	13.24	11.13	10.75	11.37	11.23	13.37	12.34	11.26	11.23	11.4	12.44
PDE_00730	58.33	51.53	54.81	111.31	71.38	101.09	60.06	61.52	53.91	95.18	110.16	97.17	59.73	39.34	41.34	84.33	89.9	107.49
PDE_00731	31.89	29.18	30.92	28.13	31.3	32.53	31.46	30.62	32.5	27.91	24.95	26.32	26.93	25.88	27.56	28.53	29.73	24.59
PDE_00732	37.62	40.56	40.85	30.92	38.18	37.63	39.99	37.57	35.07	38.83	36.3	38.83	47.87	43.52	48.99	40.73	34.26	28.01
PDE_00733	81.67	82.95	71.41	212.6	175.88	216.06	82.73	82.43	83.52	130.97	138.6	156.13	117.34	87.83	105.11	169.13	181.5	201.87
PDE_00734	33.61	44.29	37.17	68.79	75.57	75.58	44.51	40.48	41.09	67.47	53.56	68.87	40.71	25.26	35.65	81.17	81.53	68.53
PDE_00735	15.23	14.37	13.24	25.55	31.8	34.53	13.53	15.04	13.23	21.77	18.84	20.93	13.29	13.8	17.15	27.49	27.6	25.74
PDE_00736	85.56	73.29	77.55	67.69	76.67	72.68	82.04	77.37	79.82	57.72	45.79	54.4	81.88	91.19	90.84	68.14	68.76	53.27
PDE_00737	5.98	4.47	4.3	25.8	41.69	37.22	4.05	4.35	5.02	4.52	3.6	4.02	5.35	5.29	4.73	12.07	11.1	7.97
PDE_00740	0.12	0.12	0.12	1.34	0.49	0.24	0	0.23	0.12	0.47	0.58	0.23	0	0	0.24	0.12	0.12	0.37
PDE_00741	27.73	30.92	32.21	10.17	9.82	9.53	26.63	26.55	29.21	95.48	138.07	99.76	31.34	18.87	25.52	21.56	21.23	20.25
PDE_00742	0	0	0	0	0	0	0.42	0	0.46	0.45	0	0	0	0	0.46	0	0	0
PDE_00743	49.29	51.85	57.79	25.72	18.27	25.28	60.89	62.28	58.29	45.03	62.29	63.93	59.17	75.07	80.33	13.29	13.32	20.16
PDE_00744	1.15	1.61	1.2	0.92	0.77	1.12	1.14	0.91	1.15	1.1	1.37	1.19	3.06	2.48	3.02	0.75	0.78	1.26
PDE_00745	43.21	39.61	35.76	33.67	29.11	27.39	37.94	37.85	38.34	33.59	28.37	34.78	48.9	49.12	49.07	33.05	31.73	29.14
PDE_00746	172.49	149.35	157.24	159.11	136.7	148.12	167.17	174.17	169.14	126.67	107.29	112.88	143.79	148.09	134.99	128.86	131.12	119.27
PDE_00747	48.79	42.61	37.86	44.4	46.52	52.16	40.72	37.74	40.22	34.04	32.48	37	38.71	32.19	37.8	42.24	41.5	42.68
PDE_00748	36.09	35.53	35.06	25.94	25.98	28.83	38.2	34.93	35.28	49.7	51.79	55.76	22.63	20.08	23.16	39.33	36.66	39.05
PDE_00749	36.95	35.51	37.9	50.75	49.9	52.38	39.93	42.37	36.24	47.84	47.38	54.7	29.79	36.73	35.5	50.64	54.56	52.83
PDE_00750	0	0	0	0.07	0.07	0	0	0.07	0	0	0	0	0	0	0	0	0	0
PDE_00751	38.55	30	34.26	149.43	143.67	147.11	44.81	43.94	44.61	124.61	120.94	118.77	31.84	26.66	20.54	151.25	154.58	169.03
PDE_00752	17.19	32.15	33.57	0.66	0.51	0.73	37.11	39.5	38.42	0.79	0.14	0.36	9.51	12.95	8.12	0	0	0.22
PDE_00753	644.9	485.17	435.85	8.84	7.09	9.48	718.64	661.33	700.05	9.2	11.05	10.45	613.01	662.74	671.77	3.37	3.93	3.39
PDE_00754	0	0	0	0	0	0.41	0	0	0	0.4	0	0.78	0	0	0	0	0	0
PDE_00755	12.35	22.43	14.92	13.41	8.07	7.54	14.75	14.56	11.42	9.95	11.64	9.23	22.61	19.52	28.35	6.88	9.46	5.69
PDE_00756	145.89	139.55	142.54	92.87	90.25	101.98	151.35	134.48	135.91	71.32	69.18	82.86	200.14	198.49	188.18	57.06	53.78	56.93
PDE_00757	50.15	48.71	58.46	89.24	89.03	107.14	62.62	57.62	60.26	87.16	104.38	97.5	52.22	36.27	39.2	117.14	113.93	107.53
PDE_00758	26.7	22.09	28.94	24.86	33.18	29.1	30.76	29.48	27.47	27.7	26.94	30.35	25.75	31.36	28.96	23.48	28.54	24.44
PDE_00759	22.21	19.09	19.82	12.55	12.26	12.06	21.54	23.61	22.55	19.88	21.91	23.01	29.58	28.09	25.23	18.64	17.74	17
PDE_00760	11.02	15.07	13.61	0.59	0.35	1.05	34.35	32.45	29.31	10.96	6.38	5.54	45.43	52.46	62.54	15.81	5.62	2.84
PDE_00761	20.64	24.94	25.5	6.11	5.61	5.6	31.63	30.71	26.32	17.03	20.25	23.82	64	76.58	90.68	15.32	11.62	9.14
PDE_00762	4.31	7.53	6.16	1.56	0	0.26	4.81	3.57	3.09	2.28	1.23	2.73	3.88	4.12	4.42	1.57	1.59	1.05
PDE_00763	147.29	118.24	129.33	37.78	39.12	37.7	88.55	82.69	98.69	63.36	80.53	60.74	130.96	122.62	104.64	27.24	29.08	23.61
PDE_00764	2.14	2.31	2.22	0.06	0.1	0.08	1.56	1.55	1.67	0.51	2.13	1.04	4.08	3.41	3.74	0.11	0.15	0.15
PDE_00765	12.48	9.35	11.26	23.66	29.15	30.61	15.25	13.64	15.68	15.2	17.25	20.04	12.26	10.92	10.77	33.14	30.55	23.79
PDE_00766	14.5	12.02	10.65	12.31	12.98	14.8	16.65	17.19	16.41	17.58	22.01	20.69	13.22	13.4	12	25.65	25.98	23.55
PDE_00767	48.54	46.66	45.69	77.39	74.25	77.59	44.43	48.56	47.97	65.92	63.46	70.19	40.24	38.78	34.76	85.9	89.85	79.7
PDE_00768	165.97	191.21	154.92	277.21	259.68	312.77	199.13	179.81	191.82	258.88	232.63	242.15	174.74	164.96	149.99	290.39	294.93	278.52
PDE_00769	8.06	6.55	6.72	3.45	2.86	3.5	6.83	7.36	6.09	5.09	4.44	4.36	5.64	5.54	5.07	4.8	4.89	4.89
PDE_00770	173.9	232.65	209.62	15.55	29.38	25.6	337.55	376.53	369.67	247.98	160.07	159.82	34.08	28.88	34.8	110.98	93.11	48.66
PDE_00771	29.11	36.53	35.11	28.37	24.75	33.29	33.96	32.82	31.69	16	9.76	16.07	34.61	38.13	40.09	12.11	12.31	17.86
PDE_00772	10.07	10.82	21.8	19.96	9.05	21.5	26.83	19.41	12.1	6.76	0.06	9.09	0.89	8.66	0	4.22	0	4.74
PDE_00773	1.67	2.49	1.68	1.08	0.76	0.91	1.68	1.68	1.83	0.79	0.42	0.95	4.78	5	5.56	1.29	1.07	1.43
PDE_00774	9.73	11.01	12.73	5.8	3.78	4.32	12.12	11.73	10.71	4.42	3.26	3.6	11.42	11.76	13.69	3.21	3.67	3.31
PDE_00775	0.17	0.17	0	0.6	0.26	0.51	0.24	0.32	0.43	0.75	0.66	1	0.43	0.42	0.17	0.7	0.7	0.26
PDE_00777	610.99	598.75	535.36	723.61	752.82	814.77	598.42	548.33	577.53	546.52	508.11	541.71	543.47	524.55	540.62	769.82	735.36	661.27
PDE_00778	73.7	72.8	68.48	83.31	76.84	79.35	77.57	75.34	74.6	62.49	52.87	57.21	93.1	125.52	136.99	83.16	82.91	76.61
PDE_00779	15.02	16.82	15.6	13.18	11.79	12	19.3	19.58	17.59	20.41	16.07	15.59	21.83	20.94	25.33	10.83	9.9	10.67
PDE_00780	1885.06	1887.95	2075.67	2661.38	2603.54	2780.38	2076.72	1988.75	2084	2065.34	1918.75	1976.59	1614.89	1357.76	1325.02	2512.2	2850.35	4112.49
PDE_00781	43.14	31.77	37.18	48.73	44.08	50.91	37.88	39.43	41.6	45.47	40.69	40.01	32.56	26.26	30.18	47.14	43.86	48.23
PDE_00782	18.25	15.11	18.04	11.3	12.11	13.07	18.41	17.86	16.69	16.58	21.27	23.03	13.3	17.87	15.53	11.42	11.41	10.87
PDE_00783	6.28	5.45	5.49	3.28	3.44	3.34	6.44	6.68	6.05	5.63	5.49	6.21	4.85	4.92	4.4	5.53	5	5.24
PDE_00784	1.24	1.2	1.45	0.81	0.62	0.95	1.15	1.3	1.29	0.68	0.79	0.53	3.09	4.09	3.45	1.17	1.03	0.84
PDE_00785	20.4	20.07	22.34	19.01	25.59	25.23	23.93	23	22.26	19.5	23.53	23.59	22.95	19.61	17.91	24.17	23.16	19.61
PDE_00786	19.49	30.93	32.13	1.94	1.03	1.35	16.57	17.93	19.72	32.76	74	63.15	18.25	17.27	18.37	2.73	3.18	5.22
PDE_00787	15.72	14.54	15.4	15.59	7.71	12.99	13.29	11.33	12.55	15.74	15.26	17.75	12.22	10.73	9.42	9.97	8.36	10.31
PDE_00788	4.24	4.68	4.63	3.2	1.11	1.98	4.14	3.37	4.66	3.44	2.17	2.34	5.66	6.33	6.22	2.47	2.11	1.56
PDE_00789	69.49	88.2	87.66	0.23	1.47	0.39	67.92	75.85	75.56	162.36	122.35	169.43	11.08	10.99	10.91	27.54	32.53	38.95
PDE_00790	147.92	195.51	203.42	1.3	4.15	0.92	112.03	136.87	134.74	378.24	311.8	322.58	27.83	25.54	25.19	61.02	85.15	134.32
PDE_00791	59.41	80.9	85.98	0.31	1.16	0.3	64.1	72.75	72.12	169.96	132.81	161	17.22	14.73	16.83	17.21	27.41	45.99
PDE_00792	164.16	247.12	250.88	6.97	6.4	5.72	191.54	208.26	211.04	523.33	395.38	469.04	39.33	36	35.44	68.16	80.44	149.68
PDE_00793	30.66	35.29	35.75	3.3	3.92	3.92	30.74	36.33	35.08	64.87	63.02	72.29	12.25	11.9	11.64	9.68	12.07	18.19
PDE_00794	457.69	557.38	544.66	2.01	12.17	2.17	517.16	538.86	554.74	1016.14	942.55	1008.32	203.9	173.09	188.62	118.57	155.68	267.78
PDE_00795	85.14	115.43	108.84	0.5	1.04	0.31	77.81	87.26	90.5	202.11	199.51	211.49	39.99	30.97	40.55	17.05	23.17	42.87
PDE_00796	137.25	178.68	165.64	0.13	2	0.38	137.06	136.37	142.65	287.74	276.7	279.51	57.77	48.45	51.59	41.8	47.76	73.71
PDE_00797	178.41	239.97	222.94	2.42	8.87	3.74	149.47	183.11	175.13	507.63	383.69	483.91	44.01	39.85	42.04	66.12	75.63	104.52
PDE_00798	198.72	244.12	251.49	2.41	9.02	2.95	149.72	168.67	174.24	438.85	273.84	356.23	36.71	34	40.37	63.22	77.13	96.08
PDE_00799	150.72	198.08	200.93	4.45	18.47	6.85	139.17	150.22	145.62	602.35	550.14	547.27	37.21	36.72	37.6	90.68	111.75	157.56
PDE_00800	37.68	58.92	55.38	0.16	1.34	0.57	35.31	42.95	39.96	88.11	75.25	92.41	9.35	7.69	9.2	12.23	16.57	33.54
PDE_00801	45.83	74.26	65.98	0.4	1.34	0.31	43.76	50.7	49.4	103.07	87.7	102.65	15.1	14.51	17.18	13.3	14.68	32.61
PDE_00802	31.87	37.35	31.49	3.94	7.94	4.99	28.08	32.06	30.47	90.87	61.77	76.62	5.67	4.43	6.18	22	27.49	31.16
PDE_00803	203.04	269.6	275.69	1.38	6.7	2.18	229.32	255.2	282.86	593.89	397.85	494.86	13.77	12.33	12.57	64.88	86.55	102.65
PDE_00804	79.21	118.56	125.56	0.5	2.55	0.82	110.24	110.88	114.68	335.08	310.67	343.54	27.62	22.76	24.36	32.81	44.86	79.61
PDE_00805	160.63	232.19	211.79	1.67	6.8	2.18	178.85	178.76	194.47	558.94	494.06	534.52	53.47	42.31	47.42	66.74	77.9	138.62
PDE_00806	647.41	922.22	1009.52	3.61	9.62	2.77	770.24	839.29	834.8	2063.65	1682.18	2052.77	152.69	128.74	132.33	155.42	195.52	371.19
PDE_00807	173.88	227.84	219.2	0.39	3.93	1.03	157.3	183.69	181.08	491.32	416.99	472.13	52.29	49.08	51.77	47.73	62.39	117.19
PDE_00808	138.88	184.34	185.03	0.93	2.99	0.77	132.09	144.18	137.36	383.1	360.69	378.84	55.86	50.98	50.42	37.35	49.03	95.79
PDE_00809	55.1	80.65	74.7	0.12	0.53	0.08	64.36	74.85	74.52	107.63	116.37	113.7	23.46	18.87	19.57	10.77	14.12	24.61
PDE_00810	10.96	15.32	15.64	0.14	0.22	0.07	17.27	18.56	19.37	49.11	51.96	64.64	5.36	4.24	4.11	4.52	4.39	7.26
PDE_00811	157.16	181.56	190.78	2.66	9.34	3.91	116.23	118.71	120.65	223.9	201.63	220.9	54.03	53.56	48.3	28.7	42.53	67.93
PDE_00812	0.18	0	0.17	0	0	0	0	0	0	0	0	0	0	0	0	0	0	0
PDE_00813	6.1	8.36	7.16	1.51	1.44	1.2	6.36	5.49	5.71	5.09	5.47	5.37	7.34	7.94	8.14	1.82	1.75	2.02
PDE_00814	9.61	7.67	8.72	1.43	1.56	1.8	13.51	11	10.52	3.06	2.59	1.88	3.03	2.39	2.85	1.42	1.06	1.59
PDE_00815	15.63	16.38	17.97	16.52	25.13	30.86	16.81	17.06	13.77	41.85	34.25	31.49	10.23	8.41	6.73	110.02	92.82	81.09
PDE_00816	15.66	17.3	13.68	45.07	44.46	42.62	19.81	20.01	18.28	43.35	46.29	44.65	14.71	12.24	13.65	50.7	47.46	61.83
PDE_00817	867.3	921.95	878.02	1207.21	1127.99	1226.94	916.98	1018.04	1052.04	902.07	892.73	841.96	676.49	485.61	565.16	1175.29	1321.82	1926.69
PDE_00818	9.95	9.15	10.34	7.76	6.08	7.65	9.28	8.98	9	10.36	11.3	12.66	8.36	8.14	7.43	8.55	8.97	8.44
PDE_00819	0.71	0.66	0.78	0.56	0.26	0.34	1.44	1.31	1.17	0.59	0.41	0.5	1.85	1.73	2.02	0.27	0.35	0.47
PDE_00820	39.15	42.09	40.45	19.09	23.96	23.62	51.05	59.77	53.2	54.48	54.01	53.73	71.11	69.92	76.39	54.22	52.39	52.4
PDE_00821	0	0	0	0	0	0.94	0	0	0	0	0	0	0	0	0	0	0	0
PDE_00822	49.07	49.32	44.1	23.61	24.93	27.21	43.27	47.29	45.92	24.78	18.11	26.58	64.91	82.82	76.19	16.48	18.16	16.4
PDE_00823	12.08	4.07	10.29	5.43	1.4	0	14.45	7.96	7.25	5.02	10.12	4.71	13.33	0.32	8.04	7.01	5.2	4.47
PDE_00824	28.07	25.69	25.02	37.91	22.99	29.15	37.63	36.32	33.82	30.97	35.68	27.58	25.16	21.29	21.36	20.5	25.16	41.56
PDE_00825	36.15	40.41	40.35	70.83	79.12	83.47	45.04	44.12	43.87	63.74	64.49	69.07	31.64	24.36	24.48	76.53	81.88	86.35
PDE_00826	14.79	16.72	15.94	6.74	4.77	4.59	16.82	14.78	13.32	4.92	4.4	6.63	18.84	23.47	24.74	4.41	3.66	3.08
PDE_00828	14.84	18.09	17.17	23.68	10.07	15.63	11.78	10.77	11.2	29.78	25.62	26.21	2.35	1.97	1.88	10.66	7.29	19.59
PDE_00829	0.53	0.66	0.39	0	0.54	0.41	0.13	0.64	0.95	0.66	0.91	0.52	0.14	0.27	0.68	0.55	0.28	0.96
PDE_00830	2.2	3.18	3.56	34.43	16.12	23.09	2.57	3.25	2.53	97.93	38.94	82.2	4.11	2.9	3.83	19.85	23.34	127.62
PDE_00831	12.37	11.16	10.69	12.37	6.67	11.08	11.69	11.59	6.82	12.06	10.63	13.94	16.72	13.1	15.14	7.47	8.15	10.35
PDE_00832	7.79	9.66	9.46	4.98	4.25	5.49	11.77	7.88	7.8	1.22	0.39	1.19	6.63	7.91	6.67	2.48	0.85	0.43
PDE_00833	51.3	68.15	67.75	72.81	22.81	30	66.78	65.7	66.45	19.46	12.34	19.32	113.34	127.57	115.62	8.34	6.65	6.7
PDE_00834	0.09	0.28	0.28	0.1	0.1	0.1	0.55	0.27	0.39	0.47	0.65	0.47	1.07	0.29	0.29	0.7	0.6	0.59
PDE_00836	0	0	0	0	0	0	0	0	0	0	0	0	68.73	79.44	80.47	11.87	9.97	20.61
PDE_00837	0	0	0	0	0	0	0	0	0	0	0	0	0	0	0	0.17	0	0
PDE_00838	16.64	16.22	17.84	16.73	16.11	15.11	18.11	18.69	15.3	12.2	12.8	14.42	21.01	27.95	25.82	16.18	15.09	14.85
PDE_00839	3.47	3.78	3.59	1.52	1.48	1.32	4.58	4.81	3.69	1.41	1.16	1.52	7.51	8.06	8.89	1.62	1.29	1.33
PDE_00840	50.09	50.3	54.49	23.8	11.23	15.28	45.43	48.2	40.71	28.58	21.75	25.96	40.57	40.56	40.34	7.11	6.5	11.97
PDE_00841	20.33	15.01	14.82	12.06	11.01	12.81	15.17	16.93	14.65	15.15	15.71	14.4	8	8.21	8.57	15.18	12.65	13.52
PDE_00842	29.87	21.83	33.83	27.89	31.07	29.8	29.64	32.49	27.61	28.22	33.49	31.56	23.74	23.37	29.37	32.85	31.67	32.75
PDE_00843	68.77	58.04	57.91	25.91	24.63	26.54	54.24	61.78	58.24	65.99	66.17	65.9	53.41	55.67	57.07	35.62	38.05	32.15
PDE_00844	38.03	31.32	35.37	29	33.19	33.21	37.61	37.71	34.06	23.75	24.2	26.05	33.43	35.96	32.79	36.79	34.28	25.18
PDE_00845	5.67	3.16	2.28	4.03	1.02	1.02	29.75	29.03	26.69	4.93	2.3	4.58	571.15	538.97	565.37	9.94	8.89	19.26
PDE_00847	0.97	0	0.46	0.98	0	0	0	0	0	0.48	0	0	2.44	3.45	0.49	0.49	0.5	0.5
PDE_00848	6.89	7.65	6.14	7.88	6.74	7.41	7.44	6.54	6.57	7.07	5.84	5.44	7.28	5.47	6.18	6.98	6.9	7.9
PDE_00849	14.77	15.72	15.1	14.68	13.55	13.59	15.77	16.55	14.8	14.31	14.53	15.76	12.01	12.77	10.56	14.97	13.75	12.58
PDE_00850	15.09	17.36	16.64	15.29	14.97	18.12	16.63	17.11	15.45	14.45	11.97	13.48	16.77	15.51	16.45	14.17	14.72	12.77
PDE_00851	22.56	19.64	20.14	23	24.93	25.37	23.17	22.16	21.8	23.77	26.92	24.82	23.22	19.87	24.14	18.73	16.99	16.12
PDE_00852	47.74	43.27	53.21	29.89	31.52	31.98	51.41	52.76	57.5	31.45	28.3	29.42	69.36	70.37	68.21	29.12	26.34	23.11
PDE_00853	146.66	154.24	162.09	161.6	152.58	155.48	145.25	145.95	149.94	168.84	173.64	154.11	143.07	138.4	135.63	173.59	168.42	148.62
PDE_00854	13.57	9.75	11	12.38	9.01	13.15	15.59	20.89	19.15	12.44	14.74	12.05	11.95	7.81	14.67	12.48	12.77	20.63
PDE_00855	469.18	436.41	434.75	782.13	587.04	716.67	372.26	409.39	381.25	558.96	442.01	456.91	478.88	541.51	448.23	625.49	561.25	566.67
PDE_00856	84.61	73.29	83.32	72.67	64.42	65.12	67.62	69.9	68.53	90.2	88.54	84.23	60	47.59	47.25	73.24	62.1	55.52
PDE_00857	143.11	136.03	132.68	187.16	188.2	194.43	165.72	158.53	166.52	251.95	321.17	294.34	136.22	115.33	114.8	226.72	246.94	201.55
PDE_00858	29.54	35.76	29.71	20.02	22.02	21.7	27.56	28.19	29.27	19.22	16.18	18.32	35.94	39.36	43.58	20.08	19.54	17.66
PDE_00859	49.39	49.97	52.55	37.95	34.52	34.5	50.62	48.74	44.02	40.68	37.31	40.52	68.68	82.15	87.49	34.06	33.61	34.56
PDE_00860	20.93	17.98	16.17	29.32	33.99	38.06	18.2	18.72	22.72	27.75	26	26.41	20.58	14.74	17.61	45.23	45.42	38.93
PDE_00861	15.26	13.29	14.55	11.87	14.75	12.44	13.57	13.38	13.72	13.43	15.2	13.19	19.37	19.4	19.66	25.87	26.2	23.9
PDE_00862	8.15	6.81	6.87	6.79	5.64	6.46	7.93	8.33	7	5.47	6.48	6.18	3.99	4.15	4.21	7.29	5.87	8.42
PDE_00864	69.68	62.1	63.02	98.78	92.43	91.85	74.22	76.73	73.57	102.95	96.59	103.71	60.97	50.86	50.01	118.09	111.87	85.93
PDE_00865	501.48	1175.28	921.46	1963.07	795.6	898.57	1330.84	1241.81	1342.88	815.31	765.59	752.2	2518.28	2812.41	3093.92	1089.46	1312.62	1363.65
PDE_00866	61.03	62.57	60.45	114.26	113.35	123.16	69.02	66.14	65.35	82	84.24	84.72	54.56	44.93	42.19	101.58	106	114.23
PDE_00867	11.93	11.63	11.22	6.41	8.25	8.3	10.44	13.24	13.99	15.53	16.98	17.8	12.66	10.06	12.04	10.53	11.1	14.06
PDE_00868	1.33	1.98	1.41	4.32	3.58	2.74	1.97	1.56	1.5	3.9	3.09	4.36	1.06	1.51	1.43	4.47	5.46	4.14
PDE_00869	1.72	3.39	4.16	55.21	50.58	45.68	8.9	6.68	5.51	18.52	14.6	17.89	17.19	15.68	18.74	25.55	24.51	38.98
PDE_00870	0.47	1.14	0.56	0.5	0.29	0.07	1.19	1.67	0.81	0.85	0.28	0.64	1.17	1.15	0.49	0.13	0.61	0.13
PDE_00871	12.71	13.78	14.29	3.47	3.08	2.69	13.94	15.52	13.91	10.75	4.53	6.93	21.55	18.7	20.18	3.8	3.15	3.11
PDE_00872	19.38	17.05	21.36	2.14	2.45	1.42	18.54	17.83	16.71	12.14	6.53	7.82	18.24	15.92	15.88	3.04	1.88	3
PDE_00873	169	158.25	152.62	95.18	70.21	88.61	191.83	216.95	206.96	397.75	256.96	303.44	116.1	121.85	111.48	85.58	86.06	161.87
PDE_00874	26.29	21.19	24.24	53.2	57.98	59.78	30.44	30.82	30.22	37.39	40.07	40.17	25.13	21.54	24.34	58.07	57.83	63.29
PDE_00875	7.9	7.9	8.98	5.99	5.59	6.42	7.81	8.39	7.87	11.79	11.07	12.5	6.78	7.21	8.29	7.6	7.77	7.66
PDE_00876	0.47	0.23	0	0.12	0.12	0.36	0.34	0.23	0.36	0.12	0.34	0.12	0.12	0.24	0.24	0	0.25	0
PDE_00877	0	0	0	0	0	0	0.07	0	0	0.08	0	0	0	0	0	0	0	0
PDE_00878	43.07	54.43	53.85	10.87	12.15	10.35	55.19	58.3	52.3	35.82	54.02	45.37	92.01	100.1	95.34	14.78	15.36	14.52
PDE_00879	6.66	5.83	4.73	4.78	5.55	6.25	6.9	6.33	5.66	3.53	3.59	3.47	15.29	17.63	15.81	4.83	4.7	3.32
PDE_00880	0	0	0	0	0	0	0	0	0	0.19	0.09	0.14	0	0	0.05	0	0	0
PDE_00881	22.2	21.48	24.93	9.49	6.39	6.98	17.66	16.63	16.63	5.73	6.44	5.74	6.85	8.78	8.97	2.88	3.47	3.32
PDE_00883	55.37	51.59	45.38	33.99	30.16	29.89	42.95	44.7	49.8	54.05	63.09	73.49	54.09	63.23	53.43	71.35	62.45	52.97
PDE_00884	163.81	139.35	142.56	125.38	112.36	132.55	129.64	134.19	133.94	154.08	134.46	154.77	95	88.01	93.17	140.11	136.94	152.24
PDE_00885	0	0	0	0	0	0	0	0	0	0	0	0	0	0	0	0	0	21.96
PDE_00886	518.01	431.17	480.42	388.7	328.92	419.99	330.36	322.79	365.1	327.02	424.32	372.85	369.49	328.72	353.93	208.21	212.29	249.12
PDE_00887	0.54	0	0.79	0.83	0.28	0.56	1.29	1.27	0.28	1.36	0.79	0.27	0.28	1.1	0.56	1.68	1.14	0.57
PDE_00888	37.11	41.01	39.88	8.86	6.35	7.12	24.29	26.87	32.17	34.59	64.39	48.38	62.67	56.27	62.22	9.86	9.53	12.8
PDE_00889	31.05	28.49	24.57	30.8	24.65	24.71	22.79	25.49	27.76	24.34	24.15	24.99	48.15	49.4	51.25	31.19	29	27.56
PDE_00890	0.34	0.14	0	0	0	0	0	0.13	0	0	0.13	0.07	0.07	0.07	0.14	0.14	0	0.07
PDE_00891	34.02	28.95	29.92	36.96	38.73	40.66	37.35	39.33	35.66	30.02	32.99	38.03	24.14	28.18	25.5	28.8	28.38	33.43
PDE_00892	32.92	34.06	34.22	65.13	67.86	79.75	44.38	36.22	37.49	49.52	47.98	46.32	50.86	54.58	57.64	80.97	77.12	70.4
PDE_00893	18.02	15.76	13.8	7.78	8.88	10.54	17.56	16.42	17.96	5.2	4.71	6.13	14.87	14.34	15.8	6.84	7.12	6.85
PDE_00894	36.25	43.71	40.46	13.9	13.14	13.09	40.44	39.48	37.25	25.58	19.03	23.85	51.99	40.88	45.92	9.51	10.02	9.99
PDE_00895	57.45	48.15	54.22	60.73	74.52	75.84	55.85	62.17	57.37	59.04	55.1	59.19	44.8	49.28	42.57	187.66	150.65	87.07
PDE_00896	0.13	0.17	0.13	0.05	0.06	0.15	0.07	0.04	0.19	0.07	0.04	0.03	0.17	0.29	0.16	0.16	0.12	0.08
PDE_00897	2566.17	2322.4	2695.93	1815.2	1781.48	1845.71	2484.15	2371.67	2271.64	468.91	255.79	370.15	3754.77	4387.97	4153.53	350.71	402.27	334.28
PDE_00898	44.26	37.6	38.02	31.16	24.66	26.79	37.62	44.05	33.91	30.55	33.03	32.86	29.77	35.47	32.65	39.01	36.82	34.52
PDE_00899	22.33	21.79	20.03	20.41	23.04	22.76	22.47	22.76	22.5	20.69	20.32	21.57	35.31	35.65	33.78	27.57	25.64	19.9
PDE_00900	1.3	1.76	1.83	9.24	21.98	13.25	2.52	2.64	2.57	4.91	6.22	5.94	1.97	2.31	2.35	4.49	7.05	6.12
PDE_00901	52.12	41.39	45.28	58.63	60.95	62.27	48.92	51.99	48.66	49.53	55.16	58.66	42.91	43.29	39.72	70.83	70.93	54.43
PDE_00902	94.65	96.48	94.74	85.47	86.52	77.71	93.65	77.33	83.05	93.99	81.58	79.39	131.42	128.58	134.47	90.66	93.6	84.21
PDE_00903	87.09	71.36	84.32	70	84.46	82.56	77.39	81.34	69.63	78.01	91.14	89.06	82.6	93.3	81.97	72.65	70.18	60.22
PDE_00905	76.15	70.7	72.28	74.67	75.6	78.36	90.2	89.83	87.28	114.93	127.08	124.25	79.49	75.21	78.5	111.74	100.18	74.94
PDE_00908	0.1	0.1	0	0	0	0	0	0.3	0.21	0.1	0	0.1	0	0.1	0.11	0	0	0
PDE_00909	1.65	4.03	5.46	0.18	0.14	0.04	2.22	2.03	3.45	8.9	35.79	20.25	2.36	1.92	2.18	0.22	0.22	0.66
PDE_00910	0.04	0.24	0.35	0	0	0	0.16	0.27	0.16	1.78	9.53	4.49	0.16	0.12	0.2	0.13	0.17	0.08
PDE_00911	0.2	0.6	0.4	0.42	0.14	0.07	0.59	0.39	0.28	0.4	0.46	0.2	0.97	0.95	1.32	0.36	0	0.07
PDE_00912	34.22	30.76	30.16	49.8	28.78	29.48	24.81	27.05	24.55	26.53	21.29	23.46	29.24	28.37	33.7	24.18	23.24	20.28
PDE_00913	19.56	20.92	17.02	26.58	25.82	24.59	20.8	21.67	18.46	27.88	24.2	23.18	21.31	23.28	23.19	23.16	20.81	19
PDE_00914	30.89	24.2	26.26	24.66	23.13	23.48	25.72	25.22	24.65	23.66	21.8	24.87	23.07	23.11	23.55	26.06	26.63	26.71
PDE_00915	138.66	140.65	137.03	374.1	344.78	450.64	156.83	146.58	137.11	263.9	263.9	246.5	124.18	87.04	97.46	451.96	367.37	408.02
PDE_00916	32.62	34.99	32.1	37.05	35.23	38.3	36.55	31.19	27.83	29.15	24.24	29.22	29.35	30.95	28.87	39.4	39.31	37.08
PDE_00917	36.32	34.77	34.18	47.21	45.37	44.5	40.88	40.96	42.94	64.46	58.46	62.38	37.28	29.4	30.88	76.63	74.12	51.06
PDE_00918	41.94	36.77	41.99	123.56	131.73	133.08	36.17	33.27	39.58	75.51	68.16	71.55	35.34	28.7	38.09	178.79	174.13	125.28
PDE_00919	46.15	38.51	41.37	28.94	29.45	33.02	46.57	48	47.97	32.41	34.48	35.22	45.19	44.55	41.7	33.59	30.53	31.48
PDE_00920	40.68	36.54	40.7	41.03	38.76	39.11	42.61	40.56	37.71	31.88	33.34	34.36	39.21	46.05	40.05	46.3	42.77	38.42
PDE_00921	17.65	16.03	18.67	16.71	11.49	13.31	19.62	20.17	19.6	18.61	22.15	21.14	12.84	13.09	11.53	13.21	14.87	22.14
PDE_00922	28.67	34.41	31.02	15.34	10.63	10.4	31.06	29.6	27.68	9.2	11.13	13.21	37.03	37.21	39.26	10.01	10.3	11.25
PDE_00923	9.47	7.99	11.17	14.55	8.42	8.94	8.25	9.96	8.67	2.72	3	4.38	43.29	48.56	54.02	13.54	11.21	4.22
PDE_00924	648.08	716.94	680.11	4.23	7.43	5.33	478.16	490.14	530.02	580.01	610.26	617.25	322.52	299.77	304.24	56.01	75.78	119.32
PDE_00925	862.64	568.77	709.64	541.46	842.1	706.61	757.75	765.42	890.95	246.4	218.86	215.68	1228.98	1091.83	1024.54	873.87	854.48	555.35
PDE_00926	48.67	45.94	49.76	47.89	42.63	46.29	47.83	47.71	47.24	51.39	57.06	55.1	50.85	56.01	51.29	50.16	52.36	49.19
PDE_00927	5.87	6.31	3.88	6.21	4.74	6.53	5.82	4.11	4.57	6.36	5.75	5.18	7.5	7.08	8.66	9.3	4.34	10.23
PDE_00928	106.1	107.27	108.86	44.22	49.05	49.92	96.79	100.3	82	112.11	81.9	88.28	202.59	216.61	246.94	165.38	108.16	120.2
PDE_00929	3.87	11.04	9.96	4.9	0.47	1.41	9.1	10.1	6.26	49.53	37.06	39.35	19.3	22.16	29.65	1.65	1.91	2.13
PDE_00930	16.36	27.18	20.85	10.22	10.29	9.98	20.55	20.66	17.26	29.49	18.78	23.58	43.97	57.69	67.8	8.39	7.85	6.3
PDE_00931	0.08	0	0	0	0.25	0.08	0.16	0	0	0	0	0.32	0.08	0.24	0.08	0	0	0
PDE_00932	0.8	0.57	0.51	1.32	0.44	0.53	0.7	0.83	0.74	0.57	0.33	0.28	2.05	1.67	2.15	5.52	1.59	0.93
PDE_00933	44.78	32.75	35.76	67.74	68.97	70.27	46.5	44.79	47.38	28.66	11.65	22.59	17.24	17.11	19.19	66.52	47.46	45.1
PDE_00934	8.74	9.16	8.48	5.49	5.24	5.31	8.34	8.08	7.39	8.11	6.61	6.26	8.47	6.71	6.91	6.79	7.04	9.52
PDE_00935	359.17	352.03	357.66	645.38	700.58	702.93	366.71	330.66	389.53	514.07	506.23	466.71	310.56	236.61	235.11	657.45	637.8	615.78
PDE_00936	141.57	153.72	157.17	56.36	68.51	68.4	114.35	125.03	112.87	58.11	49.72	58.09	99.5	118.84	113.01	37.37	42.3	50.44
PDE_00937	46.16	38.08	41.28	25.08	25	27.65	43.85	45.41	39.79	30.45	26.2	29.35	41.13	49.88	42.98	28.35	27.47	21.99
PDE_00938	365.66	403.71	442.68	80.41	77.07	85.6	379.53	391.52	391.85	487.06	631.48	525.12	418.32	385.24	375.73	89.22	99.68	149.97
PDE_00939	3.39	8.89	3.26	20.64	10.92	12.41	5.25	5.89	7.94	7.47	7.52	9.48	2.29	2.68	4.22	15.26	16.43	17.99
PDE_00941	35.88	33.77	35.73	27	27.54	30.55	34.51	36.27	35.46	29.13	29.86	33.27	34.94	42.42	37.61	32.08	31.63	27.61
PDE_00942	50.61	44.37	44.27	61.99	51	53.14	48.49	49.62	40.51	63.13	68.01	56.86	57.02	48.49	53.72	63.08	54.41	55.49
PDE_00943	12.97	13.77	14.04	12.59	14.26	14.34	15.33	15.8	15.93	17.37	17.94	20	11.63	14.61	12.69	16.72	15.58	17.13
PDE_00944	12.49	12.05	12.16	9.14	8.84	8.95	13.21	13.12	15.11	14.94	16.58	14.5	10.92	8.89	9.65	12.77	10.47	12.71
PDE_00945	21.75	23.31	21.63	16.29	12.24	14.2	19.66	20.01	21.12	16.04	12.41	13.73	30.09	26.81	29.62	14.35	11.13	12.6
PDE_00946	18.04	16.54	17.98	21.04	16.24	17	22.54	24.04	22.99	18.12	18.06	16.81	18.46	18.79	17.25	15.12	16.97	25.32
PDE_00947	44.07	68.47	67.58	5.54	8.55	7.05	43.56	40.51	46.14	182.47	106.38	132.96	4.85	3.66	3.36	26.81	40.68	61.14
PDE_00948	6.25	4.06	5	3.96	4.34	4.98	5.07	4.96	4.31	4.72	4.64	4.91	15.09	15.3	14.87	21.03	21.91	11.86
PDE_00949	19.48	22.88	20.75	12.42	13.76	14.36	22.15	22.36	20.56	17.93	16.04	17.77	27.42	24.65	26.03	15.12	13.5	13.62
PDE_00950	12.31	12.59	12.4	6.96	6.04	6.18	9.09	10.66	8.82	7.95	7.69	7.06	10.55	13.34	11.58	6.31	5.97	5.02
PDE_00951	32.98	24.18	29.07	27.28	33.57	37.25	31.3	30.07	31.99	24.13	14.95	19.52	17.62	20.88	14.56	37.41	35.29	29.39
PDE_00952	0.84	0.21	0.41	0	0.65	0.65	1	0.2	0.21	0.84	1.02	0.83	0.43	0.21	0.22	0.87	0.22	0.66
PDE_00953	46.12	48.85	45.04	45.58	43.41	46.92	48.35	47.48	48.6	52.82	52.49	49.15	48.45	42.55	44.71	47.96	48.42	49.83
PDE_00954	68.15	55.58	67.15	48.31	59.61	55.56	59	65.13	62.31	62.48	66.94	69.8	58.99	70.59	67.36	74.69	67.12	54.59
PDE_00955	23.73	26.1	26.61	2.88	4.04	4.26	34.59	36.32	37.96	12.65	14.71	13.53	49.82	45.86	47.72	1.4	2	2.77
PDE_00956	17.64	13.33	14.42	7.51	6.99	6.45	13.18	16.59	15.02	11.52	11.27	12.88	11.17	11.29	9.29	9.55	8.99	6.83
PDE_00957	0	0.23	0	0	0	0.24	0.22	0	0	0.7	0	0.23	0.48	0.24	0.24	0	0	0
PDE_00958	2.38	3.63	3.02	3.6	1.44	2.04	1.65	1.51	1.49	0.6	1.02	1.02	4.19	4.02	4.26	0.26	0.27	0.76
PDE_00959	20.67	20.51	23.09	19.1	10.3	16.09	20.66	23.15	19.13	7.94	9.05	10.55	36.22	44.3	42.17	2.43	2.9	4.35
PDE_00961	204.91	150.42	170.49	124.55	46.33	61.14	215.93	221.53	215.07	2.58	1.19	1.31	64	72.08	67.75	1.28	1.71	2.45
PDE_00962	0	0	0	0	0	0	0	0	0	0	0	0	0	0	0.4	0	0	0
PDE_00963	14.95	8.02	6.81	2.59	2.1	1.46	15.67	15.75	15.69	29.32	24.66	25.4	53.17	50.6	46.57	3.51	3.15	8.74
PDE_00964	12.5	15.91	15.18	2.31	1.82	1.91	15.12	16.57	16.28	7.82	10.57	11.77	21.31	21.59	18.39	5.69	3.92	4.88
PDE_00965	30.29	37.03	40.04	2.44	2.36	2.3	57.91	52.74	44.86	4.22	2.33	2.64	86.47	94.4	93.51	7.26	6.36	3.88
PDE_00966	71.16	59.54	72.42	153.59	159.05	161.78	85.74	87.15	86.68	71.13	85.63	73.13	132.64	136.65	115.21	88.27	83.29	89.5
PDE_00967	1.3	0.92	1.27	0.19	0.57	0.57	1.42	1.24	0.95	0.37	1.27	1.65	3.99	3.57	2.29	0.19	0	0.39
PDE_00968	34.82	26.6	29.23	22.44	20.36	24.92	37.88	39.72	36.09	22.69	22.4	22.5	59.19	61.98	59.15	33.48	30.91	31.22
PDE_00969	54.45	59.17	58.94	0.18	0.49	0.31	99.5	93.89	77.91	4.6	2.53	2.55	158.46	159.94	155.38	0.82	0.94	0.74
PDE_00970	35.41	32.72	34.2	11.48	12.1	11.55	38.22	37.28	36.07	30.6	31.64	33.98	39.96	48.6	46	17.13	16.51	15.08
PDE_00972	1.38	2.79	2.11	1.19	0.84	0.89	1.44	1.26	1.99	0.78	0.82	0.82	6.23	4.09	5.37	0.41	0.34	0.45
PDE_00973	155.58	164.02	186.89	71.44	59.28	62.14	121.84	130.8	122.52	63.04	69.32	70.64	242.5	281.36	265.43	19.81	19.17	22.53
PDE_00974	25.28	28.79	28.65	19.82	18.6	19.7	31.4	30.88	31.91	32.66	37.39	39.14	28.03	25.65	24.72	27.67	27.49	27.26
PDE_00975	19.75	22.78	22.36	19.1	17.74	14.83	25.81	25.35	25.47	24.58	22.01	22.06	28.53	27.05	29.74	18.07	17.6	18.86
PDE_00976	37.35	37.14	30.77	13.25	19.16	20.13	34.58	46.27	35.21	26.21	29.15	26.29	62.95	61.92	58.41	28.96	17.84	15.32
PDE_00977	22.8	25.27	26.69	8.24	11.31	11.12	25.25	24.21	23.06	16.67	18.54	16.5	39.64	44.52	51.85	13.86	13.88	13.66
PDE_00978	11.79	12.4	10.01	23.38	27.12	28.43	11.74	12.19	12.43	20.07	16.48	17.17	14.94	11.47	12.98	25.67	21.39	18.06
PDE_00979	428.14	310.18	356.66	176.82	150.6	137.89	352.18	369	350.91	264.24	280.86	243.64	271.13	246.5	249.11	141.85	133.41	110.03
PDE_00980	32.48	30.59	29.15	32.13	29.05	32.85	32.67	36.02	35.81	32.23	34.51	35.49	30.36	29.82	31.24	31.92	34.61	33.61
PDE_00981	127.29	114.75	136.28	144.29	156.73	149.09	116.49	107.54	118.92	111.64	94.41	91.57	127.95	121.56	112.78	191.13	188.93	155.48
PDE_00982	1.06	0.66	0.65	0.41	0.27	0.14	0.9	0.9	0.55	1.33	0.91	1.45	1.37	0.54	2.19	0.56	0.98	0.97
PDE_00983	50.73	51.22	54.89	32.93	38.14	35.05	52.9	51.39	50.85	26.18	25.35	27.98	79.88	96.03	85.38	37.01	37.24	30.99
PDE_00984	63.71	47.52	42.16	17.74	14.72	16.04	40.7	37.92	26.24	49.97	37.93	45.88	42.88	25.61	29.08	54.1	29.39	28.24
PDE_00985	70.45	70	79.58	88.96	89.26	99.76	69.93	72.85	72.65	83.44	79.25	81.94	57.6	53.82	45.97	99.53	97.37	105.8
PDE_00986	35.93	42.65	43.99	58.33	59.27	59.41	44.75	50.09	45.97	64.41	66.66	60.06	46.98	39.4	35.52	69.44	72.42	58.86
PDE_00987	475.66	446.99	517.23	621.23	578.84	631.26	655.58	682.58	656.17	534.84	634.23	568.61	439.03	411.27	370.28	470.85	483.99	856.94
PDE_00988	62.16	53.45	55.43	48.84	47.99	53.01	53.28	54.57	51.81	42.89	43.35	42.47	55.77	52.25	49.71	53.54	51.19	45.55
PDE_00989	43.34	44.76	38.5	37.55	37.94	35.9	42.43	37.59	41.67	34.56	31.79	30.53	45.18	42.13	46.48	36.19	36.88	48.03
PDE_00990	39.64	48.42	48.3	49.5	44.75	45.82	47.62	51.06	51.48	64.32	64.88	55.71	26.74	29.35	30.88	66.41	57.01	56.39
PDE_00991	18.61	17.05	20.32	15.9	30.74	23.16	21.66	20.65	13.03	18.02	16.06	14.79	13.78	30.27	17.39	21.51	32.97	28.42
PDE_00992	164.67	167.87	162.72	159.37	153.06	158.36	150.51	145.64	162.86	184	189.11	184.72	160.15	141.54	141.21	178.99	171.35	152.38
PDE_00993	55.6	55.07	60.38	44.8	43.3	46.32	56.83	57.8	56.08	33.5	42.29	40.49	72.32	72.18	73.43	36.82	34.54	32.43
PDE_00994	37.3	42.45	39.17	34.04	23.84	28.83	48.54	42.14	39.74	39.62	33.85	29.76	51.56	42.64	52.26	33.45	29.6	30.05
PDE_00995	78.47	83.8	88.14	91.36	84.51	90.32	84.49	94.38	79.36	88.49	93.38	98.78	78.5	96.97	92.02	89.37	95.23	112.15
PDE_00996	53.23	46.33	52.57	32.68	35.4	33.89	45.14	42.87	43.07	46.77	42.09	40.29	86.81	85.26	101.06	47.17	45.16	50.17
PDE_00999	1.86	1.86	0.78	0.07	0	0.07	0.98	1.04	0.55	0	0.13	0	1.65	1.08	1.51	0.21	0.14	0.07
PDE_01001	48.71	46.89	44.56	81.02	99.77	95.01	46.06	42.18	48.57	62.59	52.13	57.72	65.14	58.49	66.54	135.85	130.29	80.76
PDE_01002	13.48	11.13	10.33	30.17	44.69	39.75	11.89	11.33	10.84	21.52	22.74	21.75	15.17	13.51	14.11	88.39	72.15	37.01
PDE_01004	72.26	74.85	65.12	119.85	127.27	131.17	81.43	70.58	88.85	116.31	100.27	109.07	80.01	62.36	66.93	140.92	133.51	127.56
PDE_01005	70.07	57.48	69.76	72.81	81.09	71.32	60.49	64.49	63.63	75	74.59	73.62	66.48	70.39	58.14	78.7	82.05	69.71
PDE_01006	58.25	50.75	52.45	49.58	54.81	56.18	65.17	42.07	45.71	43.77	44.6	50.72	59.55	54.72	65.55	50.08	41.7	35.44
PDE_01007	875.87	881.5	986.62	1907.02	1468.16	1676	1093.55	1080.48	1141.75	1228.2	1334.85	1219.91	815.18	676.33	532.51	1583.84	1846.05	2650.81
PDE_01008	684.16	628.03	726.99	620.62	740.11	643.05	856.66	809.03	818.01	585.86	510.51	550.12	992.82	997.25	974.56	709.87	812.22	588.45
PDE_01009	32.3	34.1	34.16	26.22	21.35	22.17	29.93	28.76	29.89	21.96	21.41	21.56	42.45	37.57	41.61	19.11	19.12	15.99
PDE_01010	41.74	37.58	42.58	34.14	36.55	37.21	39.07	40.49	41.12	36.62	39.19	41.51	37.58	41.24	39.62	36.58	37.72	33.07
PDE_01011	18.25	10.67	17.8	1.52	0	0	19.05	20.06	23.89	10.44	8.37	1	18.46	18.37	10.72	0	0	10.58
PDE_01012	13.9	13	11.34	14	15.53	18.07	13.58	13.29	14.23	14.36	13.79	14.17	11.24	8.32	9.93	15.9	16.3	15.88
PDE_01013	2.58	2.57	1.68	2.21	1.48	1.92	2.5	2.34	2.95	2.73	2.11	2.41	2.5	3.05	2.8	1.95	2.41	2.68
PDE_01014	0.23	0.19	0.32	0.17	0.07	0	0.26	0.48	0.13	0.06	0	0.13	0.8	0.75	0.67	0.1	0.1	0
PDE_01015	32.37	32.3	34.31	26.67	27.48	26.58	31.55	30	29.81	31.19	34.25	33.81	36.86	36.59	37.27	26.99	29.11	27.44
PDE_01016	115.19	93.97	107.86	97.77	87.55	83.61	106.32	109.52	105.16	71.28	57.21	61.3	99.39	91.12	89.68	98.7	92.32	78.51
PDE_01017	22.62	16.77	20.06	29.22	26.77	28.11	23.65	28.24	21.95	30.37	18.48	22.31	26.72	48.8	33.41	22.5	28.44	40.09
PDE_01018	46.44	46.05	45.03	61.91	49.09	56.4	46.75	43.33	42.21	49.04	41.31	44.18	64.88	52.83	57.37	41.44	35.17	63.73
PDE_01019	98.54	95.67	102.78	165.01	176.73	167.17	107.99	101.16	115.16	156.88	153.01	163.29	86.87	77.35	66.67	152.21	149.34	164.92
PDE_01020	16.44	14.22	13.74	23.32	25.71	26.59	14.2	14.56	17.07	17.43	15.68	17.84	14.7	13.26	14.64	27.24	24.23	21.15
PDE_01021	84.39	59	68.33	84.22	78.87	109.98	46.85	53.05	52.99	69.95	41.74	48.81	28.81	38.76	24.15	77.68	60.68	38.83
PDE_01022	21.68	19.48	18.69	20.05	17.41	22.5	19.06	21.15	21.08	22.29	16.17	20.41	34.14	31.58	33.12	18.66	16.54	13.17
PDE_01023	70.75	65.05	61.38	453.91	1062.6	1046.02	77.39	70.67	77.3	224.02	165.51	233.63	79.95	67.28	72.36	941.29	949.97	533.25
PDE_01024	150.79	125.29	134.31	140.52	159.4	157.53	129.21	136.6	136.99	129.13	139.1	129.42	142.2	127.04	123.32	175.95	195.64	144.51
PDE_01025	213.15	192.67	195.66	57.09	49.24	49.47	180.47	177.26	195.16	40.81	17.16	20.95	76.56	78.01	72.9	69.88	64.65	41.02
PDE_01026	43.42	46.89	48.2	42.29	37.73	41.35	47.55	50.54	50	49.77	54.4	56.58	38.59	33.77	34.79	48.03	46.55	47.62
PDE_01027	15.09	13.45	14.5	9.05	9.32	10.43	15.47	16.33	14.1	12	10.74	9.92	14.34	15.75	14.62	10.55	11.83	11.58
PDE_01028	9.68	14.68	12.27	14.63	16.86	15.47	13.9	15.27	13.51	16.58	9.48	9.33	17.35	13.15	14.55	10.93	14.2	10.45
PDE_01029	28.86	27.83	28.71	32.09	37.81	31.73	29.72	27.24	24.84	44.04	41.67	43.5	30.72	28.47	29.43	47.32	46.89	36.2
PDE_01030	87.34	78.16	81.45	141.18	138.28	156.75	101.43	104.17	93.8	137.23	129.29	153.8	71.78	68.47	62.94	143.98	147.81	155.26
PDE_01031	55.52	71.21	70.8	59.52	47.8	59.7	69.63	77.57	72.63	32.55	39.31	46.66	79.71	92.67	90.01	38.93	34.67	47.4
PDE_01032	0	0.13	0	0.26	0	0	0	0.12	0	0.13	0.25	0	0.92	0.26	0.13	0	0.13	0
PDE_01033	8.03	0.59	0	16.63	20	16.07	12.29	6.76	17.09	26.54	27.52	31.09	23.58	14.02	18.02	38.72	45.91	41.17
PDE_01034	1.87	5.78	4.08	17.21	14.73	17.31	8.84	6.61	6.22	18.13	14	15.9	0	1.93	0.62	14.89	18.03	24.77
PDE_01035	17.7	16.45	16.56	15.01	15.46	15.57	18.17	21.62	16.37	25.23	23.8	25.32	14.83	14.54	14.65	19.41	18.98	21.12
PDE_01036	16.41	15.46	14.16	9.72	8.19	9.53	13.55	14.19	13.98	15.02	17.4	15.93	20.14	18.94	20.34	9.48	9.71	11.24
PDE_01037	60.09	58.15	57.79	61.66	60.56	65.68	59.05	55.22	58.83	56.69	48.41	56.17	54.43	45.1	47.8	65.21	68.49	65.72
PDE_01038	26.35	15.86	17.36	15.47	5	8.13	19.41	14.06	21.66	7.08	4.22	1.2	17.91	23.57	19.99	5.43	3.28	5.48
PDE_01039	9.51	7.78	8.2	7.89	3.89	6.04	6.57	10.37	7.02	13.49	19.16	14.67	0	0	0	1.95	3.49	8.07
PDE_01040	23.39	26.51	26.48	13.87	14.58	15.73	28.33	25.48	24.86	18.6	18.69	17.86	41.79	48.78	45.44	19.22	19	16.18
PDE_01041	18.56	17.15	17.7	1.19	1.44	0.99	16.2	17.83	16.8	18.93	11	15.9	23.54	24.51	25.43	3.5	3.04	5.41
PDE_01042	16.24	19.87	14.17	4.27	5.07	5.15	13.44	14.96	15.51	7.82	6.3	7.04	44.86	38.6	46.5	5.93	5.29	6.68
PDE_01043	7.5	7.35	6.9	8.43	8.95	9.51	7.31	7.19	7.89	6.65	7.53	8.77	8.9	9.19	9.76	9.32	7.71	7.23
PDE_01044	23.58	23.99	21.7	48.17	49.77	51.39	19.64	20.16	23.46	31.81	26.15	28.27	26.88	24.68	27.27	52.48	51.73	46.44
PDE_01045	91.62	97.2	100.1	207.34	167.51	186.51	106.71	111.79	100.02	154.05	154.6	133.96	63.65	66.47	73.46	140.63	140.11	188.89
PDE_01046	27.04	21.25	22.59	46.98	28.48	42.11	28.73	32.48	29.96	45.02	58.13	49.58	21.01	18.9	19.54	14.92	15.94	49.62
PDE_01047	83.75	75.34	70	34.61	37.72	36.15	83.6	82.34	77.35	29.86	21.35	27.34	103.76	111.24	111.78	35.78	34.19	24.16
PDE_01048	5.59	4.7	5.32	14.65	24.79	22.66	6.94	6.69	6.23	6.02	5.51	5.79	10.63	11.49	12.42	33.12	37.04	30.91
PDE_01049	12.49	13.75	13.79	11.23	11.17	10.9	14.21	13.99	13.74	13.83	13.24	16.43	14.93	15.57	14.68	18.12	16.28	11.68
PDE_01050	8	7.18	6.73	9.38	9.83	10.17	8.1	8.19	7.76	9.09	8.35	10.05	6.7	6.16	6.96	13.68	13.01	11.79
PDE_01051	12.55	12.69	13.87	14.37	12.48	11.9	15.1	12.88	10.68	11.16	11.8	11.42	11.39	13.93	13.2	15.09	14.04	16.53
PDE_01052	51.39	59.08	55.78	47.81	41.66	46.13	54.16	55.62	54	38.47	37.43	37.53	83.24	91.16	95.75	45.68	45.44	42.74
PDE_01053	58.37	61.96	66.46	22.45	25.84	22.14	62.88	60.78	60.79	60.1	44.1	51.27	83.92	94.71	94.93	30.13	35.69	39.1
PDE_01054	101.44	74.31	89.5	152.01	156.63	156.96	76.62	82.36	76.63	52.15	52.87	59.36	66.04	71.97	56.01	78.59	84.98	80.94
PDE_01055	2.05	2.82	2.36	0.42	0	0.84	1.14	1.13	2.05	0	1.94	0.79	5.8	7.08	5	2.48	2.13	4.25
PDE_01056	27.41	25.61	25.37	13.85	16.22	16.35	27.46	23.99	27.93	20.07	19.95	21.18	24.93	25.69	24.65	16.55	15.67	14.91
PDE_01057	143.08	171	164.69	6.32	47.96	34.41	129.12	141.23	140.37	240.24	93.55	143.66	32.03	22.46	29.4	72.15	83.47	99.07
PDE_01058	8.16	11.64	11.01	4.66	2.88	4.22	11.9	11.7	10.88	15.74	18.11	15.22	5.88	4.65	6.26	2.74	1.83	4.34
PDE_01059	15.57	15.13	15.71	23.67	26.53	30.45	19.38	18.28	18.22	19.65	22.07	24.79	13.02	14.08	16.89	32.83	34.87	28.78
PDE_01060	1.38	1.04	1.43	0	0.43	0	0.4	0.8	1.5	0.63	0.41	1.03	2.91	3.2	4.75	0.87	0.44	0.22
PDE_01061	25.53	23.61	24.95	27.52	20.76	23.35	22.5	22.75	20.32	32.33	30.58	28.46	29.37	29.66	30.62	43.55	39.16	28.69
PDE_01063	1.39	1.8	1.85	0.42	0.25	0.08	2.01	1.2	1.88	1.98	3.32	2.53	2.79	1.25	2.29	0.61	0.78	0.77
PDE_01064	58.04	79.87	76.72	0.3	1.92	0.54	45.4	49.24	47.06	95.91	134.2	129.39	45.3	39.25	41.28	9.74	13.65	25.93
PDE_01065	596.21	804.42	797.51	2.66	23.06	6.8	502.82	520.19	560.95	805.89	1001.59	990.17	483.11	374.98	406.46	95.92	119.11	252.27
PDE_01066	438.36	583.63	544.86	8.86	45.88	23.98	331.57	357.01	343.51	396.7	506.3	469.83	283.43	266.11	272	45.47	65.76	128.34
PDE_01067	106.46	137.21	132.25	6.06	17.4	10.9	96.48	98.73	101.29	155.27	191.48	188.87	106.44	95.96	98.7	22.27	28.67	45.5
PDE_01068	195.69	249.81	248.59	5.16	11.77	6.6	206.52	218.96	211.95	377.85	510.39	439.08	215.8	184.6	175.14	41.35	54.69	106.84
PDE_01069	256.31	371.09	364.02	0.78	4.44	1.42	293.51	319.1	305.54	501.84	537.92	579.06	205.81	152.26	206.57	54.44	74.93	145.75
PDE_01070	46.04	66.31	64.76	0.27	0.64	0.32	68.53	77.03	74.01	142.12	175.21	182.57	58.07	46.71	49.75	10.38	15.75	27.57
PDE_01071	11.01	16.15	16.06	0.12	0.13	0.05	19.52	20.35	20.53	37.83	58.88	56.46	14.46	13.03	12.77	1.63	2.28	4.51
PDE_01073	18.37	26.04	19.86	0.14	0.64	0	20.26	18.57	22.97	44.35	13.74	35.19	39.12	31.53	34.53	12.31	21.85	26.71
PDE_01074	13.99	23.28	22.32	0.33	0.51	0.61	25.74	27.85	29.4	38.39	23.36	31.34	44.34	33.63	35.39	4.59	6.14	8.88
PDE_01075	0.48	2.27	1.9	0	0	0	2.17	1.35	2.08	1.73	0.75	1.51	9.25	7.82	7.7	0.37	0.29	1.15
PDE_01076	3.52	12.05	9.4	0.05	0.21	0	9.47	8.96	9.96	24.4	12.95	15.77	23.17	17.79	20.02	3.53	4.25	7.85
PDE_01077	0.24	0.37	0.59	0.11	0.07	0.11	0.76	0.76	0.55	0.33	0.2	0.27	1.06	1.11	0.83	0.12	0.15	0.08
PDE_01078	0.16	0.32	0.31	0.25	0	0.08	0.23	0.39	0.08	0.16	0	0	0.41	0.16	0.25	0	0	0.08
PDE_01079	0	0	0	0	0	0	0	0.14	0	0	0	0	0	0	0	0	0	0
PDE_01080	267.71	677.78	1122.6	64.49	64.88	48.58	555.31	523.98	518.21	956.06	387.03	559.85	487.16	423.27	400.02	42.79	38.28	37.31
PDE_01081	13.9	16.57	11.71	8.22	10.75	13.23	14.22	11.12	12.49	15.48	17.81	17.17	15.86	12.51	18.95	18.68	19.52	13.91
PDE_01082	11.04	9.84	10.67	9.19	9.9	9.91	10.35	12.16	10.15	7.32	7.37	8.94	11.49	14.29	14.14	10.39	10.38	8.76
PDE_01083	17.71	15.67	15.6	17.17	17.08	17.31	16.27	17.31	15.68	20.16	19.49	20.08	13.3	16.07	17.06	19.04	18.16	17.96
PDE_01084	46.45	41.13	45.19	49.37	48.11	50.12	38.85	41.36	40.53	52.76	50.5	45.91	46.48	40.04	42.1	55.98	49.46	45.9
PDE_01085	63.95	67.8	59.92	141.26	150.37	143.4	67.16	66.01	75.9	161.46	176.16	154.69	61	47.54	44.21	176.18	167.18	135.63
PDE_01086	195.45	196.27	186.98	207.97	209.8	212.58	199.85	192.89	175.44	241.28	213.03	232.61	168.98	136.75	144.02	263.93	225.13	209.58
PDE_01087	24.63	27.78	21.94	46.28	50.25	55.06	29.13	25.37	28.25	29.68	25.62	30.88	28.75	23.42	29.94	58.3	51.66	41.12
PDE_01089	43.77	45.29	38.59	54.43	54.81	51.85	42.58	40.84	43.19	45.45	46.98	44.29	41.48	33.77	37.45	86.82	77.98	58.14
PDE_01090	15.36	18.47	17.01	19.97	19.45	27.95	34.09	20.1	22.4	21.82	23.32	25.23	23.44	25.64	25.5	28.59	21.39	28.05
PDE_01091	7.31	9.57	5.47	5.84	5.41	7.98	6.56	6.48	7.51	8.25	16.01	7.37	9.69	10.74	8.72	6.45	5.43	4.95
PDE_01092	1781.26	1483.01	1711.3	2074.11	2353.63	2141.19	1723.58	1703.19	1823.86	2320.76	2479.98	2163.65	1398.86	1184.34	1196.4	2571.59	2704.42	2310.69
PDE_01093	22.64	20.37	23.64	45.54	48.71	50.77	28.48	28.76	29.61	28.31	27.35	34.17	17.59	20.22	14.83	30.37	30.7	51.61
PDE_01094	13.44	11.99	12.63	15.67	16.99	17.46	14.05	15.35	14.09	18.56	16.74	16.68	11.99	10.1	11.83	20.02	19.02	20.29
PDE_01095	0.39	0.56	0.47	0.09	0.09	0.09	1.8	1.32	1.63	0.48	0.3	0.13	0.09	0.26	0.27	5.4	3.25	1.35
PDE_01096	103.54	99.21	95.49	31.44	24.98	25.62	122.67	122.29	123.84	58.52	62.18	55.65	151.7	168.84	183.67	30.47	25.76	16.25
PDE_01097	11.17	8.29	10.09	14.83	13.32	15.47	9.84	10.16	8.31	7.11	8.43	9.09	9.44	10.41	9.72	8.88	8.61	7.25
PDE_01098	50.26	58.69	61.27	42.8	46.69	52.64	57.75	62.03	65.14	71.39	81.88	75.22	57.89	48.99	53.17	58	50.38	45.23
PDE_01099	118.3	133.48	142.65	187.01	178.58	184.69	151.06	149.4	155.57	230.99	253.79	243.72	132.22	118.8	132.72	223.05	223.77	247
PDE_01101	40.83	34.84	35.81	27.6	31.56	35.97	43.21	36.51	39.39	59.35	64.35	59.76	56.03	53.84	53.87	55.97	56.19	43.94
PDE_01104	9.25	10.02	6.95	7.43	6.82	5.05	8.24	9.73	8.99	7.69	9.22	9.99	6.47	7.76	11.44	9.75	9.86	5.94
PDE_01105	20.81	13.76	16.79	23.72	28.2	30.08	13.86	22.51	15.68	18.28	17.16	19.24	17.85	17.91	18.57	43.42	36.58	25.8
PDE_01106	32.55	30.44	33.83	22	25.95	26.84	31.07	31.46	28.9	22.79	25.76	28.75	35.43	38.78	36.39	24.04	27.93	18.61
PDE_01107	14.99	17.3	14.69	13.75	14.73	14.15	15.01	15.51	17.69	37.24	35.77	34.4	17.57	15.62	16.22	24.9	24.59	20.35
PDE_01108	16.69	14.68	13.86	12.44	11.83	14.72	14.71	19.75	14.9	13.75	14.31	13.44	13.79	12.25	11.36	15.15	13.63	19.22
PDE_01109	91.11	95.76	89.63	168.71	157.95	173.8	104.94	102.47	98.68	127.18	137.09	114.44	78.25	65.69	76.41	186.28	144.51	140.78
PDE_01110	9.76	5.47	4.8	8.88	9.43	10.11	6.18	5.49	6.24	6.92	4.02	3.77	4.13	3.68	3.21	29.55	22.69	11.68
PDE_01111	0.25	0.18	0.18	0.06	0	0	0.3	0.36	0.13	0	0.06	0	0.89	1.25	1.34	0.2	0	0.06
PDE_01112	11.52	7.04	8.88	3.28	3.58	4.7	13.01	12.73	12.88	7.38	4.7	7.12	14.03	15.61	15.29	7.02	4.81	3.3
PDE_01113	20.11	8.99	2.4	0.28	0	0	9.37	9.54	1.68	0.27	2.39	5.12	11.51	9.51	7.33	0	0	0.29
PDE_01114	27.63	16.66	8.7	0	0.26	0.17	16.11	16.74	19.18	37.95	15.48	33.77	80	71.77	71.76	1.34	1.95	2.98
PDE_01115	37.37	36.95	35.51	33.7	30.03	35.81	42.5	43.59	36.9	35.71	27.31	25.41	29.38	23.43	20.47	40.38	35.83	47.23
PDE_01118	501.35	302.07	280.81	23.35	21.3	23.36	230.9	239.34	235.2	15.73	6.19	9.65	520.59	488.43	605.98	135.4	96.11	47.92
PDE_01119	96.9	54.37	45.47	3.12	2.34	1.68	39.82	34.79	40.52	1.64	1.24	0.5	170.44	140.87	177.45	25.84	12.2	8.78
PDE_01120	22.35	23.08	26.05	13.51	10.56	13.86	27.24	21.69	24.28	14.97	12.47	12.51	47.71	49.07	50.65	13.6	12.98	10.29
PDE_01122	2.39	3.83	3.04	2.48	2.05	2.45	2.7	2.73	2.96	0.6	0.44	0.55	2.92	2.47	3.45	1.06	0.94	0.52
PDE_01124	33.92	33.72	15.22	16.49	16	12.26	34.97	21.68	25.54	13.51	10.81	11.44	37.81	41.17	34.03	15.5	10.03	13.71
PDE_01125	49.05	26.82	17.91	5.59	4.72	4.37	26.66	22.39	27.03	1.7	1.49	3.19	6.79	5.34	6.46	3.19	4.99	2.65
PDE_01126	3.47	4.32	2.59	5.17	3.22	4.85	1.32	1.31	1.73	1.47	1.23	0.83	6.94	5.68	5.43	6.17	4.28	1.3
PDE_01127	0.28	0.03	0.15	1.54	1.6	1.31	0.07	0	0.1	0.03	0.06	0.07	0.04	0.05	0.14	0.88	1.06	0.43
PDE_01131	0	0	0	0	0	0	0	0	0.1	0	0	0.05	0	0	0	0	0	0
PDE_01132	0	0.21	0	0	0	0	0	0.21	0.22	0.11	0	0	0	0.11	0	0	0	0.11
PDE_01134	0.13	0	0	0	0	0	0.52	0	0.28	0	0	0	0	0	0	0	0	0
PDE_01135	35.7	44.88	46.58	38.64	27.98	32.76	53.95	53.66	53.4	25.95	33.3	29.44	150.52	133.49	141.76	32.82	23.88	48.3
PDE_01136	113.62	125.05	120.97	39.76	39.33	42.05	107.56	114.15	106.35	73.64	63.36	66.1	150.19	138.64	176.02	27.78	30.93	41
PDE_01138	3.64	8.27	3.87	0.87	0.48	0.91	6.53	3.42	4.76	0.65	0.46	0.74	8.91	6.21	6.7	1.49	0.64	0.34
PDE_01139	1.62	2.83	2.38	5.36	3.29	2.9	3.07	1.86	3.21	1.32	1.33	1.9	4.92	4.61	7.74	3.71	3.45	5.11
PDE_01140	16.88	29.31	24.67	16.78	19.78	17.01	25.34	19.38	19.56	13.28	11.89	10.34	51.52	48.33	53.33	34.5	29.69	38.23
PDE_01141	2.89	3.61	2.85	5.11	2.7	3.11	4.52	3.96	3.3	1.41	2.02	1.69	7.01	7.28	8.61	1.04	1.49	2.85
PDE_01143	0.92	0	0	20.34	13.77	13.67	0	0.83	0	4.07	6.9	3.96	0.46	0.46	1.39	16.06	20.34	39.86
PDE_01144	0.79	2.03	1.08	6.34	4.61	2.89	1.87	1.82	1.98	1.59	1.44	1.72	3.73	4.33	5.06	4.59	4.64	4.89
PDE_01145	0.68	1.11	0.98	4.27	2.57	2.18	2.3	2.04	2.3	1.05	0.89	1.14	5.84	4.33	6.51	1.46	1.63	3.03
PDE_01147	3.95	4.95	2.08	30.63	12.26	14.05	5.69	4.63	5.77	3.92	5.13	5.57	4.37	1.82	6.59	9.48	10.83	15.66
PDE_01148	1.3	2.07	0.76	0.4	0.13	0.27	1.14	0.75	2.15	0.26	0.77	0.39	0.27	0.92	1.21	0.14	0.27	0.41
PDE_01149	9.9	8.62	7.3	8.6	9.2	7.88	10.82	7.44	9.86	5.27	5.07	4.47	27.72	24.52	31.18	5.56	5.93	5.71
PDE_01150	0	0	0	0	0.99	0.97	0	0	0	0	0	0	0	0	0	0	0	0
PDE_01151	3.03	2.12	0.83	2.19	1.79	0.89	1.6	1.58	3.03	2.14	0.82	1.25	0.87	3.51	3.08	2.18	2.24	1.35
PDE_01152	108.63	81.16	98.17	72.03	76.05	73.41	102.01	104.26	94.04	57.48	64.37	63.93	131.12	155.9	136.58	72.41	64.09	53.05
PDE_01153	21.02	15.41	17.84	17.02	12.72	12.71	21.36	24.72	25.65	16.6	13.85	14.59	21.03	17.07	16.44	11.4	16.47	21.85
PDE_01154	12.7	11.07	12.28	10.87	10.15	11.41	15.42	14.68	12.01	12.21	12.56	11.14	10.77	11.86	10.41	14.06	13.44	14.54
PDE_01155	831.15	892.79	1003.78	956.24	913.21	902.58	991.73	1037.64	1025.74	1095.92	1236.72	1051.26	884.93	986.34	853.62	811.23	872.35	1171.49
PDE_01156	50.24	51.12	47.1	89.92	78.98	93.75	55.17	52.81	59.28	64.96	64.57	68.3	39.75	34.78	36.85	90.62	91.03	92.97
PDE_01157	7.46	15.96	14.96	0.07	0.3	0.11	11.11	14.01	14.53	15.01	18.12	16.23	13.46	9.64	9.11	3.33	3.86	6.81
PDE_01159	51.15	45.34	51.85	45.1	43.39	41.22	45.14	44.67	44.47	38.07	30.73	34.2	47.86	47.12	49.52	47.44	49.45	45.97
PDE_01160	17.3	18.15	17.88	24.38	24.37	24.44	19.21	19.29	20.17	15.49	17.36	16.56	16.94	19.03	16.15	25.98	21.67	23.16
PDE_01161	0	0	0	0	0	0	0	0	0	0	0	0.15	0	0	0	0	0	0
PDE_01162	22.25	22.17	20.52	21.37	18.25	19.25	22.86	24.63	23.18	31.17	24.6	25.31	20.95	19.21	17.77	18.52	22.64	25.54
PDE_01163	25.96	21.69	20.34	19.36	18.08	18.55	22.96	24.22	22.58	21.11	20.15	23.14	8.09	15.04	9.2	30.82	24.99	27.52
PDE_01164	5.22	6.34	4.84	0.73	1.96	0.73	5.86	3.8	6.04	5.92	2.3	5.36	7.03	3.61	6.08	3.19	3.23	3.46
PDE_01165	72.88	111.62	107.17	89.55	89.87	98.79	111.49	97.94	109.69	209.23	198.04	192.04	60.48	47.79	56.67	87.51	81.21	60.08
PDE_01166	13.67	16.42	14.51	45.4	67.31	59.35	24.22	26.3	24.14	39.55	36.22	43.61	31.01	27.81	30.82	96.49	84.18	60.19
PDE_01167	9.48	9.84	9.3	13.02	12.18	12.8	9.86	10.14	10.64	12.64	9.6	11.5	10.69	12.17	12.74	14.64	14.47	11.32
PDE_01168	6.34	9.43	7.33	0.74	0.16	0.33	3.58	4.02	3.14	0.24	0	0	3.27	4.91	4.43	0.42	0.33	0.16
PDE_01169	0.05	0.28	0.14	0	0	0.05	0.09	0.32	0.63	1.22	1.71	1.26	0.14	0.09	0.1	0.1	0.05	0.14
PDE_01170	30.25	27.33	26.07	20.77	21.83	23.41	26.32	30.95	26.3	25	26.76	27.69	27.29	28.35	31.38	25.38	29.15	25.94
PDE_01171	5.98	9.96	6.39	3.08	2.86	5.79	4.67	0.9	8.24	3.88	0.22	2.8	8.53	10.18	12.65	7.38	4.83	2.74
PDE_01172	8.51	6	6.08	5.94	5.38	9.28	5.16	7.06	5.32	2.88	2.44	4.71	4.48	8.6	5.7	5.24	5.82	4.32
PDE_01173	19.22	18.35	19.12	15.73	12.6	12.86	12.18	12.53	14.31	20.15	17.79	17.63	19.88	16.51	18.3	14.71	13.64	13.14
PDE_01174	51.74	31.01	35.87	16.1	11.69	12.71	25.08	24.05	26.48	47.44	29.45	52.27	31.45	30.67	32.46	15.94	14.77	15.53
PDE_01175	88.49	78.61	92.63	61.56	52.08	66.98	90.17	97.14	103.89	51.7	52.95	76.36	93.01	84.36	66.22	54.46	55.18	48.32
PDE_01176	0	0.17	0	1.17	0.8	1.25	0.08	0	0.09	0.35	0.51	0.17	0.18	0.27	0.32	2.29	1.73	1.17
PDE_01177	13.57	15.2	14.41	88.37	187.24	158.08	14.06	13.95	13.19	46.81	47.51	66.53	14.37	16.77	17.42	181.38	161.56	103.72
PDE_01178	55.07	57.7	56.29	166.98	173.62	169.5	80.22	71.18	77.69	83.79	65.54	69.65	29.48	24.57	26.06	223.69	175.89	97.86
PDE_01180	78.61	76.48	84.51	127.58	100.29	114.53	184.49	178.19	181.86	65.55	67.71	84.47	221.28	221.08	187.28	95.34	85.82	112.29
PDE_01182	1.58	2.24	1.82	1.73	1.73	1.57	2.82	2.13	2.27	1.43	1.56	1.57	7.77	6.9	7.99	3.04	3.16	4.26
PDE_01184	0.14	0.68	0.27	0.07	0	0	0.33	0.2	0.14	4.03	32.02	12.19	0.07	0.07	0	0	0	0.28
PDE_01185	0	0	0.04	0	0	0	0.02	0	0.02	0.27	1.6	0.69	0.04	0.02	0	0	0.04	0
PDE_01186	16.36	13.97	14.72	11.75	10.07	10.65	15.5	15.31	14.63	18.86	14.22	16.82	20.12	20.77	21.17	11.67	9.19	12.14
PDE_01187	30.13	24.2	32.83	31.55	31.4	47.94	84	77.19	97.71	558.43	51.3	274.54	14.75	13.43	14.95	76.86	92.28	134.12
PDE_01188	1.88	1.52	0.99	0.17	0.29	0.37	4.4	3.27	3.02	35.84	1.47	10.63	0.87	0.89	0.66	18.78	15.69	3.25
PDE_01189	1.17	0.7	0.92	0.08	0	0.16	2.99	1.91	2.28	18.79	0.85	4.76	0.56	0.32	0.65	14.07	11.94	3.66
PDE_01190	74.63	61.88	66.38	62.16	59.18	62.86	56.54	56.36	54.47	46.71	38.98	44.98	52.75	58.19	56.76	56.19	55.1	47.53
PDE_01191	33.63	20.98	22.63	91.09	76.79	94.16	44.86	36.48	43.35	479.31	81.27	182.55	9.85	6.39	5.81	96.13	104.67	109.36
PDE_01192	6.72	4.06	4.92	12.78	9.41	14.94	5.76	5.72	5.69	25.47	6.26	14.9	4.44	4.68	4.28	17.88	13.02	12.51
PDE_01193	0.44	0.4	0.52	0.5	0.18	0.27	0.92	0.95	1.43	4.97	1.53	2.87	0.36	0.27	0.5	2.3	1.63	0.5
PDE_01194	24.01	16.62	15.31	101.03	64.67	141.7	69.21	48.08	47.98	2754.6	59.52	600.56	14.42	0.75	2.09	679.06	1165.94	1557.87
PDE_01195	3.47	3.03	3.93	1.15	1.03	0.75	10.8	9.37	8.83	78.23	5.21	30.29	1.76	1.54	1.77	44.74	32.17	9.38
PDE_01196	10.15	9.35	8.12	5.89	7.72	4.57	11.9	12.25	12.15	41.13	23.5	39.01	7.31	8.87	10.21	30.64	18.37	6.54
PDE_01198	24.31	25.41	25.23	115.53	28	49.1	17.59	16.34	17.29	5.9	1.8	3.74	11.17	12.95	12.59	6.66	6.38	4.62
PDE_01199	11.39	10.72	10.26	113.95	32.55	54.56	4.17	4	5.89	5.24	0.81	1.26	1.77	1.89	2	8.05	8.95	5.03
PDE_01200	16.92	41.71	39.28	0.31	0.31	0.35	8.92	9.08	7.1	0.43	0.9	0.69	48.64	54.57	59.31	0.27	0.32	0.4
PDE_01201	386.3	827.86	761.7	1.16	0.83	0.91	188.34	195.13	179.47	12.4	17.12	14.68	123.86	121.77	129.53	1.93	2.64	3.6
PDE_01202	4.22	3.74	4.25	30.21	10.72	25.02	5.08	3.94	4.13	5.73	4.78	7.96	6.22	5.27	4.83	13.73	17.28	59.87
PDE_01203	0	0	0	0	0	0.12	0	0	0	0	0	0	0	0	0	0	0	0
PDE_01204	0	0	0	0	0	0	0	0	0	0	0.11	0	0	0	0	0	0.12	0
PDE_01205	0	0	0.18	0.1	0	0.38	0.18	0	0.1	0.94	1.2	1.21	0	0	0	0.2	0	0.1
PDE_01206	52.25	62.83	75.94	52.1	54.52	71.06	70.42	59.5	61.39	77.49	125.61	90.04	54.45	51.16	41.76	84.07	55.38	24.66
PDE_01207	5.59	7.52	8.35	4.39	3.25	3.48	6.52	6.09	6.31	11.72	11.59	10.79	7.36	6.99	9.54	1.44	1.07	1.41
PDE_01208	6.87	7.67	8.52	2.85	1.71	1.53	5.82	5.33	5.91	8.18	12.6	9.33	6.33	7.89	8.12	0.85	0.85	0.89
PDE_01209	0.06	0.06	0.06	0.66	2.23	2.42	0.25	0.19	0.13	1.15	1.01	1.72	0.2	0.06	0.13	13.66	10.88	7.41
PDE_01210	0.38	0.49	0.49	0.06	0.09	0.06	0.86	0.6	0.49	0	0.06	0	3.25	2.39	3.79	0.15	0.09	0.03
PDE_01211	24.73	22.52	21.18	11.44	7.93	11.04	47.77	41.59	41.15	10.63	8.25	11.17	88.5	95.21	107.81	16.69	11.29	19.33
PDE_01212	18.55	12.01	11.98	24.64	20.91	18.03	15.36	13.51	15.11	3.18	2.78	3.82	7.76	9.89	11.12	24.9	10.93	3
PDE_01213	37.48	21.73	16.56	57.23	44.54	35.99	20.28	17.89	21.28	2.05	0.95	0.91	16.27	22.02	26.97	65.62	22.51	2.61
PDE_01214	104.77	86.37	76.29	245.11	184.67	202.72	64.51	55.1	73.02	23.13	17.35	17.4	27.15	27.38	32.45	163.1	72.92	27.01
PDE_01215	259.37	157.6	137.86	818.79	516.92	516.2	126.91	118.7	132.17	38.31	30.03	36.87	98.47	89.85	116.69	450.53	176.88	45.82
PDE_01216	140.37	67.08	57.05	615.94	556.36	494.18	58.38	58.2	66.35	14.17	9.52	15.86	33.51	44.49	50.38	405.77	177.68	19.14
PDE_01217	47.33	26.37	22.07	120.11	94.78	80.67	30.44	28.68	32.02	3.2	1.91	3.39	16.93	24.47	30.91	125.18	47.84	5.21
PDE_01218	70.28	43.13	39.7	56.79	55.47	49.02	47.14	41.55	46.25	7.01	5.03	6.13	13.39	16.9	20.33	100.68	46.29	8.59
PDE_01219	15.33	17.51	13.44	80.48	68.64	61.31	7.43	4.23	5.94	6.3	2.94	4.61	0	0.09	0	59.31	32.12	5.72
PDE_01220	64.3	56.31	51.71	65.41	61.16	60.96	85.32	84.03	75.99	45.41	39.58	46.02	35.13	51.17	58.29	158.79	94.1	37.51
PDE_01221	423.82	340.01	319.66	387.53	455.02	403.39	527.89	420.92	501.21	144.01	114.78	130.77	396.36	359.2	438.13	788.1	511.3	198.18
PDE_01222	170.36	116.51	132.16	98.29	119.41	107	140.98	138.72	146.76	36.13	23.57	33.15	86.81	106.31	111.74	295.74	210.83	80.85
PDE_01223	0.35	0.23	0.23	0.48	0.48	0.6	0.8	0.23	0.24	0	0	0	0.48	0.59	0.72	1.35	0.61	0.24
PDE_01224	0	0	0	0	0.24	0	0	0	0	0	0	0	0	0	0	0	0	0
PDE_01225	51.05	61.99	55.92	20.51	20.99	21.79	73.24	65.69	69.72	20.88	21.42	21.03	98.24	92.96	101.85	23.03	18.31	12.34
PDE_01226	0	0.11	0	0.12	0	0	0	0	0	0	0	0	0	0	0	0.12	0	0
PDE_01227	7.74	9.91	6.9	1.51	1.59	1.69	10.08	10.01	9.84	2.84	2.61	1.82	11.65	11.83	16.1	1.54	1.54	0.66
PDE_01228	35.57	28.8	29.78	21.63	27.11	19.91	41.36	38.2	48.62	2.97	3.63	4.82	25.15	22.5	27.35	16.57	8.88	4.19
PDE_01229	23.77	17.39	15.17	0.17	0	0.34	10.19	6.63	7.47	0	0	0.16	0.85	0.84	1.19	0	0	0
PDE_01230	7.24	6.36	6.56	38.05	33.35	39.43	8.55	7.27	8.37	8.37	11.83	9.32	9.27	7.83	8.61	13.25	9.9	5.49
PDE_01231	30.71	28.16	30.02	88.14	97.57	97.26	30.54	29.35	30.44	31.18	41.73	35.73	27.94	26.87	30.68	45.24	35.24	21.28
PDE_01232	9.88	5.28	3.45	222.81	143.49	174.84	9.94	6.13	8.07	11.1	22.44	12.95	8.15	6.38	5.47	57.24	34.37	15.37
PDE_01233	0.14	0.05	0.09	24.93	15.4	19.62	0.08	0.12	0.15	0.25	0.51	0.94	0	0	0	6.67	3.95	0.51
PDE_01234	4.47	4.43	4.74	109.76	97.72	92.99	2.35	1.96	1.86	3.11	3.31	6.78	1.24	0.61	1.13	43.6	32.13	10.71
PDE_01235	0.93	0.91	0.96	0.14	0.09	0.09	0.61	0.68	0.6	0.56	0.62	0.71	0.79	0.82	0.84	0.07	0.1	0.1
PDE_01236	1.04	0.63	0.67	0.32	0.11	0.16	0.62	0.41	0.55	0	0.1	0.1	1.19	0.85	1.03	0	0.11	0.05
PDE_01237	2.08	2.93	2.99	0.72	0.56	0.25	4.02	3.7	3.99	0.35	0.44	0.4	2.41	2.47	2.57	0.21	0.16	0.15
PDE_01238	14.25	16.91	18.18	7.12	6.14	7.93	21.96	22.29	21.87	6	4.72	5.33	12.11	12.32	11.91	2.31	3.11	2.7
PDE_01239	1.75	2.49	1.56	2.05	0.81	0.93	2.34	1.66	2.42	1.42	1.96	1.24	4.21	3.5	4.33	1.5	1.25	1.23
PDE_01240	47.7	50.87	44.11	39.22	39.11	39.8	44.62	40.49	44.02	46.17	44.19	46.71	43.7	40.9	45.79	47.02	44.69	33.43
PDE_01241	0.74	1	0.86	0.27	0.31	0.62	1.46	1.07	1.32	1.05	1.29	1.26	1.12	1.41	1.49	0.51	0.64	0.41
PDE_01242	0.09	0	0	0	0	0	0	0	0	0	0	0	0	0	0	0	0	0
PDE_01246	0	0	0	0	0	0	0	0	0	0.07	0	0	0	0	0	0	0	0
PDE_01247	0.04	0.12	0.12	0.22	0	0.04	0.21	0.04	0.13	0.34	0.21	0.08	0.04	0.04	0.13	0	0	0
PDE_01249	2.21	2.67	2.24	38.44	24.35	22.99	5.32	5.79	3.14	7.2	7.6	6.7	1.94	0.86	1.41	12.19	16.59	25.79
PDE_01250	0.26	1.42	0.38	0.67	0.27	0.27	0.88	0.88	1.07	0.26	0.25	0.39	1.2	0.26	1.2	1.64	0.96	1.08
PDE_01251	13.4	14.79	14.76	8.34	7.34	8.09	15.48	14.97	13.36	12.64	12.17	12.55	20.21	20.12	20.98	9.38	9.72	9.02
PDE_01252	2282.11	3292.53	2857.67	1164.68	604.92	592.16	2286.98	1949.87	1929.89	1070.15	1088.24	1095.86	2655.88	2556.18	2876.89	691.1	373.5	93.46
PDE_01253	11.72	12.98	13.86	6.12	4.98	4.97	19.26	19.75	18.05	4.13	3.12	2.03	14.33	17.96	17.69	6.19	3.85	3.59
PDE_01254	115.69	105.6	101.79	90.2	93.16	95.96	104.38	94.74	95.58	43.74	26.98	38.76	64.68	70.64	83.4	62.94	48.14	43.8
PDE_01255	1.08	1.08	1.06	1.73	0.62	1.11	1.4	1.16	0	0	0.35	0.12	0.86	0.97	0.62	0.13	0	0.75
PDE_01256	0.98	1.04	0.86	1.64	0.62	1.01	1.24	0.8	0.69	9.14	4.23	5.85	0.28	0.22	0.17	0.35	0.12	0.23
PDE_01257	13.23	17.49	18.81	5.65	5.41	5.51	17.82	15.54	15.5	6.89	5.24	4.95	26.98	27.15	29.62	4.63	5.14	6.16
PDE_01258	4.06	4.6	4.12	2.48	3.03	3.21	4.75	5.32	4.81	4.1	4.5	4.89	6.62	6	7.25	5.23	5.35	3.64
PDE_01259	0.37	0.52	0.42	0.21	0.47	0.24	0.65	0.48	0.6	0.64	0.37	0.62	1.01	0.65	0.66	0.34	0.52	0.26
PDE_01260	5.9	6.11	5.09	0.12	0	0	1.84	1.71	2.07	2.84	1.51	3.87	1.82	2.87	1.83	0.37	0.5	0.12
PDE_01261	761.54	505.41	543.83	0.08	0.08	0	191.15	186.42	191.09	0	0.29	0.07	708.67	792.5	644.11	0.15	1.08	0
PDE_01262	0.38	0.35	0.35	0	0	0.03	0.54	0.59	0.43	0.07	0	0.05	2.61	2.33	1.63	0.03	0	0.03
PDE_01264	10.23	8.44	8.46	1.52	1.19	1.67	8.51	7.24	7.5	0.37	0.21	0.16	17.7	20.68	21.35	0.15	0.15	0.04
PDE_01265	12.5	12	10.53	2.71	1.72	2.14	29.6	27.17	27.36	7.87	5.19	5.59	150.1	175.36	194.16	8.03	5.78	3.24
PDE_01267	0.76	0.49	0.68	0.14	0.07	0.07	2.12	1.97	2.31	0.21	0.21	0.07	16.99	14.07	20.31	0.52	0.45	0.29
PDE_01268	54.48	59.32	48.12	2.67	1.3	1.12	55.2	52.7	49.69	1.01	0.95	1.57	130.7	146.72	143.56	1.3	1.52	1.41
PDE_01269	1.28	1.81	1.99	0.44	0.88	0.88	1.25	0.41	0.88	2.46	2.1	2.12	0.44	0.32	0.11	1.24	0.45	0.55
PDE_01270	79.02	67.58	71.12	48.63	58.93	55.33	64.33	65.56	67.33	101.81	90.89	95.15	43.94	44.02	46	46.03	44.62	42.59
PDE_01271	58.11	62.35	65.82	196.34	181.1	183.48	65.4	61.98	62.31	98.19	93.9	105.86	47.59	49.31	48.65	121.94	116.52	113.3
PDE_01272	15.42	14.08	15.26	19.11	19.9	21.2	17.5	16.54	15.94	21.97	24.13	24.6	19.23	17.21	18.58	24.86	21.6	20.16
PDE_01273	6.77	6.63	7.1	2.92	2.03	2.44	9.34	10.06	9.63	3.15	3.64	3.31	11.1	11.9	12	2.22	2.32	2.17
PDE_01274	5.84	5.03	11.08	0	0	0	1.56	0	0	0	45.04	18.36	0	0	0	0	0	0
PDE_01275	13.78	17.36	12.84	59.48	47.15	49.08	22.37	20.48	17.63	27.5	43.32	28.06	46.24	50.8	59.58	107.59	114.24	86.4
PDE_01276	33.2	28.18	31.51	26.72	26.87	26.71	30.43	30.77	29.3	28.39	28.51	27.68	31.39	30.66	30.76	27.21	27.45	24.15
PDE_01277	13.02	12.65	13.32	7.73	5.64	7.16	14.43	15.46	14.31	8.71	9.92	10.03	10.13	12.14	13.7	9.72	10.36	9.68
PDE_01278	0.91	1.82	1.87	0.15	0.22	0.22	2.28	2.81	1.39	0.21	0.07	0.28	7.47	6.62	6.68	0.3	0.37	0.07
PDE_01279	12.5	14.46	11.1	2.02	1.5	1.61	15.77	15.18	16.28	8.78	29.48	17.28	27.22	28	26.29	1.84	2	1.69
PDE_01280	6.8	10.12	9.36	20.49	39.21	33.56	7.53	8.13	6.94	18.89	9.66	12.96	10.14	14.96	14.68	93.52	100.9	65.4
PDE_01281	14.43	22.62	21.77	4.24	4.48	4.48	21.96	17.3	19.93	2.75	2.45	3.9	40.25	47.34	54.56	3.59	3.84	4.46
PDE_01282	11.15	27.23	26.22	3.69	2.91	3.19	18.59	20.45	15.42	4.48	3.26	3.47	17.69	22.48	24.97	1.1	0.71	1.45
PDE_01284	4.73	9.98	9.78	13.74	6.64	4.87	12.94	7.19	10.55	20.8	29.05	28.54	34.96	23.65	23.43	5.5	8.79	9.47
PDE_01285	13.79	17.14	15.4	15.53	35.23	20.59	14.57	16.22	13.67	25.28	23.67	26.95	13.76	17.27	20.59	8.94	10.63	14.05
PDE_01286	8.91	12.63	12.72	0.51	0.58	0.5	5.87	7.34	6	8.4	3.4	4.7	11.46	10.39	10.89	0.89	0.96	1.6
PDE_01287	9.51	13.85	10.91	3.4	2.67	2.2	11.57	12.75	10.57	4.86	3.8	4.79	23.13	24.15	27.21	1.16	0.72	1.99
PDE_01288	3.05	2.24	1.85	0.63	1.93	0.52	0.5	0.35	0.42	0.15	0.2	0.2	0.37	0.36	0.16	7.83	8.2	1.06
PDE_01289	6.74	7.8	6.69	3.94	3.84	4.49	7.49	7.67	7.97	4.94	3.47	4.24	6.81	8.52	7.36	5.11	4.09	3.26
PDE_01290	58.23	56.99	52.29	66.22	82.81	77.7	61.48	60.38	60.88	55.83	46.59	53.42	75.05	80.78	80.42	66.31	62.08	58.44
PDE_01291	6.28	6.34	6.59	10.9	18.79	17.61	20.01	15.25	15.71	7.44	6.48	8.32	17.2	20.47	21.1	12.61	12.89	7.5
PDE_01293	24.75	23.57	26.38	15.11	14.53	15.68	28.03	25.7	24.61	14.35	15.7	19.25	23.18	29.75	28.7	14.02	12.6	11.76
PDE_01295	3.61	3.84	4.01	8.85	13.23	13.62	4.31	4.28	4.73	4.65	5.27	5.01	3.48	4.22	2.84	9.8	9.59	9.05
PDE_01296	5.63	4.24	5.66	17.55	22.11	25.04	6.03	5.26	5.8	8.08	6.85	7.98	4.22	4.94	4.08	16.09	11.83	13.92
PDE_01297	65.84	59.78	67.78	53.32	62.8	64.1	58.52	65.38	63.67	59.43	54.6	57.59	61	48.46	48.59	82.17	70.75	67.08
PDE_01298	33.32	31.04	30.78	28.91	33.56	30.36	41.51	36.01	35.84	21.96	22.59	25.27	33.37	38.05	43.63	43.59	40.91	34.76
PDE_01299	0	0	1.88	10.68	11.13	13.13	0	0	0	14.2	16.12	14.59	11.38	10.51	9.2	33.52	33.39	50.9
PDE_01300	0.2	0	0	0	0	0.08	0.17	0.13	0	0.16	0	0	0.09	0.14	0	0	0.13	0
PDE_01301	6.84	5.25	6.38	8.65	10.25	9.97	5.75	6.21	5.61	5.85	5.99	7.24	6.77	7.83	7.13	15.26	13.87	9.94
PDE_01302	85.35	75.76	83.02	1.96	1.34	2.12	14.56	17.13	18.37	1.55	0.29	0.65	9.9	8.75	8.26	1.26	0.75	1.41
PDE_01303	0.52	0.78	1.27	6.16	1.24	1.24	0.08	0.08	0	0.87	0.68	0.09	0.09	0	0	1	1.27	1.35
PDE_01304	29.05	24.63	25.43	23.96	22.97	23.49	26.47	26	27.31	30	28.86	32.87	23.25	21.92	22.15	26.19	25.22	27
PDE_01305	0.39	1.41	1.66	1.43	0.44	0.35	0.51	1.66	1.01	0.92	0.69	0.4	1.51	0.62	0.59	0.87	0.94	0.79
PDE_01306	10.87	6.24	12.32	2.78	3.19	8.45	1.77	9.43	9.53	11.54	9.23	14.49	0	8.24	11.56	0	5.4	8.66
PDE_01307	1.46	0	0.47	0	0	0	0	0	0.51	0	0.46	0	4.38	1.37	0.96	0	0	0.53
PDE_01308	32.46	33.92	29.07	34.76	31.71	35.81	33.23	31.47	30.33	35.44	34.09	33	37.05	40.52	39.4	35.38	31.81	33.98
PDE_01309	236.46	259.28	267.23	309.24	295.26	340.18	227.53	221.78	209.83	264.53	205.93	259.77	210.64	129.02	190.24	333.95	346.25	381.08
PDE_01310	9.49	12.78	10.39	6.83	9.17	7.64	18.39	18.5	17.78	20.09	11.91	12.6	10.4	8.54	7.51	57.24	41.67	22.83
PDE_01311	0.56	0.55	0.54	0	0	0.58	0	0.51	0.56	0	0	0.54	1.13	1.72	0	0	0	0
PDE_01312	21.37	15.6	16.49	17.34	12.25	12.31	20.72	21.63	19.24	14.46	13.79	14.72	31.13	34.74	34.31	46.91	40.24	19.66
PDE_01313	10.85	10.83	10.41	8.17	10.03	9.15	11.81	12.34	11.47	14.92	14.21	16.33	8.54	8.41	9.73	13.28	13.94	12.16
PDE_01314	386.25	420.77	415.89	316.75	321.04	320.48	397.65	370	392.15	383.72	345.54	355.54	453.67	432.47	424.72	339.73	327.42	301.96
PDE_01315	9.5	9.51	9.76	93.01	21.83	30.25	4.32	4	4.94	2.65	3.06	2.99	5.46	5.04	4.53	2.96	3.99	3.15
PDE_01316	11.16	12.83	8.56	37.15	32.98	39.55	20.88	13.15	13.97	28.46	39.59	34.31	7.94	7.11	12.23	25.94	20.9	14.3
PDE_01318	6.05	6.93	7.01	34.48	45.58	43.17	10.58	10.26	9.44	15.52	15.46	19.09	5.61	5.89	8.34	35.26	37.92	25.69
PDE_01319	3.02	3.45	5.42	19.99	23.03	20.33	5.75	5.48	4.74	7.89	9	8.44	4.51	3.54	6.2	26.2	22.38	18.61
PDE_01320	14.61	10.92	11.93	20.69	18.37	21.34	16.5	14.56	15.9	11.6	10.55	12.01	12.61	10.75	11.57	18.44	17.28	17.14
PDE_01321	24.41	28.75	33.2	7.04	5.3	5.37	48.12	45.98	40.9	30.72	82	52.49	76.18	75.86	72.94	16.22	13.77	13.15
PDE_01322	0.66	1.41	0.98	1.07	0.73	1.06	2.75	1.11	1.77	1.94	1.92	2.17	4.29	4.3	4.97	0.55	0.3	0.49
PDE_01323	0.24	0.3	0.24	0.06	0.01	0.09	0.28	0.26	0.32	0.41	1.68	0.7	0.6	0.55	0.7	0.09	0.13	0.16
PDE_01324	25.15	25.22	25.39	59.06	54	53.21	21.72	25.22	22.14	29.57	28.59	30.18	19.88	19.33	20.56	40.03	41.22	38.9
PDE_01325	22.19	18.38	19.78	12.47	11.36	11.35	22.56	24.98	22.38	22.68	24.07	22.15	16.51	17.41	18.34	13.54	13.55	14.26
PDE_01326	30.44	27.88	26.62	31.99	27.27	26.93	29.68	26.69	24.39	20.7	22.78	24.53	30.96	28.53	28.85	35.02	30.87	27.64
PDE_01327	5.39	3.81	4.23	12.07	9.27	8.98	3.64	5.54	3.91	10.49	5.2	9.05	2.88	2.34	2.37	13.22	12.61	13.07
PDE_01328	73.77	76.88	74.74	97.14	96.3	100.91	74.39	79.95	67.93	81.42	74.98	86.14	63.35	75.55	72.06	105.47	105.78	98.79
PDE_01329	38.46	39.81	40.21	36.34	29.48	32.44	35.47	39.19	42.28	34.42	35.54	41.73	40.66	36.27	35.67	45.61	43.91	41.53
PDE_01330	355.28	480.49	459.68	59.65	28.66	29.41	223.17	213.98	201.68	344.16	335.53	272.12	113.7	83.16	101.25	33.7	20.58	29.86
PDE_01331	597.53	368.58	368.47	465.51	459	463.4	412.28	474.18	537.14	271.99	358.39	388.63	510.27	425.22	425.25	479.1	403.13	281.39
PDE_01332	33.06	30.96	28.1	16.23	13.05	12.11	47.58	41.63	43.71	21.79	27.34	26.97	93.9	97.68	98.66	46.69	42.47	18.39
PDE_01333	47.72	35.84	38.35	33.42	27.23	30.05	39.59	33.89	40.08	20.31	17.9	24.87	9.31	9.01	10.8	17.77	13.12	8.77
PDE_01334	7.79	7.75	7.45	34.16	14.59	21.41	5.62	5.35	7.29	10.11	12.76	15.21	0.94	1.21	1.04	7.32	7.16	8.25
PDE_01335	1423.6	1363.17	1521.52	754.31	824.54	785.34	1389.54	1271.84	1390.26	753.39	349.66	396.59	201.31	156.89	173.16	1959.7	880.66	522.5
PDE_01336	4.63	5	5.15	0.31	0.71	0.34	4.54	5.93	5.52	9.45	12.92	12.36	6.6	4.64	4.92	1.03	1.28	2.44
PDE_01337	4.93	6.09	5.32	0.05	0.29	0.07	5.51	5.58	6.48	10.85	14.01	11.79	3.63	2.84	2.59	1.98	1.64	2.99
PDE_01338	71.96	96.16	92	0.15	0.21	0.09	89.14	97.67	99.79	65.45	100.51	91.05	57.15	53.65	61.42	3.94	5.28	10.76
PDE_01339	6.77	11.89	12.15	0	0.03	0	8.11	7.97	8.22	3.03	11.27	7.91	14.62	10.17	11.74	0.29	0.07	0.57
PDE_01341	972.31	529.27	604.38	8.23	41.11	43.77	1222.15	1088.61	1120.48	463.32	437.11	313.37	1210.97	1090.54	930.39	215.34	122.93	34.79
PDE_01342	9.78	9.31	9.62	5.64	4.04	4.62	10.58	9.37	8.35	4.12	2.61	4.17	6.87	8.7	10.29	3.11	3.12	2.02
PDE_01343	1.53	0.89	0.64	1.48	1.06	1.19	0.62	0.63	0.48	1.02	1.1	1.22	0.66	0.47	0.29	1.57	1.55	1.94
PDE_01344	0	0	0	0	0	0	0	0	0	0	0	0.44	0	0	0	0	0	0.47
PDE_01345	69.4	62.7	66.68	1850.75	1576.9	1687.93	116.56	115.6	112.27	1089.25	967.75	1175.57	37.69	27.04	25.73	1799.26	2267.24	3349.61
PDE_01346	176.35	195.4	191.98	415.08	1070.12	1084.36	97.37	91.92	92.18	623.32	651.09	575.47	58.79	32.13	40.1	646.09	610.75	390.46
PDE_01347	0	0	0	0.76	0.8	0	0	0.67	0	0	0	0	0	0	0	0	0	0
PDE_01348	187.21	103.42	128.02	2082.79	3399.04	3071.16	185.18	168.91	176.68	759.85	724.75	916.79	55.85	54.01	63.09	2134.31	2404.88	1836.69
PDE_01349	8.08	10.4	7.87	0.22	0.68	0.45	4.59	3.1	5.8	1.75	0.21	0.21	20.78	18.4	18.4	1.59	1.37	2.05
PDE_01350	11.47	10.39	10.51	25.59	22.51	21.8	13.81	11.27	13.04	35.67	36.19	41.67	54.99	53.84	59.64	12.69	14.35	19.08
PDE_01351	0	0.28	0	0	0	0	0	0	0	0	0	0	0	0	0.58	0.29	0.3	0.29
PDE_01352	0	0	0	0	0	0	0	0	0	0	0	0	0	0	0	0.12	0	0
PDE_01353	53.48	57.16	56.79	5.21	4.58	4.06	48.13	47.69	49.86	68.12	115.62	90.88	96.4	89.67	82.5	26.11	20.51	18.53
PDE_01354	1197.05	1391.63	1256.56	1.83	2.01	2.46	712.18	756.04	741.75	6.27	8.92	9.38	725.67	740.62	694.74	3.28	3.59	3.34
PDE_01355	1.25	3.69	4.41	0	0	0.43	0	0.76	1.25	1.24	1.97	1.61	5.06	5.93	9.34	0.84	0	0
PDE_01356	16.11	21.4	12.89	11.05	1.92	3.19	26.18	27.37	22.54	5.24	4.76	4.53	45.37	52.52	49.72	0.32	1.29	1.29
PDE_01357	32.71	33.84	33.15	22.84	20.22	19.89	40.85	39.96	38.22	35.88	31.17	33.63	23.56	21.15	21.13	16.97	14.55	16.67
PDE_01358	800.08	686.95	712.9	33.87	20.43	26.33	603.64	621.64	640.99	833.84	661.23	721.1	679.23	487.14	548.15	120.62	108.14	147.39
PDE_01359	0.59	0.98	0.46	0	0.04	0.04	0.46	0.42	0.53	0.47	0.38	0.51	0.44	0.47	0.53	0.05	0.04	0.04
PDE_01360	0.42	0	0.41	0	0	0	0	0	0.42	0	0	0.41	0	0.43	0	0	0	0
PDE_01361	21.97	20.45	19.6	6.97	8.49	6.5	20.67	17.23	21.64	25.88	30.89	30.76	25.2	24.3	25.69	9.74	10.08	10.68
PDE_01362	48.5	34.84	27.85	41.69	25.38	29.65	43.22	40.93	52.94	166.45	407.4	257.79	37.86	34.18	37.94	35.98	35.94	25.63
PDE_01364	17.64	14.98	16.18	11.41	15.05	13.33	15.85	16.94	13.05	20.05	21	20.9	20.36	24.83	24.4	32.54	32.56	22.33
PDE_01365	161.56	147.03	149.38	201.24	147.86	193.8	182.9	196.9	199.85	223.04	251.04	229.9	127.11	122.32	104.61	134.97	156.32	327.49
PDE_01366	17.58	14.84	9	26.62	20.44	24.77	20.41	18.54	18.41	23.87	22.59	25.4	26.2	16.03	15.01	15.31	20.16	37.66
PDE_01367	51.67	53.38	53.62	83.17	123.03	131.97	51.99	53.31	58.06	78.88	64.3	72.02	58.16	51.75	54.03	104.27	99.17	92.37
PDE_01368	142.81	95.95	119.5	388.65	664.98	686.91	155.99	167.49	148.45	353.11	279.56	390.39	106.7	90.79	79.74	372.84	417.17	357.66
PDE_01369	0	0.44	0.43	0.45	0.93	0.93	3.31	1.63	2.69	0.89	0.42	1.73	0	0	0	0	0.46	0.47
PDE_01370	3.38	2.22	2.37	1.34	0.57	0.57	1.58	1.81	1.99	0.12	0.12	0.18	3.69	6.68	6.37	0.33	0.39	0.26
PDE_01371	5.78	5.55	4.91	35.27	66.11	59.32	6.24	7.5	5	13.59	11.24	15.64	5.15	5.58	5.78	23.6	28.04	21.94
PDE_01372	67.12	121.02	119.87	38.15	53.16	35.85	43.1	49.21	48.68	86.43	136.61	113.39	33.65	38.61	38.1	34.38	40.91	39.07
PDE_01373	32.58	36.85	34.43	19.97	33.72	28.66	40.28	40.53	35.45	20.49	16.14	18.28	52.72	81.75	80.86	71.91	69.16	36.35
PDE_01374	63.85	67.32	68.69	59.8	54.36	53.88	69.48	70.79	68.32	102.34	117.73	110.42	78.43	73.43	76.46	67.33	68.05	69.7
PDE_01375	18.13	20.43	15.27	12.72	11.06	10.82	21.72	13.33	18.2	14.72	8.48	11.35	42.32	28.38	35.82	15.1	15.2	16.06
PDE_01376	7.04	10.76	7.98	8.8	9.42	9.2	6.94	8.33	8.19	7.42	6.86	7.13	10.53	9.46	11.54	12.08	16.37	11.48
PDE_01377	8.48	6.61	8.52	4.31	9.88	4.37	4.94	7.5	4.98	7.02	2.36	3.77	7.88	8.97	6.49	5.39	7.72	5.51
PDE_01378	0	0	0	0	0	0	0	0	0	0	0	0.64	0	0	0	0	0	0
PDE_01379	8.64	12.91	11.86	3.94	4.16	2.77	8.72	9.82	10.81	4.86	2.12	3.24	19.49	21.95	22.06	3.95	5.1	3.13
PDE_01380	66.15	52.24	45.22	77.24	57.5	64.67	125.96	125.16	124.3	81.31	55.59	65.32	97.41	90.25	82.42	50.75	44.94	139.55
PDE_01381	4.53	5.61	7.46	6.1	4.61	3.45	13.75	12.06	10.54	3.34	2.36	3.83	6.38	8.81	9.67	3.73	3.65	6.5
PDE_01383	18.05	17.05	11.81	7.55	7.16	6.46	25.97	21.11	21.92	5.8	6.52	7.51	185.06	170.63	206.95	4.78	5.38	7.16
PDE_01384	0	0	1.92	29.05	24.19	27.48	0	0	0	10.43	13.28	14.71	0	0	0	12.29	14.52	30.12
PDE_01385	35.97	25.38	26.34	1.53	1.47	1.09	15.94	17.88	16.85	6	6.6	5.04	27.25	28.15	25.55	2.51	1.9	2.06
PDE_01386	0	0	0	0	0	0	0	0	0	0	0.43	0	0	0	0	0	0	0
PDE_01387	0.83	0.83	0.73	0.05	0.04	0.04	0.82	0.94	0.82	0.53	0.43	0.74	1.35	0.88	0.9	0.6	0.64	0.9
PDE_01388	10.17	12.43	10.21	4.66	6.59	4.05	12.95	13.41	12.74	11.4	5.55	7.11	13.7	13.47	14.33	54.37	66.66	100.2
PDE_01389	55.24	48.28	55.32	106.68	133.07	114.8	70.12	66.67	63.49	172.79	148.43	150.48	29.3	29.16	25.16	201.17	206.54	215.93
PDE_01390	21.4	17.02	13.6	7.05	2.91	4.68	20.06	19.6	19.56	8.76	6.91	7	45.82	30.85	27.79	3.84	1.5	2.96
PDE_01391	41.83	35.31	37.23	17.35	13.71	17.56	42.31	39.19	39.44	7.69	3.75	6.11	49.38	49.56	55.67	8.1	7.84	11.5
PDE_01392	6.52	4.44	4.56	3.37	3.87	5.18	5.99	4.22	6.05	7.75	4.29	6.3	5.1	3.51	3.98	4.07	4.89	9.35
PDE_01393	0.9	0.67	1.21	0.58	0.23	0.23	1.96	0.98	1.86	0.45	0.11	0.56	5.07	5.56	5.08	0.35	0.35	0.23
PDE_01394	0	0	0	0	0	0	0	0	0	0	0	0	0.21	0.07	0.07	0	0	0
PDE_01395	10.01	13.99	18.45	7.84	6.04	6.94	2.28	3.97	2.67	0.85	0	2.27	2.18	0.73	2.83	0	0	0
PDE_01396	22.53	23.16	26.95	27.1	31.34	31.86	23.99	24.99	22.01	25.36	20.67	21.88	24.06	23.14	28.85	34.74	35.64	33.97
PDE_01397	5.87	0.19	7.18	15.88	16.13	15.11	8.59	6.13	4.95	12.54	18.21	18.73	2.93	0	5.59	10.29	17.47	10.22
PDE_01398	27.12	23.85	23.6	16.43	18.6	19.5	25.19	27.94	26.73	19.49	16.51	18.5	24.05	25.68	20.49	24.84	20.39	24.09
PDE_01399	14.51	12.51	12.48	26.83	23.96	25.5	12.06	11.12	11.54	18.93	15.53	16.63	13.51	11.81	11.22	37.33	36.06	32.34
PDE_01400	72.95	66.72	68.95	74.47	77.94	80.14	66.33	62.7	67.83	73.44	75.14	73.59	78.51	66.55	63.69	71.19	71.2	72.93
PDE_01401	0	0	0	0	0	0	0	0	0	0.01	0	0	0	0	0	0.38	0.39	0.65
PDE_01403	47.46	39.02	41	6.04	8.03	10.21	69.76	66.88	67.84	12.66	11.85	12.77	54.56	61.08	54.86	11.76	9.98	8.62
PDE_01404	88.4	57.02	67.24	6.52	5.72	8.23	23.99	24.99	25.26	69.34	87.09	90.27	16.83	16.66	16.19	8.61	9.04	11.54
PDE_01405	110.74	123.93	120.13	12.06	33.4	26.86	111.93	110.51	106.7	297.53	266.76	265.61	39.94	34.56	33.24	59.27	70.97	79.9
PDE_01406	23.85	26.52	26.38	10.91	8.89	9.22	37.45	36.69	32.88	14.46	11.91	12.28	45.42	46.55	52.47	9.45	9.32	10.95
PDE_01407	32.87	40.22	29.48	23.01	23.54	21.87	28.08	26.47	28.09	16.51	15.55	19.43	32.35	20	22.95	13.6	15.64	17.61
PDE_01408	2.07	1.63	0.76	0.08	0.17	0	0.86	1.12	0.94	0.7	2.03	0.98	1.35	1.73	2.4	0.04	0.21	0.13
PDE_01409	1.68	1.77	1.5	27.73	13.9	13.31	1.34	1.23	2.18	5.42	6.68	9.95	1.58	1.47	1.41	12.18	13.39	8.36
PDE_01410	0.13	0.25	0.19	0	0	0	0.12	0.25	0.07	0	0	0	0.13	0.32	0.06	0	0	0
PDE_01411	0.46	1.56	0.64	84.11	25.25	27.62	0.77	0.58	0.48	29.85	37.09	37.56	1.28	1.1	1.04	36.33	37.51	64.67
PDE_01412	0.16	0.16	0.16	0.58	0.08	0.25	0	0.08	0.17	0.16	0	0.08	0	0.08	0.08	0	0.17	0
PDE_01413	13.04	11.42	10.45	11.66	2.6	3.78	3.56	3.74	3.81	6.42	41.54	20.88	32.71	29.6	29.31	4.05	4.57	5.48
PDE_01415	0	0.12	0.12	0	0	0	0	0.11	0.49	1.07	3.48	1.99	0.12	0	0	0	0.12	0.12
PDE_01416	0.64	0	0	0	0	0	0	0.59	0.32	0.32	0	0.31	0.97	0.65	0.65	0	0	0
PDE_01417	4.12	3.59	3	0.6	0.53	0.59	2.91	2.26	1.96	36.52	40.42	32.77	1.97	2.09	1.69	2.68	2.42	4.64
PDE_01418	317.61	352.5	337.76	11.42	18.47	18.02	291.2	321.72	316.7	323.56	293.85	312.87	143.57	148.13	145.93	74.78	65.73	96.66
PDE_01419	9.12	8.08	8.32	3.42	4.8	5.2	8.89	8.9	8.65	8.46	9.65	10.82	9.55	8.7	8.56	12.13	9.47	8.48
PDE_01420	6.5	8.65	7.62	9.28	10.81	9.28	9.15	8.4	9.95	15.52	17.55	20.27	5.51	4.91	5.24	11.66	13.95	14.87
PDE_01421	18.89	17.81	16.88	26.25	29.56	28.06	22.04	21.05	23.09	19.09	20.62	23	10.63	7.94	10.85	41.23	40.71	28.18
PDE_01422	13.33	15.28	14.2	0.58	0.63	0.63	20.51	19.32	23.98	2.15	2.47	2.39	8.79	7.59	7.91	0.92	0.81	0.95
PDE_01424	254.7	230.19	243.27	229.47	202.49	212.35	247.67	241.54	275.05	171.21	133.1	147.88	103.63	106.67	115.6	139.17	103.69	72.93
PDE_01425	10.61	11.25	8.23	143.03	117.92	120.35	11.97	8.81	11.6	35.95	53.38	41.45	11.75	10.51	11.74	115.17	113.63	76.99
PDE_01426	3.22	4.69	4.97	6.41	5.45	9.16	4.5	4.9	5.03	10.01	11.09	10.04	2.83	2.51	2.01	4.04	3.91	3.62
PDE_01427	0.36	0.36	0.51	6.51	8.53	8.68	0.51	0.41	0.6	15.56	18.72	16.13	0.8	0.16	0.48	11.85	9.03	7.65
PDE_01428	0	0	0.23	0.32	0.48	0.32	0.31	0.23	0.08	0.87	1.01	0.7	0.32	0.16	0.16	0.5	0.5	0.49
PDE_01429	30.64	47.15	45.73	0.35	1.46	0.35	42.92	38.69	43.52	123.93	167.46	186.59	60.87	49.69	57.59	21.73	29.22	33.79
PDE_01430	20.78	32.41	31.2	0.08	0.53	0.15	32.03	35.48	37.08	112.71	136.71	148.86	38.38	28.86	31.8	28.13	34.81	40.3
PDE_01431	3.38	5.75	3.69	0.28	0.19	0.38	6	4.54	6.65	12.32	12.1	18.59	14.16	11.6	15.03	5.61	9.25	7.61
PDE_01432	3.51	4.98	5.19	0.15	0.36	0.18	5.17	6	5.94	19.64	26.88	34.65	6.2	6.26	5.54	4.42	5.51	6.97
PDE_01433	11.73	17.19	19.79	0	0.3	0.05	17.36	18.5	20.21	38.7	39.49	45.62	17.72	15.63	16.37	4.39	4.71	8.01
PDE_01434	4.88	4.02	3.86	5.78	7.55	6.11	11.43	11.41	10.08	4.43	3.14	3.59	7.82	10.28	10.88	13.05	13.46	14.26
PDE_01436	359.43	319.98	323.32	251.07	219.35	223.57	262.19	272.51	302.05	295.18	534.73	392.83	524.69	467.89	394.96	255.45	290.54	196.69
PDE_01437	2.08	3.01	4.89	4.1	2.19	2.14	2.76	0	3.04	1.01	4.63	1.91	5.15	0	3.12	2.96	3.12	0
PDE_01439	0.34	0	0.17	0.17	0	0	0	0	0.17	0	0.33	0.17	0.17	0	0.17	0	0.18	0.35
PDE_01440	0.59	0.53	0.65	0.31	0.3	0.37	0.75	0.65	0.59	0.5	0.62	0.79	0.96	1.34	1.71	0.6	0.66	0.51
PDE_01441	51.45	50.91	54.1	40.29	39.47	46.49	56.65	59.42	59.55	40.76	39.28	35.32	41.47	42.69	41.25	36.5	35.52	56.55
PDE_01442	15.15	11.19	13.11	8.42	8.91	8.82	12.56	13.07	11.86	11.1	10.94	11.63	12.11	11.49	11.25	10.13	10.79	10.12
PDE_01443	28.54	23.85	25.81	35.31	35.85	39.38	28.94	28.32	31.77	35.52	31.95	37.68	23.15	21.61	19.14	34.88	34.54	35.23
PDE_01444	30.51	26.69	27.93	79.07	79.51	79.59	26.54	26.09	29.2	44.56	36.33	40.69	30.82	26.3	24.67	77.64	79.31	67.64
PDE_01445	58.92	63.27	64.8	77.01	86.56	76.18	62.25	59.45	60.48	79.8	71.61	84.46	76.3	91.33	89	87.82	84.84	63.41
PDE_01446	138.73	109.62	121.37	395.84	506.89	497.41	147.82	147.28	146.18	289.53	286.29	277.88	118.09	91.34	83.61	461.67	537.87	462.01
PDE_01447	18.53	18.51	20.52	9.16	6.88	8.14	21.7	23.76	22.59	15.23	18.95	17.49	30.63	29.73	31.7	10.44	11.48	12.09
PDE_01448	42.91	39.02	37.29	26.58	20.37	25.99	46.34	46.47	51.84	34.54	30.74	36.73	37.06	37.34	41.83	17.29	22.5	28.62
PDE_01449	14.88	12.7	13.92	16.63	11.89	14.08	15.74	17.82	18.37	15.22	16.32	18.77	13.25	12.6	10.99	11.48	11.45	19.92
PDE_01451	20.87	15.53	16.58	41.56	54.74	64.95	25.48	27.15	23.64	25.12	24.9	37.86	16.77	15.09	13.97	71.14	74.41	59.38
PDE_01452	0	0	0.18	0.18	0	0.18	0.35	0.17	0	0	0	0.18	0	0	0	0	0.19	0
PDE_01453	17.54	12.63	15.59	35.14	52.37	59.7	20.52	22.09	20.14	22.52	25.63	34.29	14.02	11.67	9.52	79.43	85.09	61.05
PDE_01454	71.72	67.75	66.34	60.96	68.3	62.64	65.41	64.93	61.88	55.8	61.12	55.29	100.96	91.29	86.11	77.62	68.81	58.52
PDE_01455	12.75	13.87	12.89	6.38	5.47	5.44	14.22	12.37	11.8	9.41	7.04	9.24	8.82	9.79	10.92	9.37	8.4	8.18
PDE_01456	16.2	15.29	19.51	18.79	17.38	19.65	21.34	20.18	20	22.18	19.27	18.33	14.01	15.09	15.03	14.16	14.51	31.14
PDE_01457	21.4	23.92	21.22	26.76	15.28	19.76	21.23	25.34	23.28	19.5	16.27	17.52	15.6	17.09	15.53	19.74	15.64	16.86
PDE_01458	20.58	19.48	20.12	15.46	21.05	19.87	23.09	21.43	19.02	14.95	14.6	16.84	28.83	34.65	34.71	25.8	27.13	19.23
PDE_01459	8.57	8.69	8.01	5.28	6.48	4.91	8.34	9.01	7.81	4.86	3.68	4.43	9.14	9.31	8.92	12.2	10.84	8.15
PDE_01460	7.85	7.19	7.04	8.16	7.98	7.77	10.02	9.62	7.96	17.4	20.38	21.89	7.93	9.16	9.77	14.25	16.02	13.52
PDE_01461	10.62	11.1	10.25	13.36	20.12	18.53	12.56	15.31	13.87	16.52	19.3	20.13	9.76	9.16	8.41	43.95	35.12	22.44
PDE_01462	1.13	2.23	1.28	0.76	0.75	0.75	1.2	1.39	1.4	1.3	1.41	1.62	1.84	1.6	2.18	1.55	2.01	1.39
PDE_01463	11.03	7.21	11.4	5.03	8.45	7.3	13.7	13.14	12	11.68	8.33	11.07	12.3	11.51	12.01	10.06	10.76	12.78
PDE_01464	39.61	39.87	35.54	16.39	19.18	16.21	99.3	81.26	83.66	15.04	9.11	7.73	21.59	17.2	22.42	114.45	62.61	33.86
PDE_01465	0.57	0.57	0.19	8.4	9.62	8.22	0.91	0.54	0.39	0.57	0.56	0.38	0	0	0	8.12	3.99	0.79
PDE_01466	0	0	0.11	0	0	0.12	0.11	0	0.24	0	0	0	0.12	0.12	0	0	0	0
PDE_01467	1.76	2.31	1.6	0.07	0.14	0	2.54	2.45	1.84	1.02	0.67	0.95	2.73	2.61	3.44	0.07	0.29	0.28
PDE_01468	20.43	28.65	29.07	0	0	0	9.58	11.82	10.49	0	0.05	0.05	47.77	58.47	59.2	0.05	0.21	0
PDE_01470	0.04	0.08	0	0	0	0.04	0.08	0	0	0	0	0.04	0.09	0	0	0	0	0.04
PDE_01471	0.42	0.21	0	0.22	0.43	0.22	0.41	0.2	0.22	0.21	0.21	0.1	0.43	0.32	0.33	0.11	0.22	0.22
PDE_01472	9.01	14.31	10.22	6.8	8.21	10.45	7.71	14.16	11.74	2.22	2.1	2.68	24.89	18.89	22.8	9.49	3.47	8.16
PDE_01475	0	0	0	0	0	0	0.28	0	0	0	0.29	0	0	0	0	0	0	0
PDE_01478	2.64	1.55	1.51	9.03	2.74	4.35	5.31	0.95	1.05	1.56	0.99	2.01	1.59	2.14	0.53	2.62	1.63	4.37
PDE_01479	5.83	13.51	0.5	2836.7	1265.44	1204.27	8.87	2.2	4.85	779.38	883.15	920.51	14.48	3.99	4.05	875.06	997.3	1639.51
PDE_01480	3.63	5.89	1.18	633.16	375.92	269.97	4.91	2.67	1.83	422.84	441.88	413.19	4.76	1.31	1.52	416.32	481.65	636.57
PDE_01481	1.77	2.43	1.84	102.37	56.67	44.25	2.4	2.45	1.86	38.01	58.34	53.33	3.82	3.41	3.37	31.64	41	60.88
PDE_01482	1.28	1.11	0.42	124.34	30.21	33.15	1	0.83	0.88	27.3	24.29	21.13	0.53	0.6	1.23	43.94	45.02	50.6
PDE_01483	6.03	6.59	6.56	5.66	6	4.65	6.5	7.31	9.23	9.35	8.21	8.72	7.33	4.97	6.63	8.67	8.08	9.46
PDE_01484	24.6	27.15	29.84	25.09	28.74	26.93	22.54	23.67	18.6	21.16	19.87	21.8	39.48	35.9	39.58	29.89	29.69	20.82
PDE_01485	13.66	12.15	13.96	17.04	21.11	21.1	11.14	14.51	11.86	13.64	10.66	13.25	9.61	10.75	9.76	15.3	18.03	17.57
PDE_01486	39.4	37.7	38.12	37.78	34.05	37.38	36.48	39.99	33.51	37.82	34.45	35.45	40.92	54.43	54.5	30.24	34.37	34.62
PDE_01488	97.13	108.96	110.1	49.72	51.95	46.95	111.86	110.08	105.44	78.46	74.13	77.54	180.84	207.68	201.66	50.92	43.17	42.19
PDE_01489	1883.88	1541.27	1476.02	1424.13	1384.05	1541.61	1603.61	1631.72	1533.42	1402.57	1490.3	1514.07	1367.08	979.72	1075.09	1884.02	1503.3	1781.49
PDE_01490	2545.31	2103.61	2223.39	2387.76	2024.32	2413.02	2460.64	2198.54	2405.03	1661.38	1725.3	1888.09	1851.39	1409.31	1277.67	2639.44	2077.64	2253.29
PDE_01491	152.06	152.73	143.11	285.97	291.08	321.08	197.52	147.88	147.99	199.55	194.51	206.38	139.22	104.25	117.94	312.18	273.82	280.05
PDE_01492	133.03	111.62	131.86	224.02	246.29	247.89	121.2	126.49	124.83	188.47	207.11	202.95	133.14	116.9	117.17	201.94	205.79	184.52
PDE_01493	41.91	43.05	46.22	75.01	42.25	44.28	43.42	43.44	40.41	44.55	47.96	53.08	69.07	75.79	75.26	36.27	38.85	44.32
PDE_01494	43.3	48.98	48.32	229	116.11	113.01	53.9	49.31	48.75	75.71	92.07	87.11	82.03	74.17	76.54	73.29	77.56	119.14
PDE_01495	28.45	21.45	24.12	31.26	17.48	19.52	28.23	31.39	31.51	32.75	40.18	37.07	38.47	35.15	33.15	42.14	38.73	23.28
PDE_01496	24.76	22.58	20.2	38.01	26.43	32.14	27.45	26.17	23.61	28.33	27.65	26.35	26.28	25.05	26.49	31.09	27.62	30.66
PDE_01497	54.51	56.34	51.19	129.01	131.9	131.39	46.83	47.12	49.67	71.03	72.79	66.35	42.49	39.1	41.72	112.21	117.35	129.1
PDE_01498	31.06	29.37	38.97	27.99	31.26	34.76	38.74	35.35	34.97	29.3	31.52	39.68	34.16	32.31	31.67	30.91	31.61	28.61
PDE_01499	16.86	13.1	12.8	10.96	9.37	10.65	12.82	13.57	12.8	11.23	11.61	11.12	8.66	8.55	7.91	13.15	11.78	11.95
PDE_01500	216.2	276.4	266.86	178.95	135.79	150.39	254.01	249.75	237.59	155.93	137.79	150.68	384.61	454.33	438.1	90.1	94.93	125.9
PDE_01501	84.99	95.57	94.14	121.52	99.41	120.42	74.17	80.96	93.38	132.98	125.21	129.68	84.49	73.39	76.38	83.08	85.63	129.83
PDE_01502	98.62	109.33	118.6	69.33	56.36	54.87	102.01	110.57	104.9	58.52	64.94	74.6	171.48	186.04	197.1	40.33	39.36	62.9
PDE_01503	23.19	23.23	21.23	47.27	47.34	48.47	25.22	25.57	20.54	36.37	34.34	32.1	12.98	13.81	14.15	54.2	56.19	71.06
PDE_01504	10.48	10.32	10.05	10.01	8.23	10	11.85	11.83	11.84	10.67	10.17	10.19	8.03	8.71	8.08	8.01	8.51	12.62
PDE_01505	34.25	32.98	35.06	25.97	27.15	32.5	35.88	36.97	35.5	34.37	36.85	41.79	33.33	30.82	30.86	34.93	32.37	33.57
PDE_01506	8.94	8.63	8.75	6.33	5.89	6.41	9	8.38	9.78	7.79	6.61	10.89	7.16	7.02	7.3	7.62	7.24	5.63
PDE_01507	72.05	74.47	80.17	55.68	53.58	49.32	80.57	88.54	72.59	49.4	49.87	62.16	144.16	179.09	169.48	39.86	34.86	38.93
PDE_01508	2.14	2.11	1.18	1.25	0.63	1.26	2.58	0.85	0.93	2.13	0.29	2.09	2.18	1.24	3.12	1.25	0.64	0.95
PDE_01509	6.67	5.95	6.09	3.86	4.05	4.09	6.03	7.12	6.22	5.29	5.19	7.66	4.39	4.18	2.91	7.77	5.38	4.93
PDE_01510	32.53	31.43	33.97	19.09	14.83	17.49	23.86	27.12	26.1	26.89	26.93	23.28	19.85	19.56	24.04	19.42	18.12	19.69
PDE_01511	33.36	39.43	41.56	17.95	20.22	15.44	34.52	33.23	34.41	30.15	27.13	30.84	38.12	35.95	42.56	31.84	27.86	19.63
PDE_01512	15.96	15.41	14.81	15.24	15.56	16.82	17.95	18.47	16.6	14.56	16.42	18.31	15.13	13	13.25	18.06	18.49	17.23
PDE_01513	22.16	21.06	23.2	38.12	41.11	44.06	20.72	25.95	19.83	32.19	34.19	37.12	11.3	31.47	25.71	32.84	36.83	39.37
PDE_01514	12.08	13.4	13.51	12.39	14.36	13.14	16.59	14.66	16.25	11.99	14.29	12.18	26.85	23.45	25.89	19.72	17.21	14.12
PDE_01515	12.19	10.98	15.13	8.57	6.04	7.76	12.12	16.3	9.01	4.71	4.46	6.31	9.34	16.19	10.61	6.56	4.72	7.35
PDE_01516	13.68	12.89	12.7	4.73	6.34	5.76	11.88	12.36	10.99	10.24	11.14	10.41	19.05	21.15	18.79	11.68	8.94	8.32
PDE_01517	1407.77	1339.99	1476.27	2366.53	1949.64	2087.94	1433.58	1326.68	1334.64	1463.65	1472.55	1280.5	1119.43	980.15	899.67	1817.4	1832.53	2954.7
PDE_01518	27.68	23.94	22.39	29.78	26.45	29.69	22.58	24.77	24.43	23.52	18.52	20.6	24.67	21.13	24.48	31.24	32.54	22.54
PDE_01519	10.01	9.33	10.77	7.62	6.69	8.18	10.74	12.14	9.69	10.04	11.36	13.58	8.68	11.09	8.96	7.44	7.2	7.72
PDE_01520	31.38	30.36	33.56	22.91	29.73	25.08	29.69	28.97	27.73	22.28	21.27	23.3	39.59	41.02	38.05	28.58	27.8	20.64
PDE_01521	53.07	52.28	57.16	72.5	72.21	74.78	56.27	63.01	53.8	76.56	88.06	91.79	47.77	61.02	54.88	66.28	69.85	73.01
PDE_01522	0	0	0	0	0	0	0	0	0	0	0	0	12.69	12.94	14.46	0	0	3.91
PDE_01523	157.8	169.59	186.49	128.53	103.52	115.95	168.37	155.58	175.54	105.89	117.23	101.06	178.55	181.43	161.23	102.43	108.98	151.36
PDE_01524	27.56	33.09	33.18	21.95	24.59	26.89	34.17	31.02	37.27	29.19	37.08	35.19	31.26	28.39	28.4	40.82	39.02	29.31
PDE_01525	44.7	39.14	49.03	18.04	21.03	21.87	38.99	44.09	39.47	31.72	32.45	39.45	35.06	46.39	37.83	17.61	19.56	18.36
PDE_01527	8.21	6.58	6.27	5.17	5.2	5	7.48	8.15	6.94	5.56	6.95	7.39	6.76	7.59	7.08	6.41	6.38	5.3
PDE_01528	18.55	23.8	20.42	21.05	18.3	17.5	22.03	19.73	22.03	17.2	12.69	14.6	22.23	19.59	18.56	15.4	14.26	19.99
PDE_01529	11.42	32.47	29.68	29.39	3.06	8.68	7.82	9.88	8.54	1.54	0.87	0.48	11.46	14.36	16.39	0.85	0.25	0.75
PDE_01530	30.72	29.55	26.97	52.56	50.55	53.64	27.28	32.45	35.42	55.3	66.6	57.02	30.68	30.03	25.19	62.55	68.15	59.55
PDE_01531	42.3	41.78	48.81	17.29	18.44	21.34	37.79	36.46	34.95	24.2	23.29	25.97	34.3	39.8	40.72	19.1	17.3	16.37
PDE_01532	11.53	14.04	13.18	4.36	4.77	4.02	10.17	10.35	10.7	6.12	5.12	5.36	9.47	10.08	11.07	5.26	4.39	2.52
PDE_01534	0	0	0	0	0	0	0.21	0	0	0.22	0	0	0.23	0	0	0.23	0.23	0.23
PDE_01535	1.67	1.23	1.6	8.87	13.84	20.2	0	0.38	0.42	2.89	3.55	4.02	0	0.85	0	23.55	16.86	9.09
PDE_01536	15.13	6.46	8.17	47.51	93.34	123.27	8.32	7.75	7.91	16.09	9.24	22.58	9.12	7.1	5.88	117.04	74.56	49.92
PDE_01538	0	0	0	0.7	0	0	0	0	0	0	0	0	0	0	0	2.06	5.01	4.34
PDE_01540	63.5	38.66	49.54	45.96	27	32.03	60.26	56.82	55.11	22.41	15.75	23.81	44.86	42.62	39.11	48.95	36.18	34.04
PDE_01542	276.33	277.73	313.42	90.64	103.68	95.2	284.46	302.55	279.3	196.13	193.19	228.4	286.02	340.73	312.16	123.91	116.4	105.67
PDE_01543	62.58	62.74	73.02	38.12	42.64	43.54	61.47	69.74	62.96	72.32	74.98	78.95	57.63	55.89	58.34	42.45	42.22	39.34
PDE_01544	10.05	10.18	10.54	9.75	6.96	9.47	13.58	13.55	13.3	11.15	10.21	10.88	8.53	6.86	7	7.11	7.81	15.27
PDE_01545	59.45	53.65	52.51	36.43	32.41	38.04	54.56	54.74	54.92	47.56	45.43	45.69	59.18	53.22	49.83	33.95	32.67	33.6
PDE_01546	30.59	30.13	28.83	31.91	30.72	32.74	29.08	28.17	26.3	28.26	28.19	23.74	23.33	20.87	22.53	35.29	36.89	41.81
PDE_01547	105.83	107.84	123.11	59.87	56.44	61.11	101.97	115.05	104.85	63.21	57.47	65.16	147.99	165.12	175.16	38.02	40.48	49.27
PDE_01548	29.13	25.95	29.66	39.46	42.76	52.03	29.8	28.5	27.15	35.17	31.84	37.16	23.64	28.99	27.3	65.05	58.12	51.2
PDE_01549	25	21.61	23.74	24.87	19.6	25.56	26.01	26.85	24.23	23.03	24.53	27.44	20.54	21.88	20.43	24.11	23.26	26.1
PDE_01550	92.7	67.27	78.88	48.62	56.12	54.03	60.59	72.99	59.3	53.51	55.69	58.04	54.26	66.23	56.93	46.97	54.39	47.84
PDE_01551	64.01	57.12	60.85	38.35	44.33	35.39	60.53	43.54	68.65	37.71	42.07	41.56	63.36	54.83	68.18	59.01	64.39	28.09
PDE_01552	87.5	75.56	85.05	61.89	62.29	55.32	69.55	81.18	75.84	61.33	70.26	65.76	75.51	86.26	76.54	46.07	47.51	38.23
PDE_01553	31.25	24.03	24.97	13.13	11.04	13.01	21.32	23.86	23.29	22.39	23.72	21.79	22.54	21.83	21.25	20.26	19.13	21.85
PDE_01554	4.19	4.57	3.8	3.07	3.39	4.05	5.27	5.18	5.21	4.41	4.88	5.95	8.27	8.43	8.51	5.2	4.34	3.83
PDE_01555	13.48	11.62	10.86	19.03	17.5	19.4	16.86	14.45	13.81	16.78	13.26	9.6	13.96	10.25	10.39	16.21	15.61	16.89
PDE_01556	488.62	519.09	529.89	11.05	38.18	27.59	463.59	510.21	517.83	554.8	625.76	600.21	642.02	512.99	530.46	50.44	74	146.13
PDE_01557	56.4	53.25	55.51	58.07	66.77	67.74	61.7	62.79	58.27	76.76	101.7	85.09	49.04	45.49	41.62	88.71	87.61	82.11
PDE_01558	0.24	0.94	0.92	0.49	0.25	0.49	0	0.22	0.73	2.13	1.61	0.47	0.97	0	0.24	0.49	0	0.25
PDE_01559	69.72	59.48	59.74	42.03	39.79	38.21	71.75	67.84	70.04	66.4	64.36	67.99	87.94	98.37	86.35	40.49	35.73	36.91
PDE_01560	55.05	49.74	58.44	56.59	71.51	66.95	56.67	58.44	57.79	52.36	44.43	49.19	57.34	57.81	55.06	69.18	56.77	47.05
PDE_01561	22.12	12.62	22.99	11.94	4.01	7.46	14.43	16.4	13.44	10.42	16.73	16.14	9.77	5.82	4.51	7.69	0.97	2.86
PDE_01562	76.18	94.49	106.18	81.07	73.01	72.95	93.06	95.64	87.86	76.86	73.33	72.69	69.42	82.7	74.04	51.74	54.75	74.44
PDE_01563	6.54	15.02	0.01	0.91	1.69	1.92	9.66	1.46	13.85	4.18	13.76	0.42	9.83	0.78	1.17	9	5.55	0.96
PDE_01564	405.23	441.84	496.78	782.86	784.9	804.98	346.11	347.18	324.61	304	440.64	480.52	281.08	319.19	286.45	134.71	193.8	367.29
PDE_01565	20.11	28.09	27.42	33.16	28.55	23.85	24.24	23.22	24.82	11.37	23.85	18.64	59.05	48.28	49.81	4.31	6.03	15.86
PDE_01566	14.88	17.92	22.76	23.37	16.31	20.84	23.51	14.42	17.76	12.44	13.15	12.48	26.34	19.93	21	24.39	13.67	17.64
PDE_01567	11.9	9.66	10.36	5.24	4.95	4.95	11.68	10.88	10.52	6.02	4.42	6.58	17.32	23.55	19.83	5.93	5.21	3.82
PDE_01568	744.47	809.77	872.19	860.6	916.8	879.43	804.26	739.17	741.85	819.49	792.81	880.59	544.22	704.11	682.15	1005.46	1015.63	1057.49
PDE_01570	27.88	26.36	27.7	24.04	16.68	19.19	25.01	27.61	23.78	14.58	11.88	14.3	38.9	46.15	46.57	15.12	15.74	13.59
PDE_01571	15.72	13.53	13.2	15.16	13.78	16.82	13.71	14.18	13.98	16.73	14.81	13.33	11.86	11.5	9.67	21.95	15.97	17.41
PDE_01572	840.81	598.75	808.66	688.01	624.99	554.17	657.49	642.78	659.75	267.43	280.01	335.36	1023.55	1023.15	824.14	389.08	368.14	504.84
PDE_01573	36.4	39.71	38.23	1803.36	1709.35	2605.44	15.46	15.69	16.66	29.73	28.38	42.82	17.91	16.07	14.05	46.95	47.98	68
PDE_01574	21.25	20.58	25.82	22.19	23.26	27.09	25.72	26.34	23.82	17.71	19.77	21.94	17.16	17.14	14.54	23.43	19.48	19.34
PDE_01575	18.25	17.66	18.9	20.77	18.8	19.34	18.19	20.05	17.98	19.01	20.86	22.23	19.92	19.26	19.63	24.91	22.86	23.41
PDE_01576	122.9	98.48	113.7	487.11	686.27	687.42	139.23	142.02	132.97	319.92	470.2	382.55	53.1	50.35	42.41	440.25	442.33	528.44
PDE_01577	11.41	7.88	9.58	49.33	45.72	53.46	9	9.51	8.58	8.98	11.33	10.75	4.56	5.44	5	15.86	16	18.01
PDE_01578	3.95	3.04	3.33	10.9	9.23	10.71	3.28	3.35	3.02	2.98	3.7	3.87	2.35	1.85	1.8	4.69	4.74	5.11
PDE_01579	7.39	5.88	4.81	0	0	0	5.6	7.18	3.82	4.86	4.48	5.04	4.89	7.34	4.1	4.62	3.26	3.09
PDE_01580	37.64	32.85	35.51	37.87	41.22	41.57	36.55	37.42	35.72	36.7	39.65	36.63	30.55	25.46	23.83	43.75	44.86	39.89
PDE_01581	17.63	14	14.71	10.68	11.89	11.86	13.93	15.27	14.58	11.69	12.64	14.75	11.97	12.92	13.5	11.19	11.64	9.17
PDE_01582	22.34	22.58	22.25	32.3	37.7	40.53	26.14	28.93	28.83	34.4	31.43	36.15	21.7	21.46	19.58	34.89	35.2	32.92
PDE_01583	623.63	582.03	517.95	2858.63	2839.97	3173.44	561.21	533.15	550.15	1397.38	1283.88	1428.1	466.73	391.17	373.68	2756.61	2949.63	2288.8
PDE_01584	94.98	95.7	93.5	109.55	98.48	98.81	117.12	111.13	118.62	115.05	115.27	133.67	133.21	113	111.58	120.7	111.84	89.25
PDE_01585	34.61	31	31.47	45.91	51.98	46.33	31.82	31.84	33.64	37.93	40.72	39.52	28.03	27.9	27.23	46.65	47.98	44.82
PDE_01586	30.14	25.61	22.9	20.14	16.23	21.03	25.37	27.26	31.8	23	18.88	20.88	24.59	23.66	23.54	22.8	23.32	27.79
PDE_01587	10.8	13.05	13.04	20.01	18.16	20.15	12.99	13.79	14.95	17.97	19.07	17.29	12.3	11.14	12.25	19.73	23.56	22.84
PDE_01588	7.93	8.81	7.7	11.3	20.62	19.95	7.65	7.31	6.88	13.97	12.13	13.87	5.61	6.68	5.79	32.39	29.82	17.63
PDE_01589	19.95	22.48	18.4	158.58	285.06	274.1	21.95	21.24	21.21	68.38	49.58	80.07	16.96	14.55	14.04	279.88	303.85	155.58
PDE_01590	132.83	125.99	105.64	133.28	102.54	120.75	109.55	102.78	94.96	83.08	69.25	71.3	101.7	81.86	86.74	124.51	97.84	129.49
PDE_01591	38.58	29.24	29.82	26.69	33.37	31.69	39.3	35.91	31.8	36.11	33.52	33.89	22.38	24.42	24.05	59.21	57.41	31.72
PDE_01592	368.36	355.23	382.06	529.07	448.84	503.55	333.46	339.98	318.61	456.68	459.17	440.65	312.39	326.82	277.72	499.74	523.52	624.44
PDE_01593	62.38	53.95	69.85	52.13	50.22	51.99	63.47	61.33	62.79	52.08	49.14	53.8	66.88	74.45	67.6	67.95	56.29	39.5
PDE_01594	25.84	23.17	24.93	28.19	32.7	30.63	21.22	26.06	21.64	29.8	29.85	35.16	17.22	17.58	20.91	37.75	37.41	33.9
PDE_01595	11.3	11.17	9.68	11.01	8.95	9.55	10.85	11.24	10.25	11.14	10.56	10.6	10.51	7.48	9.58	12.26	11.11	11.01
PDE_01596	6.55	5.86	6.72	9.06	4.95	8.61	5.93	7.86	8.1	5.22	5.03	4.31	5.76	3.71	5.57	5.39	6.29	11.01
PDE_01597	21.16	18.35	14.77	19.67	11.75	13.46	21.8	27.25	24.02	12.93	15.55	11.23	17.89	14.09	16.52	12.6	13.72	27.14
PDE_01598	294	262.47	276.24	260.98	263.47	266.76	294.23	258.5	264.21	234.88	222.95	223.08	382.17	269.13	288.11	220.92	210.66	186.59
PDE_01599	6.19	5.08	6.12	18.7	17.41	16.68	5.35	4.46	5.01	11.91	7.21	9.52	2.73	2.38	3.13	21.54	14.47	7.54
PDE_01600	95.34	85.43	91.64	76.87	89.28	91.06	84.32	90.28	94.71	68.92	76.91	81.54	88.41	91.88	87.3	98.37	84.52	72.98
PDE_01601	42.51	40.13	42.22	71.94	77.95	87.71	42.14	48.19	43.51	56.01	54.2	61.2	40.99	34.05	39.34	72.19	73.9	83.57
PDE_01602	33.93	35.49	32.87	32.51	31.27	34.49	39.95	40.04	35.43	32.27	26.85	27.69	35.49	29.46	38.13	29.67	30.89	32.98
PDE_01603	2.97	0	2.78	9.83	0	0	10.77	29.95	0	17.5	5.81	8.14	9.46	0	0	4.76	0	0
PDE_01604	346.62	300.86	290.99	209.3	230.63	217.18	315.77	290.21	335.63	200.87	155.96	182	443.25	340.06	393.39	193.88	214.64	181.73
PDE_01605	27.12	32.65	31.45	45.98	38.26	42.67	29.88	31.06	26.46	37.61	38.32	50.91	28.8	35.96	36.77	30.9	31.77	45.98
PDE_01606	0.35	0.97	0.5	0.08	0.44	0.2	0.8	0.65	0.73	0.66	0.88	0.81	1.04	0.94	0.44	0.7	0.65	0.28
PDE_01607	21.28	23.39	23.04	50.36	68.33	74.52	27.78	25.44	23.26	45.1	41.49	45.36	21.19	14.34	16.19	82.54	74.34	55.54
PDE_01608	31.32	29.94	30.62	71.73	58.77	64.22	39.26	39.86	38.58	40.64	38.59	40.03	28.18	24.8	26.2	56.24	56.88	84.89
PDE_01609	11.95	12.9	12.38	13.47	11.55	14.08	15.01	15.67	15.33	24.19	21.3	25.76	10.53	10.19	10.22	16.86	16.69	15.4
PDE_01610	572.47	515.67	556.37	1262.17	1516.37	1479.72	540.37	528.28	536.72	767.57	814.67	790.12	540.29	428.66	449.66	1163.8	1208.91	1114.76
PDE_01611	16.2	16.4	17.9	11.43	9.3	10.57	17.56	17.71	15.98	14.99	15.61	16.41	13.85	14.25	16.18	8.88	8.79	10.44
PDE_01613	1.19	1.19	1.39	1.31	1.53	1.3	21.52	17.15	13.18	0.97	0.59	1.11	0.54	0.23	0.85	7.89	5.96	4.8
PDE_01614	90.07	65.17	66.22	88.59	100.98	104.94	84.36	85.68	81.74	82.46	75.54	87.61	72.01	67.98	69.11	119.02	114.14	86.23
PDE_01615	37.12	40.43	39.53	23.27	21.1	22.32	36.17	35.28	33.74	31.22	30.79	34.97	36.51	39.52	40.59	23.66	22.58	20.21
PDE_01616	14.05	12.06	15.07	33.83	37.45	40.98	17.01	16.08	19.16	31.23	29.92	29.4	11.65	9	8.43	41.68	39.72	43.08
PDE_01618	154.34	154.11	152.48	146.1	134.89	149.33	152.39	170.82	167.56	176.74	177.97	193.9	130.49	133.39	138.57	175.88	174.82	152.54
PDE_01619	11.2	10.02	10.87	10.5	10	9.16	12.03	12.93	14.08	14.91	11.02	10.79	13.3	12.17	14.03	11.07	10.34	13.18
PDE_01620	81.52	75.59	84.83	51.48	55.76	54.33	78.31	82.46	76.04	60.25	61.88	64.08	82.27	92.51	74.98	56.48	59.64	49.17
PDE_01621	14.13	16.67	14.73	6.02	7.53	9.23	12.81	13.54	11.57	7.42	6.42	6	15.63	13.24	15.57	14.19	18.43	12.92
PDE_01622	34.59	34.51	34.96	8.7	8.52	10.24	33.29	34.03	30.98	16.63	12.08	17.33	25.93	34.54	34.81	9.27	8.57	8.1
PDE_01623	87.31	108.19	98.27	64.85	65.26	66.46	110.2	101.86	114.41	33.02	30.28	35.3	81.87	73.2	85.29	62.74	58.34	51.48
PDE_01624	11.65	4.98	13.46	140.84	154.13	142.72	15.1	12.14	15.48	67.29	66.01	79.68	12.32	17.31	19.42	138.4	154.54	130.83
PDE_01625	205.43	180.33	145.75	329.94	386.13	349.46	202.07	215.14	221.56	322.66	321.11	308.93	329.13	246.46	289.08	864.67	839.57	455.18
PDE_01626	55.93	63.2	59.79	47.66	36.3	40.3	48.4	49.62	48.4	23.18	20.3	26.1	45.41	47.72	61.31	33.21	42.67	39.75
PDE_01627	36.75	46.95	50.66	16.79	2.42	6.97	41.18	40.85	32.04	1.13	9.33	8.88	25.36	28.7	22.71	11.24	0.06	49.53
PDE_01628	10.8	10.27	11.14	12.03	10.35	12.85	9.62	10.07	10.72	13.14	13.58	12.84	12.61	15.83	14.93	14.8	15.22	15.38
PDE_01629	0.95	0.46	0.73	1.31	0.69	0.94	1.59	1.45	1.62	0.95	1.07	0.67	1.32	1.45	1.33	0.64	0.56	1.1
PDE_01630	0.66	1.28	1.52	2.79	3.03	2.44	0.96	1.26	1.43	1.91	2.1	2.25	1.05	0.76	1.42	1.6	2.19	3.07
PDE_01631	421.24	719.25	539.5	8.52	8.14	7.13	310	318.69	375.48	331.85	168.91	218	234.15	199.81	222.82	99.59	104.56	65.46
PDE_01633	3.09	9.82	7.03	0.64	0.85	0.42	3.75	4.3	2.95	0.82	0.2	1.42	3.17	1.88	2.54	1.5	0.43	0.21
PDE_01634	13.47	11	10.67	12.43	9.79	11.57	8.32	8.13	8.74	12.03	8.64	9.51	12.72	15.56	16.18	13.57	12.29	14.32
PDE_01635	276.06	290.36	293.74	203.91	123.97	160.55	161.18	167.26	165.6	260.87	131.57	207.05	111.44	117.82	113.44	100.18	115.32	158.32
PDE_01636	78.02	69.83	70.18	116.92	115.87	123.35	71.49	70.53	68.15	82.82	86.9	81.55	62.61	49.95	46.23	112.52	109.66	117.6
PDE_01637	34.78	6.99	5.04	5.85	26.46	10.08	15.12	16.35	15.52	12.07	6.58	10.81	6.44	5.07	3.95	72.73	35.33	4.52
PDE_01638	17.46	11.97	10.58	8.39	14.15	10.69	14.26	11.76	13.56	12.94	6.53	6.42	11.47	10.11	11.12	27.79	16.91	6.32
PDE_01639	350.33	260.25	258.21	147.39	203.58	179.57	260.88	269.45	270.94	265.17	191.05	193.41	133.77	125.39	123.04	262.8	230.48	131.89
PDE_01640	0.15	0.45	0.15	0.31	0.16	0.47	0	0	0	0	0.15	0.15	0	0.15	0.16	0.48	0	0
PDE_01641	219.72	115.28	107.7	510.06	742.04	579.26	157.94	159.4	169.8	347.05	208.59	246.76	71.38	66.75	58.49	777.25	622.38	265.56
PDE_01642	0	0	0.82	0	0	0	0	0	0	0	0	0	0	0	0.43	0	0.44	0
PDE_01643	13.11	8.43	8.82	7.99	15.84	11.3	6.1	6.7	6.53	5.97	3.53	4.52	1.91	1.59	1.3	13.8	11.35	3.19
PDE_01644	46.73	48.02	50.48	36.61	41.01	39.22	46.25	48.99	44.46	51.26	52.4	54.47	55.51	64.7	63.73	56.95	51.7	40.97
PDE_01645	9.22	9.69	10.22	5.97	6	8.57	9.68	10.74	11.17	9.62	7.79	7.92	8.9	9.28	10.88	5.47	4.93	4.44
PDE_01646	102.52	101.97	100.12	127.49	106.86	120.39	104.61	112.35	106.74	131.42	126.76	128.69	71.15	73.46	72.58	100.42	110.96	153.93
PDE_01647	119.51	122.5	112.36	118.06	98.67	113.79	125.47	124.24	112.63	132.25	126.48	136.03	109.99	99.41	107.98	118.72	107.12	106.32
PDE_01648	167.15	149.26	171.29	194.05	121.23	188.09	165.12	167.28	167.16	260.05	298.81	305.76	160.7	158.93	146.89	48.25	49.5	165.79
PDE_01650	47.38	38.03	39.43	81.38	91	95.96	51.66	58.57	57.45	86.7	78.85	81.68	34.77	28.33	31.09	101.06	86.53	138.46
PDE_01651	17.43	17.5	13.75	17.2	11.25	14.22	14.32	15.59	14.83	29.89	26.67	29.75	14.16	11.55	13.04	40.34	25.46	43.51
PDE_01652	125.19	204.98	190.11	3.55	4.91	3.76	218.21	212.45	221.44	372.53	281.95	224.45	78.77	77.88	63.83	89.1	84.67	86.4
PDE_01653	13.49	13.24	11.96	1.46	2.21	2.03	22.83	22.52	25.2	18.26	15.91	15.14	13.8	13.51	14.6	77.7	45.67	20.28
PDE_01654	0.08	0.06	0.08	0	0.06	0	0.11	0.27	0.18	21.17	13.97	24.78	0.17	0.06	0.08	0.64	0.77	2.38
PDE_01655	0.09	0.09	0.29	0	0.04	0	0.13	0.3	0.18	2.65	2.65	3.23	0.18	0.17	0.13	0.09	0.09	0.67
PDE_01656	191.59	221.45	232.09	51.88	38.95	35.86	197.9	202.8	188.96	73.61	72.87	81.81	294.9	420.64	397.94	28.56	29.94	30.46
PDE_01657	84.88	80.86	79.3	90.16	56.22	76.3	121.35	135.25	137.01	62	56.1	50.88	125.1	110.6	91.34	62.06	62.86	117.75
PDE_01658	23.09	24.98	22.7	19.48	18.4	18.43	25.52	25.6	27.67	23.56	23.43	27.72	26.59	23.24	24.95	21.47	20.24	22.22
PDE_01659	3.23	3.13	6.11	5.62	5.07	8.32	5.06	6.37	3.96	14.16	8.06	11.3	2.41	3.28	3.24	12.49	10.63	11.62
PDE_01660	70.46	69.33	65.24	76.76	74.47	88.34	68.89	71.23	69	76.62	67.15	65.72	52.4	51.12	49.32	62.97	67.11	100.51
PDE_01661	35.09	30.91	33.55	40.13	38.83	44.05	34.13	32.87	33.45	31.11	33.34	31.9	38.76	35.42	32.81	41.12	42.36	45.55
PDE_01662	0.44	0.55	0.43	1.36	1.02	1.24	1.39	0.74	1.02	0.44	1.08	0.22	1.81	1.78	1.81	0.23	0.58	1.03
PDE_01663	24.15	22.47	24.17	45.13	52.25	49.74	21.94	21.87	21.22	33.43	36.36	39.67	23.57	28.62	27.43	66.9	66.67	53.4
PDE_01664	29.07	31.79	32.82	17.42	13.28	13.85	30.39	25.62	25.71	12.49	9.69	8.66	38.14	36.03	37.79	8.86	12.05	8.79
PDE_01665	15.71	14.78	16.29	8.92	8.71	8.23	14.54	16.37	15.24	12.58	10.63	14.46	19.85	20.19	17.27	10.42	9.4	11.18
PDE_01666	0	0	0	0	1.02	2	0	0	0	0	0	0	0	0	0	0	0	1
PDE_01667	0.36	0.31	0.25	0.48	0.64	0.53	0.36	0.4	0.43	1.04	0.77	0.72	1.23	0.52	0.96	1.1	1.09	1.34
PDE_01670	0.62	0	0	3.1	1.29	1.28	0	0	0	0	0	0	0	0	0	0	0.63	1.28
PDE_01671	1.8	2.15	2.08	5.36	5.28	6.72	2.87	2.27	2.71	2.45	1.74	2.06	3.89	3.43	4.26	4.25	3.96	5.59
PDE_01673	1.52	1.28	1.16	2.81	2.35	2.99	2.44	1.86	2.38	1.29	0.84	1.13	2.09	2.07	2.15	3.77	3.13	5.71
PDE_01674	267.25	304.71	323.24	1579.39	1536.63	1844.05	373.43	371.56	356.91	623.35	588.08	716.22	334.07	328.12	286.98	1291.26	1255.92	1446.97
PDE_01675	14.97	12.66	14.05	5.06	3.9	3.17	14.43	15.59	14.2	8.54	6.55	7.7	19.06	18.64	21.28	3.14	4.47	5.61
PDE_01677	103.59	85.99	103.66	80.74	83.71	81.78	90.78	97.5	88.26	66.38	65.83	73.26	102.78	136.68	121.05	70.59	68.93	52
PDE_01678	49.84	39.18	44.05	60.85	61.54	64.41	43.54	39.88	40.12	44.95	37.29	37.04	40.19	45.92	44.97	75.31	75.7	50.18
PDE_01679	4.03	4.43	4	3.56	3.56	4.18	4.62	4.42	5.16	5.38	4.05	5.27	5.8	6.24	6.08	3.85	4.12	4.88
PDE_01680	0	0	0	0	0	0	0	0	0	0	0	0	1.65	0.73	0.73	0	0	0
PDE_01681	0.13	0.44	0.25	0.2	0.06	0.13	0.74	0.8	0.66	0.57	0.87	0.31	1.69	1.92	1.5	1.34	2.72	2.81
PDE_01682	15.17	15.6	14.94	4.34	5.72	6.33	20.06	19.97	17.58	23.64	12.74	12.21	25.92	22.85	21.05	61	39.14	18.36
PDE_01684	34.12	43.19	37.97	11.86	13.23	15.33	44.52	44.98	39.46	39	25.92	26.32	43.63	49.96	47.22	74.69	58.19	29.44
PDE_01685	0.66	0.4	0	0.31	0	0.26	0.05	0.25	0	0	0.2	0.1	0.58	0.51	0.52	0.05	0.05	0
PDE_01688	0.8	0.29	0.17	0.41	0.29	0.18	0.28	0.34	0.06	0.52	1.98	1.48	0.77	0.17	0.47	0.36	0.42	0.59
PDE_01689	74.63	70.54	70.12	82.61	96.48	92.41	71.33	64.15	74.44	111.92	102.6	104.67	70.17	55.58	63.06	140.73	133.24	141.11
PDE_01690	415.46	352.73	437.54	580.37	614.29	598.71	307.43	346.74	314.59	424.99	451.77	464.59	285.42	316.28	275.33	166.58	175.2	228.33
PDE_01692	27.23	21.86	23.81	18.9	16.12	17.13	21.61	24.33	20.77	19.94	18.62	21.51	14.15	16.04	13.72	22.15	19.1	18.71
PDE_01693	57.6	54.43	48.18	56.48	53.78	53.99	52.6	49.38	49.5	48.39	46.94	50.48	45.86	45.85	45.57	60.48	54.89	51.56
PDE_01694	79.63	85.27	84.94	37.56	37.76	37.83	82.72	83.66	81.36	75.13	81.06	74.41	80.98	83.69	78.68	41.75	38.25	41.62
PDE_01695	1065.98	1205.88	1225.78	1932.28	1471.65	1758.97	1425.36	1377.67	1444.58	1151.32	1180.7	1060.83	990.46	830.68	777.29	1426.96	1786.18	2722.27
PDE_01696	13.52	13.24	13.45	14.11	15.06	13.26	15.17	15.27	14.66	16.25	17.66	17.01	14.47	13.23	15.29	19.96	20.91	20.05
PDE_01698	51.45	54.26	54.67	70.54	56.7	61.83	58.24	58.89	57.15	47.11	48.66	51.08	51.74	56.3	51.83	49.25	49.17	50.48
PDE_01699	0.99	1.82	1.52	0.04	0.33	0.16	3.76	3.07	2.9	0.08	0.24	0.24	0.9	1.2	1.11	11	5.43	1.19
PDE_01700	123.84	117.36	135.68	216.77	263.26	276.16	137.06	147.73	139.28	227.13	222.67	237.46	113.26	101.48	98.53	268.05	277.62	272.48
PDE_01701	14.51	11.84	9.94	1.2	0.6	2.39	9.14	9.9	11.37	3.06	2.7	2.3	0.9	0.44	1.35	20.39	11.29	4.38
PDE_01702	10.84	11.19	11.71	3.19	3.67	4.1	10.12	9.43	8.75	6.76	6.72	6.99	9.54	12.42	13.61	5.19	3.54	2.76
PDE_01703	0	0	0	0	0.35	0	0	0	0	0	0	0.33	0.35	0	0	0	0	0
PDE_01704	11.84	16.35	14.56	2.8	2.06	2.5	10.6	9.12	8.47	3.77	3.24	4.19	15.23	14.62	16.47	2.04	2.16	1.72
PDE_01705	2.16	3	1.69	6.21	6.92	8.24	3.92	1.23	2.87	5.4	3.57	5.75	3.54	1.98	2	13.46	11.11	6.08
PDE_01706	171.55	180.48	192.29	204.49	413.49	437.37	202.75	237.9	246.88	273.78	240.44	253.43	448.53	347.55	307.65	854.65	857.34	490.14
PDE_01707	0	0	0	0	0	0	0	0.18	0	0	0	0	0.09	0	0	0	0	0
PDE_01708	1.32	1.76	1.49	0.75	1.01	1.23	1.4	1.35	1.57	1.05	1	1.07	4.24	3.31	3.76	3.77	3.5	3.38
PDE_01709	31.15	26.68	29.91	29.88	36.04	31.76	28.06	31.11	30.81	31.87	33.53	34.72	26.74	29.68	21.51	41.33	41.33	34.14
PDE_01711	171.66	123.74	135.35	148.94	136.69	124.72	99.71	110.57	105.81	111	86.98	72.74	87.41	89.91	82.08	140.98	160.77	119.47
PDE_01712	1.31	1.14	1.46	5.36	3.09	4.9	2.24	1.22	1.48	3.6	3.88	3.63	1.7	1.5	1.12	1.93	1.74	2.01
PDE_01713	22.77	28.64	26.04	46.87	27.35	31.03	26.54	26.37	25.67	96.28	48.71	72.76	23.75	18.8	21.79	29.69	27.77	35.8
PDE_01714	51.27	50.17	47.88	36.65	52.95	54.44	38.51	38.54	42.34	8.7	21.51	19.63	53.94	49.11	66.11	61.69	49.5	32.92
PDE_01715	12.44	11.14	12.1	7.3	9.71	9.71	11.19	11.43	10.64	6.22	5.82	6	17.87	25.25	23.3	8.51	7.62	6.56
PDE_01716	25.3	29.82	31.02	0.08	0.99	0.25	23.17	23.17	22.84	27.4	9.41	18.35	3.24	3.61	4.59	6.05	7.57	5.09
PDE_01717	162.96	168.66	166.56	0.57	9.44	3.31	121.71	119.26	117.31	265.39	86.53	145.96	17.82	19.33	21.33	55.41	62.17	42.56
PDE_01718	91.81	134.21	108.08	0.79	3.53	1.1	71.93	68.02	72.09	91.67	42.76	51.76	25.6	20.27	25.08	11.88	16.4	9.67
PDE_01719	40.26	35.1	35.92	10.93	8.41	11.86	37.42	36.98	37.26	35.42	23.25	29.32	24.69	24.54	24.87	10.14	10.56	14.2
PDE_01720	39.21	31.05	19.74	45.1	36.84	39.62	27.06	33	30.99	30.84	31.07	22.93	37.12	18.47	24.92	33.72	40.75	50.18
PDE_01721	6.12	6.19	5.63	5.66	4.26	5.57	7.07	8.26	6.76	5.89	7.14	5.72	6.6	6.35	6.2	5.67	4.96	7.2
PDE_01722	10.68	12.29	11.27	11	10.68	12.23	12.73	12.93	11.92	11.79	10.17	11.47	13.49	13.6	15.16	14.64	13.34	12.95
PDE_01723	0.14	0.14	0.09	0	0	0	0.23	0.09	0.05	0.05	0.14	0.05	0.48	0.74	0.57	0	0	0.05
PDE_01724	0.48	0.67	0.56	0.99	0.49	0.83	0.99	0.66	0.65	1.2	0.95	1.48	0.84	0.53	0.99	1.07	0.5	0.55
PDE_01725	12.31	15.13	15.35	20.57	16.53	16.23	16.58	13.99	13.62	12.73	12.59	14.56	16.86	16.7	16.82	18.76	18.62	16.42
PDE_01726	4.38	3.44	3.38	4.12	3.39	4.88	3.68	3.83	2.62	3.47	4.45	3.42	2.62	4.07	4.5	2.66	5.36	6.07
PDE_01727	88.63	78.47	86.71	79.55	81.39	81.04	91.99	91.82	87.21	123.68	132.76	146.05	67.35	72.2	67.52	116.7	119.52	94.12
PDE_01728	25.84	23.72	19.49	40.18	45.02	48.57	26.92	24.5	25.71	29.86	24.56	29.4	25.19	27.04	26.23	51.43	42.69	41.93
PDE_01729	0	0	0	0	0	0	0	0	0	0	0	0	0.2	0.2	0	0	0	0
PDE_01730	7.95	7.62	8.02	6.8	7.05	6.74	8.64	8.18	7.31	7.1	4.88	5.61	7.49	8.11	9.11	17.6	15.57	10.55
PDE_01732	0	0	0	0	0	0	0	0	0	0	0	0	0	0	0.36	0	0	0
PDE_01733	59.25	47.23	51.24	65.73	74.32	72.57	54.34	54.68	51.72	65.06	60.89	64.43	44.39	43.77	45.28	70.81	75.01	59.35
PDE_01734	0	0	0	39.43	36.96	43.75	0	0	0	0	0	0	0	0	0.26	18.08	26.81	72.84
PDE_01735	71.06	52.49	50.1	212.54	227.22	232.36	60.07	60.35	56.01	77.45	69.11	74.46	33.87	34.91	37.31	261.93	205.1	212.29
PDE_01736	38.17	19.63	12.5	4.54	4.98	3.51	13.14	13.33	9.84	7.06	12.47	15.44	38.45	37.22	27.97	5.72	6.3	4.22
PDE_01737	20.75	6.51	1.33	0.84	0	0	5.82	3.79	3.28	0.76	4.44	9.26	20.9	18.65	5.53	0	0	0.7
PDE_01738	27.35	18.08	20.58	13.51	14.29	17.41	18.67	20.35	20.6	18.34	21.63	22.49	13.93	12.67	12.39	21.85	20.59	19.02
PDE_01739	230.01	237.46	244.89	285.41	268.31	300.34	238.69	249.95	245.8	327.31	307.82	341.1	225.8	213.98	193.61	264.06	250.66	257.87
PDE_01740	26.62	21.23	17.79	18.73	18.42	21.81	22.92	27.26	28.59	22.27	20.86	16.96	19.22	14.92	16.04	19.37	22.06	29.14
PDE_01741	49.96	45.34	46.38	18.07	18.15	19.37	48.06	45.42	49.1	48.39	54.34	56.46	46.85	39.5	41.25	23.43	21.04	25.31
PDE_01742	64.59	68.65	63.85	41.44	35.15	43.65	60.22	57.5	60.2	64.9	52.65	46.64	38.9	27.88	38.13	55.4	49.13	37.31
PDE_01743	9.72	10.48	8.6	10.59	10.26	10.98	11.22	11.19	11.09	13.72	15.14	14.74	7.84	8.31	8.03	12.36	11.69	14.61
PDE_01744	12.68	13.93	13.38	10.91	10.98	13.6	11.8	12.19	13.43	15.83	19.41	16.82	11.89	12.23	12.69	14.7	13.23	10.44
PDE_01745	23.85	17.14	15.48	6.04	4.29	4.64	19.43	20.46	18.91	8.14	10.36	9.75	12.96	14.81	15.49	9.53	6.97	7.77
PDE_01746	111.81	71.28	71.6	3.97	2.95	2.65	103.51	95.03	98.41	7.99	3.32	5.17	35.61	41.35	49.51	10.63	3.83	2.98
PDE_01747	10.16	13.52	12.6	9.29	10.28	11.24	16.22	14.19	15.17	10.36	5.74	10.71	23.64	22.55	24.95	32.58	21.99	21.75
PDE_01749	29.31	30.94	28.88	18.58	18.52	21.47	33.25	33.72	32.93	21.19	22.56	23.12	35.92	44.6	44.97	26.96	24.08	22.88
PDE_01750	42.74	50.26	51.09	71.16	52.07	72.21	43.01	47.62	46.45	31.73	16.8	22.95	22.51	22.46	28.78	43.29	30.24	39.01
PDE_01751	0.94	1.35	1.08	3.4	2.99	4.22	1.08	1.53	1.41	3.24	2.17	2.29	0.54	0.42	0.43	4.97	5.37	7.35
PDE_01752	11.87	9.69	10	7.79	4.85	10.36	9.87	7.23	9.59	10.42	15.15	13.23	10.59	9.36	11.58	6.87	6.85	12.05
PDE_01753	3.87	3.33	3.8	2.5	2.06	1.89	4.01	3.25	3.43	2.89	2	3.42	4.7	4.8	5.09	2.91	2.57	2.92
PDE_01754	6.03	6.13	5.69	7.07	8.6	8.71	6.67	7.41	6.49	8.04	5.71	7.38	9.68	9.18	9.58	11	9.53	6.64
PDE_01755	39.65	40.99	36.7	129.38	199.57	191.52	42.54	41.74	40.15	71.02	73.53	78.21	47.11	38.38	41.18	167.08	162.75	129.18
PDE_01756	14.47	14.02	13.91	7.85	5.55	6.47	10.75	11.91	10.34	12.06	7.39	11.38	6.33	5.48	6.7	5.42	5.26	5.08
PDE_01757	14.9	14.37	15.43	15.82	13.12	13.76	15.01	15.46	15.65	15.95	19.61	19.34	12.45	9.9	10.59	15.9	13.45	13.58
PDE_01758	52.17	47.44	46.11	60.05	59.73	67.92	40.29	52.5	45.07	39.84	36.46	37.29	69.49	64.69	72	67.04	69.42	64.1
PDE_01759	20.22	22.67	22.73	14.06	15.74	16.8	21.84	20	17.53	26.08	24.44	24.5	19.44	18.19	22.17	14.42	13.34	12.63
PDE_01760	17.41	18.38	18.42	10.47	12.31	14.34	18.83	17.86	18.32	9.6	8.51	10.43	29.13	30.31	27.62	11.46	8.62	9.61
PDE_01761	7.74	9.29	8.49	10.07	6.94	8.47	10.74	8.92	9.52	6.59	5.65	5.73	8.61	10.13	10.05	7.88	7.13	7.24
PDE_01762	37.58	32.57	37.86	24.89	24.98	30.31	43.46	44.22	44.25	53.94	57.58	63.83	31.02	29.83	23.93	26.92	21.54	27.28
PDE_01763	245.64	221.2	235.28	13.64	16.63	17.71	223.22	222.14	226.73	255.58	295.94	282.39	317.82	296.36	290.9	35.45	35.55	47.67
PDE_01764	2.97	3.53	2.24	4.37	3.06	4.46	2	3.54	2.48	3.1	2.25	2.61	2.82	3.13	4.48	3.37	3.73	6.77
PDE_01765	31.55	30.49	27.26	42.36	78.28	59.44	29.24	30.21	31.87	21.42	21.02	21.46	26.66	24.76	26.18	28.65	34.66	22.64
PDE_01766	7.21	3.8	3.25	68.47	118.2	108.59	3.04	2.82	4.26	15	12.55	15.36	4.34	5.49	3.73	71.93	74.71	42.92
PDE_01767	192.46	216.98	198.95	87.88	117.24	127.33	102.4	96.97	117.02	27.49	18.49	20.75	48.25	45.62	49.58	29.48	25.57	15.47
PDE_01768	53.19	56.65	51.56	40.29	25.85	28.14	67.06	60.08	65.67	70.95	78.49	72.57	78.88	79.51	81.75	52.69	48.79	32.27
PDE_01769	17.21	15.04	13.83	11.28	6.67	8.72	14.44	13.45	14.62	13.55	11.26	11.36	11.33	11.39	14.45	12.76	12.62	12.71
PDE_01770	36.88	25.67	29.96	11.33	11.42	13.44	27.21	25.37	22.79	15.35	10.42	15.67	20.28	23.77	24.81	11.92	10.88	10.18
PDE_01771	65.68	71.18	59.16	48.64	42.53	44.95	61.93	54.23	50.99	32.44	29.66	32.16	91.63	96.65	109.97	26.98	25.75	30.68
PDE_01772	32.74	35.18	39.44	32.64	37.2	37.48	34.17	35.04	31.5	34.34	35.09	33.97	53.36	49.06	51.29	37.81	36.11	28.86
PDE_01773	20.25	20.51	20.64	29.83	25.35	22.65	20.02	18.01	20.86	16.03	14.64	15.66	20.01	18.99	19.97	24.61	23.37	18.14
PDE_01774	28.69	25.04	30.47	25.61	23.8	27.77	33.69	31.99	31.87	51.64	71.16	61.01	28.19	25.05	24.71	27.73	22.78	23.02
PDE_01775	0	0.2	0	0	0	0.05	0.15	0.05	0.1	0.35	0.05	0.15	0	0.1	0.1	0	0.05	0
PDE_01776	0.08	0.04	0.11	0	0	0	0	0	0	0	0.12	0	0.04	0	0.08	0.04	0	0.04
PDE_01777	16.58	12.78	12.65	15.13	8.76	9.16	13.22	13.86	10.26	8.63	8.9	8.97	9.05	9.96	11.23	10.74	9.17	8.44
PDE_01778	0	0	0	17.77	18.52	18.87	0	0	0	0	0	0	0	0	0	15.74	14.06	9.8
PDE_01779	46.77	43.01	38.15	5.31	5.75	6.11	38.22	41.34	40.03	59.27	189.89	104.11	112.53	99.14	97.49	8.04	8.3	9.67
PDE_01780	27.17	37.57	40.57	16.6	13.36	11.98	34.46	34.13	32.52	16.32	12.75	11.28	44.42	46.59	47.78	10.46	11.41	8.88
PDE_01782	0	0	0	0.99	5.52	2.03	0.06	0	0	0.06	0.06	0.06	0.07	0.06	0	1.29	0.81	0.2
PDE_01783	5.86	8.48	6.3	14.71	69.75	59.55	8.65	8.18	8.46	3.77	3.38	5.91	8.26	6.94	8.18	19.25	22.74	15.9
PDE_01784	1.08	0.96	1.42	0.5	0.74	0.37	1.88	1.4	1.25	0.97	1.07	0.84	4.59	3.91	3.98	1.27	1.65	1.63
PDE_01785	1.85	2.16	1.9	4.34	5.28	4.91	3.59	2.92	2.88	4.96	4.21	5.45	2.85	2.74	2.93	5.91	4.81	5.04
PDE_01786	67.96	67.01	77.47	44.86	25.88	22.53	83.76	81.47	79.75	7.86	3.42	6.23	35.37	35.81	36.67	9	8.18	5.84
PDE_01787	0	8.25	8.77	0	0	0	2.88	5.48	1.67	7.03	1.25	0	38.18	0	0	2.06	7.75	0
PDE_01789	21	23.37	22.78	13.69	14.81	15.81	22.04	22.31	19.7	12.06	13.12	14.12	25.06	32.79	33.02	11.86	10.95	8.56
PDE_01790	2.29	1.96	0.69	808.86	1381.16	1268.17	1.57	0.78	0.49	33.67	34.29	56.21	4.4	0.9	1.45	760.3	726.1	277.34
PDE_01791	0.78	1.59	0.92	16.14	21.34	20.35	1.07	0.88	1.19	3.34	3.98	4.53	0.87	0.91	1.02	37.89	32.25	15.31
PDE_01792	18.47	18.54	18.34	13	12.82	13.09	17.66	16.76	17.33	14.16	11.26	14.09	18.01	19.17	20.52	16.46	15.87	10.96
PDE_01793	103.8	130.97	124.73	28.14	27.58	26.8	144.6	126.9	126.03	118.68	159.31	141.3	202.5	210.46	263.96	40.19	42.72	51.57
PDE_01794	31.24	27.86	24.42	21.07	19.56	21.67	32.54	32.04	31.04	26.15	26.31	27.96	32.16	34.11	33.2	22.68	21.26	21.32
PDE_01795	13.73	12.54	12.96	7.87	7.9	8.33	12.76	13.07	12.63	7.6	7.83	8.28	17.53	19.97	21.06	10.22	8.38	7.63
PDE_01796	184.83	186.97	187.41	263.82	485.64	379.69	171.7	169.78	163.18	249.95	311.46	234.1	210.08	197.9	223.96	983.26	874.36	452.46
PDE_01797	98.38	123.04	128.56	113.61	145.99	126.8	103.47	108.22	104.92	201.05	171.04	206.35	91.8	95.36	102.96	107.64	123.02	107.43
PDE_01798	199.08	351.79	362.05	4.66	7.29	4.86	301.08	300.76	269.86	163.52	222.44	221.25	598.68	773.59	828.74	20.36	25.3	44.42
PDE_01800	62.77	58.5	58.39	9.79	8.91	7.73	82.08	86.36	76.44	27.31	31.66	26.68	51.19	62.93	62.86	27.63	18.52	17.59
PDE_01801	15.56	11.98	12.93	14.19	14.69	16.04	13.31	15.77	14.3	2.44	1.18	1.94	11.88	12.31	11.66	9.51	11.83	11.84
PDE_01802	250.82	428.8	390.53	15.91	8.76	8.69	278.39	256.53	215.09	7.48	5.2	4.71	371.3	456.11	511.42	13.82	10.17	5.3
PDE_01803	0	0	0	0.51	1.95	0	0	0	0	2.72	2.66	1.76	0	0	0	31.84	19.18	11.56
PDE_01804	11.18	9.28	10.19	7.93	6.13	7.62	8.6	8.81	9.04	9.62	7.24	6.35	11.28	12.37	12.28	11.77	9.25	8.3
PDE_01805	37.95	40.18	33.91	40.04	33.84	35.57	29.17	33.25	34.73	31.21	28.08	26.92	20.76	23.04	22.58	41.01	38.56	33.28
PDE_01806	1209.54	1332.65	1310.94	1886.66	1737.26	1869.27	1364.75	1303.41	1260.85	1500.79	1411.27	1317.26	1018.01	817.48	805.29	1681.43	1755.18	2983.35
PDE_01807	1540.34	1466.36	1504.79	2078.45	1853.22	1872.26	1561.37	1439.14	1533.62	1662.93	1544.88	1452.15	1166.54	886.19	870.64	1912.12	1877.35	2995.45
PDE_01808	93.32	115.18	104.66	1784.58	1255.25	1110.11	136.39	121.82	131.04	620.17	614.56	669.19	159.95	171.45	148.11	866.76	989.98	920.53
PDE_01809	40.19	35.95	34.2	52.63	42.98	40.99	34.88	38.02	41.1	43.87	50.49	59.19	44.04	46.45	40.2	54.78	58.94	51.63
PDE_01810	43.66	38.55	36.56	71.81	51.19	60.11	47.36	44.96	47.73	66.58	58.16	65.15	57.37	53.46	51.06	79.8	73.9	63.61
PDE_01811	29.98	28.7	32.31	26.97	24.29	24.96	29.46	29.6	30.42	41.21	32.51	40.88	20.71	24.88	23.77	15.87	15.63	21.43
PDE_01812	31.23	30.66	32.27	52.51	45.06	40.59	30.34	26.82	29	17.07	16.78	21.39	32.64	28.42	28.97	54.5	40.99	46.15
PDE_01813	47.11	47.02	52.6	37.46	37.96	38.53	42.08	43.24	41.92	33.03	29.75	32.53	51.79	56.99	50.83	39.58	38.85	33.47
PDE_01814	35.09	34.34	28.52	28.77	30.79	31.99	34.11	29.8	34.22	34.32	28.97	29.47	35.98	28.27	32.47	37.6	32.9	30.02
PDE_01815	1.5	1.45	1.32	0.67	0.88	0.39	2.33	1.84	2.18	0.27	0.43	0.97	2.16	2.66	3.11	0.17	0.34	0.33
PDE_01817	806.2	787.43	822.22	1203.32	1013.81	1135.16	904.78	891.1	829.35	950.62	975.15	928.2	572.46	426.86	476.47	977.13	1103.9	1754.51
PDE_01818	0	0	0	0	0.12	0	0	0	0	0	0	0	0	0	0	0.13	0.12	0
PDE_01819	17.63	14.51	15.58	10.65	6.5	7.79	12.19	14.7	12.88	12.62	6.78	11.62	8.54	8.5	8.2	7.45	5.79	6.88
PDE_01820	12.64	11.64	11.61	6.3	5.65	6.6	9.99	11.98	10.9	10.53	8.94	10.41	9.84	11.29	10.41	8.19	6.91	5.51
PDE_01821	0.1	0.18	0.12	0.02	0.09	0.02	0.1	0.1	0.16	0.12	0.1	0.05	0.1	0.2	0.16	0.07	0.09	0.02
PDE_01822	3.04	2.87	2.6	1.78	1.46	2.01	4.27	4.18	4.17	3.41	3.94	4.3	3.79	4.02	3.52	4.65	4.07	3.36
PDE_01823	20.74	19.68	17.31	19.5	18.67	17.93	17.23	18.54	17.55	16.65	17.58	17.08	28.25	24.97	28.45	20.28	18.02	17.92
PDE_01824	1907.89	1992.51	1880.48	2982.03	2343.15	2699.73	2060.92	1956.47	2041.32	1898.28	1911.39	1606.06	1469.59	1330.64	1219.08	2206.61	2702.37	4061.11
PDE_01825	12.94	15.99	14.36	9.99	13.15	10.8	16.48	16.22	15.76	13.25	9.77	9.78	18.55	13.6	15.66	14.21	12.07	15.16
PDE_01826	115.46	140.59	145.49	113.41	120.69	114	134.52	125.96	126.55	83.83	68.94	81.62	145.08	162.19	168.43	104.79	108.43	100.35
PDE_01827	80.27	92.84	80.54	118.14	132.06	124.48	91.11	84.7	86.87	84.18	77.43	72.72	105.22	100.91	100.72	160.8	129.95	109.75
PDE_01828	14.6	10.96	11.19	260.38	274.29	287.53	11.9	12.58	11.9	259.09	160.46	201.41	6.49	3.79	3.96	188.12	215.2	212.49
PDE_01829	144.15	137.47	143.97	153.04	160.53	161.84	147.87	147.39	145.36	206.38	197.4	204.9	117.07	107.48	113.84	175.24	184.7	156.62
PDE_01830	12.38	12.36	10.98	31.22	38.23	30.43	12.01	12.02	11.8	19.12	22.62	20.04	8.41	5.92	7.07	38.15	39.65	28.78
PDE_01831	10.3	13.14	11.98	8.43	9.15	9.03	10.61	12.17	14.62	10.13	10.91	9.78	7.78	8.39	7.9	8.62	8.96	7.98
PDE_01832	96.54	78.49	84.24	292.89	176.82	205.77	125.25	145.41	82.19	141.32	225.98	152.87	53.6	116.32	37.87	236.46	188.39	310.5
PDE_01833	0.83	0	1.57	2.48	0	0	0	0	0.81	0	0	0	0.83	0.84	0	0	0	0
PDE_01834	237	268.27	260.39	277.12	233.36	251.11	264.45	254.26	282.67	227.66	221.78	213.96	218.43	174.66	191.52	261.05	260.7	339.92
PDE_01835	2.91	0.94	0.92	0	2.04	0	0.86	2.53	4.74	2.83	3.48	2.69	6.75	10.86	13.61	1.86	4.88	1
PDE_01836	0	0	0	0	0	0	0	0	0	0	0	0	0.01	32.77	7.65	0	0	0
PDE_01837	199.6	190.52	201.35	420.53	553.46	519.72	184.25	171.63	191.08	348	350.03	365.15	171.84	171.95	182.43	633.54	684.5	468.35
PDE_01838	12.02	10.82	11.1	18.09	15.28	14.98	10.71	11.43	12.11	12.09	13.49	13.34	13.06	10.07	10.36	16.27	17.37	13.16
PDE_01839	28.34	18.9	26.68	16.88	17.84	18.12	23.25	21.75	21.3	30.4	19.8	25.48	28.17	16.94	20.2	23.26	21.73	18.32
PDE_01840	41.91	41.2	42.86	40.37	45.66	46.04	43.79	43.59	39.62	49.77	47.54	57.35	35	50.52	45.74	52.09	49.13	42.06
PDE_01842	1.27	1.58	1.85	1.17	1.23	1.3	1.38	1.3	1.43	2.67	3.6	2.75	3.23	3.19	3.16	2	2.11	1.44
PDE_01843	0	0	0	0	0	0	0.7	0	0	0	0	0	0	0	0	0	0	0
PDE_01844	158.17	170.33	177.05	63.56	82.9	83.14	191.17	178.33	194.93	120.24	98.79	119.91	237.73	227.86	238.12	83.04	84	65.77
PDE_01846	0	0	0	0.17	0	0	0	0	0.17	0.17	0	0	0	0	0	0	0	0
PDE_01848	33.41	35.29	38.15	48.79	49.66	45.54	29.83	34.84	24.87	45.41	40.09	37.23	31.56	25.96	36.12	34.35	31.16	36.51
PDE_01849	35.96	44.66	28.33	7.23	2.89	9.94	38.89	25.36	38.72	20.06	18.16	12.97	44.4	32.26	33.4	18.59	13.92	0
PDE_01850	20.13	23.52	21.06	22.25	20.14	19.66	21.35	20.22	21.96	19.2	16.54	19.29	37.47	43.66	40.47	25.5	25.44	40.66
PDE_01851	237.86	213.29	264.9	127.24	120.54	119.56	260.93	264.76	271.68	293.3	217.88	246.56	224.23	205.44	208.73	114.59	108.14	101.51
PDE_01852	472.4	346.5	350.58	89.02	119.08	120.4	415.34	416.42	408.23	101.32	62.83	77.09	340.91	389.44	379.6	367.97	358.88	343.97
PDE_01853	18.14	12.2	11.33	2.29	2.27	1.91	19.52	21.56	20.69	4.27	4.69	4.55	51	46.7	48.26	2.44	1.91	2.62
PDE_01854	0.72	1.29	0.87	0.33	0.33	0.25	1.18	1.65	1	1.21	0.8	0.72	1.16	1.63	1.41	0.77	0.93	0.59
PDE_01855	21.84	23.12	21.35	22.68	16.68	21.82	18.04	20	22.76	23.39	24.15	25.72	17.97	16.33	19.28	19.26	17.92	22.71
PDE_01856	39.41	34.24	35.84	17.12	15.14	16.66	39.3	41.62	38.95	32.9	29.28	31.54	34.57	38.89	36.16	42.05	30.69	20.15
PDE_01857	2.48	2.39	1.8	1.52	1.15	1.84	1.38	1.12	2.41	1.85	1.65	2.33	2.29	1.64	1.83	3.78	2.33	2.1
PDE_01858	7.07	5.16	5.81	9.91	6.11	12.48	5.41	7.97	5.17	5.09	5	5.66	8.79	5.97	7.38	5.81	4.52	6.5
PDE_01859	37.44	35.27	33.47	80.88	154.79	153.28	37.94	35.89	39.13	70.57	59.1	66.79	57.26	50.79	48.13	300.59	322.84	202.51
PDE_01860	31.95	25.15	29.86	35.66	40.12	40.45	33.39	34.71	30.86	34.51	31.61	37.82	31.76	34.11	32.3	101.7	97.6	66.27
PDE_01861	13.79	11.15	12.65	6.33	5.34	6.31	12.96	12.95	11.93	10.65	12.44	12.83	8.81	7.6	7.17	10.78	9.03	8.53
PDE_01862	4.45	4.89	3.94	5.76	5.19	6.56	5.4	4.85	5.02	12.54	10.64	10.74	4.98	3.99	4.3	9.12	8.68	6.94
PDE_01863	3.59	3.93	4.61	1.2	1.54	1.12	5.76	5.66	5.73	1.54	1.89	1.44	16.65	12.77	14.86	1.77	2.48	9.95
PDE_01864	31.25	28.68	29.72	4.41	3.29	4.03	31.01	30.86	29.87	7.01	7.83	7.68	30.85	29.52	31.34	3.46	2.56	3.79
PDE_01865	230.71	319.49	333.71	193.18	156.43	133.47	264.03	260.39	261.76	137.52	130.16	135.22	346.53	329.95	346.69	108.89	114.54	109.35
PDE_01866	1.64	2.36	2.11	0.05	0	0.05	5.75	4.37	4.75	0.46	0.18	0.32	2.44	2.86	2.87	0.19	0	0.09
PDE_01867	194.06	203.52	196.17	171.43	165.79	179.1	192.95	202.11	212.24	221.81	216.16	224.25	173.69	159.2	167.28	239.5	219.83	193.17
PDE_01868	7.17	8.51	9.13	6.91	7.71	6.92	11.76	9.26	11.79	6.39	6.98	7.04	14.71	15.46	15.71	10.65	10.05	10.1
PDE_01869	3.63	4.86	4.44	3.21	2.1	3.64	5.38	4.65	4.42	4.09	3.41	3	8.86	8.08	6.77	3.28	2.89	3.31
PDE_01870	9.86	7.61	8.14	10.77	10.53	10.42	10.02	9.77	8.5	9.26	8.99	11.03	10.56	10.94	10.96	12.19	12.05	10.93
PDE_01871	2.77	3.03	3.55	2.9	3.12	2.45	2.6	2.86	2.85	5.08	5.2	5.35	2.78	3.15	3.02	3.17	3.49	3.75
PDE_01872	12.02	12.33	12.96	12.45	11.76	11.28	14.1	15.46	14.25	16.78	17.65	19.41	12.42	13.98	14	16.58	16.09	14.34
PDE_01873	37.45	37.72	40.14	23.07	24.74	23.41	44.95	45.19	44.5	41.83	43.57	46.23	56.5	57.58	62.98	28.15	26.72	23.97
PDE_01874	18.35	16.58	17.85	17.81	18.14	18.85	20.43	20.4	17.38	15.3	18.29	21.42	15.89	15.29	15.66	16.94	16.5	15.04
PDE_01875	228.53	233.11	219.15	435.76	385.6	402.7	229.09	208.02	208.26	315.06	318.61	306.92	181.74	183.7	177.98	412.8	384.05	390.04
PDE_01876	12.43	12.07	11.64	13.84	11.84	12.4	12.25	14.28	12.27	11.9	11.89	12.06	12.54	9.99	10.51	18.24	14.35	21.75
PDE_01877	51.45	47	49.21	18.66	19.07	18.22	49.5	51.79	45.37	37.3	40.09	37.99	56.86	63.41	69.43	29.57	27.98	27.72
PDE_01878	2.31	2.7	2.97	0.88	0.59	0.64	2.63	2.06	2.17	1.48	1.53	2.21	1.31	1.42	1.84	0.74	0.8	1.36
PDE_01879	0	0	0	0	0	0	0	0	0	0	0.73	0	0	0	0	0	0	0
PDE_01883	0.26	0.35	0	0.72	0.63	0.36	0.86	0.43	0.82	0	0	0	0.18	0.09	0.27	3.15	0.92	0.82
PDE_01884	2.44	4.87	3.07	0	0	0	2.48	1.61	4.66	0.49	0.29	0.29	12.47	10.59	14.71	0.1	0.31	0.2
PDE_01885	2.68	3	2.65	0.93	0.98	0.75	3.49	3.33	3.1	1.84	2.13	1.97	6.88	6.69	7.58	0.91	1.28	1.11
PDE_01886	0.53	0.51	0.47	0.25	0.31	0.4	0.62	0.73	0.44	0.69	1.45	0.63	0.74	0.84	0.83	1.01	0.85	0.96
PDE_01887	54.1	51.32	58.44	40.47	42.2	43.01	51.38	48.77	53.26	44.58	45.6	41.49	45.25	50.01	46.95	48.15	42.17	39.11
PDE_01888	1.23	0.98	0.81	0.02	0.04	0.18	0.28	0.38	0.39	0.31	1.66	0.87	0.7	0.9	0.97	0.37	0.23	0.2
PDE_01889	0	0.1	0	0	0	0	0	0	0	0	0	0.1	0.52	0.93	1.78	8.58	2.86	1.58
PDE_01890	2.98	4.05	2.36	4.69	5.58	7	4.99	4.02	3.72	12.54	9.66	9	2.37	2.32	2.31	109.39	80.69	80.7
PDE_01892	19.76	18.39	18.76	15.69	16.93	16.49	20	15.86	16.88	15.42	14.37	16.3	18.72	24.04	22.2	23.85	21.73	17.93
PDE_01893	7.89	8.4	8.32	7.94	9.14	7.66	9.97	8.03	8.66	8.34	7.61	7.82	9.29	9.85	9.3	9.9	9.84	9.89
PDE_01894	9.1	5.72	7.81	5.12	5.21	5.81	9.09	7.06	6.58	1.96	1.29	1.75	3.9	3.23	2.09	4.07	3.36	3.11
PDE_01895	33.83	34.23	26.51	20.79	16.87	18.51	27.71	26.46	34.37	13.03	8.37	10.74	27.56	23.06	21.35	21.88	15.79	13.37
PDE_01896	8.8	7.31	8.34	2.03	1.36	1.6	8.63	8.57	7.51	1.85	0.74	2.24	8.09	10.5	7.62	0.86	0.91	0.78
PDE_01897	17.27	20.92	23.93	11.86	5.34	6.19	18.39	17.88	17.25	10.55	6.76	8.39	19.74	16.64	19.39	1.77	2.21	2.18
PDE_01898	0.48	1.08	0.59	0.56	0.49	0.43	2.36	1.64	1.81	1.39	1.25	0.36	3.34	3.77	3.53	4.9	4.74	1.37
PDE_01899	153.46	148.18	154.72	336.33	257.27	255.46	184.61	183.77	175.8	106.51	147.26	131.86	232.56	261.23	223.18	359.94	320.09	312.67
PDE_01900	0.53	0.52	0.5	0	0	0	0.97	0	0.52	0.52	0	1.01	1.06	1.61	2.14	0	0.54	0.55
PDE_01901	43.37	47.9	48.57	76.59	58.68	65.7	44.35	46.4	43.9	38.5	31.34	40.95	35.6	42.73	43.34	41.41	49.13	67.14
PDE_01902	256.68	248.33	273.51	219.59	208.55	211.69	276.73	285.54	268.45	236.29	261.13	254.9	219.14	221.21	200.39	209.26	203.81	298.15
PDE_01903	205.18	189.07	219.97	243.33	220.36	232.84	227.04	220	196.77	316.11	362.75	320.66	162.93	162.5	126.97	378.11	363.21	423.22
PDE_01904	69.25	111.12	101.58	19.48	56.48	32.15	84.85	80.15	96.63	126.09	133.05	126.78	57.8	52.16	57.55	83.28	99.57	134.55
PDE_01905	190.1	131.8	145.84	63.97	109.98	91.35	129.44	122.04	122.87	235.54	279.49	290	220.83	185.95	177.88	186.51	168.64	145.56
PDE_01906	0	0	0	0	0	0	0	0.05	0	0	0	0	0	0	0	0	0	0
PDE_01907	430.6	373.88	383.66	516.39	578.57	498.15	495.41	487.22	489.95	86.08	50.09	63.72	791.72	802.49	768.32	116.38	131.82	64.64
PDE_01908	223.86	246.35	233.95	262.58	211.76	247.13	250.87	257.43	237.78	285.35	291.08	267.84	245.73	266.19	240.77	241.56	238.59	305.13
PDE_01909	36.7	40.3	32.7	39.25	33.1	44.77	31.51	41.63	40.71	40.05	42.92	38.69	39.45	31.59	33.94	46.97	44.15	44.58
PDE_01910	31.62	40.37	37.83	10.77	9.82	9.98	40.68	40.17	39.55	9.25	6.79	10.85	80.96	77.93	96.86	19.48	14	9.93
PDE_01911	480.59	504.61	444.72	434.9	413.7	405.75	530.24	518.96	551.81	310.49	223.89	272.2	736.95	673.92	768.33	420.07	373.19	371.65
PDE_01912	21.9	20.04	16.88	27.06	21.95	22.92	20.61	18.01	20.09	28.73	22.5	27.04	13.45	13.07	13.31	41.17	36.11	32.89
PDE_01913	21.13	22.81	21.24	30.65	26.54	30.9	21.12	21.25	18.03	20.19	17.39	24.3	15.17	15.09	17.37	29.14	26.68	20.66
PDE_01914	59.71	44.86	49.59	33.01	39.88	34.51	49.14	54.73	60.42	44.4	47.31	43.7	53.43	54.23	46.54	38.46	41.32	29.4
PDE_01915	0	0	0	0	0	0	0	0	0	2.38	0	2.75	0	0	0	0	0	0
PDE_01916	70.13	78.62	72.4	85.68	87.01	74.49	194.98	194.71	177.47	266.75	186.63	252.98	301.64	343.59	351.86	73.4	67.66	42.47
PDE_01917	7.27	5.35	5.21	25.91	16.62	22.82	6.54	7.92	7.71	10.54	8.13	9.94	8.12	7.37	7.58	9.95	11.84	12.03
PDE_01918	406.73	536.32	494.36	522.96	349.28	417.64	517.47	490.54	507.05	732.67	329.91	498.33	201.08	163	164.75	238.2	252.27	285.62
PDE_01919	0	0	0	0	0	0	0	0	0	0	0	0	0	1.28	0	0	0	0
PDE_01921	13.11	10.6	10.15	8.26	8.87	9.82	10.36	12.91	11.56	8.15	6.42	9.86	10.95	12.41	10.46	10.33	9.52	8.55
PDE_01922	15.87	11.96	12.83	30.77	27.08	32.65	21.23	17.21	19.18	58.13	93.27	79.32	26.32	13.64	20.13	17.98	21.93	23.43
PDE_01923	11.86	10.07	8.44	7.45	5.98	7.87	12.42	11.08	10.66	9.95	12.07	9.53	12.98	14.83	13.03	6.74	6.06	6.8
PDE_01924	330.08	317.08	356.3	603.09	637.86	656.85	374.88	386.05	371.08	690	593.27	606.73	250.4	244.39	237.49	797.24	789.45	778.18
PDE_01925	1199.34	1254.09	1139.44	1915.92	1556.81	1853.77	1402.79	1362.12	1402.81	1343.11	1237.54	1231.75	1187.57	934.7	883.44	1731.64	1876.75	2888.94
PDE_01928	104.53	81.28	102.05	85.73	100.39	100.99	81.55	79.37	80.6	91.47	81.84	83.17	99.76	98.73	80.16	104.9	100.7	74.76
PDE_01929	0	0	0	241.72	204.9	228.1	0	0	0	144.73	109.73	119.39	0	0	0	500.6	352.07	380
PDE_01930	112.58	102.78	93.9	106.94	109.05	98.74	121.55	116.61	115.3	74.58	53.13	68.66	160.55	170.14	167.2	228.54	199.6	151.44
PDE_01931	64.76	62.01	57.63	98.68	81.77	92.31	67.11	64.7	67.57	65.54	64.42	69.27	50.96	43.86	44.48	103.09	101.7	118.86
PDE_01932	5.24	8.71	8.52	11.84	13.36	9.96	10.83	6.64	6.46	7.58	6.88	9.33	8.55	8.59	6.97	6.91	6.69	10.45
PDE_01933	5.14	5.44	5.17	3.68	2.32	2.59	6.53	5.97	6.12	4.37	6.71	5.1	5.93	5.28	5.19	3.69	3.46	3.47
PDE_01934	13.89	14.43	15.69	19.43	19.59	21.38	15.76	14.67	17.23	17.1	15.94	18.74	16.08	13.66	11.3	22.58	21.39	17.37
PDE_01935	732.59	761.81	846.99	3569.71	3658.19	3370.09	850.82	791.03	825.48	1495.82	1517.9	1450.09	693.13	664.56	533.11	3542.27	3497.46	2619.24
PDE_01936	15.68	13.67	12.26	24.28	19.58	22.22	15.33	18.99	16.87	19.15	18.24	17.11	19.96	15.11	16.79	23.61	26.83	23.28
PDE_01937	27.54	24.59	22.56	21.86	19.28	20.37	26.72	25.09	27.8	23.06	27.21	25.91	22.98	21.4	26	28.94	25.15	24.79
PDE_01938	43.87	36.92	40.15	29.37	26.67	29.79	40.59	41.52	42.03	54.96	51.69	58.13	30.3	22.02	22.94	50.78	42.71	44.59
PDE_01939	4.55	3.46	4.84	5.1	3.15	2.6	6.03	3.66	5.03	5.98	7.58	4.35	5.6	2.05	2.56	7.06	3.65	5.24
PDE_01940	5.72	4.74	4.81	7.01	5.8	7.04	5.17	6.31	6.58	10.59	9.75	9.16	5.52	5.19	3.81	7.25	8.72	8.13
PDE_01941	35.76	39.36	37.5	34.12	34.42	34.71	34.92	37.74	38.39	44.51	31.38	51.64	35.67	30.5	31.48	45.51	34.21	26.65
PDE_01942	61.72	57.15	55.04	55.97	66.94	68.8	51.45	49.06	48.15	52.21	44.92	46.01	58.76	54.3	71.09	60.45	55.96	40.17
PDE_01943	71.52	64.37	60.73	56.28	40.71	47.78	69.51	67.65	74.1	69.43	69.76	80.47	62.25	55.3	57.21	46.66	50.62	63.9
PDE_01944	0.06	0.15	0.06	0.06	0.03	0.09	0.15	0.18	0.13	0	0.06	0.06	1.33	1.92	1.9	0	0	0.1
PDE_01945	43.12	35.96	33.57	20.27	22.1	22.13	35.79	36.87	36.48	32.04	41.61	37.71	39.98	43.83	40.68	23.04	24.36	19.29
PDE_01946	73.78	64.55	69.99	199.36	251.25	223.39	66.11	69.6	71.86	131.37	133.61	135.46	53.96	47.62	48.61	243.52	261.36	204.52
PDE_01947	15.99	18.76	16.79	41.86	45.93	49.59	20.62	20.74	18.4	29.7	28.27	28.18	14.92	12.74	15.59	45.66	47.02	43.11
PDE_01948	25.21	22.75	23	11.28	9.31	11.49	17.86	21.09	18.99	17	16.44	18.77	22.98	25.34	26.91	15.22	14.86	13.59
PDE_01949	0	6.29	4.1	0	0	0	5.03	4.16	2.55	0	0	0	3.51	5.39	2.67	0	0	0
PDE_01951	613.54	593.56	581.3	31.43	53.76	39.49	378.36	476.58	430.51	457.09	460.08	487.08	663.83	620.46	642.53	72.88	88.06	129.14
PDE_01952	26.97	37.91	33.63	14.74	14.26	13.29	34.09	31.26	30.37	11.79	9.49	10.12	63.03	68.32	78.05	13.3	13.35	12.49
PDE_01953	26.04	30.01	29.87	63.79	57.87	57.14	24.12	26.65	27.09	93.1	49.05	76.38	36.33	42.89	39.67	47.45	39.49	40.48
PDE_01954	5.42	6.42	5.24	0	0	0.21	6.05	4.67	4.62	0.68	0	0.6	16.22	32.74	31.51	0.09	0.09	0.2
PDE_01955	27.86	27.09	29.28	64.05	87.82	86.27	29.93	29.17	30.17	59.73	55.04	73.95	39.66	37.08	37.5	121.92	118.56	93.86
PDE_01956	19.64	21.92	21.29	18.66	31.36	21.8	20.24	22.49	22.35	41.67	40.06	37.16	24.13	20.4	23.34	51.76	44.17	25.68
PDE_01957	51.54	45.84	60.35	12.47	17.36	11.63	62.39	63.17	68.76	84.82	133.03	120.06	64.1	60.11	42.59	63.58	53.46	36.31
PDE_01958	10.54	17.08	17.1	1	1	0.2	19.39	21.51	22.89	5.64	7.15	8.86	4.99	5.88	5.19	1.33	1.43	0.7
PDE_01959	45.01	47.05	52.15	9.25	6.84	6.79	42.27	46.21	40.72	7.91	7.98	9.45	37.5	47.66	52.05	6.3	6.25	5.44
PDE_01960	16.3	16.25	17.28	21.65	19.25	25.14	13.42	15.75	16.12	15.76	14.38	16.07	19.62	16.17	20.65	35.06	30.9	26.54
PDE_01961	67.52	71.94	64.08	52.29	58.67	51.43	64.27	64.6	63.19	72.19	58.39	62.12	79.98	74.12	82.01	56.83	51.9	48.58
PDE_01962	6.08	4.92	5.24	8.56	5.42	7.44	5.45	5.37	5.82	5.2	3.72	4.36	4.56	5.29	5.09	4.9	6.68	9
PDE_01963	746.23	707.82	800.55	938.84	999.43	976.32	845.91	865.95	862.68	791.76	904.31	763.62	699.55	695.14	625.34	706.13	779.1	1194.83
PDE_01964	0.42	0.33	0.33	0.26	0.09	0.09	0.65	0.41	0.17	0.17	0.16	0.25	0.43	0.34	0.34	0.53	0.18	0.69
PDE_01965	15.29	17.54	14.12	5.84	4.94	5.43	17.37	14.26	9.96	7.8	14.79	13.09	15.91	14.47	18.17	7.87	10.32	7.1
PDE_01966	0	0	0	0.46	0.4	0.23	0.05	0	0	0.11	0.11	0.17	0	0	0	0.12	0.35	0.06
PDE_01967	22.21	34.94	30.97	3.17	8.33	5.37	22.71	23.64	26.13	24.79	26.23	26.29	20.69	16.2	20.2	4.86	4.42	7.13
PDE_01968	13.58	19.78	16.42	4.92	3.61	2.23	17.43	14.98	15.95	4.13	2.7	2.87	29.75	28.86	36.53	2.26	1.25	1.39
PDE_01969	43.77	39.54	43.9	29.98	29.17	28.91	34.82	38.62	35.48	36.17	35.93	40.92	42.89	42.95	40.15	31.8	31	30.49
PDE_01970	28.52	22.86	21.12	14.61	7.93	13.07	23	23.73	21.3	12.44	18.74	15.59	27.29	25.12	19.84	19.95	20.75	12.44
PDE_01971	14.95	14.14	14.42	453.48	731.4	740.43	60.35	49.71	48.29	13.46	13.02	18.7	22.74	22.24	23.46	223.15	303.35	194.99
PDE_01973	4.34	5.7	5.58	14.16	30.1	24.33	5.97	5.26	7.97	5.76	6.09	9.51	12.99	9.25	13.8	23.76	27.51	30.39
PDE_01975	9.74	8.46	8.13	9.35	7.55	8.71	9	8.38	8.22	8.42	8.09	8.77	5.45	5.05	4.36	10.05	7.96	7.27
PDE_01976	85.82	81.75	82.83	67.95	77.19	74.66	83.21	79.42	82.72	96.97	86.66	79.79	85.06	78.12	75.3	76.55	72.4	85.83
PDE_01977	72.24	71.88	63.64	96.91	110.81	113.87	79.28	72.19	76.54	108.77	109.23	101.67	75.87	69.08	66.82	123.95	131.44	125.47
PDE_01979	51.12	43.91	49.63	75.03	64.49	69.55	50.94	49.89	50.25	45.5	36.3	39.01	95.26	105.45	98.23	54.34	49.37	49.95
PDE_01980	1.2	1.95	1.37	3.42	3.28	2.88	1.77	1.25	1.89	1.07	0.76	0.85	4.64	4.51	5.46	3	3.13	2.84
PDE_01981	19.51	15.41	16.94	30.7	24.46	29.42	18.35	19.07	17.05	23.19	17.78	18.02	19.23	16.5	19.06	26.92	29.44	27.3
PDE_01982	23.65	21.29	20.07	25.76	21.38	22.42	26.02	23.67	22.17	19.47	26.03	22.85	33.02	28.7	27.29	25.95	23.36	30.81
PDE_01983	11.81	21.69	21.9	56.84	32.9	42.34	18.22	16.98	18.53	15.59	12.34	18.68	3.88	3.35	3.33	27.03	31.29	93.02
PDE_01984	74.06	55.81	55.49	46.83	45.4	44.3	89.63	87.67	79.99	67.44	53.97	59.7	106.59	113.66	121.75	59.68	58.08	48.55
PDE_01985	59.9	50.67	55.63	53.05	61.82	60.88	64.84	63.39	59.55	52.39	48.36	57.88	57.94	69.43	76.62	92.09	74.46	48.28
PDE_01986	0.3	0.3	0.15	0.08	0	0.08	1.09	0.36	0.62	0.15	0.22	0.3	0.69	1.65	1.38	0.16	0	0.15
PDE_01987	18.21	14.69	13.95	2.84	4.22	0.16	31.35	10.45	21.84	8.56	11.55	1.72	35.43	15.52	14.7	29.93	22.6	0
PDE_01988	130.94	109.67	119.38	84.88	92.49	93.8	147.87	159.06	144.92	90.79	87.31	106.11	120.94	164.66	141.63	169.74	146.35	94.5
PDE_01989	7.66	8.06	8.55	9.33	7.94	9.95	9.41	9	8.03	7.56	6.85	8.95	7.37	7.85	8.19	8.78	8.44	8.24
PDE_01992	7.4	10.1	9.21	2.45	1.57	1.92	9.42	9.3	7.47	2.91	1.31	1.8	11.47	11.43	13.33	1.62	2.38	1.58
PDE_01993	8.07	9.35	9.35	2.99	2.33	1.99	8.91	7.69	9.67	4.04	4.21	3.87	13.09	14.07	14.07	5.32	7.82	12.06
PDE_01994	0	0	0	0	0	0	0	0	0	0	0	0	0	0	0	0	0.93	0
PDE_01995	17.61	23.05	18.95	1.26	0.89	0.71	25.01	21.97	25.35	29.58	94.78	55.54	76.04	55.54	58.49	0.92	1.01	2.62
PDE_01996	0.52	0.39	0.3	12.06	14.02	16.57	0.74	0.69	0.73	4.89	3.82	3.41	0.18	0.09	0	13.36	13.33	46.56
PDE_01997	5.08	6.32	6	5.57	4.5	4.07	6	5.56	7.03	13.08	19.91	17.6	7.51	6.95	8.38	3.83	4.05	3.38
PDE_01998	1.7	1.07	1.21	1.11	0.79	0.16	2.24	1.18	1.43	4.48	7.1	5.96	4.75	5.79	3.97	3.07	2.92	3.05
PDE_01999	13	12.68	12.66	9.02	8.42	9.24	13.78	14.23	16.34	15.31	28.04	17.75	14.64	10.79	10.8	8.45	10.25	16.54
PDE_02000	27.5	37.52	43.33	2.4	1.85	2.62	44.15	47.12	42.9	48.28	101.22	71.77	64.75	57.04	58.16	5.56	5.97	9.41
PDE_02001	22.51	17.27	22.13	31.79	32.03	34.93	20.71	24.06	20.09	29.9	28.66	28.43	21.72	22.72	20.19	32.32	33.11	32
PDE_02002	202.33	213.1	212.33	200.13	215.15	212.99	193.09	210.69	199.97	137.01	133.35	128.88	191.53	247.17	222.63	186.46	200.86	198.6
PDE_02003	102.85	89.43	93.95	217.69	212.17	233.74	101.96	92.55	96.4	96.11	124.69	92.96	24.05	23.56	27.43	156.92	137.06	123.01
PDE_02004	19.34	35.26	41.2	14.32	4.23	9.28	7.52	8.57	8.49	3.07	2.01	2.18	2.15	3.14	2.26	1.46	1.93	1.21
PDE_02005	4.38	5.07	5.24	1.56	1.33	1.48	3.88	4.63	4.26	1.26	1.23	1.17	4.07	3.49	4.57	0.69	0.86	0.98
PDE_02007	43.13	44.59	50.23	52.85	61.06	57.93	49.71	49.36	44.01	47.32	43.54	51.09	37.53	48.5	44.64	58.77	56.32	50.68
PDE_02008	18.92	15.65	14.31	18.37	15.14	18.28	20.63	21.38	22.24	14.48	15.66	15.38	14.74	14.62	13.44	13.72	14.17	24.25
PDE_02009	56.25	48.04	57.45	37.58	49.12	48.88	45.06	46.85	42.14	65.02	70.27	57.72	38.07	37.39	32.08	58.91	50.6	43.32
PDE_02010	27.49	31.62	28.71	58.03	73.29	65.7	31.88	30.33	32.3	107.99	94.82	101.58	40.15	34.18	44.78	100.76	84.2	71.75
PDE_02011	9.95	9.13	8.87	11.12	9.14	11.13	12.3	13.16	11.46	10.33	10.13	10.74	9.05	10.06	9.1	12.03	11.6	14.36
PDE_02012	41.92	37.56	37.09	20.78	22.26	22.44	52.73	53.51	53.3	9.31	6.81	6.43	62.68	57.47	59.87	25.05	19.89	10.36
PDE_02013	39.91	39.76	40.8	25.8	25.31	27.84	40.67	42.73	40.67	29.68	34.06	34.91	44.23	43.93	40.04	25.58	26.63	24.22
PDE_02014	46.93	46.45	48.9	67.98	68.78	69.59	49.37	51.45	48.2	61.2	60.08	66.45	39.06	44.17	47.01	79.78	70.6	60.42
PDE_02015	0.26	0.51	0.25	4.78	2.95	4.01	0.25	0	0.53	0.52	0.5	0.25	1.85	1.58	0.27	3.21	3.8	3.24
PDE_02016	0.15	0.63	0.48	1.51	1.05	1.05	0.95	1.43	0.71	0.74	0.92	0.9	0.91	1.28	0.86	1.23	0.77	1.11
PDE_02017	0	0.53	0	1.4	1.01	0.93	0.15	0.44	0.31	0.53	0.82	0.75	0.54	0.38	0	0.72	0.95	0.63
PDE_02018	35.38	33.73	38.72	50.91	58.09	53.91	34.61	37.7	37.09	41.55	36.04	45.45	34.73	39.82	35.53	59.92	59.07	54.05
PDE_02019	8.96	10.8	9.06	2.06	2.96	2.83	10.95	9.07	9.89	4.49	2.3	3.54	21.43	17.83	20.33	2.93	1.65	3.66
PDE_02020	188.31	174.01	181.16	198.17	168.71	178.05	165.67	156.64	168.69	138.32	131.02	136.07	186.19	172.34	187.08	176.51	173.35	154.89
PDE_02021	5.74	7.28	7.78	10.37	11.09	9.13	8.68	7.51	7.51	7.29	7.67	8.68	7.23	7.26	8.6	10.33	10.14	8.33
PDE_02022	18.58	17.1	14.24	34.95	48.84	41.58	17.58	15.5	16.75	26.46	21.85	23.06	15.04	12.47	11.96	41.41	41.36	32.67
PDE_02023	1.27	0.89	1.31	10.2	8.49	10.05	1.31	1.49	1.26	1.47	1.26	1.78	0.59	0.84	0.79	5.06	5.02	4.75
PDE_02024	0	0	0	0	0	0	0	0.15	0	0.16	0	0	0.33	0.49	0.17	0	0	0
PDE_02025	9.18	10.37	9.28	6.22	6.55	5.87	10.19	9.88	11.25	6.95	5.25	4.79	10.51	8.97	10.31	5.53	4.16	4.28
PDE_02026	0.08	0.16	0.15	0	0	0.08	0.08	0.15	0.16	0.08	0	0.08	0	0	0.16	0	0	0
PDE_02027	2.68	3.29	3.14	0.44	0.69	0.62	2.89	2.38	3.03	1.04	1.1	1.05	6.34	5.93	6.38	0.42	0.56	0.31
PDE_02028	0.42	1.67	1.63	1.72	1.76	1.31	1.18	3.1	1.27	1.68	0.8	2.05	0.86	1.73	0.86	0.86	0.88	1.32
PDE_02029	190.71	154.56	183.43	63.06	62.25	62.37	180.82	191.83	163.25	128.97	135.68	147.84	165.48	197.31	169.57	86.64	83.45	68.28
PDE_02030	0	0	0	0	0	0	0	0	0	0	0	0	0	0	0	0.18	0	0
PDE_02031	0	0	0	0	0	0	0.69	0	0	0	0.7	0	0	0	0	0.74	0	0.78
PDE_02032	0.33	0	0	0	0	0	0.31	0	0.67	0	0.64	1.29	0	0	0.34	0	0	0
PDE_02034	46.56	47.17	47.59	65.79	57.7	64.1	48.75	48.89	45.97	52.08	39.46	49.09	34.43	38.09	38.8	49.31	45.63	60.34
PDE_02035	0	0	5.9	16.75	27.56	10.76	9.22	13.61	0.89	0	15.27	8.86	0	6.43	2.82	12.93	11.44	35.99
PDE_02036	10.72	7.69	8.06	4.98	4.64	5.97	9.03	8.62	7.74	4.73	6.3	6.39	6.03	8.67	6.5	7.1	5.22	5.35
PDE_02037	158.79	145.14	149.68	80.01	85.66	87.55	179.39	185.48	178.24	83.67	75.06	87.66	204.52	213.91	201.11	79.76	74.4	55.51
PDE_02038	0.21	0.21	0.21	0	0	0	0.42	0.65	0.66	0.32	0.83	0.47	0.43	0.5	0.46	0.03	0	0.08
PDE_02040	47.1	39.31	41.73	54.21	63.53	62.69	51.55	51.22	48.36	53.54	51.83	55.25	27.1	28.53	28.31	75.02	72.7	59.02
PDE_02041	4.12	4.99	6.47	0.25	0.16	0.49	3.97	3.48	2.97	0.16	0.94	0.32	3.44	2.65	4.26	0	0.25	0.33
PDE_02042	29.59	34.64	33.57	14.16	14.77	14.18	32.42	32.2	37.28	27.24	28.81	26.96	37.61	34.63	37.17	13.27	12.78	11.64
PDE_02044	66.26	64.45	69.65	37.07	54.91	52.86	73.85	72.67	73.37	45.13	40.79	49.4	52.28	49.53	52.29	51.72	42.06	33.55
PDE_02045	20.6	16.62	16.38	9.14	7.78	8.92	18.01	17.36	19.18	17.49	18.96	17.43	14.14	13.23	14.76	17.63	14.98	10.41
PDE_02046	30.78	20.9	22.23	13.7	15.19	15.18	25.06	24.49	22.63	21.95	28.75	26.26	17.78	17.21	16.38	19.82	19.74	15.87
PDE_02047	41.52	36.92	41.05	37.7	44.19	45.12	37.61	37.89	34.05	27.16	36.65	35.59	40.24	41.42	33.95	54.94	48.61	31.02
PDE_02048	0.32	0.31	0.31	0.97	0.66	0.33	0.6	0	0.32	1.27	0.31	0.62	0.32	0	0.65	0.65	0.66	1.32
PDE_02049	13.32	12.51	13.39	4.82	4.09	4.13	11.91	13.79	13.85	9.78	9.77	10.64	18.04	17.76	18.23	5.97	5.34	5.95
PDE_02050	10.91	13	8.19	10.66	9.99	9.96	10.58	10.73	7.57	12.86	9.59	13.13	8.6	8.3	8.39	14.33	14.01	10.31
PDE_02051	17.62	15.02	15.09	13.48	12.82	15.98	20.27	19.35	17.48	11.57	10.67	12.79	14.39	15.1	14.91	19.14	15.58	15.51
PDE_02052	40.11	43.96	38.03	32.21	28.09	31.32	41.04	47.16	38.95	35.45	32.43	30.8	53.97	63.2	64.44	33.03	34.16	25.1
PDE_02053	86.39	114.52	106.74	25.88	23.01	22.65	120.08	103.68	112.14	20.96	17.51	17.4	265.7	265.7	283.43	19.12	18.08	22.49
PDE_02054	205.56	179.83	198.18	163.29	155.59	149.74	203.17	207.19	206.44	126.25	149.17	149.44	286.77	324.33	274.86	84.77	105.74	146.72
PDE_02055	39.64	47.01	48.99	18.5	15.01	13.59	33.98	40.11	38.42	20.52	17.89	17.89	34.97	38.34	35.16	9.86	10.92	17.58
PDE_02056	31.44	37.31	41.29	25.02	29.62	27.29	27.29	28.57	27.46	22.86	17.22	18.74	32.5	32.26	36.61	22.52	24.33	36.24
PDE_02058	70.14	111.68	117.49	57.43	72.67	60.07	73.08	69.06	69.63	68.59	74.69	74.71	56.39	38.84	43.2	45.12	56.45	49.97
PDE_02059	0.39	0	0.47	0	0	0	0.66	0.75	0.4	0	0.09	0.1	0.2	0.1	0.2	0	0	0
PDE_02060	5.85	7.29	9.97	0.16	0	0	4.7	8.55	7.31	10.03	10.49	9.39	0	1.02	1.6	0	0	2.49
PDE_02061	66.75	46.49	49.02	40.05	51.16	42.03	53.75	52.7	52.58	24.8	19.65	24.71	36.5	44.31	48.7	66.13	45.28	20.28
PDE_02063	14.06	12.52	13.07	5.72	6.76	6.49	11.64	10.22	10.93	7.84	10.84	10.57	13.99	13.27	12.57	22.26	14.25	11.26
PDE_02064	12.53	12.36	8.61	10.2	24.73	13.37	13.23	12.53	10.33	10.07	6.47	7.71	13.02	11.03	13.37	64.86	61.96	27.85
PDE_02065	0.09	0.04	0.21	0	0.04	0	0.08	0.34	0.27	0.09	0.38	0.13	0.62	0.22	0.36	0.55	0.18	0.18
PDE_02066	19.24	21.44	22.91	13.47	7.72	12.45	14.88	14.51	14.65	5.85	6.52	5.65	16.84	17.62	16.69	3.38	3.24	3.02
PDE_02067	4.64	5.17	4.47	2.03	0.92	2.02	3.32	2.78	3.25	0.99	0.35	0.89	4.79	3.98	3.51	0.47	0.38	0.19
PDE_02068	1.42	1.98	2.6	0.55	0.25	0.05	1.27	1.36	1.3	0.7	0.7	0.37	1.22	1.73	1.88	0.11	0.11	0
PDE_02070	15.27	32.35	47.22	6.58	0	0	88.01	98.38	111.08	0	0	0	0	0	0	0	8.58	78.82
PDE_02071	23.12	15.44	12.51	46.25	103.2	75.89	14.37	17.98	7.11	76.52	66.08	75.26	19.27	29.63	13.28	91.02	77.94	77.95
PDE_02073	241.81	249.94	244.13	70.18	119.41	110.12	177.97	184.07	189.02	151.33	193.2	170.41	311.28	308.12	339.75	76.07	77.63	72.99
PDE_02074	89.58	105.43	96	10.74	21.11	16.09	65.94	58.98	65.61	52.78	70.61	58.29	142.1	141.56	158.06	11.51	13.39	10.13
PDE_02075	79.34	81.6	81.41	90.57	91.09	107.39	73.76	79.34	70.4	73.71	75.89	74.8	80.22	77.65	83.25	121.13	120.36	94.55
PDE_02076	72.28	71.11	65.75	98.72	100.53	108.03	83.48	78.27	75.67	67.74	61.22	64.82	85.58	81.04	82.77	180.95	141.48	107.45
PDE_02077	3.83	3.77	3.97	4.58	5.48	5.68	6.21	4.51	4.47	3.14	5.21	4.29	10.41	9.23	10.29	3.31	2.33	3.24
PDE_02078	0.76	0.53	0.62	0.17	0.34	0.31	0.59	0.6	0.68	0.33	0.26	0.36	2.77	2.98	3	0.21	0.28	0.27
PDE_02079	0.66	1.25	0.47	2.85	2.27	2.64	0.59	0.88	0.56	3.25	4.5	4.54	1.67	1.45	1.73	4.76	6.24	7.45
PDE_02080	29.6	28.72	34.86	44.77	59.77	47.87	29.71	30.42	28.24	37.09	33.81	35.62	33.69	37.86	37.69	49.13	51.91	40.31
PDE_02082	0	0	0	0.45	0	0	0	0	0	0	0.21	0	0	0	0	0	0	0
PDE_02083	95.1	92.18	93.79	54.13	54.48	57.61	97.24	95.62	98.56	77.52	86.59	92.94	111.85	118.88	102.49	84.83	72.72	56.32
PDE_02084	65.16	86.29	88.46	59.01	62.17	53.55	59.93	86.86	83.26	79.52	62.81	74.12	69.27	92.1	60.23	69.67	76.13	82.28
PDE_02086	206.9	214.41	206.56	557.13	592.34	607.61	210.36	183.15	202.95	417.63	371.53	377.2	195.01	164.45	166.39	521.48	539.72	524.96
PDE_02087	41.17	40.41	37.16	44.18	42.66	46.68	35.42	41.5	37.61	35.73	32.48	31.59	41.92	37.46	43.36	39.77	35.32	38.23
PDE_02088	9.43	4.83	6.3	9.55	5.95	11.82	6.07	6.75	6.57	8.12	10.87	8.7	5.8	6.24	10.01	13.65	11.48	9.78
PDE_02089	5.75	6.12	4.94	4.7	5.08	5.27	5.1	5.91	5.16	5.23	4.15	5.06	6.81	7.45	6.69	7.35	5.9	4.77
PDE_02091	487.18	294.12	328.52	1400.54	1390.95	1450.54	516.16	499.52	506.76	674.53	699.53	625.76	265.02	220.74	193.29	1073.03	1241.55	1862.2
PDE_02092	36.73	39.38	38.39	29.39	22.46	23.04	36.7	37.87	32.88	20.56	16	19.81	38.75	48.46	45.93	16.39	16.48	18.42
PDE_02093	36.15	24.44	25.27	0.23	0.46	0.12	3.17	2.6	3.71	1.12	0.77	0.67	6.8	6.93	7.63	0.94	0.24	0.58
PDE_02094	6.06	4.9	3.97	4.98	1.78	2.08	4.99	5.33	5.3	3.1	1.71	2.49	9.33	6.25	8.16	3.66	3.45	3.6
PDE_02095	0	0	0	2577.79	1436.38	1116.55	0	0	0	743.99	643	743.58	0	0	0	834.55	901.81	1941.4
PDE_02096	90.6	101.27	76.82	1071.11	696.89	645.24	97.36	78.67	79.61	376.53	308.11	386.21	112.34	101.78	88.44	508.73	635.44	752.23
PDE_02097	1.23	0.98	0.96	1.9	2.4	1.64	1.31	0.83	0.63	0.98	0.48	0.85	2.52	2.73	3.67	1.68	2.71	2.29
PDE_02098	0.68	0.36	0.58	1.27	1.12	1.12	0.85	0.54	0.52	0.46	0.41	0.41	0.66	1.34	1.55	0.87	1.92	1.65
PDE_02099	3.57	4.11	4.77	1.7	1.88	1.79	5.02	3.74	4.09	1.93	1.17	1.28	10.29	10.58	11.34	2.8	2.7	2.47
PDE_02100	165.9	113.19	114.85	6.94	7.4	6.76	53.93	54.39	54.2	12.38	8.8	11.74	59.51	68.66	79.51	9.19	8.03	6.04
PDE_02101	609.69	357.71	342.86	7.61	7.33	5.85	48.01	59.94	62.19	0	1.59	0	7.43	2.18	0	11.85	15.24	10.08
PDE_02102	701.75	624.37	663.77	87.09	39.61	39.26	234.42	208.36	238.05	59.57	38.97	39.44	182.37	170.78	159.89	100.73	83.19	76.76
PDE_02103	0	0	0	0	0	1.66	0	0	0	0.12	0	0	0	0	0	1.37	0	4.33
PDE_02104	77.99	83.19	77.86	4.55	7.17	4.15	190.43	197.36	181.72	31.61	12.64	18.07	201.05	256.13	254.78	169.37	112.86	21.59
PDE_02105	1.82	2	2.93	0.19	0.29	0.26	3.4	4.82	4.9	5.9	13.52	10.02	3.07	3.19	2.78	0.61	0.9	0.82
PDE_02106	7.64	10.36	11.43	9.88	6.5	6.03	14.88	13.54	14.02	12.57	8.35	10.94	20.91	18.7	21.12	8.09	8.34	7.69
PDE_02107	8.72	7.39	7.03	1.29	2.24	1.11	15.81	14.02	14.74	5.99	6.93	4.83	13.07	16.56	19.48	5.29	4.5	3.26
PDE_02108	8.41	8.96	7.98	4.78	4.12	4.22	12.04	11.89	10.61	4.05	3.87	4.87	14.18	17.55	16.21	3.72	3.97	3.72
PDE_02110	1.05	2.15	1.94	0	0	0	3.64	3.37	2.76	0	0.12	0.12	6.55	5.74	7.33	0.07	0.13	0.13
PDE_02111	1.17	0.54	0.18	0	0	0	0.09	0.53	0.19	4.09	1.07	4.32	0.09	0	0	0.1	0.29	0.38
PDE_02113	0.31	0.21	0.41	0	0	0	0	0.1	0	3.15	1.03	2.39	0	0	0.11	0.22	0.22	0.11
PDE_02114	6.04	4.19	4.37	0	0.1	0.1	2.16	2.94	2.98	14.81	4.68	14.24	0.34	0.43	0.64	0.66	0.9	1.43
PDE_02115	142.13	206.2	186.2	27.27	27.83	33.57	226.56	183.22	204.3	51.96	28.82	31.32	45.56	35.7	43.68	44.38	28.68	30.2
PDE_02116	2.46	2.11	1.52	0.65	0.29	0.41	2.42	1.74	1.55	4.77	2.1	3.09	1.24	1.45	1.6	0.24	0.18	0.65
PDE_02117	8.77	4.96	5.36	0	0.26	0	4.04	3.06	4.08	31.76	10.18	26.05	0.77	0	0.77	0.52	1.05	3.13
PDE_02118	156.76	172.96	167.62	3.38	8.87	5.41	108.11	125.32	122.87	192.64	103.77	130.4	62.76	62.75	63.78	36.7	37.79	47.66
PDE_02119	570.39	686.05	640.75	26.92	60.15	49.04	458.27	487.69	509.16	801.13	526.07	636.28	198.18	183.65	199.16	197.87	193.55	245.39
PDE_02121	214.18	265.5	225.1	14.15	20.81	17.73	169.52	171.22	189.26	280.3	122.01	176.69	61.75	55.63	72.71	84.74	86.46	91.52
PDE_02122	1.23	4.83	3.47	0	0	0.64	2.8	2.72	3.64	6.08	1.73	2.37	0.61	0	1.84	0.62	0.64	1.28
PDE_02123	454.02	504.09	438.14	25.3	51.67	40.74	314.85	360.93	379.09	563.47	299.64	400.35	90.98	79.69	92.43	148.88	135.7	149.05
PDE_02124	0	1.16	0.68	0.24	0	0	0.45	0.66	0	0.23	0.23	0.92	0.72	0	1.44	0.49	0.98	0.24
PDE_02125	717.63	906.03	874.24	0.96	12.61	7.27	857.54	930.07	852.76	1120.23	740.97	779.93	65.77	61.43	96.31	232.58	205.41	267.67
PDE_02126	369.92	523.07	441.11	1.33	7.43	3.06	436.08	400.62	488.39	647.07	378.21	435.03	48.92	39.44	47.42	140.01	130.89	157.37
PDE_02127	1.77	1.75	3.01	0.45	1.37	0.68	2.32	3.34	1.8	1.54	1.93	1.3	3.16	1.34	2.72	1.37	0.93	0.69
PDE_02128	991.69	1199.59	1236.91	3.37	69.98	30.45	766.44	855.32	821.68	644.87	451.05	472.07	382.04	378.85	401.68	130.94	150.29	190.5
PDE_02130	0.36	0.34	0.1	35.38	15.83	19.44	0.17	0.15	0.11	1.19	0.97	1.22	0.09	0.03	0.05	3.32	4.42	2.52
PDE_02131	1.41	1.74	1.86	6.56	1.15	1.92	2.01	1.79	1.83	1.68	2.13	2.4	1.48	1.65	1.77	0.66	0.81	1.39
PDE_02132	4.21	2.1	1.85	151.56	45.11	58.52	1.63	2.13	1.96	7.64	7.36	9.31	2.56	2.44	2.26	21.12	24.18	19.08
PDE_02133	22.93	17	20.17	207.83	71.61	80.21	17.34	16.67	16.61	29.26	30.11	31.93	17.57	16.6	15	61.09	60.72	62.08
PDE_02134	2.83	1.67	0.23	304.43	81.93	87.94	0.58	0.22	0	29.41	25.3	30.28	0.55	0	0.24	42.64	50.89	73.24
PDE_02135	0.47	0.44	0.25	26.04	5.97	7.5	0.43	0.61	0.49	0.95	1.58	1.56	0.43	0.52	0.47	0.82	1.31	1.41
PDE_02136	9.46	7.5	7.84	79.29	35.54	36.87	5.53	4.73	4.64	3.54	3.71	4.45	4.6	3.73	3.96	5.13	5.52	5.69
PDE_02137	1.48	1.49	1.2	17.43	5.4	6.18	1.2	1.47	1.58	2.13	4.13	3.68	2.09	1.8	1.81	1.55	1.6	1.13
PDE_02138	30.78	36.56	34.48	0.09	0.94	0.28	30.87	31.54	34.16	57.41	68.68	63.18	46.71	40.1	42.27	4.24	8.06	14.58
PDE_02139	41.23	52.55	44.96	0	1.42	0.22	49.47	46.55	53.52	83.9	86.35	85.74	68.94	46.55	63.49	6.15	8.26	18.4
PDE_02140	8.35	9.34	16.75	0	1.07	0	12.2	17.95	20.82	27.3	53.76	27.24	46.88	33.45	46.26	1.38	3.21	8.73
PDE_02141	40.91	47.64	44.07	0.3	0.89	0.28	37.97	43.15	43.17	52.32	46.68	56.33	37.69	33.34	34.94	5.41	7.72	15.1
PDE_02142	5.82	6.39	5.91	0.25	0.7	0.43	5.96	6.69	7.81	11.63	12.81	13.44	5.73	3.7	5.12	1.39	1.48	3.09
PDE_02143	0	0.18	0.18	0	0	0	0.17	0.17	0	0	0	0.18	0	0	0.56	0.19	0	0
PDE_02144	75.65	67.21	63.79	37.94	27.11	30.37	101.14	88.55	93.47	65.05	48.04	48.33	126.83	119.99	133.34	73.85	60.01	49.58
PDE_02145	610.81	359.44	413.78	778.3	900.89	894.2	1532.35	1467.23	1544.67	69.34	111.08	97.05	1400.51	1392.2	1217.93	1175.34	1216.92	945.19
PDE_02146	6.94	6.49	6.2	2.56	3.21	3.41	5.96	6.71	6.57	3.09	3.54	3.83	295.69	325.5	326.2	3.21	2.55	3.08
PDE_02148	0.1	0.1	0	0	0	0.1	0.1	0.1	0	0	0.1	0	0.31	0.1	0	0	0	0
PDE_02149	0.04	0.07	0.11	0.04	0	0	0.19	0.33	0.04	0.11	0.07	0.04	0.54	0.49	0.31	0	0	0.04
PDE_02150	1029.88	791.34	871.23	2587.37	3529.39	3021.93	956.72	987.82	1008.18	1834.12	2059.84	1928.91	754.59	628.57	532.72	2865.81	3166.16	2352.2
PDE_02151	46.57	45.83	49.85	32.12	29.74	34.56	53.74	46.02	47.62	45.01	50.23	47.89	46.92	43.67	51.87	46.55	45.37	35.13
PDE_02152	109.67	121.21	114.15	618.28	480.49	481.67	136.47	115.1	127.77	222.59	195.6	208.34	91.7	96.59	91.91	482.42	445.09	500.92
PDE_02153	244	208.23	234.91	644.1	830.05	747.9	255.87	259.14	267.37	476.8	516.3	516.49	220.3	193.34	168.74	723.79	814.71	703.71
PDE_02154	21.48	19.1	20.93	23.16	25.28	26.29	24.12	25.65	21.16	28.43	30.22	36.33	17.82	19.8	18.88	32.15	31.09	24.59
PDE_02155	35.91	33.87	28.01	42.41	35.74	40.27	33.43	28.18	27.8	42.82	31.16	34.96	37.35	30.8	38.05	52.12	46.41	57.01
PDE_02156	42.37	40.03	38.87	41.61	38.47	44.94	50.92	52	53.03	47.51	50.75	48.67	51.6	50.34	46.91	41.42	41.18	60.41
PDE_02157	1.49	0.59	1.15	0.3	0	0.31	0.84	0.28	0.3	1.78	0.57	0.87	0.61	0.6	0.3	0.61	0	1.24
PDE_02158	5.32	3.87	4.39	0.07	0	0.07	6.44	7.87	10.55	5.7	5.75	9.28	34.58	21.74	25.79	2.08	2.37	6.85
PDE_02160	39.9	50.52	51	28.62	26	25.04	58.77	62.66	55.44	24.35	27.16	27.45	90.38	115.87	125.71	30.57	29.41	36.36
PDE_02161	22.61	22.08	25.68	15.9	12.39	12.39	26.48	24.72	24.64	28.54	30.09	30.81	20.72	19.6	19.62	21.69	19.7	16.24
PDE_02162	50.49	46.98	46.92	8.02	6.8	6.98	47.86	45.23	43.22	11.98	10.82	10.45	57.02	53.12	51.07	7.85	7.2	7.97
PDE_02163	15.4	16.36	17.71	5.58	6.66	5.65	16.07	14.44	14.79	5.23	6.24	5.97	22.27	25.18	24.61	4.28	4.79	3.02
[truncated: 7,231 more rows]
